# Supplementary material for: Annotation of the Transcriptome from Taenia pisiformis and Its Comparative Analysis with Three Taeniidae Species
Source: PLoS One. 2012 Apr 13;7(4):e32283. doi: 10.1371/journal.pone.0032283 (PMC3326008; doi:10.1371/journal.pone.0032283)
Supplement: Dataset S2 — The transcriptome annotations of Taenia pisiformis in non-redundant protein (Nr) database. Overall, 25,701 unigenes and 201,908 subject functional annotations were obtained from the Nr database. (XLS) [file pone.0032283.s003.xls]

## Sheet: Dataset S2 Annotations of Taeni
Query_id	Subject_annotation
Unigene17482_TAEpaeTARAAPEI-5	hypothetical protein [Schistosoma mansoni] >gi|238662103|emb|CAZ33056.1| hypothetical protein [Schistosoma mansoni]
Unigene17483_TAEpaeTARAAPEI-5	cadherin [Schistosoma mansoni] >gi|227284474|emb|CAY17102.1| cadherin-related [Schistosoma mansoni]
Unigene17483_TAEpaeTARAAPEI-5	protocadherin nu7 [Callorhinchus milii]
Unigene17483_TAEpaeTARAAPEI-5	PREDICTED: protocadherin 2 alpha a 15-like [Danio rerio]
Unigene17483_TAEpaeTARAAPEI-5	TPA: TPA_inf: protocadherin alpha 15 unspliced isoform [Anolis carolinensis]
Unigene17483_TAEpaeTARAAPEI-5	protocadherin nu10 [Callorhinchus milii]
Unigene17483_TAEpaeTARAAPEI-5	protocadherin 2 alpha a 15 [Danio rerio] >gi|54013410|dbj|BAD60794.1| protocadherin1-alpha-av15-vCP [Danio rerio]
Unigene17483_TAEpaeTARAAPEI-5	Pcdha2 protein [Mus musculus]
Unigene17483_TAEpaeTARAAPEI-5	mCG140834 [Mus musculus]
Unigene17483_TAEpaeTARAAPEI-5	Pcdha6 protein [Mus musculus]
Unigene17483_TAEpaeTARAAPEI-5	protocadherin alpha 2 [Mus musculus] >gi|13876258|gb|AAK26049.1| protocadherin alpha 2 [Mus musculus] >gi|162318310|gb|AAI56387.1| Protocadherin alpha 2 [synthetic construct] >gi|225000988|gb|AAI72669.1| Protocadherin alpha 2 [synthetic construct]
Unigene17484_TAEpaeTARAAPEI-5	expressed protein [Schistosoma mansoni]
Unigene17484_TAEpaeTARAAPEI-5	expressed protein [Schistosoma mansoni]
Unigene17484_TAEpaeTARAAPEI-5	proteophosphoglycan ppg4 [Leishmania major strain Friedlin] >gi|70905641|gb|AAZ14280.1| proteophosphoglycan ppg4 [Leishmania major strain Friedlin]
Unigene17484_TAEpaeTARAAPEI-5	proteophosphoglycan 5 [Leishmania major strain Friedlin] >gi|70905642|gb|AAZ14281.1| proteophosphoglycan 5 [Leishmania major strain Friedlin]
Unigene17484_TAEpaeTARAAPEI-5	Hypothetical protein CBG23547 [Caenorhabditis briggsae] >gi|187020927|emb|CAP39508.1| Hypothetical protein CBG23547 [Caenorhabditis briggsae]
Unigene17484_TAEpaeTARAAPEI-5	proteophosphoglycan ppg3 [Leishmania major strain Friedlin]
Unigene17484_TAEpaeTARAAPEI-5	proteophosphoglycan ppg1 [Leishmania major strain Friedlin] >gi|70905643|gb|AAZ14282.1| proteophosphoglycan ppg1 [Leishmania major strain Friedlin]
Unigene17484_TAEpaeTARAAPEI-5	proteophosphoglycan ppg4 [Leishmania braziliensis MHOM/BR/75/M2904] >gi|134065503|emb|CAM43270.1| proteophosphoglycan ppg4 [Leishmania braziliensis]
Unigene17484_TAEpaeTARAAPEI-5	mucin 5 [Homo sapiens]
Unigene17484_TAEpaeTARAAPEI-5	proteophosphoglycan ppg4 [Leishmania braziliensis MHOM/BR/75/M2904] >gi|134065504|emb|CAM43271.1| proteophosphoglycan ppg4 [Leishmania braziliensis]
Unigene17485_TAEpaeTARAAPEI-5	voltage-gated potassium channel [Schistosoma mansoni]
Unigene17485_TAEpaeTARAAPEI-5	ether a go-go, isoform B [Drosophila melanogaster] >gi|113193606|gb|ABI30980.1| ether a go-go, isoform B [Drosophila melanogaster]
Unigene17485_TAEpaeTARAAPEI-5	GE17158 [Drosophila yakuba] >gi|194188140|gb|EDX01724.1| GE17158 [Drosophila yakuba]
Unigene17485_TAEpaeTARAAPEI-5	GK20120 [Drosophila willistoni] >gi|194160449|gb|EDW75350.1| GK20120 [Drosophila willistoni]
Unigene17485_TAEpaeTARAAPEI-5	GA23028 [Drosophila pseudoobscura pseudoobscura] >gi|198145802|gb|EDY72306.1| GA23028 [Drosophila pseudoobscura pseudoobscura]
Unigene17485_TAEpaeTARAAPEI-5	GM12050 [Drosophila sechellia] >gi|194129021|gb|EDW51064.1| GM12050 [Drosophila sechellia]
Unigene17485_TAEpaeTARAAPEI-5	GG17855 [Drosophila erecta] >gi|190649784|gb|EDV47062.1| GG17855 [Drosophila erecta]
Unigene17485_TAEpaeTARAAPEI-5	ether a go-go, isoform A [Drosophila melanogaster] >gi|68068030|sp|Q02280.2|KCNAE_DROME RecName: Full=Potassium voltage-gated channel protein eag; AltName: Full=Ether-a-go-go protein >gi|7293023|gb|AAF48410.1| ether a go-go, isoform A [Drosophila melanogaster]
Unigene17485_TAEpaeTARAAPEI-5	GJ16616 [Drosophila virilis] >gi|194146702|gb|EDW62421.1| GJ16616 [Drosophila virilis]
Unigene17485_TAEpaeTARAAPEI-5	GI15206 [Drosophila mojavensis] >gi|193907928|gb|EDW06795.1| GI15206 [Drosophila mojavensis]
Unigene17486_TAEpaeTARAAPEI-5	rap gtpase-activating protein [Schistosoma mansoni]
Unigene17486_TAEpaeTARAAPEI-5	PREDICTED: signal-induced proliferation-associated 1 like 1-like [Saccoglossus kowalevskii]
Unigene17486_TAEpaeTARAAPEI-5	PREDICTED: similar to GTPase activating Rap/RanGAP domain-like 3 [Ornithorhynchus anatinus]
Unigene17486_TAEpaeTARAAPEI-5	PREDICTED: similar to GTPase activating Rap/RanGAP domain-like 3, [Monodelphis domestica]
Unigene17486_TAEpaeTARAAPEI-5	PREDICTED: similar to GTPase activating Rap/RanGAP domain-like 3 [Acyrthosiphon pisum]
Unigene17486_TAEpaeTARAAPEI-5	PREDICTED: GTPase activating Rap/RanGAP domain-like 3 [Oryctolagus cuniculus]
Unigene17486_TAEpaeTARAAPEI-5	GTPase-activating Rap/Ran-GAP domain-like protein 3 [Danio rerio] >gi|162416109|sp|A5PF44.1|GARL3_DANRE RecName: Full=GTPase-activating Rap/Ran-GAP domain-like protein 3 >gi|148724951|emb|CAN88087.1| novel protein similar to vertebrate GTPase activating Rap/RanGAP domain-like 3 (GARNL3) [Danio rerio] >gi|148725230|emb|CAN88090.1| novel protein similar to vertebrate GTPase activating Rap/RanGAP do…
Unigene17486_TAEpaeTARAAPEI-5	GTPase activating Rap/RanGAP domain-like 3 [Gallus gallus] >gi|82081855|sp|Q5ZJY3.1|GARL3_CHICK RecName: Full=GTPase-activating Rap/Ran-GAP domain-like protein 3
Unigene17486_TAEpaeTARAAPEI-5	GTPase activating Rap/RanGAP domain-like 3 [Bos taurus] >gi|117306498|gb|AAI26534.1| GTPase activating Rap/RanGAP domain-like 3 [Bos taurus]
Unigene17486_TAEpaeTARAAPEI-5	PREDICTED: similar to GTPase activating Rap/RanGAP domain-like 3 isoform 3 [Canis familiaris]
Unigene17487_TAEpaeTARAAPEI-5	NADH dehydrogenase subunit 5 [Canis lupus familiaris]
Unigene17487_TAEpaeTARAAPEI-5	NADH dehydrogenase subunit 5 [Canis lupus familiaris] >gi|91702588|gb|ABE48152.1| NADH dehydrogenase subunit 5 [Canis lupus familiaris] >gi|166066128|gb|ABY80417.1| NADH dehydrogenase subunit 5 [Canis lupus familiaris] >gi|189492481|gb|ACE01202.1| NADH dehydrogenase subunit 5 [Canis lupus familiaris] >gi|189494119|gb|ACE02723.1| NADH dehydrogenase subunit 5 [Canis lupus familiaris] >gi|189494259|…
Unigene17487_TAEpaeTARAAPEI-5	NADH dehydrogenase subunit 5 [Canis lupus lupus] >gi|50301844|gb|AAT74162.1| NADH dehydrogenase subunit 5 [Canis lupus familiaris] >gi|50301858|gb|AAT74175.1| NADH dehydrogenase subunit 5 [Canis lupus familiaris] >gi|50302026|gb|AAT74331.1| NADH dehydrogenase subunit 5 [Canis lupus familiaris] >gi|91702476|gb|ABE48048.1| NADH dehydrogenase subunit 5 [Canis lupus familiaris] >gi|91702560|gb|ABE481…
Unigene17487_TAEpaeTARAAPEI-5	NADH dehydrogenase subunit 5 [Canis lupus familiaris]
Unigene17487_TAEpaeTARAAPEI-5	NADH dehydrogenase subunit 5 [Canis lupus familiaris]
Unigene17487_TAEpaeTARAAPEI-5	NADH dehydrogenase subunit 5 [Canis lupus familiaris]
Unigene17487_TAEpaeTARAAPEI-5	NADH dehydrogenase subunit 5 [Canis lupus]
Unigene17487_TAEpaeTARAAPEI-5	NADH dehydrogenase subunit 5 [Canis lupus] >gi|122064630|sp|Q1HK80.1|NU5M_CANLU RecName: Full=NADH-ubiquinone oxidoreductase chain 5; AltName: Full=NADH dehydrogenase subunit 5 >gi|91702630|gb|ABE48191.1| NADH dehydrogenase subunit 5 [Canis lupus] >gi|91702658|gb|ABE48217.1| NADH dehydrogenase subunit 5 [Canis lupus] >gi|91702672|gb|ABE48230.1| NADH dehydrogenase subunit 5 [Canis lupus] >gi|18949…
Unigene17487_TAEpaeTARAAPEI-5	NADH dehydrogenase subunit 5 [Canis lupus familiaris]
Unigene17487_TAEpaeTARAAPEI-5	NADH dehydrogenase subunit 5 [Canis lupus familiaris] >gi|91702420|gb|ABE47996.1| NADH dehydrogenase subunit 5 [Canis lupus familiaris] >gi|166066254|gb|ABY80534.1| NADH dehydrogenase subunit 5 [Canis lupus familiaris] >gi|166066394|gb|ABY80664.1| NADH dehydrogenase subunit 5 [Canis lupus familiaris] >gi|189492313|gb|ACE01046.1| NADH dehydrogenase subunit 5 [Canis lupus familiaris] >gi|189494063|…
Unigene17489_TAEpaeTARAAPEI-5	prokaryotic DNA topoisomerase [Schistosoma mansoni]
Unigene17489_TAEpaeTARAAPEI-5	PREDICTED: topoisomerase (DNA) III beta [Taeniopygia guttata]
Unigene17489_TAEpaeTARAAPEI-5	topoisomerase (DNA) III beta [Gallus gallus] >gi|66796187|dbj|BAD99111.1| topoisomerase III beta [Gallus gallus]
Unigene17489_TAEpaeTARAAPEI-5	topoisomerase (DNA) III beta [Xenopus laevis] >gi|28422192|gb|AAH46848.1| MGC53016 protein [Xenopus laevis]
Unigene17489_TAEpaeTARAAPEI-5	PREDICTED: similar to Topoisomerase (DNA) III beta [Monodelphis domestica]
Unigene17489_TAEpaeTARAAPEI-5	PREDICTED: topoisomerase (DNA) III beta [Sus scrofa]
Unigene17489_TAEpaeTARAAPEI-5	topoisomerase (DNA) III beta, isoform CRA_a [Mus musculus]
Unigene17489_TAEpaeTARAAPEI-5	PREDICTED: similar to topoisomerase (DNA) III beta isoform 3 [Macaca mulatta] >gi|109093406|ref|XP_001089141.1| PREDICTED: similar to topoisomerase (DNA) III beta isoform 4 [Macaca mulatta] >gi|109093408|ref|XP_001089246.1| PREDICTED: similar to topoisomerase (DNA) III beta isoform 5 [Macaca mulatta]
Unigene17489_TAEpaeTARAAPEI-5	DNA topoisomerase 3-beta-1 [Mus musculus] >gi|6686042|sp|Q9Z321.1|TOP3B_MOUSE RecName: Full=DNA topoisomerase 3-beta-1; AltName: Full=DNA topoisomerase III beta-1 >gi|3868800|dbj|BAA34227.1| topoisomerase III beta [Mus musculus] >gi|21594767|gb|AAH31723.1| Topoisomerase (DNA) III beta [Mus musculus] >gi|148665016|gb|EDK97432.1| topoisomerase (DNA) III beta, isoform CRA_c [Mus musculus]
Unigene17489_TAEpaeTARAAPEI-5	PREDICTED: topoisomerase (DNA) III beta [Pan troglodytes]
Unigene17491_TAEpaeTARAAPEI-5	vacuolar protein sorting vps41 [Schistosoma mansoni]
Unigene17491_TAEpaeTARAAPEI-5	PREDICTED: vacuolar protein sorting 41 [Taeniopygia guttata]
Unigene17491_TAEpaeTARAAPEI-5	vacuolar protein sorting 41 [Gallus gallus]
Unigene17491_TAEpaeTARAAPEI-5	rCG45342, isoform CRA_b [Rattus norvegicus]
Unigene17491_TAEpaeTARAAPEI-5	rCG45342, isoform CRA_a [Rattus norvegicus]
Unigene17491_TAEpaeTARAAPEI-5	PREDICTED: vacuolar protein sorting 41 [Oryctolagus cuniculus]
Unigene17491_TAEpaeTARAAPEI-5	vacuolar protein sorting 41 (yeast), isoform CRA_a [Mus musculus]
Unigene17491_TAEpaeTARAAPEI-5	vacuolar protein sorting 41 (yeast), isoform CRA_b [Mus musculus]
Unigene17491_TAEpaeTARAAPEI-5	vacuolar protein sorting 41 (yeast), isoform CRA_c [Mus musculus]
Unigene17491_TAEpaeTARAAPEI-5	vacuolar protein sorting-associated protein 41 homolog [Mus musculus] >gi|81889117|sp|Q5KU39.1|VPS41_MOUSE RecName: Full=Vacuolar protein sorting-associated protein 41 homolog; AltName: Full=VAM2 homolog; Short=mVAM2 >gi|57977130|dbj|BAD88410.1| mVAM2 [Mus musculus] >gi|111601298|gb|AAI19363.1| Vacuolar protein sorting 41 (yeast) [Mus musculus] >gi|116138226|gb|AAI25300.1| Vacuolar protein sortin…
Unigene17492_TAEpaeTARAAPEI-5	DEAD box ATP-dependent RNA helicase [Schistosoma mansoni]
Unigene17492_TAEpaeTARAAPEI-5	expressed protein [Schistosoma mansoni]
Unigene17492_TAEpaeTARAAPEI-5	expressed protein [Schistosoma mansoni]
Unigene17492_TAEpaeTARAAPEI-5	PREDICTED: similar to SJCHGC04689 protein [Strongylocentrotus purpuratus] >gi|115663154|ref|XP_788309.2| PREDICTED: similar to SJCHGC04689 protein [Strongylocentrotus purpuratus]
Unigene17492_TAEpaeTARAAPEI-5	PREDICTED: leucine-rich repeats and WD repeat domain containing 1 [Taeniopygia guttata]
Unigene17492_TAEpaeTARAAPEI-5	AGAP002814-PA [Anopheles gambiae str. PEST] >gi|157017926|gb|EAA07728.5| AGAP002814-PA [Anopheles gambiae str. PEST]
Unigene17492_TAEpaeTARAAPEI-5	PREDICTED: similar to nab CG33545-PA [Tribolium castaneum]
Unigene17493_TAEpaeTARAAPEI-5	UDP-galactose transporter [Schistosoma mansoni]
Unigene17493_TAEpaeTARAAPEI-5	Solute carrier family 35 member B1 [Schistosoma japonicum]
Unigene17493_TAEpaeTARAAPEI-5	SJCHGC02427 protein [Schistosoma japonicum]
Unigene17493_TAEpaeTARAAPEI-5	solute carrier family 35, member B1 [Gallus gallus] >gi|82100488|sp|Q8AWB6.1|S35B1_CHICK RecName: Full=Solute carrier family 35 member B1; AltName: Full=Endoplasmic reticulum nucleotide sugar transporter 1 >gi|27262947|emb|CAD59550.1| UDP-Glc/Gal endoplasmic reticulum nucleotide sugar transporter [Gallus gallus]
Unigene17493_TAEpaeTARAAPEI-5	solute carrier family 35, member B1, isoform CRA_b [Rattus norvegicus]
Unigene17493_TAEpaeTARAAPEI-5	solute carrier family 35, member B1, isoform CRA_b [Mus musculus]
Unigene17493_TAEpaeTARAAPEI-5	solute carrier family 35, member B1, isoform CRA_c [Mus musculus]
Unigene17493_TAEpaeTARAAPEI-5	PREDICTED: similar to solute carrier family 35, member B1 isoform 4 [Canis familiaris]
Unigene17493_TAEpaeTARAAPEI-5	PREDICTED: similar to solute carrier family 35, member B1 isoform 1 [Canis familiaris] >gi|73966319|ref|XP_865154.1| PREDICTED: similar to solute carrier family 35, member B1 isoform 5 [Canis familiaris] >gi|73966321|ref|XP_865176.1| PREDICTED: similar to solute carrier family 35, member B1 isoform 6 [Canis familiaris]
Unigene17493_TAEpaeTARAAPEI-5	solute carrier family 35, member B1 [Mus musculus] >gi|81886987|sp|P97858.1|S35B1_MOUSE RecName: Full=Solute carrier family 35 member B1; AltName: Full=UDP-galactose transporter-related protein 1; Short=UGTrel1; AltName: Full=UDP-galactose translocator 2 >gi|1669562|dbj|BAA13526.1| UDP-galactose transporter related isozyme 1 [Mus musculus] >gi|12805143|gb|AAH02029.1| Solute carrier family 35, mem…
Unigene17497_TAEpaeTARAAPEI-5	rotamase [Schistosoma mansoni]
Unigene17497_TAEpaeTARAAPEI-5	GA19819 [Drosophila pseudoobscura pseudoobscura] >gi|198137961|gb|EAL34228.2| GA19819 [Drosophila pseudoobscura pseudoobscura]
Unigene17497_TAEpaeTARAAPEI-5	GJ22160 [Drosophila virilis] >gi|194148810|gb|EDW64508.1| GJ22160 [Drosophila virilis]
Unigene17497_TAEpaeTARAAPEI-5	GL14155 [Drosophila persimilis] >gi|194117813|gb|EDW39856.1| GL14155 [Drosophila persimilis]
Unigene17497_TAEpaeTARAAPEI-5	GI17183 [Drosophila mojavensis] >gi|193912649|gb|EDW11516.1| GI17183 [Drosophila mojavensis]
Unigene17497_TAEpaeTARAAPEI-5	PREDICTED: similar to CG6734 CG6734-PA [Tribolium castaneum]
Unigene17497_TAEpaeTARAAPEI-5	GH13779 [Drosophila grimshawi] >gi|193900443|gb|EDV99309.1| GH13779 [Drosophila grimshawi]
Unigene17497_TAEpaeTARAAPEI-5	GE12533 [Drosophila yakuba] >gi|194174528|gb|EDW88139.1| GE12533 [Drosophila yakuba]
Unigene17497_TAEpaeTARAAPEI-5	GM26440 [Drosophila sechellia] >gi|194123830|gb|EDW45873.1| GM26440 [Drosophila sechellia]
Unigene17497_TAEpaeTARAAPEI-5	CG6734 [Drosophila melanogaster] >gi|7297900|gb|AAF53146.1| CG6734 [Drosophila melanogaster] >gi|62732632|gb|AAX94786.1| GH12955p [Drosophila melanogaster]
Unigene17498_TAEpaeTARAAPEI-5	ubiquitin--protein ligase edd [Schistosoma mansoni]
Unigene17498_TAEpaeTARAAPEI-5	ubiquitin protein ligase E3 component n-recognin 5 [Danio rerio]
Unigene17498_TAEpaeTARAAPEI-5	PREDICTED: E3 ubiquitin-protein ligase UBR5 [Rattus norvegicus]
Unigene17498_TAEpaeTARAAPEI-5	PREDICTED: ubiquitin protein ligase E3 component n-recognin 5 [Rattus norvegicus]
Unigene17498_TAEpaeTARAAPEI-5	progestin induced protein [Rattus norvegicus]
Unigene17498_TAEpaeTARAAPEI-5	mKIAA0896 protein [Mus musculus]
Unigene17498_TAEpaeTARAAPEI-5	E3 ubiquitin-protein ligase UBR5 isoform 1 [Mus musculus]
Unigene17498_TAEpaeTARAAPEI-5	PREDICTED: similar to E3 ubiquitin protein ligase, HECT domain containing, 1 [Ornithorhynchus anatinus]
Unigene17498_TAEpaeTARAAPEI-5	mCG3530 [Mus musculus]
Unigene17498_TAEpaeTARAAPEI-5	hyperplastic discs protein [Mus musculus]
Unigene17502_TAEpaeTARAAPEI-5	nuclear receptor co-repressor related (ncor) [Schistosoma mansoni] >gi|238664191|emb|CAZ35043.1| nuclear receptor co-repressor related (ncor) [Schistosoma mansoni]
Unigene17502_TAEpaeTARAAPEI-5	AGAP004734-PA [Anopheles gambiae str. PEST] >gi|157014587|gb|EAU76230.2| AGAP004734-PA [Anopheles gambiae str. PEST]
Unigene17502_TAEpaeTARAAPEI-5	nuclear receptor co-repressor 1 [Culex quinquefasciatus] >gi|167873006|gb|EDS36389.1| nuclear receptor co-repressor 1 [Culex quinquefasciatus]
Unigene17502_TAEpaeTARAAPEI-5	PREDICTED: similar to Smrter CG4013-PA, isoform A [Apis mellifera]
Unigene17502_TAEpaeTARAAPEI-5	PREDICTED: similar to nuclear receptor co-repressor 1 [Acyrthosiphon pisum]
Unigene17502_TAEpaeTARAAPEI-5	PREDICTED: similar to nuclear receptor corepressor [Ciona intestinalis]
Unigene17502_TAEpaeTARAAPEI-5	GG19542 [Drosophila erecta] >gi|190649996|gb|EDV47274.1| GG19542 [Drosophila erecta]
Unigene17502_TAEpaeTARAAPEI-5	PREDICTED: similar to Nuclear receptor co-repressor 1 [Strongylocentrotus purpuratus] >gi|115966386|ref|XP_001181917.1| PREDICTED: similar to Nuclear receptor co-repressor 1 [Strongylocentrotus purpuratus]
Unigene17502_TAEpaeTARAAPEI-5	GK25336 [Drosophila willistoni] >gi|194167158|gb|EDW82059.1| GK25336 [Drosophila willistoni]
Unigene17502_TAEpaeTARAAPEI-5	PREDICTED: nuclear receptor corepressor 1 [Rattus norvegicus]
Unigene17503_TAEpaeTARAAPEI-5	Serine/threonine-protein kinase STE20 [Schistosoma mansoni]
Unigene17503_TAEpaeTARAAPEI-5	PREDICTED: similar to Deoxynucleotidyltransferase, terminal, interacting protein 1 [Gallus gallus]
Unigene17503_TAEpaeTARAAPEI-5	PREDICTED: terminal deoxynucleotidyltransferase interacting factor 1 [Oryctolagus cuniculus]
Unigene17503_TAEpaeTARAAPEI-5	deoxynucleotidyltransferase, terminal, interacting protein 1 [Xenopus (Silurana) tropicalis] >gi|170284671|gb|AAI61285.1| LOC100145563 protein [Xenopus (Silurana) tropicalis]
Unigene17503_TAEpaeTARAAPEI-5	PREDICTED: similar to terminal deoxynucleotidyltransferase interacting factor 1 [Equus caballus]
Unigene17503_TAEpaeTARAAPEI-5	deoxynucleotidyltransferase, terminal, interacting protein 1, isoform CRA_b [Homo sapiens]
Unigene17503_TAEpaeTARAAPEI-5	PREDICTED: similar to C20orf167 isoform 2 [Pan troglodytes]
Unigene17503_TAEpaeTARAAPEI-5	PREDICTED: terminal deoxynucleotidyltransferase interacting factor 1 isoform 1 [Pan troglodytes]
Unigene17503_TAEpaeTARAAPEI-5	PREDICTED: similar to terminal deoxynucleotidyltransferase interacting factor 1 [Macaca mulatta]
Unigene17503_TAEpaeTARAAPEI-5	deoxynucleotidyltransferase terminal-interacting protein 1 [Rattus norvegicus] >gi|71682323|gb|AAI00641.1| Dnttip1 protein [Rattus norvegicus] >gi|149042924|gb|EDL96498.1| rCG32375 [Rattus norvegicus]
Unigene17506_TAEpaeTARAAPEI-5	PREDICTED: similar to ENSANGP00000003785 [Nasonia vitripennis]
Unigene17506_TAEpaeTARAAPEI-5	PREDICTED: similar to CG2519-PA, isoform A [Apis mellifera]
Unigene17506_TAEpaeTARAAPEI-5	PREDICTED: similar to AGAP004423-PA [Acyrthosiphon pisum]
Unigene17506_TAEpaeTARAAPEI-5	PREDICTED: similar to AGAP004423-PA [Tribolium castaneum]
Unigene17506_TAEpaeTARAAPEI-5	CG2519, isoform B [Drosophila melanogaster] >gi|45446366|gb|AAS65097.1| CG2519, isoform B [Drosophila melanogaster]
Unigene17506_TAEpaeTARAAPEI-5	AGAP004423-PA [Anopheles gambiae str. PEST] >gi|157017301|gb|EAA09220.4| AGAP004423-PA [Anopheles gambiae str. PEST]
Unigene17506_TAEpaeTARAAPEI-5	GM10625 [Drosophila sechellia] >gi|194133444|gb|EDW54960.1| GM10625 [Drosophila sechellia]
Unigene17506_TAEpaeTARAAPEI-5	GA15383 [Drosophila pseudoobscura pseudoobscura] >gi|198132528|gb|EAL28498.2| GA15383 [Drosophila pseudoobscura pseudoobscura]
Unigene17506_TAEpaeTARAAPEI-5	GL22158 [Drosophila persimilis] >gi|194112221|gb|EDW34264.1| GL22158 [Drosophila persimilis]
Unigene17506_TAEpaeTARAAPEI-5	GF16043 [Drosophila ananassae] >gi|190628869|gb|EDV44393.1| GF16043 [Drosophila ananassae]
Unigene17507_TAEpaeTARAAPEI-5	dynein, axonemal, heavy chain 7 [Bos taurus]
Unigene17507_TAEpaeTARAAPEI-5	PREDICTED: similar to KIAA0944 protein [Mus musculus] >gi|149233981|ref|XP_001473998.1| PREDICTED: similar to KIAA0944 protein [Mus musculus]
Unigene17507_TAEpaeTARAAPEI-5	mCG115458, isoform CRA_a [Mus musculus]
Unigene17507_TAEpaeTARAAPEI-5	PREDICTED: dynein, axonemal, heavy chain 7-like [Oryctolagus cuniculus]
Unigene17507_TAEpaeTARAAPEI-5	PREDICTED: similar to Dynein heavy chain 7, axonemal (Ciliary dynein heavy chain 7) (Axonemal beta dynein heavy chain 7) (Dynein heavy chain-like protein 2) (HDHC2) [Equus caballus]
Unigene17507_TAEpaeTARAAPEI-5	mCG116075 [Mus musculus]
Unigene17507_TAEpaeTARAAPEI-5	PREDICTED: similar to axonemal dynein heavy chain 7 [Canis familiaris]
Unigene17507_TAEpaeTARAAPEI-5	dynein, axonemal, heavy chain 7B [Mus musculus]
Unigene17507_TAEpaeTARAAPEI-5	PREDICTED: similar to ciliary dynein heavy chain 7 [Monodelphis domestica]
Unigene17507_TAEpaeTARAAPEI-5	PREDICTED: similar to dynein, axonemal, heavy chain 7, partial [Sus scrofa]
Unigene17508_TAEpaeTARAAPEI-5	mitochondrial processing peptidase [Schistosoma japonicum]
Unigene17508_TAEpaeTARAAPEI-5	mitochondrial processing peptidase [Schistosoma japonicum]
Unigene17508_TAEpaeTARAAPEI-5	mitochondrial processing peptidase [Schistosoma japonicum] >gi|226485727|emb|CAX75283.1| mitochondrial processing peptidase [Schistosoma japonicum]
Unigene17508_TAEpaeTARAAPEI-5	mitochondrial processing peptidase [Schistosoma japonicum]
Unigene17508_TAEpaeTARAAPEI-5	mitochondrial processing peptidase non-peptidase alpha subunit (M16 family) [Schistosoma mansoni] >gi|238665908|emb|CAZ36586.1| mitochondrial processing peptidase non-peptidase alpha subunit (M16 family) [Schistosoma mansoni]
Unigene17508_TAEpaeTARAAPEI-5	mitochondrial processing peptidase non-peptidase alpha subunit (M16 family) [Schistosoma mansoni] >gi|238665907|emb|CAZ36585.1| mitochondrial processing peptidase non-peptidase alpha subunit (M16 family) [Schistosoma mansoni]
Unigene17508_TAEpaeTARAAPEI-5	mitochondrial processing peptidase alpha subunit [Aedes aegypti] >gi|108882534|gb|EAT46759.1| mitochondrial processing peptidase alpha subunit [Aedes aegypti]
Unigene17508_TAEpaeTARAAPEI-5	AGAP008086-PA [Anopheles gambiae str. PEST] >gi|157015024|gb|EAA12324.3| AGAP008086-PA [Anopheles gambiae str. PEST]
Unigene17508_TAEpaeTARAAPEI-5	mitochondrial processing peptidase alpha subunit [Glossina morsitans morsitans]
Unigene17508_TAEpaeTARAAPEI-5	PREDICTED: similar to mitochondrial processing peptidase alpha subunit [Tribolium castaneum]
Unigene17509_TAEpaeTARAAPEI-5	mitochondrial import inner membrane translocase subunit tim22 [Schistosoma mansoni]
Unigene17509_TAEpaeTARAAPEI-5	SJCHGC03977 protein [Schistosoma japonicum]
Unigene17509_TAEpaeTARAAPEI-5	PREDICTED: similar to Mitochondrial import inner membrane translocase subunit Tim22 [Canis familiaris]
Unigene17509_TAEpaeTARAAPEI-5	PREDICTED: similar to TIM22 preprotein translocase [Monodelphis domestica]
Unigene17509_TAEpaeTARAAPEI-5	translocase of inner mitochondrial membrane 22 homolog [Xenopus (Silurana) tropicalis] >gi|82179370|sp|Q5M7K0.1|TIM22_XENTR RecName: Full=Mitochondrial import inner membrane translocase subunit Tim22 >gi|56789580|gb|AAH88600.1| translocase of inner mitochondrial membrane 22 homolog [Xenopus (Silurana) tropicalis]
Unigene17509_TAEpaeTARAAPEI-5	PREDICTED: similar to translocase of inner mitochondrial membrane 22 homolog [Gallus gallus]
Unigene17509_TAEpaeTARAAPEI-5	TIM22 preprotein translocase [Mus musculus]
Unigene17509_TAEpaeTARAAPEI-5	mitochondrial import inner membrane translocase subunit Tim22 [Mus musculus] >gi|24637286|sp|Q9CQ85.1|TIM22_MOUSE RecName: Full=Mitochondrial import inner membrane translocase subunit Tim22 >gi|33243993|gb|AAH55279.1| Translocase of inner mitochondrial membrane 22 homolog (yeast) [Mus musculus] >gi|56238048|emb|CAI25858.1| translocase of inner mitochondrial membrane 22 homolog (yeast) [Mus muscul…
Unigene17509_TAEpaeTARAAPEI-5	PREDICTED: translocase of inner mitochondrial membrane 22 homolog [Oryctolagus cuniculus]
Unigene17509_TAEpaeTARAAPEI-5	PREDICTED: similar to Mitochondrial import inner membrane translocase subunit Tim22 [Equus caballus]
Unigene17510_TAEpaeTARAAPEI-5	PREDICTED: similar to AGAP003866-PA [Tribolium castaneum]
Unigene17510_TAEpaeTARAAPEI-5	SJCHGC01690 protein [Schistosoma japonicum]
Unigene17510_TAEpaeTARAAPEI-5	alkB, alkylation repair homolog 6 [Danio rerio] >gi|82184989|sp|Q6IQE9.1|ALKB6_DANRE RecName: Full=Alkylated DNA repair protein alkB homolog 6 >gi|47939433|gb|AAH71457.1| AlkB, alkylation repair homolog 6 (E. coli) [Danio rerio] >gi|94732235|emb|CAK04553.1| alkB, alkylation repair homolog 6 (E. coli) [Danio rerio]
Unigene17510_TAEpaeTARAAPEI-5	PREDICTED: alkB, alkylation repair homolog 6 (E. coli) [Equus caballus]
Unigene17510_TAEpaeTARAAPEI-5	PREDICTED: similar to alkB, alkylation repair homolog 6 isoform 1 [Bos taurus]
Unigene17510_TAEpaeTARAAPEI-5	PREDICTED: similar to calpain, small subunit 1 [Macaca mulatta]
Unigene17510_TAEpaeTARAAPEI-5	PREDICTED: alkB, alkylation repair homolog 6-like [Oryctolagus cuniculus]
Unigene17510_TAEpaeTARAAPEI-5	alkB, alkylation repair homolog 6 [Rattus norvegicus]
Unigene17510_TAEpaeTARAAPEI-5	alkylated DNA repair protein alkB homolog 6 [Mus musculus] >gi|148692086|gb|EDL24033.1| alkB, alkylation repair homolog 6 (E. coli), isoform CRA_c [Mus musculus]
Unigene17510_TAEpaeTARAAPEI-5	nucleic acid binding [Schistosoma mansoni]
Unigene17511_TAEpaeTARAAPEI-5	aspartyl-tRNA synthetase [Schistosoma mansoni]
Unigene17511_TAEpaeTARAAPEI-5	PREDICTED: CG6796-like [Saccoglossus kowalevskii]
Unigene17511_TAEpaeTARAAPEI-5	aspartyl-tRNA synthetase [Aedes aegypti] >gi|108872015|gb|EAT36240.1| aspartyl-tRNA synthetase [Aedes aegypti]
Unigene17511_TAEpaeTARAAPEI-5	PREDICTED: similar to aspartyl-tRNA synthetase [Tribolium castaneum]
Unigene17511_TAEpaeTARAAPEI-5	GD11238 [Drosophila simulans] >gi|194193859|gb|EDX07435.1| GD11238 [Drosophila simulans]
Unigene17511_TAEpaeTARAAPEI-5	GE11636 [Drosophila yakuba] >gi|194178596|gb|EDW92207.1| GE11636 [Drosophila yakuba]
Unigene17511_TAEpaeTARAAPEI-5	Nars2 protein [Rattus norvegicus]
Unigene17511_TAEpaeTARAAPEI-5	GM21746 [Drosophila sechellia] >gi|194126185|gb|EDW48228.1| GM21746 [Drosophila sechellia]
Unigene17511_TAEpaeTARAAPEI-5	probable asparaginyl-tRNA synthetase, mitochondrial precursor [Mus musculus] >gi|81873734|sp|Q8BGV0.1|SYNM_MOUSE RecName: Full=Probable asparaginyl-tRNA synthetase, mitochondrial; AltName: Full=Asparagine--tRNA ligase; Short=AsnRS; Flags: Precursor
Unigene17511_TAEpaeTARAAPEI-5	Nars2 protein [Mus musculus]
Unigene17512_TAEpaeTARAAPEI-5	enhancer of zeste ezh [Schistosoma mansoni]
Unigene17521_TAEpaeTARAAPEI-5	Hypothetical protein CBG09435 [Caenorhabditis briggsae] >gi|187031852|emb|CAP29152.1| Hypothetical protein CBG09435 [Caenorhabditis briggsae]
Unigene17521_TAEpaeTARAAPEI-5	RecName: Full=Probable ATP-citrate synthase; AltName: Full=ATP-citrate (pro-S-)-lyase; AltName: Full=Citrate cleavage enzyme >gi|1326262|gb|AAB00585.1| Hypothetical protein D1005.1 [Caenorhabditis elegans]
Unigene17521_TAEpaeTARAAPEI-5	C. elegans protein B0365.1, partially confirmed by transcript evidence [Caenorhabditis elegans]
Unigene17521_TAEpaeTARAAPEI-5	Hypothetical protein CBG24512 [Caenorhabditis briggsae] >gi|187040090|emb|CAP21104.1| Hypothetical protein CBG24512 [Caenorhabditis briggsae]
Unigene17521_TAEpaeTARAAPEI-5	GD25577 [Drosophila simulans] >gi|194193703|gb|EDX07279.1| GD25577 [Drosophila simulans]
Unigene17521_TAEpaeTARAAPEI-5	GE14108 [Drosophila yakuba] >gi|194178397|gb|EDW92008.1| GE14108 [Drosophila yakuba]
Unigene17521_TAEpaeTARAAPEI-5	GF13329 [Drosophila ananassae] >gi|190621667|gb|EDV37191.1| GF13329 [Drosophila ananassae]
Unigene17521_TAEpaeTARAAPEI-5	ATP citrate lyase, isoform F [Drosophila melanogaster] >gi|272432504|gb|AAM70940.2| ATP citrate lyase, isoform F [Drosophila melanogaster]
Unigene17521_TAEpaeTARAAPEI-5	GM20101 [Drosophila sechellia] >gi|194126014|gb|EDW48057.1| GM20101 [Drosophila sechellia]
Unigene17521_TAEpaeTARAAPEI-5	GI20417 [Drosophila mojavensis] >gi|193910388|gb|EDW09255.1| GI20417 [Drosophila mojavensis]
Unigene17523_TAEpaeTARAAPEI-5	Hypothetical protein CBG24278 [Caenorhabditis briggsae] >gi|187040300|emb|CAP20925.1| Hypothetical protein CBG24278 [Caenorhabditis briggsae]
Unigene17523_TAEpaeTARAAPEI-5	C. elegans protein F53A2.7, confirmed by transcript evidence [Caenorhabditis elegans]
Unigene17523_TAEpaeTARAAPEI-5	3-ketoacyl-CoA thiolase, mitochondrial [Gallus gallus]
Unigene17523_TAEpaeTARAAPEI-5	PREDICTED: acetyl-coenzyme A acyltransferase 2 [Taeniopygia guttata]
Unigene17523_TAEpaeTARAAPEI-5	PREDICTED: acetyl-Coenzyme A acyltransferase 2-like [Saccoglossus kowalevskii]
Unigene17523_TAEpaeTARAAPEI-5	acetyl-Coenzyme A acyltransferase 2 [Xenopus laevis] >gi|28277365|gb|AAH45119.1| Acaa2-prov protein [Xenopus laevis]
Unigene17523_TAEpaeTARAAPEI-5	acetyl-Coenzyme A acyltransferase 2 [Sus scrofa] >gi|262036903|dbj|BAI47587.1| acetyl-Coenzyme A acyltransferase 2 [Sus scrofa]
Unigene17523_TAEpaeTARAAPEI-5	PREDICTED: similar to ENSANGP00000013285 [Nasonia vitripennis]
Unigene17523_TAEpaeTARAAPEI-5	PREDICTED: acetyl-coenzyme A acyltransferase 2 [Oryctolagus cuniculus]
Unigene17523_TAEpaeTARAAPEI-5	PREDICTED: acetyl-coenzyme A acyltransferase 2 [Pan troglodytes]
Unigene17527_TAEpaeTARAAPEI-5	CCDC (human Coiled Coil Domain Containing) homolog family member (ccdc-55) [Caenorhabditis elegans] >gi|2496897|sp|Q09252.1|CCD55_CAEEL RecName: Full=Coiled-coil domain-containing protein 55 homolog >gi|3874384|emb|CAA86744.1| C. elegans protein C16C10.6, confirmed by transcript evidence [Caenorhabditis elegans]
Unigene17527_TAEpaeTARAAPEI-5	C. briggsae CBR-CCDC-55 protein [Caenorhabditis briggsae] >gi|218563518|sp|A8XXB0.1|CCD55_CAEBR RecName: Full=Coiled-coil domain-containing protein 55 homolog >gi|187023626|emb|CAP37279.1| C. briggsae CBR-CCDC-55 protein [Caenorhabditis briggsae]
Unigene17527_TAEpaeTARAAPEI-5	PREDICTED: similar to CG7358 CG7358-PA [Tribolium castaneum]
Unigene17527_TAEpaeTARAAPEI-5	pleckstrin domain-containing protein [Polysphondylium pallidum PN500]
Unigene17527_TAEpaeTARAAPEI-5	CG10600, isoform B [Drosophila melanogaster] >gi|220902074|gb|ACL83045.1| CG10600, isoform B [Drosophila melanogaster]
Unigene17527_TAEpaeTARAAPEI-5	CG10600, isoform A [Drosophila melanogaster] >gi|22946778|gb|AAF53715.3| CG10600, isoform A [Drosophila melanogaster]
Unigene17527_TAEpaeTARAAPEI-5	Zgc:162345 protein [Danio rerio]
Unigene17527_TAEpaeTARAAPEI-5	cyclophilin-RNA interacting protein [Paramecium tetraurelia]
Unigene17527_TAEpaeTARAAPEI-5	PREDICTED: similar to Cisplatin resistance-associated overexpressed protein [Ciona intestinalis]
Unigene17527_TAEpaeTARAAPEI-5	GI17029 [Drosophila mojavensis] >gi|193912349|gb|EDW11216.1| GI17029 [Drosophila mojavensis]
Unigene17528_TAEpaeTARAAPEI-5	WD repeat protein 12 [Schistosoma japonicum]
Unigene17528_TAEpaeTARAAPEI-5	WD repeat protein 12 [Schistosoma japonicum]
Unigene17528_TAEpaeTARAAPEI-5	expressed protein [Schistosoma mansoni]
Unigene17528_TAEpaeTARAAPEI-5	GK23981 [Drosophila willistoni] >gi|226698182|sp|B4MU54.1|WDR12_DROWI RecName: Full=Ribosome biogenesis protein WDR12 homolog >gi|194160742|gb|EDW75643.1| GK23981 [Drosophila willistoni]
Unigene17528_TAEpaeTARAAPEI-5	GJ17641 [Drosophila virilis] >gi|226698181|sp|B4LS78.1|WDR12_DROVI RecName: Full=Ribosome biogenesis protein WDR12 homolog >gi|194149066|gb|EDW64764.1| GJ17641 [Drosophila virilis]
Unigene17528_TAEpaeTARAAPEI-5	GI17814 [Drosophila mojavensis] >gi|226698177|sp|B4KKN1.1|WDR12_DROMO RecName: Full=Ribosome biogenesis protein WDR12 homolog >gi|193913828|gb|EDW12695.1| GI17814 [Drosophila mojavensis]
Unigene17528_TAEpaeTARAAPEI-5	GL26386 [Drosophila persimilis] >gi|226698178|sp|B4GT01.1|WDR12_DROPE RecName: Full=Ribosome biogenesis protein WDR12 homolog >gi|194103467|gb|EDW25510.1| GL26386 [Drosophila persimilis]
Unigene17528_TAEpaeTARAAPEI-5	GA19813 [Drosophila pseudoobscura pseudoobscura] >gi|121994601|sp|Q29KQ0.1|WDR12_DROPS RecName: Full=Ribosome biogenesis protein WDR12 homolog >gi|54644383|gb|EAL33124.1| GA19813 [Drosophila pseudoobscura pseudoobscura]
Unigene17528_TAEpaeTARAAPEI-5	GH13339 [Drosophila grimshawi] >gi|226698176|sp|B4JPT9.1|WDR12_DROGR RecName: Full=Ribosome biogenesis protein WDR12 homolog >gi|193900053|gb|EDV98919.1| GH13339 [Drosophila grimshawi]
Unigene17528_TAEpaeTARAAPEI-5	GF14067 [Drosophila ananassae] >gi|226698174|sp|B3MJV8.1|WDR12_DROAN RecName: Full=Ribosome biogenesis protein WDR12 homolog >gi|190616889|gb|EDV32413.1| GF14067 [Drosophila ananassae]
Unigene17529_TAEpaeTARAAPEI-5	NADH Ubiquinone Oxidoreductase family member (nuo-5) [Caenorhabditis elegans] >gi|7331887|gb|AAF60575.1| Nadh ubiquinone oxidoreductase protein 5, isoform a [Caenorhabditis elegans]
Unigene17529_TAEpaeTARAAPEI-5	C. briggsae CBR-NUO-5 protein [Caenorhabditis briggsae] >gi|187034196|emb|CAP26923.1| C. briggsae CBR-NUO-5 protein [Caenorhabditis briggsae]
Unigene17529_TAEpaeTARAAPEI-5	NADH Ubiquinone Oxidoreductase family member (nuo-5) [Caenorhabditis elegans] >gi|27885023|gb|AAO25977.1| Nadh ubiquinone oxidoreductase protein 5, isoform c [Caenorhabditis elegans]
Unigene17529_TAEpaeTARAAPEI-5	PREDICTED: NADH dehydrogenase (ubiquinone) Fe-S protein 1, 75kDa (NADH-coenzyme Q reductase) [Equus caballus]
Unigene17529_TAEpaeTARAAPEI-5	PREDICTED: similar to NADH dehydrogenase (ubiquinone) Fe-S protein 1, 75kDa (NADH-coenzyme Q reductase), [Monodelphis domestica]
Unigene17529_TAEpaeTARAAPEI-5	PREDICTED: NADH Ubiquinone Oxidoreductase family member (nuo-5)-like [Saccoglossus kowalevskii]
Unigene17529_TAEpaeTARAAPEI-5	NADH dehydrogenase (ubiquinone) Fe-S protein 1, 75kDa (NADH-coenzyme Q reductase) [Gallus gallus]
Unigene17529_TAEpaeTARAAPEI-5	PREDICTED: NADH dehydrogenase (ubiquinone) Fe-S protein 1, 75kDa (NADH-coenzyme Q reductase) [Taeniopygia guttata]
Unigene17529_TAEpaeTARAAPEI-5	AGAP001653-PA [Anopheles gambiae str. PEST] >gi|116116265|gb|EAA00921.3| AGAP001653-PA [Anopheles gambiae str. PEST]
Unigene17529_TAEpaeTARAAPEI-5	RecName: Full=NADH-ubiquinone oxidoreductase 75 kDa subunit, mitochondrial; AltName: Full=Complex I-75kD; Short=CI-75kD; Flags: Precursor
Unigene17530_TAEpaeTARAAPEI-5	translation elongation factor G [Schistosoma mansoni]
Unigene17530_TAEpaeTARAAPEI-5	translation elongation factor G [Schistosoma mansoni]
Unigene17534_TAEpaeTARAAPEI-5	PREDICTED: karyopherin alpha 2-like [Saccoglossus kowalevskii]
Unigene17534_TAEpaeTARAAPEI-5	PREDICTED: similar to armadillo repeat containing 4 [Taeniopygia guttata]
Unigene17534_TAEpaeTARAAPEI-5	PREDICTED: beta-catenin-like [Danio rerio]
Unigene17534_TAEpaeTARAAPEI-5	PREDICTED: similar to armadillo repeat containing 4 [Ciona intestinalis]
Unigene17534_TAEpaeTARAAPEI-5	armadillo repeat containing 4 [Mus musculus] >gi|148691079|gb|EDL23026.1| mCG119484 [Mus musculus] >gi|187957008|gb|AAI58098.1| Armadillo repeat containing 4 [Mus musculus]
Unigene17535_TAEpaeTARAAPEI-5	ALP/Enigma encoding family member (alp-1) [Caenorhabditis elegans]
Unigene17535_TAEpaeTARAAPEI-5	ALP/Enigma encoding family member (alp-1) [Caenorhabditis elegans]
Unigene17535_TAEpaeTARAAPEI-5	ALP/Enigma encoding family member (alp-1) [Caenorhabditis elegans]
Unigene17535_TAEpaeTARAAPEI-5	ALP/Enigma encoding family member (alp-1) [Caenorhabditis elegans]
Unigene17535_TAEpaeTARAAPEI-5	C. briggsae CBR-ALP-1 protein [Caenorhabditis briggsae] >gi|187040350|emb|CAP20896.1| C. briggsae CBR-ALP-1 protein [Caenorhabditis briggsae]
Unigene17535_TAEpaeTARAAPEI-5	LIM domain containing protein [Brugia malayi] >gi|158593200|gb|EDP31795.1| LIM domain containing protein [Brugia malayi]
Unigene17535_TAEpaeTARAAPEI-5	PREDICTED: similar to ENSANGP00000021716 [Nasonia vitripennis]
Unigene17535_TAEpaeTARAAPEI-5	PREDICTED: similar to CG30084 CG30084-PE [Acyrthosiphon pisum]
Unigene17535_TAEpaeTARAAPEI-5	PREDICTED: similar to CG30084-PC, isoform C [Apis mellifera]
Unigene17535_TAEpaeTARAAPEI-5	GF13372 [Drosophila ananassae] >gi|190621760|gb|EDV37284.1| GF13372 [Drosophila ananassae]
Unigene17536_TAEpaeTARAAPEI-5	long-chain-fatty-acid--CoA ligase [Schistosoma mansoni] >gi|238665022|emb|CAZ35806.1| long-chain-fatty-acid--CoA ligase [Schistosoma mansoni]
Unigene17536_TAEpaeTARAAPEI-5	PREDICTED: similar to vacuolar protein sorting 53 isoform 2 [Ciona intestinalis]
Unigene17536_TAEpaeTARAAPEI-5	PREDICTED: similar to vacuolar protein sorting 53 isoform 1 [Ciona intestinalis]
Unigene17536_TAEpaeTARAAPEI-5	PREDICTED: similar to vacuolar protein sorting 53 [Apis mellifera]
Unigene17536_TAEpaeTARAAPEI-5	vacuolar protein sorting-associated protein 53 homolog [Gallus gallus] >gi|82082519|sp|Q5ZLD7.1|VPS53_CHICK RecName: Full=Vacuolar protein sorting-associated protein 53 homolog
Unigene17536_TAEpaeTARAAPEI-5	Vps53 protein [Rattus norvegicus]
Unigene17536_TAEpaeTARAAPEI-5	vacuolar protein sorting 53 homolog [Rattus norvegicus]
Unigene17536_TAEpaeTARAAPEI-5	PREDICTED: similar to vacuolar protein sorting 53 (yeast) [Equus caballus]
Unigene17536_TAEpaeTARAAPEI-5	vacuolar protein sorting-associated protein 53 homolog [Mus musculus] >gi|81899819|sp|Q8CCB4.1|VPS53_MOUSE RecName: Full=Vacuolar protein sorting-associated protein 53 homolog >gi|56800166|emb|CAI35098.1| vacuolar protein sorting 53 (yeast) [Mus musculus] >gi|148680900|gb|EDL12847.1| vacuolar protein sorting 53 (yeast), isoform CRA_a [Mus musculus]
Unigene17536_TAEpaeTARAAPEI-5	PREDICTED: vacuolar protein sorting 53 [Taeniopygia guttata]
Unigene17539_TAEpaeTARAAPEI-5	bestrophin-related [Schistosoma mansoni] >gi|238658343|emb|CAZ29401.1| bestrophin-related [Schistosoma mansoni]
Unigene17539_TAEpaeTARAAPEI-5	Bestrophin-3 (Vitelliform macular dystrophy 2-like protein 3) [Schistosoma japonicum]
Unigene17539_TAEpaeTARAAPEI-5	bestrophin 1 [Xenopus (Silurana) tropicalis] >gi|238858906|dbj|BAH70274.1| Bestrophin-1 [Xenopus (Silurana) tropicalis]
Unigene17539_TAEpaeTARAAPEI-5	PREDICTED: similar to AGAP011745-PA, partial [Acyrthosiphon pisum]
Unigene17539_TAEpaeTARAAPEI-5	PREDICTED: bestrophin 1-like [Saccoglossus kowalevskii]
Unigene17539_TAEpaeTARAAPEI-5	bestrophin 4 [Xenopus (Silurana) tropicalis] >gi|171847178|gb|AAI61756.1| best4 protein [Xenopus (Silurana) tropicalis]
Unigene17539_TAEpaeTARAAPEI-5	PREDICTED: bestrophin 4-like [Danio rerio]
Unigene17539_TAEpaeTARAAPEI-5	bestrophin 2 [Rattus norvegicus]
Unigene17539_TAEpaeTARAAPEI-5	vitelliform macular dystrophy 2-like protein 1, isoform CRA_b [Mus musculus]
Unigene17539_TAEpaeTARAAPEI-5	bestrophin-2 [Mus musculus] >gi|194328802|ref|NP_001123665.1| bestrophin-2 [Mus musculus] >gi|194328804|ref|NP_001123666.1| bestrophin-2 [Mus musculus] >gi|41613003|gb|AAS09923.1| vitelliform macular dystrophy 2-like protein 1 [Mus musculus]
Unigene17542_TAEpaeTARAAPEI-5	sex-determining protein fem-1 [Schistosoma mansoni]
Unigene17542_TAEpaeTARAAPEI-5	PREDICTED: similar to fem-1 homolog a (C.elegans) isoform 1 [Macaca mulatta]
Unigene17542_TAEpaeTARAAPEI-5	PREDICTED: similar to fem-1 homolog a (C.elegans) isoform 2 [Macaca mulatta]
Unigene17542_TAEpaeTARAAPEI-5	PREDICTED: similar to fem-1 homolog a (C.elegans) [Canis familiaris]
Unigene17542_TAEpaeTARAAPEI-5	protein fem-1 homolog A [Homo sapiens] >gi|74752305|sp|Q9BSK4.1|FEM1A_HUMAN RecName: Full=Protein fem-1 homolog A; Short=FEM1a; AltName: Full=FEM1-alpha; AltName: Full=Prostaglandin E receptor 4-associated protein >gi|13436428|gb|AAH04988.1| Fem-1 homolog a (C. elegans) [Homo sapiens] >gi|38049410|gb|AAR10439.1| prostaglandin E receptor 4-associated protein [Homo sapiens] >gi|167773823|gb|ABZ9234…
Unigene17542_TAEpaeTARAAPEI-5	protein fem-1 homolog A [Bos taurus] >gi|122145914|sp|Q29RM5.1|FEM1A_BOVIN RecName: Full=Protein fem-1 homolog A; Short=FEM1a; AltName: Full=FEM1-alpha >gi|88954360|gb|AAI14112.1| Fem-1 homolog a (C. elegans) [Bos taurus]
Unigene17542_TAEpaeTARAAPEI-5	PREDICTED: similar to Fem-1 homolog a (C. elegans), partial [Ornithorhynchus anatinus]
Unigene17542_TAEpaeTARAAPEI-5	protein fem-1 homolog A [Rattus norvegicus] >gi|81907903|sp|Q4V890.1|FEM1A_RAT RecName: Full=Protein fem-1 homolog A; Short=FEM1a; AltName: Full=FEM1-alpha >gi|66910659|gb|AAH97490.1| Feminization 1 homolog a (C. elegans) [Rattus norvegicus] >gi|149028211|gb|EDL83649.1| feminization 1 homolog a (C. elegans) [Rattus norvegicus]
Unigene17542_TAEpaeTARAAPEI-5	protein fem-1 homolog A-A [Mus musculus] >gi|81907788|sp|Q9Z2G1.1|FM1AA_MOUSE RecName: Full=Protein fem-1 homolog A-A; Short=FEM1a-A; AltName: Full=FEM1-alpha-A >gi|3930525|gb|AAC82372.1| sex-determination protein homolog Fem1a [Mus musculus] >gi|14318743|gb|AAH09161.1| Feminization 1 homolog a (C. elegans) [Mus musculus] >gi|32450414|gb|AAH54382.1| Feminization 1 homolog a (C. elegans) [Mus musc…
Unigene17542_TAEpaeTARAAPEI-5	GD20385 [Drosophila simulans] >gi|194199310|gb|EDX12886.1| GD20385 [Drosophila simulans]
Unigene17543_TAEpaeTARAAPEI-5	amine oxidase [Schistosoma mansoni]
Unigene17543_TAEpaeTARAAPEI-5	amine oxidase [Schistosoma mansoni]
Unigene17543_TAEpaeTARAAPEI-5	amine oxidase [Babesia bovis T2Bo]
Unigene17543_TAEpaeTARAAPEI-5	amine oxidase, flavin-containing domain-containing protein [Toxoplasma gondii ME49] >gi|211964436|gb|EEA99631.1| amine oxidase, flavin-containing domain-containing protein [Toxoplasma gondii ME49]
Unigene17543_TAEpaeTARAAPEI-5	GM22263 [Drosophila sechellia] >gi|194122131|gb|EDW44174.1| GM22263 [Drosophila sechellia]
Unigene17543_TAEpaeTARAAPEI-5	suppressor of variegation 3-3, isoform A [Drosophila melanogaster] >gi|24667273|ref|NP_730497.1| suppressor of variegation 3-3, isoform B [Drosophila melanogaster] >gi|75027620|sp|Q9VW97.1|LSDA_DROME RecName: Full=Possible lysine-specific histone demethylase 1 >gi|7293681|gb|AAF49051.1| suppressor of variegation 3-3, isoform B [Drosophila melanogaster] >gi|7293682|gb|AAF49052.1| suppressor of var…
Unigene17543_TAEpaeTARAAPEI-5	GE19651 [Drosophila yakuba] >gi|194181606|gb|EDW95217.1| GE19651 [Drosophila yakuba]
Unigene17543_TAEpaeTARAAPEI-5	GG16089 [Drosophila erecta] >gi|190655232|gb|EDV52475.1| GG16089 [Drosophila erecta]
Unigene17543_TAEpaeTARAAPEI-5	GF25315 [Drosophila ananassae] >gi|190623931|gb|EDV39455.1| GF25315 [Drosophila ananassae]
Unigene17543_TAEpaeTARAAPEI-5	PREDICTED: similar to Lysine-specific histone demethylase 1 (Flavin-containing amine oxidase domain-containing protein 2) (BRAF35-HDAC complex protein BHC110) [Ciona intestinalis]
Unigene17545_TAEpaeTARAAPEI-5	C. elegans protein F35G12.12, confirmed by transcript evidence [Caenorhabditis elegans]
Unigene17545_TAEpaeTARAAPEI-5	Hypothetical protein CBG18037 [Caenorhabditis briggsae] >gi|187025098|emb|CAP35564.1| Hypothetical protein CBG18037 [Caenorhabditis briggsae]
Unigene17547_TAEpaeTARAAPEI-5	expressed protein [Schistosoma mansoni]
Unigene17547_TAEpaeTARAAPEI-5	PREDICTED: similar to staufen [Nasonia vitripennis]
Unigene17548_TAEpaeTARAAPEI-5	expressed protein [Schistosoma mansoni]
Unigene17549_TAEpaeTARAAPEI-5	expressed protein [Schistosoma mansoni]
Unigene17551_TAEpaeTARAAPEI-5	Ubiquitin-protein ligase BRE1 [Schistosoma mansoni]
Unigene17551_TAEpaeTARAAPEI-5	SJCHGC05620 protein [Schistosoma japonicum]
Unigene17551_TAEpaeTARAAPEI-5	PREDICTED: similar to GRIP1 associated protein 1 [Monodelphis domestica]
Unigene17551_TAEpaeTARAAPEI-5	GRIP1 associated protein 1, isoform CRA_c [Rattus norvegicus]
Unigene17551_TAEpaeTARAAPEI-5	GRIP1-associated protein 1 [Rattus norvegicus] >gi|76363169|sp|Q9JHZ4.1|GRAP1_RAT RecName: Full=GRIP1-associated protein 1; Short=GRASP-1 >gi|8980841|gb|AAF82298.1|AF274057_1 GRIP-associated protein 1 long form [Rattus norvegicus] >gi|149028442|gb|EDL83827.1| GRIP1 associated protein 1, isoform CRA_b [Rattus norvegicus]
Unigene17551_TAEpaeTARAAPEI-5	GRIP1 associated protein 1, isoform CRA_c [Mus musculus]
Unigene17551_TAEpaeTARAAPEI-5	GRIP1-associated protein 1 [Mus musculus] >gi|76363168|sp|Q8VD04.1|GRAP1_MOUSE RecName: Full=GRIP1-associated protein 1; Short=GRASP-1; AltName: Full=HCMV-interacting protein >gi|122889526|emb|CAM13601.1| GRIP1 associated protein 1 [Mus musculus]
Unigene17551_TAEpaeTARAAPEI-5	GRIP1 associated protein 1, isoform CRA_b [Mus musculus]
Unigene17551_TAEpaeTARAAPEI-5	GRIP1 associated protein 1 [Mus musculus] >gi|187952919|gb|AAI38524.1| Gripap1 protein [Mus musculus] >gi|219519855|gb|AAI45311.1| Gripap1 protein [Mus musculus]
Unigene17551_TAEpaeTARAAPEI-5	GRIP1-associated protein 1 isoform 2 [Homo sapiens] >gi|66348079|emb|CAI95787.1| GRIP1 associated protein 1 [Homo sapiens]
Unigene17552_TAEpaeTARAAPEI-5	suppressor of hairy wing homolog [Schistosoma mansoni]
Unigene17552_TAEpaeTARAAPEI-5	suppressor of hairy wing homolog [Schistosoma mansoni]
Unigene17552_TAEpaeTARAAPEI-5	oncosphere protein TSO1 [Taenia solium]
Unigene17552_TAEpaeTARAAPEI-5	PREDICTED: zinc finger protein 280A-like [Saccoglossus kowalevskii]
Unigene17552_TAEpaeTARAAPEI-5	PREDICTED: similar to GA20818-PA [Nasonia vitripennis]
Unigene17552_TAEpaeTARAAPEI-5	zinc finger protein 280C isoform 2 [Mus musculus] >gi|123298869|emb|CAM22224.1| zinc finger protein 280c [Mus musculus]
Unigene17552_TAEpaeTARAAPEI-5	suppressor of hairy wing homolog 3 (Drosophila), isoform CRA_b [Mus musculus]
Unigene17552_TAEpaeTARAAPEI-5	zinc finger protein 280C isoform 1 [Mus musculus] >gi|262263374|ref|NP_001160120.1| zinc finger protein 280C isoform 1 [Mus musculus] >gi|81885174|sp|Q6P3Y5.1|Z280C_MOUSE RecName: Full=Zinc finger protein 280C; AltName: Full=Suppressor of hairy wing homolog 3 >gi|39645739|gb|AAH63775.1| Zinc finger protein 280C [Mus musculus] >gi|123298868|emb|CAM22223.1| zinc finger protein 280c [Mus musculus] >…
Unigene17552_TAEpaeTARAAPEI-5	zinc finger protein 280C isoform 3 [Mus musculus] >gi|20381038|gb|AAH28839.1| Zfp280c protein [Mus musculus] >gi|30411059|gb|AAH51397.1| Zfp280c protein [Mus musculus] >gi|123298870|emb|CAM22225.1| zinc finger protein 280c [Mus musculus]
Unigene17552_TAEpaeTARAAPEI-5	mKIAA1584 protein [Mus musculus] >gi|148697134|gb|EDL29081.1| suppressor of hairy wing homolog 3 (Drosophila), isoform CRA_c [Mus musculus]
Unigene17553_TAEpaeTARAAPEI-5	subfamily S8B non-peptidase homologue (S08 family) [Schistosoma mansoni] >gi|227284491|emb|CAY17138.1| subfamily S8B non-peptidase homologue (S08 family) [Schistosoma mansoni]
Unigene17553_TAEpaeTARAAPEI-5	prohormone convertase 2 [Platynereis dumerilii]
Unigene17553_TAEpaeTARAAPEI-5	PREDICTED: similar to amontillado CG6438-PA isoform 1 [Apis mellifera]
Unigene17553_TAEpaeTARAAPEI-5	PC2-like protein [Orconectes limosus]
Unigene17553_TAEpaeTARAAPEI-5	proprotein convertase type 2 precursor [Dermacentor variabilis]
Unigene17553_TAEpaeTARAAPEI-5	PC2 [Aplysia californica]
Unigene17553_TAEpaeTARAAPEI-5	LPC2 [Lymnaea stagnalis]
Unigene17553_TAEpaeTARAAPEI-5	proprotein convertase type 2 [Oryzias latipes]
Unigene17553_TAEpaeTARAAPEI-5	prepro-hormone convertase 2 [Aplysia californica]
Unigene17553_TAEpaeTARAAPEI-5	hormone convertase 2 [Aplysia californica] >gi|558493|gb|AAA66497.1| prohormone convertase [Aplysia californica]
Unigene17555_TAEpaeTARAAPEI-5	SJCHGC05357 protein [Schistosoma japonicum]
Unigene17556_TAEpaeTARAAPEI-5	KH domain containing protein [Brugia malayi] >gi|158597198|gb|EDP35410.1| KH domain containing protein [Brugia malayi]
Unigene17556_TAEpaeTARAAPEI-5	PREDICTED: similar to ankyrin repeat domain protein 17 [Gallus gallus]
Unigene17556_TAEpaeTARAAPEI-5	PREDICTED: ankyrin repeat domain 17 [Equus caballus]
Unigene17556_TAEpaeTARAAPEI-5	ankyrin repeat domain protein 17 [Rattus norvegicus]
Unigene17556_TAEpaeTARAAPEI-5	ankyrin repeat domain 17, isoform CRA_d [Mus musculus]
Unigene17556_TAEpaeTARAAPEI-5	ankyrin repeat domain 17, isoform CRA_c [Mus musculus]
Unigene17556_TAEpaeTARAAPEI-5	ankyrin repeat domain 17, isoform CRA_b [Mus musculus]
Unigene17556_TAEpaeTARAAPEI-5	PREDICTED: similar to ankyrin repeat domain protein 17 isoform 2 [Monodelphis domestica]
Unigene17556_TAEpaeTARAAPEI-5	PREDICTED: similar to ankyrin repeat domain protein 17 isoform 1 [Monodelphis domestica]
Unigene17556_TAEpaeTARAAPEI-5	ankyrin repeat domain 17, isoform CRA_a [Homo sapiens]
Unigene17557_TAEpaeTARAAPEI-5	expressed protein [Schistosoma mansoni]
Unigene17557_TAEpaeTARAAPEI-5	PREDICTED: similar to AGAP011312-PA [Tribolium castaneum]
Unigene17557_TAEpaeTARAAPEI-5	PREDICTED: similar to CG10915-PA [Apis mellifera]
Unigene17557_TAEpaeTARAAPEI-5	AGAP011312-PA [Anopheles gambiae str. PEST] >gi|157019567|gb|EAA05057.5| AGAP011312-PA [Anopheles gambiae str. PEST]
Unigene17557_TAEpaeTARAAPEI-5	CTTNBP2 N-terminal like [Rattus norvegicus]
Unigene17557_TAEpaeTARAAPEI-5	PREDICTED: similar to cortactin-binding protein 2 [Strongylocentrotus purpuratus] >gi|115935475|ref|XP_001190068.1| PREDICTED: similar to cortactin-binding protein 2 [Strongylocentrotus purpuratus]
Unigene17557_TAEpaeTARAAPEI-5	PREDICTED: similar to CTTNBP2 N-terminal like [Ornithorhynchus anatinus]
Unigene17557_TAEpaeTARAAPEI-5	PREDICTED: CTTNBP2 N-terminal like [Oryctolagus cuniculus]
Unigene17557_TAEpaeTARAAPEI-5	KIAA1433 protein [Brugia malayi]
Unigene17557_TAEpaeTARAAPEI-5	proteophosphoglycan 5 [Leishmania major strain Friedlin] >gi|70905642|gb|AAZ14281.1| proteophosphoglycan 5 [Leishmania major strain Friedlin]
Unigene17558_TAEpaeTARAAPEI-5	NADH Ubiquinone Oxidoreductase family member (nuo-4) [Caenorhabditis elegans] >gi|687841|gb|AAA62532.1| Hypothetical protein K04G7.4a [Caenorhabditis elegans]
Unigene17558_TAEpaeTARAAPEI-5	C. briggsae CBR-NUO-4 protein [Caenorhabditis briggsae] >gi|187026391|emb|CAP34527.1| C. briggsae CBR-NUO-4 protein [Caenorhabditis briggsae]
Unigene17558_TAEpaeTARAAPEI-5	Deoxynucleoside kinase family protein [Brugia malayi] >gi|158591875|gb|EDP30478.1| Deoxynucleoside kinase family protein [Brugia malayi]
Unigene17558_TAEpaeTARAAPEI-5	NADH-ubiquinone oxidoreductase 42 kda subunit [Aedes aegypti] >gi|94469044|gb|ABF18371.1| mitochondrial NADH-ubiquinone oxidoreductase [Aedes aegypti] >gi|108870616|gb|EAT34841.1| NADH-ubiquinone oxidoreductase 42 kda subunit [Aedes aegypti]
Unigene17558_TAEpaeTARAAPEI-5	PREDICTED: similar to NADH-ubiquinone oxidoreductase 42 kda subunit [Tribolium castaneum] >gi|270006430|gb|EFA02878.1| NADH dehydrogenase (ubiquinone) 1 alpha subcomplex, 10 [Tribolium castaneum]
Unigene17558_TAEpaeTARAAPEI-5	NADH-ubiquinone oxidoreductase 42 kda subunit [Culex quinquefasciatus] >gi|167872541|gb|EDS35924.1| NADH-ubiquinone oxidoreductase 42 kda subunit [Culex quinquefasciatus]
Unigene17558_TAEpaeTARAAPEI-5	AGAP011130-PA [Anopheles gambiae str. PEST] >gi|157019683|gb|EAA05289.4| AGAP011130-PA [Anopheles gambiae str. PEST]
Unigene17558_TAEpaeTARAAPEI-5	NADH-ubiquinone oxidoreductase NDUFA10/42kDa subunit [Glossina morsitans morsitans]
Unigene17558_TAEpaeTARAAPEI-5	NADH dehydrogenase [ubiquinone] 1 alpha subcomplex subunit 10, mitochondrial precursor [Nasonia vitripennis]
Unigene17558_TAEpaeTARAAPEI-5	GE10263 [Drosophila yakuba] >gi|194184334|gb|EDW97945.1| GE10263 [Drosophila yakuba]
Unigene17560_TAEpaeTARAAPEI-5	expressed protein [Schistosoma mansoni]
Unigene17560_TAEpaeTARAAPEI-5	regulatory associated protein of MTOR, complex 1 [Xenopus laevis] >gi|54035208|gb|AAH84088.1| LOC495002 protein [Xenopus laevis]
Unigene17560_TAEpaeTARAAPEI-5	PREDICTED: raptor-like [Danio rerio]
Unigene17560_TAEpaeTARAAPEI-5	PREDICTED: raptor-like isoform 1 [Danio rerio]
Unigene17560_TAEpaeTARAAPEI-5	regulatory associated protein of MTOR, complex 1 [Xenopus (Silurana) tropicalis] >gi|189442331|gb|AAI67708.1| LOC100170605 protein [Xenopus (Silurana) tropicalis]
Unigene17560_TAEpaeTARAAPEI-5	RIKEN cDNA 4932417H02, isoform CRA_b [Mus musculus]
Unigene17560_TAEpaeTARAAPEI-5	RIKEN cDNA 4932417H02, isoform CRA_a [Mus musculus]
Unigene17560_TAEpaeTARAAPEI-5	4932417H02Rik protein [Mus musculus]
Unigene17560_TAEpaeTARAAPEI-5	regulatory-associated protein of mTOR [Mus musculus] >gi|123234157|emb|CAM27634.1| novel protein containing six WD40 domains at C-terminus [Mus musculus] >gi|123236172|emb|CAM27711.1| novel protein containing six WD40 domains at C-terminus [Mus musculus] >gi|123291510|emb|CAM17493.1| novel protein containing six WD40 domains at C-terminus [Mus musculus] >gi|123298447|emb|CAM15873.1| novel protein…
Unigene17560_TAEpaeTARAAPEI-5	raptor [Rattus norvegicus]
Unigene17562_TAEpaeTARAAPEI-5	mps one binder kinase activator-like 2 (mob1 homolog 2) (protein mob3) [Schistosoma mansoni] >gi|238666015|emb|CAZ36678.1| mps one binder kinase activator-like 2 (mob1 homolog 2) (protein mob3) [Schistosoma mansoni]
Unigene17562_TAEpaeTARAAPEI-5	SJCHGC02369 protein [Schistosoma japonicum]
Unigene17562_TAEpaeTARAAPEI-5	MOB1, Mps One Binder kinase activator-like 2A [Xenopus (Silurana) tropicalis] >gi|54038229|gb|AAH84470.1| MOB1, Mps One Binder kinase activator-like 2A [Xenopus (Silurana) tropicalis]
Unigene17562_TAEpaeTARAAPEI-5	PREDICTED: similar to MOBKL2A protein [Monodelphis domestica]
Unigene17562_TAEpaeTARAAPEI-5	MOB1, Mps One Binder kinase activator-like 2A [Xenopus laevis] >gi|74353420|gb|AAI03736.1| MGC114703 protein [Xenopus laevis]
Unigene17562_TAEpaeTARAAPEI-5	Mps one binder kinase activator-like 2B [Rana catesbeiana]
Unigene17562_TAEpaeTARAAPEI-5	MOB1, Mps One Binder kinase activator-like 2A [Rattus norvegicus] >gi|197246813|gb|AAI68845.1| MOB1, Mps One Binder kinase activator-like 2A (yeast) [Rattus norvegicus]
Unigene17562_TAEpaeTARAAPEI-5	RecName: Full=Mps one binder kinase activator-like 2A; AltName: Full=Mob1 homolog 2A >gi|115305242|gb|AAI23410.1| MOBKL2A protein [Bos taurus]
Unigene17562_TAEpaeTARAAPEI-5	PREDICTED: similar to MOB1, Mps One Binder kinase activator-like 2B [Canis familiaris]
Unigene17562_TAEpaeTARAAPEI-5	mps one binder kinase activator-like 2A [Mus musculus] >gi|56749340|sp|Q8BSU7.1|MOL2A_MOUSE RecName: Full=Mps one binder kinase activator-like 2A; AltName: Full=Mob1 homolog 2A >gi|34849492|gb|AAH58238.1| MOB1, Mps One Binder kinase activator-like 2A (yeast) [Mus musculus] >gi|148699567|gb|EDL31514.1| mCG12098, isoform CRA_a [Mus musculus] >gi|148699568|gb|EDL31515.1| mCG12098, isoform CRA_a [Mus…
Unigene17564_TAEpaeTARAAPEI-5	DNA polymerase epsilon catalytic subunit [Schistosoma mansoni]
Unigene17564_TAEpaeTARAAPEI-5	DNA-directed DNA polymerase epsilon [Danio rerio] >gi|169145721|emb|CAQ14243.1| novel protein similar to vertebrate polymerase (DNA directed), epsilon (POLE) [Danio rerio]
Unigene17564_TAEpaeTARAAPEI-5	DNA polymerase epsilon catalytic subunit A [Mus musculus]
Unigene17564_TAEpaeTARAAPEI-5	polymerase (DNA directed), epsilon [Mus musculus]
Unigene17564_TAEpaeTARAAPEI-5	Polymerase (DNA directed), epsilon [Mus musculus] >gi|38969959|gb|AAH63246.1| Polymerase (DNA directed), epsilon [Mus musculus]
Unigene17564_TAEpaeTARAAPEI-5	DNA polymerase epsilon catalytic subunit [Mus musculus]
Unigene17564_TAEpaeTARAAPEI-5	PREDICTED: similar to DNA polymerase epsilon catalytic subunit A (DNA polymerase II subunit A) [Equus caballus]
Unigene17564_TAEpaeTARAAPEI-5	RecName: Full=DNA polymerase epsilon catalytic subunit A; AltName: Full=DNA polymerase II subunit A >gi|5669844|gb|AAD46482.1| DNA polymerase epsilon catalytic subunit [Mus musculus]
Unigene17564_TAEpaeTARAAPEI-5	PREDICTED: DNA polymerase epsilon catalytic subunit [Macaca mulatta]
Unigene17564_TAEpaeTARAAPEI-5	PREDICTED: similar to DNA polymerase epsilon catalytic subunit [Canis familiaris]
Unigene17565_TAEpaeTARAAPEI-5	flotillin 2 [Schistosoma japonicum]
Unigene17565_TAEpaeTARAAPEI-5	flotillin 2 [Schistosoma japonicum]
Unigene17565_TAEpaeTARAAPEI-5	flotillin-2 [Schistosoma mansoni]
Unigene17565_TAEpaeTARAAPEI-5	PREDICTED: similar to flotillin 2 [Monodelphis domestica]
Unigene17565_TAEpaeTARAAPEI-5	PREDICTED: flotillin 2 [Equus caballus]
Unigene17565_TAEpaeTARAAPEI-5	flotillin 2 [Bos taurus] >gi|254789328|sp|A6QLR4.1|FLOT2_BOVIN RecName: Full=Flotillin-2 >gi|151553623|gb|AAI48059.1| FLOT2 protein [Bos taurus]
Unigene17565_TAEpaeTARAAPEI-5	Flot2 protein [Rattus norvegicus] >gi|149053492|gb|EDM05309.1| flotillin 2, isoform CRA_e [Rattus norvegicus]
Unigene17565_TAEpaeTARAAPEI-5	Flotillin 2 [Mus musculus]
Unigene17565_TAEpaeTARAAPEI-5	reggie1-4 [Rattus norvegicus] >gi|149053490|gb|EDM05307.1| flotillin 2, isoform CRA_c [Rattus norvegicus]
Unigene17565_TAEpaeTARAAPEI-5	R-Reggie-1.1 [Rattus norvegicus]
Unigene17567_TAEpaeTARAAPEI-5	gamma-tubulin complex component 4 (gcp-4) [Schistosoma mansoni]
Unigene17567_TAEpaeTARAAPEI-5	PREDICTED: DNA segment, Chr 2, ERATO Doi 435, expressed-like, partial [Saccoglossus kowalevskii]
Unigene17567_TAEpaeTARAAPEI-5	gamma-tubulin complex component 4 (gcp-4) [Schistosoma mansoni]
Unigene17567_TAEpaeTARAAPEI-5	tubulin, gamma complex associated protein 4 [Bos taurus] >gi|117306394|gb|AAI26686.1| Tubulin, gamma complex associated protein 4 [Bos taurus]
Unigene17567_TAEpaeTARAAPEI-5	tubulin, gamma complex associated protein 4 [Mus musculus] >gi|123233767|emb|CAM24373.1| tubulin, gamma complex associated protein 4 [Mus musculus] >gi|148696096|gb|EDL28043.1| DNA segment, Chr 2, ERATO Doi 435, expressed, isoform CRA_e [Mus musculus]
Unigene17567_TAEpaeTARAAPEI-5	DNA segment, Chr 2, ERATO Doi 435, expressed, isoform CRA_c [Mus musculus]
Unigene17567_TAEpaeTARAAPEI-5	tubulin, gamma complex associated protein 4 [Mus musculus] >gi|22095727|sp|Q9D4F8.2|GCP4_MOUSE RecName: Full=Gamma-tubulin complex component 4; Short=GCP-4 >gi|22137342|gb|AAH29106.1| Tubulin, gamma complex associated protein 4 [Mus musculus] >gi|123217898|emb|CAM18212.1| tubulin, gamma complex associated protein 4 [Mus musculus] >gi|123233768|emb|CAM24374.1| tubulin, gamma complex associated pro…
Unigene17567_TAEpaeTARAAPEI-5	PREDICTED: similar to Gamma tubulin ring complex protein (76p gene) [Gallus gallus]
Unigene17567_TAEpaeTARAAPEI-5	PREDICTED: DNA segment, Chr 2, ERATO Doi 435, expressed-like [Rattus norvegicus] >gi|293358026|ref|XP_002729251.1| PREDICTED: gamma tubulin ring complex protein [Rattus norvegicus]
Unigene17567_TAEpaeTARAAPEI-5	PREDICTED: tubulin, gamma complex associated protein 4 [Equus caballus]
Unigene17569_TAEpaeTARAAPEI-5	C. briggsae CBR-GSP-2 protein [Caenorhabditis briggsae] >gi|74908055|sp|Q627N3.1|GLC7B_CAEBR RecName: Full=Serine/threonine-protein phosphatase PP1-beta; AltName: Full=Glc seven-like phosphatase 2 >gi|187038942|emb|CAP22030.1| C. briggsae CBR-GSP-2 protein [Caenorhabditis briggsae]
Unigene17569_TAEpaeTARAAPEI-5	yeast Glc Seven-like Phosphatases family member (gsp-2) [Caenorhabditis elegans] >gi|1353085|sp|P48727.1|GLC7B_CAEEL RecName: Full=Serine/threonine-protein phosphatase PP1-beta; AltName: Full=CeGLC-7-beta; AltName: Full=Glc seven-like phosphatase 2 >gi|13324979|gb|AAK18957.1| Yeast glc seven-like phosphatases protein 2 [Caenorhabditis elegans]
Unigene17569_TAEpaeTARAAPEI-5	Serine/threonine-protein phosphatase PP1-beta [Caligus clemensi]
Unigene17569_TAEpaeTARAAPEI-5	Serine/threonine-protein phosphatase PP1-beta [Lepeophtheirus salmonis] >gi|290462739|gb|ADD24417.1| Serine/threonine-protein phosphatase PP1-beta [Lepeophtheirus salmonis]
Unigene17569_TAEpaeTARAAPEI-5	PREDICTED: protein phosphatase 1, catalytic subunit, gamma-like isoform 3 [Saccoglossus kowalevskii]
Unigene17569_TAEpaeTARAAPEI-5	PREDICTED: protein phosphatase 1, catalytic subunit, gamma-like isoform 2 [Saccoglossus kowalevskii]
Unigene17569_TAEpaeTARAAPEI-5	PREDICTED: protein phosphatase 1, catalytic subunit, gamma-like isoform 1 [Saccoglossus kowalevskii]
Unigene17569_TAEpaeTARAAPEI-5	protein phosphatase 1, catalytic subunit, alpha isozyme [Xenopus laevis] >gi|187607125|ref|NP_001120482.1| protein phosphatase 1, catalytic subunit, alpha isozyme [Xenopus (Silurana) tropicalis] >gi|27695194|gb|AAH41730.1| Ppp1ca-prov protein [Xenopus laevis] >gi|169641844|gb|AAI60458.1| LOC100145598 protein [Xenopus (Silurana) tropicalis] >gi|170284699|gb|AAI61350.1| LOC100145598 protein [Xenopu…
Unigene17569_TAEpaeTARAAPEI-5	PREDICTED: similar to protein phosphatase 1, catalytic subunit, gamma isoform isoform 1 [Apis mellifera]
Unigene17569_TAEpaeTARAAPEI-5	PREDICTED: similar to protein phosphatase 1, catalytic subunit, alpha isoform 3 [Nasonia vitripennis]
Unigene17570_TAEpaeTARAAPEI-5	C. briggsae CBR-PFN-1 protein [Caenorhabditis briggsae] >gi|187035836|emb|CAP25088.1| C. briggsae CBR-PFN-1 protein [Caenorhabditis briggsae]
Unigene17570_TAEpaeTARAAPEI-5	ProFiliN family member (pfn-1) [Caenorhabditis elegans] >gi|56404982|sp|Q9XW16.1|PROF1_CAEEL RecName: Full=Profilin-1 >gi|3979939|emb|CAA22318.1| C. elegans protein Y18D10A.20, confirmed by transcript evidence [Caenorhabditis elegans] >gi|46577885|gb|AAT01433.1| profilin-1 [Caenorhabditis elegans]
Unigene17570_TAEpaeTARAAPEI-5	Profilin family protein [Brugia malayi] >gi|158597167|gb|EDP35384.1| Profilin family protein [Brugia malayi]
Unigene17570_TAEpaeTARAAPEI-5	ProFiliN family member (pfn-2) [Caenorhabditis elegans] >gi|56404753|sp|Q20025.3|PROF2_CAEEL RecName: Full=Profilin-2 >gi|46577887|gb|AAT01434.1| profilin-2 [Caenorhabditis elegans] >gi|74356179|gb|AAA81708.3| Profilin protein 2, confirmed by transcript evidence [Caenorhabditis elegans]
Unigene17570_TAEpaeTARAAPEI-5	Hypothetical protein CBG14672 [Caenorhabditis briggsae] >gi|187028054|emb|CAP33125.1| Hypothetical protein CBG14672 [Caenorhabditis briggsae]
Unigene17570_TAEpaeTARAAPEI-5	RecName: Full=Profilin-1A; AltName: Full=Profilin IA; AltName: Full=Acidic profilin IA >gi|440266|gb|AAA27710.1| profilin I [Acanthamoeba castellanii]
Unigene17570_TAEpaeTARAAPEI-5	RecName: Full=Profilin-1B; AltName: Full=Profilin IB; AltName: Full=Acidic profilin IB >gi|15778658|gb|AAL07495.1|AF414696_1 profilin 1B [Acanthamoeba castellanii]
Unigene17570_TAEpaeTARAAPEI-5	GM17979 [Drosophila sechellia] >gi|195473741|ref|XP_002089151.1| GE18963 [Drosophila yakuba] >gi|66803855|gb|AAY56644.1| chicadae [Drosophila simulans] >gi|194132872|gb|EDW54440.1| GM17979 [Drosophila sechellia] >gi|194175252|gb|EDW88863.1| GE18963 [Drosophila yakuba]
Unigene17570_TAEpaeTARAAPEI-5	GH10716 [Drosophila grimshawi] >gi|195116345|ref|XP_002002716.1| GI11304 [Drosophila mojavensis] >gi|193904165|gb|EDW03032.1| GH10716 [Drosophila grimshawi] >gi|193913291|gb|EDW12158.1| GI11304 [Drosophila mojavensis]
Unigene17570_TAEpaeTARAAPEI-5	GK15407 [Drosophila willistoni] >gi|194161441|gb|EDW76342.1| GK15407 [Drosophila willistoni]
Unigene17573_TAEpaeTARAAPEI-5	dynein heavy chain [Schistosoma mansoni]
Unigene17573_TAEpaeTARAAPEI-5	PREDICTED: similar to Dynein heavy chain 3, axonemal (Axonemal beta dynein heavy chain 3) (Ciliary dynein heavy chain 3), partial [Ciona intestinalis]
Unigene17573_TAEpaeTARAAPEI-5	mCG142044 [Mus musculus]
Unigene17573_TAEpaeTARAAPEI-5	PREDICTED: dynein, axonemal, heavy chain 3-like [Danio rerio]
Unigene17573_TAEpaeTARAAPEI-5	PREDICTED: similar to axonemal heavy chain dynein type 3 [Gallus gallus]
Unigene17573_TAEpaeTARAAPEI-5	PREDICTED: dynein, axonemal, heavy chain 3 [Equus caballus]
Unigene17573_TAEpaeTARAAPEI-5	PREDICTED: similar to axonemal heavy chain dynein type 3 [Mus musculus]
Unigene17573_TAEpaeTARAAPEI-5	PREDICTED: similar to dynein, axonemal, heavy polypeptide 3 [Canis familiaris]
Unigene17573_TAEpaeTARAAPEI-5	PREDICTED: dynein, axonemal, heavy chain 3 [Taeniopygia guttata]
Unigene17573_TAEpaeTARAAPEI-5	PREDICTED: similar to axonemal heavy chain dynein type 3 [Monodelphis domestica]
Unigene17575_TAEpaeTARAAPEI-5	ERD (yeast endoplasmic reticulum retention defective) related family member (erd-2) [Caenorhabditis elegans] >gi|6686285|sp|P48583.2|ERD2_CAEEL RecName: Full=ER lumen protein retaining receptor >gi|3420900|gb|AAC31954.1| ER lumen protein retaining receptor [Caenorhabditis elegans] >gi|5824433|emb|CAA90056.2| C. elegans protein F09B9.3, confirmed by transcript evidence [Caenorhabditis elegans]
Unigene17575_TAEpaeTARAAPEI-5	C. briggsae CBR-ERD-2 protein [Caenorhabditis briggsae] >gi|74906876|sp|Q611C8.1|ERD2_CAEBR RecName: Full=ER lumen protein retaining receptor >gi|187025962|emb|CAP34955.1| C. briggsae CBR-ERD-2 protein [Caenorhabditis briggsae]
Unigene17575_TAEpaeTARAAPEI-5	ER lumen protein retaining receptor [Brugia malayi]
Unigene17575_TAEpaeTARAAPEI-5	ER lumen protein retaining receptor [Brugia malayi]
Unigene17575_TAEpaeTARAAPEI-5	ER lumen protein retaining receptor [Caligus rogercresseyi]
Unigene17575_TAEpaeTARAAPEI-5	ER lumen protein retaining receptor [Lepeophtheirus salmonis] >gi|290462979|gb|ADD24537.1| ER lumen protein retaining receptor [Lepeophtheirus salmonis]
Unigene17575_TAEpaeTARAAPEI-5	ER lumen protein retaining receptor [Lepeophtheirus salmonis] >gi|290561507|gb|ADD38154.1| ER lumen protein retaining receptor [Lepeophtheirus salmonis]
Unigene17575_TAEpaeTARAAPEI-5	ER lumen protein retaining receptor [Caligus rogercresseyi]
Unigene17575_TAEpaeTARAAPEI-5	PREDICTED: KDEL (Lys-Asp-Glu-Leu) endoplasmic reticulum protein retention receptor 2-like [Saccoglossus kowalevskii]
Unigene17575_TAEpaeTARAAPEI-5	RecName: Full=Putative ER lumen protein retaining receptor C28H8.4 >gi|669010|gb|AAA62292.1| Hypothetical protein C28H8.4 [Caenorhabditis elegans]
Unigene17576_TAEpaeTARAAPEI-5	expressed protein [Schistosoma mansoni]
Unigene17576_TAEpaeTARAAPEI-5	RecName: Full=Cytoplasmic dynein 2 heavy chain 1; AltName: Full=Dynein heavy chain isotype 1B >gi|17019507|gb|AAA63583.2| dynein heavy chain isotype 1B [Tripneustes gratilla]
Unigene17576_TAEpaeTARAAPEI-5	PREDICTED: similar to Cytoplasmic dynein 2 heavy chain 1 (Dynein heavy chain isotype 1B) [Ciona intestinalis]
Unigene17576_TAEpaeTARAAPEI-5	PREDICTED: cytoplasmic dynein 2 heavy chain 1-like, partial [Danio rerio]
Unigene17576_TAEpaeTARAAPEI-5	KIAA1997 protein [Brugia malayi]
Unigene17576_TAEpaeTARAAPEI-5	PREDICTED: similar to dynein cytoplasmic heavy chain 2 [Gallus gallus]
Unigene17576_TAEpaeTARAAPEI-5	PREDICTED: similar to Cytoplasmic dynein 2 heavy chain 1 [Taeniopygia guttata]
Unigene17576_TAEpaeTARAAPEI-5	dynein cytoplasmic 2 heavy chain 1 [Mus musculus]
Unigene17576_TAEpaeTARAAPEI-5	dynein cytoplasmic 2 heavy chain 1 [Mus musculus]
Unigene17576_TAEpaeTARAAPEI-5	cytoplasmic dynein heavy chain 2 [Mus musculus]
Unigene17578_TAEpaeTARAAPEI-5	serine/threonine protein phosphatase 2a regulatory subunit A [Schistosoma mansoni]
Unigene17578_TAEpaeTARAAPEI-5	PREDICTED: phosphatase and actin regulator 1 isoform 1 [Equus caballus]
Unigene17578_TAEpaeTARAAPEI-5	PREDICTED: similar to phosphatase and actin regulator 1 [Sus scrofa]
Unigene17578_TAEpaeTARAAPEI-5	RPEL repeat containing 1 [Homo sapiens]
Unigene17578_TAEpaeTARAAPEI-5	PREDICTED: similar to phosphatase and actin regulator 1 isoform 2 [Monodelphis domestica]
Unigene17578_TAEpaeTARAAPEI-5	PREDICTED: similar to phosphatase and actin regulator 1 isoform 1 [Monodelphis domestica]
Unigene17578_TAEpaeTARAAPEI-5	phosphatase and actin regulator 1, isoform CRA_b [Homo sapiens]
Unigene17578_TAEpaeTARAAPEI-5	PREDICTED: phosphatase and actin regulator 1 isoform 2 [Pan troglodytes] >gi|114605509|ref|XP_001168703.1| PREDICTED: phosphatase and actin regulator 1 isoform 3 [Pan troglodytes]
Unigene17578_TAEpaeTARAAPEI-5	PREDICTED: phosphatase and actin regulator 1 isoform 1 [Pan troglodytes]
Unigene17578_TAEpaeTARAAPEI-5	PREDICTED: phosphatase and actin regulator 1 isoform 4 [Macaca mulatta]
Unigene17579_TAEpaeTARAAPEI-5	rabconnectin-related [Schistosoma mansoni] >gi|238657664|emb|CAZ28736.1| rabconnectin-related [Schistosoma mansoni]
Unigene17579_TAEpaeTARAAPEI-5	CPY [Chironomus thummi]
Unigene17579_TAEpaeTARAAPEI-5	rabconnectin [Aedes aegypti] >gi|108877718|gb|EAT41943.1| rabconnectin [Aedes aegypti]
Unigene17579_TAEpaeTARAAPEI-5	AGAP010490-PA [Anopheles gambiae str. PEST] >gi|157016804|gb|EAL40333.3| AGAP010490-PA [Anopheles gambiae str. PEST]
Unigene17579_TAEpaeTARAAPEI-5	rabconnectin [Culex quinquefasciatus] >gi|167868657|gb|EDS32040.1| rabconnectin [Culex quinquefasciatus]
Unigene17579_TAEpaeTARAAPEI-5	GE16475 [Drosophila yakuba] >gi|194187404|gb|EDX00988.1| GE16475 [Drosophila yakuba]
Unigene17579_TAEpaeTARAAPEI-5	PREDICTED: similar to rabconnectin [Tribolium castaneum]
Unigene17579_TAEpaeTARAAPEI-5	GM12586 [Drosophila sechellia] >gi|194130925|gb|EDW52968.1| GM12586 [Drosophila sechellia]
Unigene17579_TAEpaeTARAAPEI-5	CG3585 [Drosophila melanogaster] >gi|22831800|gb|AAF46135.2| CG3585 [Drosophila melanogaster]
Unigene17579_TAEpaeTARAAPEI-5	GG17687 [Drosophila erecta] >gi|190650072|gb|EDV47350.1| GG17687 [Drosophila erecta]
Unigene17581_TAEpaeTARAAPEI-5	gc-rich sequence DNA-binding factor [Schistosoma mansoni]
Unigene17581_TAEpaeTARAAPEI-5	PREDICTED: similar to CG1965-PA [Apis mellifera]
Unigene17581_TAEpaeTARAAPEI-5	PREDICTED: similar to gc-rich sequence DNA-binding factor [Nasonia vitripennis]
Unigene17581_TAEpaeTARAAPEI-5	PREDICTED: chromosome 21 open reading frame 66 [Taeniopygia guttata]
Unigene17581_TAEpaeTARAAPEI-5	PREDICTED: similar to gc-rich sequence DNA-binding factor [Tribolium castaneum]
Unigene17581_TAEpaeTARAAPEI-5	GC-rich sequence DNA-binding factor homolog [Bos taurus] >gi|194663874|ref|XP_001788758.1| PREDICTED: GC-rich sequence DNA-binding factor homolog isoform 1 [Bos taurus]
Unigene17581_TAEpaeTARAAPEI-5	PREDICTED: GC-rich sequence DNA-binding factor candidate isoform 2 [Rattus norvegicus] >gi|293340734|ref|XP_002724739.1| PREDICTED: mCG115613-like [Rattus norvegicus]
Unigene17581_TAEpaeTARAAPEI-5	GC-rich sequence DNA-binding factor candidate [Oryctolagus cuniculus]
Unigene17581_TAEpaeTARAAPEI-5	C21ORF66 isoform A [Mus musculus]
Unigene17581_TAEpaeTARAAPEI-5	GC-rich sequence DNA-binding factor 1 [Papio anubis]
Unigene17582_TAEpaeTARAAPEI-5	serine/threonine protein kinase [Schistosoma mansoni] >gi|238664592|emb|CAZ35416.1| serine/threonine kinase [Schistosoma mansoni]
Unigene17582_TAEpaeTARAAPEI-5	SJCHGC05810 protein [Schistosoma japonicum]
Unigene17582_TAEpaeTARAAPEI-5	cyclin dependent kinase 1 [Nasonia vitripennis]
Unigene17582_TAEpaeTARAAPEI-5	C. briggsae CBR-CDK-1 protein [Caenorhabditis briggsae] >gi|212288167|sp|A8XA58.1|CDC2_CAEBR RecName: Full=Cell division control protein 2 homolog >gi|187031462|emb|CAP29526.1| C. briggsae CBR-CDK-1 protein [Caenorhabditis briggsae]
Unigene17582_TAEpaeTARAAPEI-5	Cdc2 kinase [Eriocheir sinensis]
Unigene17582_TAEpaeTARAAPEI-5	PREDICTED: similar to Cell division control protein 2 homolog (p34 protein kinase) [Apis mellifera]
Unigene17582_TAEpaeTARAAPEI-5	Cyclin-Dependent Kinase family member (cdk-1) [Caenorhabditis elegans] >gi|461705|sp|P34556.1|CDC2_CAEEL RecName: Full=Cell division control protein 2 homolog; AltName: Full=p34 protein kinase >gi|5001728|gb|AAD37119.1|AF129109_1 CDK1 ortholog [Caenorhabditis elegans] >gi|3879486|emb|CAA81590.1| C. elegans protein T05G5.3, confirmed by transcript evidence [Caenorhabditis elegans]
Unigene17582_TAEpaeTARAAPEI-5	cyclin dependent kinase 1 [Sphaerechinus granularis]
Unigene17582_TAEpaeTARAAPEI-5	Cell division control protein 2 homolog [Caligus rogercresseyi]
Unigene17582_TAEpaeTARAAPEI-5	p34cdc2 kinase [Caenorhabditis elegans]
Unigene17585_TAEpaeTARAAPEI-5	Zgc:171298 protein [Danio rerio]
Unigene17585_TAEpaeTARAAPEI-5	Zgc:171298 protein [Danio rerio]
Unigene17585_TAEpaeTARAAPEI-5	PTPRF interacting protein alpha 2 [Danio rerio] >gi|94732311|emb|CAH68863.2| novel protein similar to vertebrate protein tyrosine phosphatase, receptor type, f polypeptide (PTPRF), interacting protein (liprin), alpha 2 (PPFIA2) [Danio rerio] >gi|94732384|emb|CAH69028.2| novel protein similar to vertebrate protein tyrosine phosphatase, receptor type, f polypeptide (PTPRF), interacting protein (lip…
Unigene17585_TAEpaeTARAAPEI-5	PREDICTED: similar to protein tyrosine phosphatase, receptor type, f polypeptide (PTPRF), interacting protein (liprin), alpha 4, isoform 1 [Monodelphis domestica]
Unigene17585_TAEpaeTARAAPEI-5	PREDICTED: similar to Liprin-alpha CG11199-PA [Tribolium castaneum]
Unigene17585_TAEpaeTARAAPEI-5	PREDICTED: liprin alpha [Saccoglossus kowalevskii]
Unigene17585_TAEpaeTARAAPEI-5	liprin-alpha 1 [Mus musculus]
Unigene17585_TAEpaeTARAAPEI-5	Ppfia1 protein [Mus musculus] >gi|219521414|gb|AAI72096.1| Ppfia1 protein [Mus musculus]
Unigene17585_TAEpaeTARAAPEI-5	liprin-alpha-4 [Rattus norvegicus]
Unigene17585_TAEpaeTARAAPEI-5	protein tyrosine phosphatase, receptor type, f polypeptide (PTPRF), interacting protein (liprin), alpha 1 [Xenopus (Silurana) tropicalis] >gi|183985716|gb|AAI66237.1| LOC100158566 protein [Xenopus (Silurana) tropicalis]
Unigene17587_TAEpaeTARAAPEI-5	egf-like domain protein [Schistosoma mansoni] >gi|238659037|emb|CAZ30080.1| egf-like domain protein [Schistosoma mansoni]
Unigene17587_TAEpaeTARAAPEI-5	Zgc:158328 [Danio rerio]
Unigene17587_TAEpaeTARAAPEI-5	PREDICTED: similar to multiple EGF-like-domains 6 [Ciona intestinalis]
Unigene17587_TAEpaeTARAAPEI-5	Calcium binding EGF domain containing protein [Brugia malayi] >gi|158594743|gb|EDP33325.1| Calcium binding EGF domain containing protein [Brugia malayi]
Unigene17587_TAEpaeTARAAPEI-5	multiple epidermal growth factor-like domains protein 6 precursor [Mus musculus] >gi|123253804|emb|CAM21839.1| multiple EGF-like-domains 6 [Mus musculus]
Unigene17587_TAEpaeTARAAPEI-5	mCG130928 [Mus musculus]
Unigene17587_TAEpaeTARAAPEI-5	multiple epidermal growth factor-like domains protein 6 precursor [Rattus norvegicus] >gi|46395562|sp|O88281.1|MEGF6_RAT RecName: Full=Multiple epidermal growth factor-like domains protein 6; Short=Multiple EGF-like domains protein 6; AltName: Full=Epidermal growth factor-like protein 3; Short=EGF-like protein 3; Flags: Precursor >gi|3449294|dbj|BAA32462.1| MEGF6 [Rattus norvegicus]
Unigene17587_TAEpaeTARAAPEI-5	Hypothetical protein CBG18730 [Caenorhabditis briggsae] >gi|187024707|emb|CAP36129.1| Hypothetical protein CBG18730 [Caenorhabditis briggsae]
Unigene17587_TAEpaeTARAAPEI-5	PREDICTED: similar to multiple EGF-like-domains 6 [Taeniopygia guttata]
Unigene17587_TAEpaeTARAAPEI-5	mCG140927 [Mus musculus]
Unigene17589_TAEpaeTARAAPEI-5	Hypothetical protein C01B4.6 [Caenorhabditis elegans] >gi|145312326|gb|ABP57811.1| Hypothetical protein Y19D10A.16 [Caenorhabditis elegans]
Unigene17589_TAEpaeTARAAPEI-5	Hypothetical protein CBG01119 [Caenorhabditis briggsae] >gi|187038259|emb|CAP22423.1| Hypothetical protein CBG01119 [Caenorhabditis briggsae]
Unigene17589_TAEpaeTARAAPEI-5	PREDICTED: galactose mutarotase-like [Saccoglossus kowalevskii]
Unigene17589_TAEpaeTARAAPEI-5	PREDICTED: galactose mutarotase [Oryctolagus cuniculus]
Unigene17589_TAEpaeTARAAPEI-5	aldose 1-epimerase [Rattus norvegicus] >gi|84028322|sp|Q66HG4.1|GALM_RAT RecName: Full=Aldose 1-epimerase; AltName: Full=Galactose mutarotase >gi|51859482|gb|AAH81876.1| Galactose mutarotase (aldose 1-epimerase) [Rattus norvegicus] >gi|149050608|gb|EDM02781.1| galactose mutarotase [Rattus norvegicus]
Unigene17589_TAEpaeTARAAPEI-5	PREDICTED: similar to aldose 1-epimerase [Equus caballus]
Unigene17589_TAEpaeTARAAPEI-5	aldose 1-epimerase [Bos taurus] >gi|84028319|sp|Q5EA79.1|GALM_BOVIN RecName: Full=Aldose 1-epimerase; AltName: Full=Galactose mutarotase >gi|59857745|gb|AAX08707.1| galactose mutarotase (aldose 1-epimerase) [Bos taurus] >gi|74267735|gb|AAI02447.1| Galactose mutarotase (aldose 1-epimerase) [Bos taurus]
Unigene17589_TAEpaeTARAAPEI-5	galactose mutarotase [Mus musculus] >gi|78100134|sp|Q8K157.1|GALM_MOUSE RecName: Full=Aldose 1-epimerase; AltName: Full=Galactose mutarotase >gi|20381129|gb|AAH28818.1| Galactose mutarotase [Mus musculus] >gi|148706554|gb|EDL38501.1| galactose mutarotase [Mus musculus]
Unigene17589_TAEpaeTARAAPEI-5	PREDICTED: similar to aldose 1-epimerase [Strongylocentrotus purpuratus] >gi|115963621|ref|XP_001180650.1| PREDICTED: similar to aldose 1-epimerase [Strongylocentrotus purpuratus]
Unigene17589_TAEpaeTARAAPEI-5	PREDICTED: similar to aldose 1-epimerase, partial [Strongylocentrotus purpuratus] >gi|115963619|ref|XP_001180601.1| PREDICTED: similar to aldose 1-epimerase, partial [Strongylocentrotus purpuratus]
Unigene17590_TAEpaeTARAAPEI-5	tesmin-related [Schistosoma mansoni] >gi|238666766|emb|CAZ37241.1| tesmin-related [Schistosoma mansoni]
Unigene17590_TAEpaeTARAAPEI-5	PREDICTED: lin-54 homolog [Oryctolagus cuniculus]
Unigene17590_TAEpaeTARAAPEI-5	PREDICTED: abnormal cell LINeage family member (lin-54)-like [Saccoglossus kowalevskii]
Unigene17590_TAEpaeTARAAPEI-5	PREDICTED: lin-54 homolog (C. elegans) isoform 2 [Equus caballus]
Unigene17590_TAEpaeTARAAPEI-5	PREDICTED: lin-54 homolog (C. elegans) isoform 1 [Equus caballus]
Unigene17590_TAEpaeTARAAPEI-5	PREDICTED: similar to lin-54 homolog isoform 1 [Bos taurus]
Unigene17590_TAEpaeTARAAPEI-5	PREDICTED: similar to lin-54 homolog isoform 2 [Bos taurus]
Unigene17590_TAEpaeTARAAPEI-5	Lin54 protein [Mus musculus]
Unigene17590_TAEpaeTARAAPEI-5	mKIAA2037 protein [Mus musculus]
Unigene17590_TAEpaeTARAAPEI-5	expressed sequence AI461788, isoform CRA_b [Mus musculus] >gi|219520492|gb|AAI45026.1| Lin54 protein [Mus musculus]
Unigene17591_TAEpaeTARAAPEI-5	expressed protein [Schistosoma mansoni]
Unigene17591_TAEpaeTARAAPEI-5	SJCHGC09049 protein [Schistosoma japonicum]
Unigene17592_TAEpaeTARAAPEI-5	C. briggsae CBR-TAG-123 protein [Caenorhabditis briggsae] >gi|187021592|emb|CAP39281.1| C. briggsae CBR-TAG-123 protein [Caenorhabditis briggsae]
Unigene17592_TAEpaeTARAAPEI-5	Temporarily Assigned Gene name family member (tag-123) [Caenorhabditis elegans] >gi|2435604|gb|AAB71307.1| Temporarily assigned gene name protein 123 [Caenorhabditis elegans]
Unigene17592_TAEpaeTARAAPEI-5	AGAP009919-PA [Anopheles gambiae str. PEST] >gi|116118256|gb|EAA13839.4| AGAP009919-PA [Anopheles gambiae str. PEST]
Unigene17592_TAEpaeTARAAPEI-5	PREDICTED: transmembrane 9 superfamily member 2 [Taeniopygia guttata]
Unigene17592_TAEpaeTARAAPEI-5	GD21683 [Drosophila simulans] >gi|194192076|gb|EDX05652.1| GD21683 [Drosophila simulans]
Unigene17592_TAEpaeTARAAPEI-5	GM23311 [Drosophila sechellia] >gi|194124330|gb|EDW46373.1| GM23311 [Drosophila sechellia]
Unigene17592_TAEpaeTARAAPEI-5	CG9318 [Drosophila melanogaster] >gi|7298704|gb|AAF53917.1| CG9318 [Drosophila melanogaster] >gi|17862666|gb|AAL39810.1| LD44273p [Drosophila melanogaster]
Unigene17592_TAEpaeTARAAPEI-5	GF14550 [Drosophila ananassae] >gi|190615912|gb|EDV31436.1| GF14550 [Drosophila ananassae]
Unigene17592_TAEpaeTARAAPEI-5	transmembrane 9 superfamily member 2 [Xenopus laevis] >gi|54648231|gb|AAH85025.1| LOC495462 protein [Xenopus laevis]
Unigene17592_TAEpaeTARAAPEI-5	GE13546 [Drosophila yakuba] >gi|194177349|gb|EDW90960.1| GE13546 [Drosophila yakuba]
Unigene17593_TAEpaeTARAAPEI-5	C. briggsae CBR-EIF-3.B protein [Caenorhabditis briggsae] >gi|187035854|emb|CAP24992.1| C. briggsae CBR-EIF-3.B protein [Caenorhabditis briggsae]
Unigene17593_TAEpaeTARAAPEI-5	Eukaryotic Initiation Factor family member (eif-3.B) [Caenorhabditis elegans] >gi|75028999|sp|Q9XWI6.1|EIF3B_CAEEL RecName: Full=Eukaryotic translation initiation factor 3 subunit B; Short=eIF3b; AltName: Full=Eukaryotic translation initiation factor 3 subunit 9 >gi|3881103|emb|CAA21681.1| C. elegans protein Y54E2A.11a, confirmed by transcript evidence [Caenorhabditis elegans]
Unigene17593_TAEpaeTARAAPEI-5	Eif3s9 protein [Brugia malayi]
Unigene17593_TAEpaeTARAAPEI-5	PREDICTED: similar to eIF3-S9 [Nasonia vitripennis]
Unigene17593_TAEpaeTARAAPEI-5	eukaryotic translation initiation factor 3 subunit B [Bombyx mori] >gi|122096211|sp|Q1HDZ5.1|EIF3B_BOMMO RecName: Full=Eukaryotic translation initiation factor 3 subunit B; Short=eIF3b; AltName: Full=Eukaryotic translation initiation factor 3 subunit 9 >gi|95115202|gb|ABF55967.1| eIF3-S9 [Bombyx mori]
Unigene17593_TAEpaeTARAAPEI-5	PREDICTED: similar to eIF3-S9 CG4878-PB, isoform B isoform 1 [Apis mellifera]
Unigene17593_TAEpaeTARAAPEI-5	PREDICTED: similar to eIF3-S9 [Acyrthosiphon pisum]
Unigene17593_TAEpaeTARAAPEI-5	PREDICTED: similar to eIF3-S9 [Tribolium castaneum]
Unigene17593_TAEpaeTARAAPEI-5	PREDICTED: similar to Eukaryotic translation initiation factor 3, subunit B [Hydra magnipapillata]
Unigene17593_TAEpaeTARAAPEI-5	RecName: Full=Eukaryotic translation initiation factor 3 subunit B; Short=eIF3b; AltName: Full=Eukaryotic translation initiation factor 3 subunit 9
Unigene17595_TAEpaeTARAAPEI-5	suppressor of ty [Schistosoma mansoni]
Unigene17595_TAEpaeTARAAPEI-5	Supt5h protein [Mus musculus]
Unigene17595_TAEpaeTARAAPEI-5	suppressor of Ty 5 homolog [Mus musculus] >gi|81882162|sp|O55201.1|SPT5H_MOUSE RecName: Full=Transcription elongation factor SPT5; AltName: Full=DRB sensitivity-inducing factor large subunit; Short=DSIF large subunit >gi|2754752|gb|AAC40052.1| chromatin structural protein homolog Supt5hp [Mus musculus] >gi|13938032|gb|AAH07132.1| Suppressor of Ty 5 homolog (S. cerevisiae) [Mus musculus]
Unigene17595_TAEpaeTARAAPEI-5	PREDICTED: similar to suppressor of Ty 5 homolog isoform 2 [Canis familiaris]
Unigene17595_TAEpaeTARAAPEI-5	Suppressor of Ty 5 homolog (S. cerevisiae) [Mus musculus]
Unigene17595_TAEpaeTARAAPEI-5	suppressor of Ty 5 homolog (S. cerevisiae) [Mus musculus]
Unigene17595_TAEpaeTARAAPEI-5	PREDICTED: similar to suppressor of Ty 5 homolog isoform 4 [Canis familiaris]
Unigene17595_TAEpaeTARAAPEI-5	PREDICTED: suppressor of Ty 5 homolog (S. cerevisiae) [Equus caballus]
Unigene17595_TAEpaeTARAAPEI-5	PREDICTED: similar to suppressor of Ty 5 homolog isoform 1 [Macaca mulatta] >gi|109124690|ref|XP_001088603.1| PREDICTED: similar to suppressor of Ty 5 homolog isoform 2 [Macaca mulatta] >gi|109124692|ref|XP_001088830.1| PREDICTED: similar to suppressor of Ty 5 homolog isoform 4 [Macaca mulatta]
Unigene17595_TAEpaeTARAAPEI-5	PREDICTED: similar to suppressor of Ty 5 homolog isoform 1 [Canis familiaris]
Unigene17599_TAEpaeTARAAPEI-5	OTU domain-containing protein 5-A [Schistosoma japonicum]
Unigene17599_TAEpaeTARAAPEI-5	OTU domain-containing protein 5-A [Schistosoma japonicum]
Unigene17599_TAEpaeTARAAPEI-5	OTU domain-containing protein 5-A [Schistosoma japonicum]
Unigene17599_TAEpaeTARAAPEI-5	family C85 unassigned peptidase (C85 family) [Schistosoma mansoni] >gi|227287384|emb|CAY17642.1| family C85 unassigned peptidase (C85 family) [Schistosoma mansoni]
Unigene17599_TAEpaeTARAAPEI-5	OTU domain containing 5b [Danio rerio] >gi|50418492|gb|AAH78209.1| Zgc:100839 [Danio rerio]
Unigene17599_TAEpaeTARAAPEI-5	OTU domain-containing protein 5 [Xenopus (Silurana) tropicalis] >gi|82183766|sp|Q6GL44.1|OTUD5_XENTR RecName: Full=OTU domain-containing protein 5 >gi|49257774|gb|AAH74667.1| MGC69427 protein [Xenopus (Silurana) tropicalis]
Unigene17599_TAEpaeTARAAPEI-5	OTU domain-containing protein 5-A [Xenopus laevis] >gi|82176495|sp|Q7ZX21.1|OTU5A_XENLA RecName: Full=OTU domain-containing protein 5-A >gi|28279455|gb|AAH46254.1| MGC53520 protein [Xenopus laevis]
Unigene17599_TAEpaeTARAAPEI-5	OTU domain-containing protein 5-B [Xenopus laevis] >gi|82180855|sp|Q640H3.1|OTU5B_XENLA RecName: Full=OTU domain-containing protein 5-B >gi|52221223|gb|AAH82654.1| LOC494714 protein [Xenopus laevis]
Unigene17599_TAEpaeTARAAPEI-5	OTU domain containing 5, isoform CRA_b [Homo sapiens]
Unigene17599_TAEpaeTARAAPEI-5	OTU domain containing 5, isoform CRA_b [Mus musculus]
Unigene17600_TAEpaeTARAAPEI-5	PREDICTED: similar to dynein, axonemal, heavy polypeptide 1 [Canis familiaris]
Unigene17600_TAEpaeTARAAPEI-5	PREDICTED: similar to KIAA1410 protein [Equus caballus]
Unigene17600_TAEpaeTARAAPEI-5	dynein, axonemal, heavy chain 1 [Mus musculus]
Unigene17600_TAEpaeTARAAPEI-5	mCG3819 [Mus musculus]
Unigene17600_TAEpaeTARAAPEI-5	PREDICTED: similar to dynein, axonemal, heavy polypeptide 1 [Macaca mulatta]
Unigene17600_TAEpaeTARAAPEI-5	PREDICTED: dynein, axonemal, heavy chain 1 [Oryctolagus cuniculus]
Unigene17600_TAEpaeTARAAPEI-5	dynein heavy chain 1, axonemal [Rattus norvegicus]
Unigene17600_TAEpaeTARAAPEI-5	dynein heavy chain 1, axonemal [Homo sapiens]
Unigene17600_TAEpaeTARAAPEI-5	KIAA1410 protein [Homo sapiens]
Unigene17600_TAEpaeTARAAPEI-5	RecName: Full=Dynein heavy chain 1, axonemal; AltName: Full=Axonemal beta dynein heavy chain 1; AltName: Full=Ciliary dynein heavy chain 1; AltName: Full=Heat shock regulated protein 1; Short=HSRF-1; AltName: Full=hDHC7 >gi|166788538|dbj|BAG06717.1| DNAH1 variant protein [Homo sapiens] >gi|168269860|dbj|BAG10057.1| dynein axonemal heavy chain 1 [synthetic construct]
Unigene17601_TAEpaeTARAAPEI-5	DNA replication licensing factor MCM4 [Schistosoma mansoni]
Unigene17601_TAEpaeTARAAPEI-5	PREDICTED: similar to Minichromosome maintenance complex component 4 [Ornithorhynchus anatinus]
Unigene17601_TAEpaeTARAAPEI-5	PREDICTED: similar to MCM4 minichromosome maintenance deficient 4 (S. cerevisiae) [Gallus gallus]
Unigene17601_TAEpaeTARAAPEI-5	Mcm4 protein [Danio rerio]
Unigene17601_TAEpaeTARAAPEI-5	RecName: Full=DNA replication licensing factor mcm4-A; AltName: Full=Minichromosome maintenance protein 4-A; Short=xMCM4-A; AltName: Full=CDC21 homolog-A; AltName: Full=P1-CDC21-A; AltName: Full=p98 >gi|53237040|gb|AAH83031.1| Mcm4-A protein [Xenopus laevis]
Unigene17601_TAEpaeTARAAPEI-5	RecName: Full=DNA replication licensing factor mcm4-B; AltName: Full=Minichromosome maintenance protein 4-B; Short=xMCM4-B; AltName: Full=CDC21 homolog-B; AltName: Full=P1-CDC21-B >gi|1184107|gb|AAA91232.1| DNA replication initiator protein [Xenopus laevis] >gi|49115034|gb|AAH72870.1| Cdc21 protein [Xenopus laevis]
Unigene17601_TAEpaeTARAAPEI-5	PREDICTED: similar to MCM4 minichromosome maintenance deficient 4 [Taeniopygia guttata]
Unigene17601_TAEpaeTARAAPEI-5	minichromosome maintenance complex component 4 [Xenopus laevis] >gi|1002598|gb|AAB01680.1| Cdc21 [Xenopus laevis]
Unigene17601_TAEpaeTARAAPEI-5	minichromosome maintenance complex component 4 [Bos taurus] >gi|109939758|gb|AAI18100.1| Minichromosome maintenance complex component 4 [Bos taurus]
Unigene17601_TAEpaeTARAAPEI-5	minichromosome maintenance complex component 4 [Xenopus (Silurana) tropicalis] >gi|82236367|sp|Q6GL41.1|MCM4_XENTR RecName: Full=DNA replication licensing factor mcm4; AltName: Full=Minichromosome maintenance protein 4 >gi|49257778|gb|AAH74670.1| MCM4 minichromosome maintenance deficient 4 (S. cerevisiae) [Xenopus (Silurana) tropicalis]
Unigene17602_TAEpaeTARAAPEI-5	myocardin-related transcription factor [Schistosoma mansoni] >gi|238662769|emb|CAZ33688.1| myocardin-related transcription factor [Schistosoma mansoni]
Unigene17602_TAEpaeTARAAPEI-5	GJ13391 [Drosophila virilis] >gi|194154513|gb|EDW69697.1| GJ13391 [Drosophila virilis]
Unigene17602_TAEpaeTARAAPEI-5	GF10240 [Drosophila ananassae] >gi|190624354|gb|EDV39878.1| GF10240 [Drosophila ananassae]
Unigene17602_TAEpaeTARAAPEI-5	GI12117 [Drosophila mojavensis] >gi|193919516|gb|EDW18383.1| GI12117 [Drosophila mojavensis]
Unigene17602_TAEpaeTARAAPEI-5	PREDICTED: similar to GA16811-PA, partial [Acyrthosiphon pisum]
Unigene17602_TAEpaeTARAAPEI-5	GK12541 [Drosophila willistoni] >gi|194163835|gb|EDW78736.1| GK12541 [Drosophila willistoni]
Unigene17602_TAEpaeTARAAPEI-5	PREDICTED: similar to Myocardin-related transcription factor CG32296-PA [Tribolium castaneum]
Unigene17602_TAEpaeTARAAPEI-5	GH15179 [Drosophila grimshawi] >gi|193897605|gb|EDV96471.1| GH15179 [Drosophila grimshawi]
Unigene17602_TAEpaeTARAAPEI-5	GA16811 [Drosophila pseudoobscura pseudoobscura] >gi|198149571|gb|EAL31194.2| GA16811 [Drosophila pseudoobscura pseudoobscura]
Unigene17602_TAEpaeTARAAPEI-5	GG14501 [Drosophila erecta] >gi|190653092|gb|EDV50335.1| GG14501 [Drosophila erecta]
Unigene17605_TAEpaeTARAAPEI-5	transcriptional repressor protein yy (yin and yang) (delta transcription factor) [Schistosoma mansoni]
Unigene17605_TAEpaeTARAAPEI-5	transcriptional repressor protein yy (yin and yang) (delta transcription factor) [Schistosoma mansoni]
Unigene17605_TAEpaeTARAAPEI-5	YY1 transcription factor [Schistosoma japonicum]
Unigene17605_TAEpaeTARAAPEI-5	YY1 transcription factor [Schistosoma japonicum]
Unigene17605_TAEpaeTARAAPEI-5	transcriptional repressor protein YY1 [Culex quinquefasciatus] >gi|167877717|gb|EDS41100.1| transcriptional repressor protein YY1 [Culex quinquefasciatus]
Unigene17605_TAEpaeTARAAPEI-5	pleiohomeotic [Tribolium castaneum] >gi|270009286|gb|EFA05734.1| pleiohomeotic [Tribolium castaneum]
Unigene17605_TAEpaeTARAAPEI-5	PREDICTED: similar to FIII [Nasonia vitripennis]
Unigene17605_TAEpaeTARAAPEI-5	YY1 transcription factor b [Danio rerio]
Unigene17605_TAEpaeTARAAPEI-5	YY1 transcription factor b [Danio rerio] >gi|31419009|gb|AAH53307.1| YY1 transcription factor b [Danio rerio]
Unigene17605_TAEpaeTARAAPEI-5	PREDICTED: YY1 transcription factor-like [Saccoglossus kowalevskii]
Unigene17606_TAEpaeTARAAPEI-5	SJCHGC00551 protein [Schistosoma japonicum]
Unigene17606_TAEpaeTARAAPEI-5	Solute carrier family 25 member 39 [Schistosoma japonicum]
Unigene17606_TAEpaeTARAAPEI-5	mitochondrial carrier protein [Schistosoma mansoni]
Unigene17606_TAEpaeTARAAPEI-5	mitochondrial carrier protein [Schistosoma mansoni]
Unigene17606_TAEpaeTARAAPEI-5	PREDICTED: similar to mitochondrial carrier protein [Nasonia vitripennis]
Unigene17606_TAEpaeTARAAPEI-5	PREDICTED: Solute carrier family 25 member 40-like [Saccoglossus kowalevskii]
Unigene17606_TAEpaeTARAAPEI-5	PREDICTED: similar to CG14209-PD, isoform D isoform 1 [Apis mellifera]
Unigene17606_TAEpaeTARAAPEI-5	solute carrier family 25, member 39 [Xenopus laevis] >gi|49118246|gb|AAH73249.1| MGC80594 protein [Xenopus laevis]
Unigene17606_TAEpaeTARAAPEI-5	solute carrier family 25, member 39 [Xenopus (Silurana) tropicalis] >gi|134025779|gb|AAI35928.1| LOC496786 protein [Xenopus (Silurana) tropicalis]
Unigene17606_TAEpaeTARAAPEI-5	LOC496786 protein [Xenopus (Silurana) tropicalis]
Unigene17607_TAEpaeTARAAPEI-5	Variant SH3 domain containing protein [Brugia malayi] >gi|158594604|gb|EDP33188.1| Variant SH3 domain containing protein [Brugia malayi]
Unigene17607_TAEpaeTARAAPEI-5	STAM (Signal Transducing Adapter Molecule) homolog family member (stam-1) [Caenorhabditis elegans] >gi|74955951|sp|O01498.2|STAM1_CAEEL RecName: Full=Signal transducing adapter molecule 1; Short=STAM-1; AltName: Full=Prion-like-(Q/N-rich) domain-bearing protein 19 >gi|16259243|gb|AAB52480.2| Prion-like-(q/n-rich)-domain-bearing protein protein 19, isoform a [Caenorhabditis elegans]
Unigene17607_TAEpaeTARAAPEI-5	STAM (Signal Transducing Adapter Molecule) homolog family member (stam-1) [Caenorhabditis elegans] >gi|26251640|gb|AAN84851.1| Prion-like-(q/n-rich)-domain-bearing protein protein 19, isoform b [Caenorhabditis elegans]
Unigene17607_TAEpaeTARAAPEI-5	C. briggsae CBR-PQN-19 protein [Caenorhabditis briggsae] >gi|187036214|emb|CAP24820.1| C. briggsae CBR-PQN-19 protein [Caenorhabditis briggsae]
Unigene17607_TAEpaeTARAAPEI-5	GJ20786 [Drosophila virilis] >gi|194149050|gb|EDW64748.1| GJ20786 [Drosophila virilis]
Unigene17607_TAEpaeTARAAPEI-5	GI23591 [Drosophila mojavensis] >gi|193913811|gb|EDW12678.1| GI23591 [Drosophila mojavensis]
Unigene17607_TAEpaeTARAAPEI-5	GH13592 [Drosophila grimshawi] >gi|193900068|gb|EDV98934.1| GH13592 [Drosophila grimshawi]
Unigene17607_TAEpaeTARAAPEI-5	GA19660 [Drosophila pseudoobscura pseudoobscura] >gi|198137506|gb|EAL34304.2| GA19660 [Drosophila pseudoobscura pseudoobscura]
Unigene17607_TAEpaeTARAAPEI-5	GL19123 [Drosophila persimilis] >gi|194106246|gb|EDW28289.1| GL19123 [Drosophila persimilis]
Unigene17607_TAEpaeTARAAPEI-5	PREDICTED: similar to Signal transducing adaptor molecule CG6521-PA [Apis mellifera]
Unigene17612_TAEpaeTARAAPEI-5	SJCHGC02165 protein [Schistosoma japonicum]
Unigene17612_TAEpaeTARAAPEI-5	Chromosome 2 open reading frame 34 [Homo sapiens]
Unigene17612_TAEpaeTARAAPEI-5	PREDICTED: similar to CG10947-PA, isoform A [Macaca mulatta]
Unigene17612_TAEpaeTARAAPEI-5	rCG61617, isoform CRA_a [Rattus norvegicus] >gi|166797083|gb|AAI59412.1| RGD1310453 protein [Rattus norvegicus]
Unigene17612_TAEpaeTARAAPEI-5	RecName: Full=Uncharacterized protein C2orf34
Unigene17612_TAEpaeTARAAPEI-5	RecName: Full=Uncharacterized protein C2orf34 homolog >gi|148706653|gb|EDL38600.1| mCG15596, isoform CRA_b [Mus musculus] >gi|223459886|gb|AAI38274.1| RIKEN cDNA 1700106N22 gene [Mus musculus] >gi|223460675|gb|AAI38273.1| RIKEN cDNA 1700106N22 gene [Mus musculus]
Unigene17612_TAEpaeTARAAPEI-5	PREDICTED: similar to MGC80379 protein [Ciona intestinalis]
Unigene17612_TAEpaeTARAAPEI-5	PREDICTED: similar to CG10947-PA, isoform A isoform 2 [Canis familiaris]
Unigene17612_TAEpaeTARAAPEI-5	PREDICTED: similar to Uncharacterized protein C2orf34 homolog [Equus caballus]
Unigene17612_TAEpaeTARAAPEI-5	LOC786620 protein [Bos taurus]
Unigene17614_TAEpaeTARAAPEI-5	Motor AXon guidance family member (max-2) [Caenorhabditis elegans]
Unigene17614_TAEpaeTARAAPEI-5	formin [Trypanosoma cruzi strain CL Brener] >gi|93360022|gb|ABF13405.1| formin A [Trypanosoma cruzi strain CL Brener]
Unigene17614_TAEpaeTARAAPEI-5	LOC566059 protein [Danio rerio]
Unigene17614_TAEpaeTARAAPEI-5	C. briggsae CBR-MAX-2 protein [Caenorhabditis briggsae] >gi|187037118|emb|CAP23784.1| C. briggsae CBR-MAX-2 protein [Caenorhabditis briggsae]
Unigene17614_TAEpaeTARAAPEI-5	formin [Trypanosoma cruzi strain CL Brener] >gi|93360026|gb|ABF13407.1| formin A [Trypanosoma cruzi strain CL Brener]
Unigene17614_TAEpaeTARAAPEI-5	GF23510 [Drosophila ananassae] >gi|190625737|gb|EDV41261.1| GF23510 [Drosophila ananassae]
Unigene17614_TAEpaeTARAAPEI-5	PREDICTED: similar to Wiskott-Aldrich syndrome protein interacting protein, [Monodelphis domestica]
Unigene17614_TAEpaeTARAAPEI-5	Motor AXon guidance family member (max-2) [Caenorhabditis elegans] >gi|34555977|emb|CAA21637.2| C. elegans protein Y38F1A.10b, partially confirmed by transcript evidence [Caenorhabditis elegans]
Unigene17614_TAEpaeTARAAPEI-5	GK19776 [Drosophila willistoni] >gi|194160387|gb|EDW75288.1| GK19776 [Drosophila willistoni]
Unigene17614_TAEpaeTARAAPEI-5	Wiskott-Aldrich syndrome (eczema-thrombocytopenia) [Xenopus laevis] >gi|125858160|gb|AAI29740.1| LOC100037214 protein [Xenopus laevis]
Unigene17616_TAEpaeTARAAPEI-5	Lysine-specific histone demethylase 1 [Schistosoma mansoni]
Unigene17616_TAEpaeTARAAPEI-5	PREDICTED: suppressor of variegation 3-3-like [Saccoglossus kowalevskii]
Unigene17616_TAEpaeTARAAPEI-5	PREDICTED: lysine (K)-specific demethylase 1a [Danio rerio]
Unigene17616_TAEpaeTARAAPEI-5	Aof2 protein [Danio rerio]
Unigene17616_TAEpaeTARAAPEI-5	AGAP011661-PA [Anopheles gambiae str. PEST] >gi|157013474|gb|EAA00081.4| AGAP011661-PA [Anopheles gambiae str. PEST]
Unigene17616_TAEpaeTARAAPEI-5	LSD1 [Xenopus laevis]
Unigene17616_TAEpaeTARAAPEI-5	lysine-specific histone demethylase [Aedes aegypti] >gi|108872259|gb|EAT36484.1| lysine-specific histone demethylase [Aedes aegypti]
Unigene17616_TAEpaeTARAAPEI-5	PREDICTED: similar to KIAA0601 protein isoform 1 [Strongylocentrotus purpuratus] >gi|115743047|ref|XP_001176966.1| PREDICTED: similar to KIAA0601 protein [Strongylocentrotus purpuratus]
Unigene17616_TAEpaeTARAAPEI-5	GI11530 [Drosophila mojavensis] >gi|193920549|gb|EDW19416.1| GI11530 [Drosophila mojavensis]
Unigene17616_TAEpaeTARAAPEI-5	PREDICTED: similar to Lysine-specific histone demethylase 1 (Amine oxidase flavin-containing domain protein 2) (BRAF35-HDAC complex protein BHC110) [Apis mellifera]
Unigene17618_TAEpaeTARAAPEI-5	C. elegans protein M03C11.5, partially confirmed by transcript evidence [Caenorhabditis elegans]
Unigene17618_TAEpaeTARAAPEI-5	C. briggsae CBR-YMEL-1 protein [Caenorhabditis briggsae] >gi|187025389|emb|CAP35857.1| C. briggsae CBR-YMEL-1 protein [Caenorhabditis briggsae]
Unigene17618_TAEpaeTARAAPEI-5	YME1-Like (Yeast Mitochondrial Escape) AAA protease family member (ymel-1) [Caenorhabditis elegans] >gi|1730618|sp|P54813.1|YME1_CAEEL RecName: Full=Protein YME1 homolog
Unigene17620_TAEpaeTARAAPEI-5	Hypothetical protein CBG05923 [Caenorhabditis briggsae] >gi|187034611|emb|CAP26428.1| Hypothetical protein CBG05923 [Caenorhabditis briggsae]
Unigene17620_TAEpaeTARAAPEI-5	protein piccolo isoform 2 [Mus musculus]
Unigene17620_TAEpaeTARAAPEI-5	protein piccolo isoform 1 [Mus musculus]
Unigene17620_TAEpaeTARAAPEI-5	piccolo (presynaptic cytomatrix protein) [Mus musculus]
Unigene17620_TAEpaeTARAAPEI-5	PREDICTED: similar to multidomain presynaptic cytomatrix protein Piccolo [Canis familiaris]
Unigene17620_TAEpaeTARAAPEI-5	Piccolo [Mus musculus]
Unigene17620_TAEpaeTARAAPEI-5	mKIAA0559 protein [Mus musculus]
Unigene17620_TAEpaeTARAAPEI-5	aczonin [Mus musculus]
Unigene17620_TAEpaeTARAAPEI-5	aczonin [Mus musculus]
Unigene17620_TAEpaeTARAAPEI-5	Piccolo [Mus musculus]
Unigene17621_TAEpaeTARAAPEI-5	alanyl-tRNA synthetase [Schistosoma mansoni]
Unigene17621_TAEpaeTARAAPEI-5	PREDICTED: similar to alanyl-tRNA synthetase like [Monodelphis domestica]
Unigene17621_TAEpaeTARAAPEI-5	PREDICTED: similar to alanyl-tRNA synthetase like [Bos taurus]
Unigene17621_TAEpaeTARAAPEI-5	PREDICTED: similar to alanyl-tRNA synthetase like [Canis familiaris]
Unigene17621_TAEpaeTARAAPEI-5	PREDICTED: similar to alanyl-tRNA synthetase like [Macaca mulatta]
Unigene17621_TAEpaeTARAAPEI-5	probable alanyl-tRNA synthetase, mitochondrial precursor [Homo sapiens] >gi|208967617|dbj|BAG72454.1| alanyl-tRNA synthetase 2, mitochondrial [synthetic construct]
Unigene17621_TAEpaeTARAAPEI-5	PREDICTED: alanyl-tRNA synthetase like [Pan troglodytes]
Unigene17621_TAEpaeTARAAPEI-5	RecName: Full=Probable alanyl-tRNA synthetase, mitochondrial; AltName: Full=Alanine--tRNA ligase; Short=AlaRS; AltName: Full=Alanyl-tRNA synthetase-like; Flags: Precursor >gi|119624673|gb|EAX04268.1| alanyl-tRNA synthetase like [Homo sapiens]
Unigene17621_TAEpaeTARAAPEI-5	KIAA1270 protein [Homo sapiens]
Unigene17621_TAEpaeTARAAPEI-5	alanyl-tRNA synthetase like [Mus musculus]
Unigene17623_TAEpaeTARAAPEI-5	GH22190 [Drosophila grimshawi] >gi|193895774|gb|EDV94640.1| GH22190 [Drosophila grimshawi]
Unigene17623_TAEpaeTARAAPEI-5	tachykinin-like receptor [Stomoxys calcitrans]
Unigene17623_TAEpaeTARAAPEI-5	GI21970 [Drosophila mojavensis] >gi|193918040|gb|EDW16907.1| GI21970 [Drosophila mojavensis]
Unigene17623_TAEpaeTARAAPEI-5	Tachykinin-like receptor at 99D, isoform B [Drosophila melanogaster] >gi|272477241|gb|ACZ95066.1| Tachykinin-like receptor at 99D, isoform B [Drosophila melanogaster]
Unigene17623_TAEpaeTARAAPEI-5	GD17519 [Drosophila simulans] >gi|194201364|gb|EDX14940.1| GD17519 [Drosophila simulans]
Unigene17623_TAEpaeTARAAPEI-5	GH10154p [Drosophila melanogaster]
Unigene17623_TAEpaeTARAAPEI-5	Tachykinin-like receptor at 99D, isoform A [Drosophila melanogaster] >gi|68067618|sp|P30975.2|TLR2_DROME RecName: Full=Tachykinin-like peptides receptor 99D; AltName: Full=dTKR >gi|23172630|gb|AAF56979.2| Tachykinin-like receptor at 99D, isoform A [Drosophila melanogaster]
Unigene17623_TAEpaeTARAAPEI-5	receptor for tachykinin-like peptides [Drosophila melanogaster]
Unigene17623_TAEpaeTARAAPEI-5	GG11982 [Drosophila erecta] >gi|190655912|gb|EDV53144.1| GG11982 [Drosophila erecta]
Unigene17623_TAEpaeTARAAPEI-5	GE10408 [Drosophila yakuba] >gi|194184607|gb|EDW98218.1| GE10408 [Drosophila yakuba]
Unigene17625_TAEpaeTARAAPEI-5	PREDICTED: similar to KIAA0644 protein [Gallus gallus]
Unigene17625_TAEpaeTARAAPEI-5	PREDICTED: leucine rich repeat containing 4-like [Saccoglossus kowalevskii]
Unigene17625_TAEpaeTARAAPEI-5	leucine-rich transmembrane protein [Aedes aegypti] >gi|108871909|gb|EAT36134.1| leucine-rich transmembrane protein [Aedes aegypti]
Unigene17625_TAEpaeTARAAPEI-5	carboxypeptidase N, polypeptide 2 [Bos taurus] >gi|151556892|gb|AAI49123.1| CPN2 protein [Bos taurus]
Unigene17625_TAEpaeTARAAPEI-5	PREDICTED: similar to leucine-rich repeat-containing protein 4B [Tribolium castaneum]
Unigene17625_TAEpaeTARAAPEI-5	PREDICTED: similar to acid-labile subunit [Ornithorhynchus anatinus]
Unigene17625_TAEpaeTARAAPEI-5	toll [Aedes aegypti] >gi|108874344|gb|EAT38569.1| toll [Aedes aegypti]
Unigene17625_TAEpaeTARAAPEI-5	PREDICTED: similar to Carboxypeptidase N subunit 2 precursor (Carboxypeptidase N polypeptide 2) (Carboxypeptidase N 83 kDa chain) (Carboxypeptidase N regulatory subunit) (Carboxypeptidase N large subunit) [Canis familiaris]
Unigene17625_TAEpaeTARAAPEI-5	PREDICTED: slit homolog 1a (Drosophila)-like [Danio rerio] >gi|220678157|emb|CAX13253.1| slit homolog 1a (Drosophila) [Danio rerio]
Unigene17625_TAEpaeTARAAPEI-5	Slit homolog 1a (Drosophila) [Danio rerio]
Unigene17626_TAEpaeTARAAPEI-5	PREDICTED: similar to storkhead box 1 [Bos taurus]
Unigene17626_TAEpaeTARAAPEI-5	PREDICTED: storkhead box 1 [Sus scrofa]
Unigene17626_TAEpaeTARAAPEI-5	PREDICTED: similar to storkhead box 1 [Canis familiaris]
Unigene17626_TAEpaeTARAAPEI-5	Unknown (protein for MGC:174576) [Danio rerio]
Unigene17626_TAEpaeTARAAPEI-5	storkhead box 1-like [Danio rerio] >gi|171846447|gb|AAI61651.1| Zgc:174575 protein [Danio rerio] >gi|220678912|emb|CAX12077.1| novel protein (zgc:174575) [Danio rerio] >gi|220678960|emb|CAX14057.1| novel protein (zgc:174575) [Danio rerio]
Unigene17626_TAEpaeTARAAPEI-5	PREDICTED: storkhead box 1 isoform 2 [Pan troglodytes]
Unigene17626_TAEpaeTARAAPEI-5	PREDICTED: storkhead box 1 isoform 1 [Pan troglodytes]
Unigene17626_TAEpaeTARAAPEI-5	PREDICTED: storkhead box 1 [Rattus norvegicus] >gi|109510123|ref|XP_001057100.1| PREDICTED: storkhead box 1 [Rattus norvegicus]
Unigene17626_TAEpaeTARAAPEI-5	storkhead-box protein 1 isoform b [Homo sapiens] >gi|57235695|gb|AAW48525.1| winged helix domain-containing protein isoform B [Homo sapiens] >gi|168983994|emb|CAQ08406.1| storkhead box 1 [Homo sapiens] >gi|168984680|emb|CAQ07951.1| storkhead box 1 [Homo sapiens]
Unigene17626_TAEpaeTARAAPEI-5	storkhead-box protein 1 isoform a [Homo sapiens] >gi|194328691|ref|NP_001123633.1| storkhead-box protein 1 isoform a [Homo sapiens] >gi|82592525|sp|Q6ZVD7.2|STOX1_HUMAN RecName: Full=Storkhead-box protein 1; AltName: Full=Winged-helix domain-containing protein >gi|57235693|gb|AAW48524.1| winged helix domain-containing protein isoform A [Homo sapiens] >gi|57235699|gb|AAW48527.1| winged helix domai…
Unigene17627_TAEpaeTARAAPEI-5	SPFH domain protein 1 precursor. [Schistosoma mansoni]
Unigene17627_TAEpaeTARAAPEI-5	C2 domain-containing protein 3 [Homo sapiens]
Unigene17627_TAEpaeTARAAPEI-5	hCG1802847, isoform CRA_b [Homo sapiens]
Unigene17627_TAEpaeTARAAPEI-5	PREDICTED: similar to C2 domain-containing protein 3 [Taeniopygia guttata]
Unigene17627_TAEpaeTARAAPEI-5	hCG1802847, isoform CRA_a [Homo sapiens]
Unigene17627_TAEpaeTARAAPEI-5	PREDICTED: C2 calcium-dependent domain containing 3-like [Rattus norvegicus] >gi|293356080|ref|XP_215006.5| PREDICTED: C2 calcium-dependent domain containing 3 [Rattus norvegicus]
Unigene17627_TAEpaeTARAAPEI-5	PREDICTED: C2 calcium-dependent domain containing 3 [Equus caballus]
Unigene17627_TAEpaeTARAAPEI-5	rCG40290, isoform CRA_a [Rattus norvegicus]
Unigene17627_TAEpaeTARAAPEI-5	rCG40290, isoform CRA_b [Rattus norvegicus]
Unigene17627_TAEpaeTARAAPEI-5	PREDICTED: similar to CG32425-PA, isoform A [Canis familiaris]
Unigene17629_TAEpaeTARAAPEI-5	ER lumen protein retaining receptor [Brugia malayi]
Unigene17629_TAEpaeTARAAPEI-5	Hypothetical protein CBG09044 [Caenorhabditis briggsae] >gi|187032163|emb|CAP28742.1| Hypothetical protein CBG09044 [Caenorhabditis briggsae]
Unigene17629_TAEpaeTARAAPEI-5	RecName: Full=Putative ER lumen protein retaining receptor C28H8.4 >gi|669010|gb|AAA62292.1| Hypothetical protein C28H8.4 [Caenorhabditis elegans]
Unigene17629_TAEpaeTARAAPEI-5	ERD (yeast endoplasmic reticulum retention defective) related family member (erd-2) [Caenorhabditis elegans] >gi|6686285|sp|P48583.2|ERD2_CAEEL RecName: Full=ER lumen protein retaining receptor >gi|3420900|gb|AAC31954.1| ER lumen protein retaining receptor [Caenorhabditis elegans] >gi|5824433|emb|CAA90056.2| C. elegans protein F09B9.3, confirmed by transcript evidence [Caenorhabditis elegans]
Unigene17629_TAEpaeTARAAPEI-5	ER lumen protein retaining receptor [Brugia malayi]
Unigene17629_TAEpaeTARAAPEI-5	C. briggsae CBR-ERD-2 protein [Caenorhabditis briggsae] >gi|74906876|sp|Q611C8.1|ERD2_CAEBR RecName: Full=ER lumen protein retaining receptor >gi|187025962|emb|CAP34955.1| C. briggsae CBR-ERD-2 protein [Caenorhabditis briggsae]
Unigene17629_TAEpaeTARAAPEI-5	ER lumen protein retaining receptor [Caligus rogercresseyi]
Unigene17629_TAEpaeTARAAPEI-5	ER lumen protein retaining receptor [Lepeophtheirus salmonis] >gi|290561507|gb|ADD38154.1| ER lumen protein retaining receptor [Lepeophtheirus salmonis]
Unigene17629_TAEpaeTARAAPEI-5	er lumen protein retaining receptor [Aedes aegypti] >gi|157126279|ref|XP_001654572.1| er lumen protein retaining receptor [Aedes aegypti] >gi|108875560|gb|EAT39785.1| er lumen protein retaining receptor [Aedes aegypti] >gi|108882544|gb|EAT46769.1| er lumen protein retaining receptor [Aedes aegypti]
Unigene17629_TAEpaeTARAAPEI-5	ER lumen protein retaining receptor [Lepeophtheirus salmonis] >gi|290462979|gb|ADD24537.1| ER lumen protein retaining receptor [Lepeophtheirus salmonis]
Unigene17630_TAEpaeTARAAPEI-5	PREDICTED: similar to Larval visceral protein D CG8694-PA [Hydra magnipapillata]
Unigene17630_TAEpaeTARAAPEI-5	PREDICTED: solute carrier family 3, member 1-like [Saccoglossus kowalevskii]
Unigene17630_TAEpaeTARAAPEI-5	neutral and basic amino acid transport protein rBAT [Culex quinquefasciatus] >gi|167875570|gb|EDS38953.1| neutral and basic amino acid transport protein rBAT [Culex quinquefasciatus]
Unigene17630_TAEpaeTARAAPEI-5	maltase 1 [Culex pipiens]
Unigene17630_TAEpaeTARAAPEI-5	maltase 1 [Culex quinquefasciatus]
Unigene17630_TAEpaeTARAAPEI-5	maltase 1 [Culex pipiens]
Unigene17630_TAEpaeTARAAPEI-5	binary toxin-binding alpha-glucosidase [Culex pipiens]
Unigene17630_TAEpaeTARAAPEI-5	alpha-glucosidase binding-toxin receptor [Anopheles gambiae]
Unigene17630_TAEpaeTARAAPEI-5	truncated maltase 1 [Culex pipiens]
Unigene17630_TAEpaeTARAAPEI-5	maltase 2 [Drosophila virilis] >gi|194148749|gb|EDW64447.1| maltase 2 [Drosophila virilis]
Unigene17631_TAEpaeTARAAPEI-5	RecName: Full=Probable succinyl-CoA ligase [ADP-forming] subunit beta, mitochondrial; AltName: Full=ATP-specific succinyl-CoA synthetase subunit beta; AltName: Full=Succinyl-CoA synthetase beta-A chain; Short=SCS-betaA; Flags: Precursor >gi|3877283|emb|CAA91981.1| C. elegans protein F47B10.1, confirmed by transcript evidence [Caenorhabditis elegans]
Unigene17631_TAEpaeTARAAPEI-5	Hypothetical protein CBG17559 [Caenorhabditis briggsae] >gi|187025712|emb|CAP35184.1| Hypothetical protein CBG17559 [Caenorhabditis briggsae]
Unigene17631_TAEpaeTARAAPEI-5	PREDICTED: similar to succinate-Coenzyme A ligase, ADP-forming, beta subunit [Ciona intestinalis]
Unigene17631_TAEpaeTARAAPEI-5	PREDICTED: similar to Succinyl-CoA ligase [ADP-forming] beta-chain, mitochondrial precursor (Succinyl-CoA synthetase, betaA chain) (SCS-betaA) (ATP-specific succinyl-CoA synthetase beta subunit) [Canis familiaris]
Unigene17631_TAEpaeTARAAPEI-5	ATP-specific succinyl-CoA synthetase beta subunit [Columba livia]
Unigene17631_TAEpaeTARAAPEI-5	PREDICTED: similar to succinate-CoA ligase, ADP-forming, beta subunit isoform 1 [Equus caballus]
Unigene17631_TAEpaeTARAAPEI-5	succinate-CoA ligase, ADP-forming, beta subunit [Xenopus laevis] >gi|51261652|gb|AAH80033.1| MGC82958 protein [Xenopus laevis]
Unigene17631_TAEpaeTARAAPEI-5	succinate-CoA ligase, ADP-forming, beta subunit [Xenopus (Silurana) tropicalis] >gi|38969875|gb|AAH63370.1| succinate-CoA ligase, ADP-forming, beta subunit [Xenopus (Silurana) tropicalis]
Unigene17631_TAEpaeTARAAPEI-5	succinate-CoA ligase, ADP-forming, beta subunit, isoform CRA_d [Homo sapiens]
Unigene17631_TAEpaeTARAAPEI-5	PREDICTED: succinate-CoA ligase, ADP-forming, beta subunit isoform 3 [Pan troglodytes]
Unigene17632_TAEpaeTARAAPEI-5	expressed protein [Schistosoma mansoni]
Unigene17632_TAEpaeTARAAPEI-5	PREDICTED: missing oocyte-like [Saccoglossus kowalevskii]
Unigene17632_TAEpaeTARAAPEI-5	LOC100145742 protein [Xenopus (Silurana) tropicalis]
Unigene17632_TAEpaeTARAAPEI-5	WD repeat-containing protein mio [Danio rerio] >gi|82241816|sp|Q802U2.1|MIO_DANRE RecName: Full=WD repeat-containing protein mio >gi|28502814|gb|AAH47198.1| Missing oocyte, meiosis regulator, homolog (Drosophila) [Danio rerio]
Unigene17632_TAEpaeTARAAPEI-5	missing oocyte, meiosis regulator, homolog [Xenopus laevis] >gi|82233031|sp|Q5U5D4.1|MIOA_XENLA RecName: Full=WD repeat-containing protein mio-A >gi|54311181|gb|AAH84750.1| LOC495294 protein [Xenopus laevis]
Unigene17632_TAEpaeTARAAPEI-5	RecName: Full=WD repeat-containing protein mio-B >gi|141796348|gb|AAI39502.1| LOC100049152 protein [Xenopus laevis]
Unigene17632_TAEpaeTARAAPEI-5	missing oocyte-like protein [Tribolium castaneum]
Unigene17632_TAEpaeTARAAPEI-5	PREDICTED: similar to missing oocyte CG7074-PA [Tribolium castaneum] >gi|270014278|gb|EFA10726.1| missing oocyte-like protein [Tribolium castaneum]
Unigene17632_TAEpaeTARAAPEI-5	WD repeat-containing protein mio [Homo sapiens] >gi|182662411|sp|Q9NXC5.2|MIO_HUMAN RecName: Full=WD repeat-containing protein mio >gi|187954543|gb|AAI40834.1| Missing oocyte, meiosis regulator, homolog (Drosophila) [Homo sapiens] >gi|187954973|gb|AAI40835.1| Missing oocyte, meiosis regulator, homolog (Drosophila) [Homo sapiens]
Unigene17632_TAEpaeTARAAPEI-5	PREDICTED: similar to missing oocyte CG7074-PA isoform 1 [Bos taurus]
Unigene17633_TAEpaeTARAAPEI-5	insulin receptor-1 [Schistosoma japonicum]
Unigene17633_TAEpaeTARAAPEI-5	insulin receptor protein kinase [Schistosoma mansoni]
Unigene17633_TAEpaeTARAAPEI-5	tyrosine kinase [Schistosoma mansoni] >gi|238663953|emb|CAZ34813.1| tyrosine kinase [Schistosoma mansoni]
Unigene17633_TAEpaeTARAAPEI-5	PREDICTED: similar to insulin receptor isoform 2 [Gallus gallus]
Unigene17633_TAEpaeTARAAPEI-5	PREDICTED: similar to insulin receptor isoform 3 [Gallus gallus]
Unigene17633_TAEpaeTARAAPEI-5	PREDICTED: similar to insulin receptor isoform 1 [Gallus gallus]
Unigene17633_TAEpaeTARAAPEI-5	RecName: Full=Putative molluscan insulin-related peptide(s) receptor; Contains: RecName: Full=Putative molluscan insulin-related peptide(s) receptor alpha chain; Contains: RecName: Full=Putative molluscan insulin-related peptide(s) receptor beta chain; Flags: Precursor
Unigene17633_TAEpaeTARAAPEI-5	RecName: Full=Insulin receptor-related protein; Short=IRR; AltName: Full=IR-related receptor; Contains: RecName: Full=Insulin receptor-related protein alpha chain; Contains: RecName: Full=Insulin receptor-related protein beta chain; Flags: Precursor >gi|387060|gb|AAA37044.1| insulin receptor-related receptor precursor [Cavia porcellus]
Unigene17633_TAEpaeTARAAPEI-5	PREDICTED: similar to Insulin receptor-related protein precursor (IRR) (IR-related receptor) [Canis familiaris]
Unigene17633_TAEpaeTARAAPEI-5	PREDICTED: similar to Insulin receptor-related protein precursor (IRR) (IR-related receptor) [Bos taurus]
Unigene17634_TAEpaeTARAAPEI-5	DeoxyUTPase family member (dut-1) [Caenorhabditis elegans] >gi|2098797|gb|AAB57697.1| deoxyuridinetriphosphatase [Caenorhabditis elegans] >gi|3878339|emb|CAB03175.1| C. elegans protein K07A1.2, confirmed by transcript evidence [Caenorhabditis elegans]
Unigene17634_TAEpaeTARAAPEI-5	C. briggsae CBR-DUT-1 protein [Caenorhabditis briggsae] >gi|187035965|emb|CAP24571.1| C. briggsae CBR-DUT-1 protein [Caenorhabditis briggsae]
Unigene17634_TAEpaeTARAAPEI-5	dUTP diphosphatase [Brugia malayi]
Unigene17634_TAEpaeTARAAPEI-5	AGAP010159-PA [Anopheles gambiae str. PEST] >gi|116118465|gb|EAA13891.3| AGAP010159-PA [Anopheles gambiae str. PEST]
Unigene17634_TAEpaeTARAAPEI-5	GK21239 [Drosophila willistoni] >gi|194163749|gb|EDW78650.1| GK21239 [Drosophila willistoni]
Unigene17634_TAEpaeTARAAPEI-5	GF15633 [Drosophila ananassae] >gi|190616521|gb|EDV32045.1| GF15633 [Drosophila ananassae]
Unigene17634_TAEpaeTARAAPEI-5	GL19531 [Drosophila persimilis] >gi|194107057|gb|EDW29100.1| GL19531 [Drosophila persimilis]
Unigene17634_TAEpaeTARAAPEI-5	PREDICTED: similar to AGAP010159-PA [Tribolium castaneum]
Unigene17634_TAEpaeTARAAPEI-5	GA18276 [Drosophila pseudoobscura pseudoobscura] >gi|198138492|gb|EAL33843.2| GA18276 [Drosophila pseudoobscura pseudoobscura]
Unigene17634_TAEpaeTARAAPEI-5	GG23694 [Drosophila erecta] >gi|190661747|gb|EDV58939.1| GG23694 [Drosophila erecta]
Unigene17636_TAEpaeTARAAPEI-5	expressed protein [Schistosoma mansoni]
Unigene17636_TAEpaeTARAAPEI-5	AT rich interactive domain 2 (ARID, RFX-like), isoform CRA_b [Homo sapiens]
Unigene17636_TAEpaeTARAAPEI-5	AT rich interactive domain 2 (ARID, RFX-like), isoform CRA_d [Homo sapiens]
Unigene17636_TAEpaeTARAAPEI-5	zipzap protein [Homo sapiens]
Unigene17636_TAEpaeTARAAPEI-5	ARID2 [Homo sapiens]
Unigene17636_TAEpaeTARAAPEI-5	AT-rich interactive domain-containing protein 2 [Homo sapiens] >gi|73921721|sp|Q68CP9.2|ARID2_HUMAN RecName: Full=AT-rich interactive domain-containing protein 2; Short=ARID domain-containing protein 2; AltName: Full=BRG1-associated factor 200; Short=BAF200; AltName: Full=Zinc finger protein with activation potential; AltName: Full=Zipzap/p200 >gi|119578294|gb|EAW57890.1| AT rich interactive doma…
Unigene17636_TAEpaeTARAAPEI-5	AT rich interactive domain 2 (ARID, RFX-like) [Mus musculus]
Unigene17636_TAEpaeTARAAPEI-5	PREDICTED: AT rich interactive domain 2 (ARID, RFX-like) [Taeniopygia guttata]
Unigene17636_TAEpaeTARAAPEI-5	GI18380 [Drosophila mojavensis] >gi|193911891|gb|EDW10758.1| GI18380 [Drosophila mojavensis]
Unigene17636_TAEpaeTARAAPEI-5	AT rich interactive domain 2 (ARID, RFX-like), isoform CRA_a [Homo sapiens]
Unigene17637_TAEpaeTARAAPEI-5	erythroblast macrophage protein EMP [Brugia malayi]
Unigene17637_TAEpaeTARAAPEI-5	PREDICTED: similar to ENSANGP00000013459 isoform 2 [Nasonia vitripennis]
Unigene17637_TAEpaeTARAAPEI-5	PREDICTED: similar to ENSANGP00000013459 isoform 1 [Nasonia vitripennis]
Unigene17637_TAEpaeTARAAPEI-5	PREDICTED: similar to macrophage erythroblast attacher isoform 2 isoform 1 [Apis mellifera]
Unigene17637_TAEpaeTARAAPEI-5	macrophage erythroblast attacher [Danio rerio] >gi|33311817|gb|AAH55388.1| Macrophage erythroblast attacher [Danio rerio]
Unigene17637_TAEpaeTARAAPEI-5	PREDICTED: similar to macrophage erythroblast attacher isoform 2 [Ciona intestinalis]
Unigene17637_TAEpaeTARAAPEI-5	PREDICTED: similar to macrophage erythroblast attacher isoform 1 [Ciona intestinalis]
Unigene17637_TAEpaeTARAAPEI-5	PREDICTED: Macrophage erythroblast attacher-like [Saccoglossus kowalevskii]
Unigene17637_TAEpaeTARAAPEI-5	macrophage erythroblast attacher [Xenopus laevis] >gi|49256048|gb|AAH71124.1| MGC81431 protein [Xenopus laevis]
Unigene17637_TAEpaeTARAAPEI-5	macrophage erythroblast attacher [Xenopus (Silurana) tropicalis] >gi|51513249|gb|AAH80474.1| macrophage erythroblast attacher [Xenopus (Silurana) tropicalis]
Unigene17638_TAEpaeTARAAPEI-5	N-myristoyltransferase [Schistosoma mansoni]
Unigene17638_TAEpaeTARAAPEI-5	Nmt2 protein [Danio rerio]
Unigene17638_TAEpaeTARAAPEI-5	SJCHGC05862 protein [Schistosoma japonicum] >gi|226479290|emb|CAX73140.1| N-myristoyltransferase 1 [Schistosoma japonicum]
Unigene17638_TAEpaeTARAAPEI-5	PREDICTED: similar to N-myristoyltransferase 2, partial [Strongylocentrotus purpuratus] >gi|115963219|ref|XP_001187505.1| PREDICTED: similar to N-myristoyltransferase 2, partial [Strongylocentrotus purpuratus]
Unigene17638_TAEpaeTARAAPEI-5	PREDICTED: N-myristoyltransferase 1 [Taeniopygia guttata]
Unigene17638_TAEpaeTARAAPEI-5	AGAP001804-PA [Anopheles gambiae str. PEST] >gi|157012541|gb|EAA01164.4| AGAP001804-PA [Anopheles gambiae str. PEST]
Unigene17638_TAEpaeTARAAPEI-5	PREDICTED: similar to N-myristoyltransferase 1 [Gallus gallus]
Unigene17638_TAEpaeTARAAPEI-5	N-myristoyltransferase 2 [Brugia malayi]
Unigene17638_TAEpaeTARAAPEI-5	PREDICTED: similar to N-myristoyltransferase 1 [Apis mellifera]
Unigene17638_TAEpaeTARAAPEI-5	PREDICTED: N-myristoyltransferase 2 [Taeniopygia guttata]
Unigene17639_TAEpaeTARAAPEI-5	Trichohyalin [Schistosoma japonicum]
Unigene17639_TAEpaeTARAAPEI-5	PREDICTED: similar to LOC129881 protein [Strongylocentrotus purpuratus] >gi|115646071|ref|XP_001202755.1| PREDICTED: similar to LOC129881 protein [Strongylocentrotus purpuratus]
Unigene17639_TAEpaeTARAAPEI-5	PREDICTED: similar to 4930578N16Rik protein [Pan troglodytes]
Unigene17639_TAEpaeTARAAPEI-5	PREDICTED: similar to LOC129881 protein [Monodelphis domestica]
Unigene17639_TAEpaeTARAAPEI-5	RecName: Full=Uncharacterized protein C2orf77 homolog >gi|117306449|gb|AAI25571.1| RIKEN cDNA 4930578N16 gene [Mus musculus] >gi|123232424|emb|CAM16373.1| novel protein [Mus musculus] >gi|124376270|gb|AAI32492.1| RIKEN cDNA 4930578N16 gene [Mus musculus] >gi|148695096|gb|EDL27043.1| mCG12923 [Mus musculus]
Unigene17639_TAEpaeTARAAPEI-5	hCG15219, isoform CRA_b [Homo sapiens]
Unigene17639_TAEpaeTARAAPEI-5	RecName: Full=Uncharacterized protein C2orf77 >gi|111599562|gb|AAI17446.1| C2orf77 protein [Homo sapiens]
Unigene17639_TAEpaeTARAAPEI-5	4930578N16Rik protein [Mus musculus]
Unigene17639_TAEpaeTARAAPEI-5	PREDICTED: similar to LOC129881 protein [Ornithorhynchus anatinus]
Unigene17639_TAEpaeTARAAPEI-5	PREDICTED: similar to LOC129881 protein [Gallus gallus]
Unigene17640_TAEpaeTARAAPEI-5	expressed protein [Schistosoma mansoni]
Unigene17640_TAEpaeTARAAPEI-5	PREDICTED: similar to potassium-dependent sodium-calcium exchanger [Tribolium castaneum]
Unigene17640_TAEpaeTARAAPEI-5	potassium-dependent sodium-calcium exchanger [Culex quinquefasciatus] >gi|167866825|gb|EDS30208.1| potassium-dependent sodium-calcium exchanger [Culex quinquefasciatus]
Unigene17640_TAEpaeTARAAPEI-5	AGAP004518-PA [Anopheles gambiae str. PEST] >gi|116128576|gb|EAA09212.4| AGAP004518-PA [Anopheles gambiae str. PEST]
Unigene17640_TAEpaeTARAAPEI-5	PREDICTED: similar to solute carrier family 24 member 4 isoform 2 precursor isoform 2 [Macaca mulatta]
Unigene17640_TAEpaeTARAAPEI-5	sodium/potassium/calcium exchanger 4 isoform 2 precursor [Homo sapiens] >gi|21702723|gb|AAM76071.1|AF520705_1 K-dependent Na/Ca exchanger NCKX4 [Homo sapiens] >gi|119601891|gb|EAW81485.1| solute carrier family 24 (sodium/potassium/calcium exchanger), member 4, isoform CRA_a [Homo sapiens]
Unigene17640_TAEpaeTARAAPEI-5	PREDICTED: similar to solute carrier family 24 member 4 isoform 1 [Bos taurus]
Unigene17640_TAEpaeTARAAPEI-5	Slc24a4 protein [Mus musculus] >gi|219521722|gb|AAI71939.1| Slc24a4 protein [Mus musculus]
Unigene17640_TAEpaeTARAAPEI-5	solute carrier family 24 (sodium/potassium/calcium exchanger), member 4, isoform CRA_c [Mus musculus]
Unigene17640_TAEpaeTARAAPEI-5	PREDICTED: similar to potassium-dependent sodium-calcium exchanger [Acyrthosiphon pisum]
Unigene17641_TAEpaeTARAAPEI-5	guanine-nucleotide-exchange-factor [Schistosoma mansoni]
Unigene17641_TAEpaeTARAAPEI-5	Hypothetical protein CBG14649 [Caenorhabditis briggsae] >gi|187028036|emb|CAP33107.1| Hypothetical protein CBG14649 [Caenorhabditis briggsae]
Unigene17641_TAEpaeTARAAPEI-5	GK25837 [Drosophila willistoni] >gi|194167587|gb|EDW82488.1| GK25837 [Drosophila willistoni]
Unigene17641_TAEpaeTARAAPEI-5	Hypothetical protein Y34B4A.4a [Caenorhabditis elegans]
Unigene17641_TAEpaeTARAAPEI-5	Hypothetical protein Y34B4A.4b [Caenorhabditis elegans]
Unigene17641_TAEpaeTARAAPEI-5	GH24527 [Drosophila grimshawi] >gi|193892847|gb|EDV91713.1| GH24527 [Drosophila grimshawi]
Unigene17641_TAEpaeTARAAPEI-5	GI21607 [Drosophila mojavensis] >gi|193907415|gb|EDW06282.1| GI21607 [Drosophila mojavensis]
Unigene17641_TAEpaeTARAAPEI-5	C3G, isoform G [Drosophila melanogaster] >gi|220901691|gb|ACL82901.1| C3G, isoform G [Drosophila melanogaster]
Unigene17641_TAEpaeTARAAPEI-5	C3G, isoform F [Drosophila melanogaster] >gi|220901690|gb|ACL82900.1| C3G, isoform F [Drosophila melanogaster]
Unigene17641_TAEpaeTARAAPEI-5	C3G, isoform E [Drosophila melanogaster] >gi|220901689|gb|ACL82899.1| C3G, isoform E [Drosophila melanogaster]
Unigene17642_TAEpaeTARAAPEI-5	proteophosphoglycan 5 [Leishmania major strain Friedlin] >gi|70905642|gb|AAZ14281.1| proteophosphoglycan 5 [Leishmania major strain Friedlin]
Unigene17642_TAEpaeTARAAPEI-5	proteophosphoglycan ppg4 [Leishmania major strain Friedlin] >gi|70905641|gb|AAZ14280.1| proteophosphoglycan ppg4 [Leishmania major strain Friedlin]
Unigene17642_TAEpaeTARAAPEI-5	proteophosphoglycan ppg3 [Leishmania major strain Friedlin]
Unigene17642_TAEpaeTARAAPEI-5	proteophosphoglycan ppg1 [Leishmania major strain Friedlin] >gi|70905643|gb|AAZ14282.1| proteophosphoglycan ppg1 [Leishmania major strain Friedlin]
Unigene17642_TAEpaeTARAAPEI-5	proteophosphoglycan ppg4 [Leishmania infantum] >gi|134073236|emb|CAM71958.1| proteophosphoglycan ppg4 [Leishmania infantum]
Unigene17642_TAEpaeTARAAPEI-5	proteophosphoglycan ppg4 [Leishmania braziliensis MHOM/BR/75/M2904] >gi|134065503|emb|CAM43270.1| proteophosphoglycan ppg4 [Leishmania braziliensis]
Unigene17642_TAEpaeTARAAPEI-5	proteophosphoglycan ppg4 [Leishmania braziliensis MHOM/BR/75/M2904] >gi|134065504|emb|CAM43271.1| proteophosphoglycan ppg4 [Leishmania braziliensis]
Unigene17642_TAEpaeTARAAPEI-5	PREDICTED: mucin 2, oligomeric mucus/gel-forming [Taeniopygia guttata]
Unigene17642_TAEpaeTARAAPEI-5	GA27145 [Drosophila pseudoobscura pseudoobscura] >gi|198131579|gb|EDY67890.1| GA27145 [Drosophila pseudoobscura pseudoobscura]
Unigene17642_TAEpaeTARAAPEI-5	platelet binding protein-related [Schistosoma mansoni] >gi|238663433|emb|CAZ34319.1| platelet binding protein-related [Schistosoma mansoni]
Unigene17644_TAEpaeTARAAPEI-5	G protein, Subunit Alpha family member (gsa-1) [Caenorhabditis elegans] >gi|2443298|dbj|BAA22401.1| G protein a(s) subunit [Caenorhabditis elegans] >gi|2443300|dbj|BAA22402.1| G protein alpha subunit [Caenorhabditis elegans] >gi|4895102|gb|AAB96733.2| G protein, subunit alpha protein 1, confirmed by transcript evidence [Caenorhabditis elegans] >gi|13489247|gb|AAG32094.1| heterotrimeric G protein …
Unigene17644_TAEpaeTARAAPEI-5	gsa-1 [Caenorhabditis briggsae]
Unigene17644_TAEpaeTARAAPEI-5	C. briggsae CBR-GSA-1 protein [Caenorhabditis briggsae] >gi|187021972|emb|CAP38741.1| C. briggsae CBR-GSA-1 protein [Caenorhabditis briggsae]
Unigene17644_TAEpaeTARAAPEI-5	GTP-binding regulatory protein Gs alpha-S chain [Brugia malayi]
Unigene17644_TAEpaeTARAAPEI-5	G alpha s/olf-2 protein [Oncorhynchus mykiss] >gi|156072923|gb|ABU45776.1| G alpha s/olf-2 protein [Oncorhynchus mykiss]
Unigene17644_TAEpaeTARAAPEI-5	PREDICTED: similar to guanine nucleotide-binding protein G-s-alpha-2 isoform 2 [Monodelphis domestica]
Unigene17644_TAEpaeTARAAPEI-5	PREDICTED: similar to guanine nucleotide-binding protein G-s-alpha-2 isoform 1 [Monodelphis domestica]
Unigene17644_TAEpaeTARAAPEI-5	PREDICTED: similar to guanine nucleotide-binding protein G-s-alpha-2 isoform 3 [Monodelphis domestica]
Unigene17644_TAEpaeTARAAPEI-5	PREDICTED: similar to MGC68706 protein isoform 3 [Gallus gallus]
Unigene17644_TAEpaeTARAAPEI-5	GNAS complex locus [Xenopus laevis]
Unigene17645_TAEpaeTARAAPEI-5	expressed protein [Schistosoma mansoni]
Unigene17646_TAEpaeTARAAPEI-5	potassium channel Kv3.2 [Notoplana atomata]
Unigene17646_TAEpaeTARAAPEI-5	noninactivating potassium channel [Aplysia californica]
Unigene17646_TAEpaeTARAAPEI-5	Shaw-related voltage-gated potassium channel protein 1 [Canis lupus familiaris] >gi|4960161|gb|AAD34618.1|AF153198_1 Kv3.1 [Canis lupus familiaris]
Unigene17646_TAEpaeTARAAPEI-5	PREDICTED: similar to voltage-gated potassium channel [Strongylocentrotus purpuratus] >gi|115936556|ref|XP_001186236.1| PREDICTED: similar to voltage-gated potassium channel [Strongylocentrotus purpuratus]
Unigene17646_TAEpaeTARAAPEI-5	PREDICTED: voltage-gated potassium channel type 3-like [Danio rerio]
Unigene17646_TAEpaeTARAAPEI-5	Shaw-related voltage-gated potassium channel protein 1 isoform A [Bos taurus]
Unigene17646_TAEpaeTARAAPEI-5	Shaw-related voltage-gated potassium channel protein 1 isoform B [Bos taurus] >gi|60547266|gb|AAX23601.1| voltage-gated potassium channel KCNC1 [Bos taurus]
Unigene17646_TAEpaeTARAAPEI-5	SJCHGC08443 protein [Schistosoma japonicum]
Unigene17646_TAEpaeTARAAPEI-5	PREDICTED: similar to potassium voltage-gated channel, Shaw-related subfamily, member 1, [Monodelphis domestica]
Unigene17646_TAEpaeTARAAPEI-5	Shaw-related voltage-gated potassium channel protein 1 isoform A [Homo sapiens] >gi|114636409|ref|XP_001172719.1| PREDICTED: similar to voltage-gated potassium channel isoform 2 [Pan troglodytes] >gi|119588831|gb|EAW68425.1| potassium voltage-gated channel, Shaw-related subfamily, member 1, isoform CRA_a [Homo sapiens]
Unigene17647_TAEpaeTARAAPEI-5	aspartyl(D) tRNA Synthetase family member (drs-1) [Caenorhabditis elegans] >gi|417839|sp|Q03577.1|SYDC_CAEEL RecName: Full=Aspartyl-tRNA synthetase, cytoplasmic; AltName: Full=Aspartate--tRNA ligase; Short=AspRS >gi|3873792|emb|CAA79536.1| C. elegans protein B0464.1, confirmed by transcript evidence [Caenorhabditis elegans]
Unigene17647_TAEpaeTARAAPEI-5	C. briggsae CBR-DRS-1 protein [Caenorhabditis briggsae] >gi|187031522|emb|CAP29586.1| C. briggsae CBR-DRS-1 protein [Caenorhabditis briggsae]
Unigene17647_TAEpaeTARAAPEI-5	Aspartyl-tRNA synthetase [Brugia malayi]
Unigene17647_TAEpaeTARAAPEI-5	aspartyl-tRNA synthetase [Aedes aegypti] >gi|108872172|gb|EAT36397.1| aspartyl-tRNA synthetase [Aedes aegypti]
Unigene17647_TAEpaeTARAAPEI-5	PREDICTED: similar to aspartyl-tRNA synthetase [Ciona intestinalis]
Unigene17647_TAEpaeTARAAPEI-5	GI18555 [Drosophila mojavensis] >gi|193911530|gb|EDW10397.1| GI18555 [Drosophila mojavensis]
Unigene17647_TAEpaeTARAAPEI-5	aspartyl-tRNA synthetase [Aedes aegypti] >gi|108881819|gb|EAT46044.1| aspartyl-tRNA synthetase [Aedes aegypti]
Unigene17647_TAEpaeTARAAPEI-5	GH21379 [Drosophila grimshawi] >gi|193902463|gb|EDW01330.1| GH21379 [Drosophila grimshawi]
Unigene17647_TAEpaeTARAAPEI-5	aspartyl tRNA synthetase [Glossina morsitans morsitans]
Unigene17647_TAEpaeTARAAPEI-5	Aspartyl-tRNA synthetase, cytoplasmic [Salmo salar] >gi|209156148|gb|ACI34306.1| Aspartyl-tRNA synthetase, cytoplasmic [Salmo salar]
Unigene17648_TAEpaeTARAAPEI-5	UBiquitin Conjugating enzyme family member (ubc-7) [Caenorhabditis elegans] >gi|464984|sp|P34477.1|UBC7_CAEEL RecName: Full=Probable ubiquitin-conjugating enzyme E2 7; AltName: Full=Ubiquitin-protein ligase 7; AltName: Full=Ubiquitin carrier protein 7 >gi|34811307|pdb|1PZV|A Chain A, Crystal Structures Of Two Ubc (E2) Enzymes Of The Ubiquitin- Conjugating System In Caenorhabditis Elegans >gi|3877…
Unigene17648_TAEpaeTARAAPEI-5	C. briggsae CBR-UBC-7 protein [Caenorhabditis briggsae] >gi|187031488|emb|CAP29552.1| C. briggsae CBR-UBC-7 protein [Caenorhabditis briggsae]
Unigene17648_TAEpaeTARAAPEI-5	ubiquitin conjugating enzyme isoform 1 [Bombyx mori] >gi|87248633|gb|ABD36369.1| ubiquitin conjugating enzyme isoform 1 [Bombyx mori]
Unigene17648_TAEpaeTARAAPEI-5	ubiquitin conjugating enzyme isoform 2 [Bombyx mori] >gi|87248635|gb|ABD36370.1| ubiquitin conjugating enzyme isoform 2 [Bombyx mori]
Unigene17648_TAEpaeTARAAPEI-5	ubiquitin-conjugating enzyme E2G 1 [Acyrthosiphon pisum] >gi|239790278|dbj|BAH71710.1| ACYPI000069 [Acyrthosiphon pisum]
Unigene17648_TAEpaeTARAAPEI-5	PREDICTED: similar to ubiquitin conjugating enzyme [Nasonia vitripennis]
Unigene17648_TAEpaeTARAAPEI-5	GH25305p [Drosophila melanogaster]
Unigene17648_TAEpaeTARAAPEI-5	CG9602 [Drosophila melanogaster] >gi|7299803|gb|AAF54982.1| CG9602 [Drosophila melanogaster] >gi|220950306|gb|ACL87696.1| CG9602-PA [synthetic construct] >gi|220959254|gb|ACL92170.1| CG9602-PA [synthetic construct]
Unigene17648_TAEpaeTARAAPEI-5	ubiquitin protein ligase [Glossina morsitans morsitans]
Unigene17648_TAEpaeTARAAPEI-5	GK12909 [Drosophila willistoni] >gi|194169972|gb|EDW84873.1| GK12909 [Drosophila willistoni]
Unigene17649_TAEpaeTARAAPEI-5	CG30390-PA [Brugia malayi]
Unigene17649_TAEpaeTARAAPEI-5	Hypothetical protein CBG01747 [Caenorhabditis briggsae] >gi|187037971|emb|CAP22888.1| Hypothetical protein CBG01747 [Caenorhabditis briggsae]
Unigene17649_TAEpaeTARAAPEI-5	PREDICTED: similar to CG30390-PA [Apis mellifera]
Unigene17649_TAEpaeTARAAPEI-5	PREDICTED: coiled-coil domain containing 101 [Oryctolagus cuniculus]
Unigene17649_TAEpaeTARAAPEI-5	SAGA-associated factor 29 homolog [Mus musculus] >gi|81905876|sp|Q9DA08.1|SGF29_MOUSE RecName: Full=SAGA-associated factor 29 homolog; AltName: Full=Coiled-coil domain-containing protein 101
Unigene17649_TAEpaeTARAAPEI-5	coiled-coil domain containing 101 [Bos taurus] >gi|73958520|ref|XP_536920.2| PREDICTED: similar to CG30390-PA isoform 1 [Canis familiaris] >gi|73958522|ref|XP_859295.1| PREDICTED: similar to CG30390-PA isoform 3 [Canis familiaris] >gi|149725777|ref|XP_001502107.1| PREDICTED: similar to coiled-coil domain containing 101 [Equus caballus]
Unigene17649_TAEpaeTARAAPEI-5	PREDICTED: similar to Coiled-coil domain containing 101 [Monodelphis domestica]
Unigene17649_TAEpaeTARAAPEI-5	Coiled-coil domain containing 101 [Mus musculus]
Unigene17649_TAEpaeTARAAPEI-5	SAGA-associated factor 29 homolog [Homo sapiens] >gi|55643653|ref|XP_510901.1| PREDICTED: coiled-coil domain containing 101 isoform 3 [Pan troglodytes] >gi|109128171|ref|XP_001109221.1| PREDICTED: similar to CG30390-PA isoform 3 [Macaca mulatta] >gi|109128173|ref|XP_001109273.1| PREDICTED: similar to CG30390-PA isoform 4 [Macaca mulatta] >gi|74731608|sp|Q96ES7.1|SGF29_HUMAN RecName: Full=SAGA-ass…
Unigene17649_TAEpaeTARAAPEI-5	Hypothetical protein Y17G9B.8 [Caenorhabditis elegans]
Unigene17650_TAEpaeTARAAPEI-5	expressed protein [Schistosoma mansoni]
Unigene17650_TAEpaeTARAAPEI-5	PREDICTED: similar to CG12753-PA, isoform A [Apis mellifera]
Unigene17650_TAEpaeTARAAPEI-5	C-type lectin domain family 16, member A [Danio rerio] >gi|28277938|gb|AAH46010.1| Zgc:56230 [Danio rerio]
Unigene17650_TAEpaeTARAAPEI-5	RIKEN cDNA 4932416N17, isoform CRA_a [Mus musculus]
Unigene17650_TAEpaeTARAAPEI-5	C-type lectin domain family 16, member A [Mus musculus] >gi|125950484|sp|Q80U30.2|CL16A_MOUSE RecName: Full=Protein CLEC16A >gi|187952083|gb|AAI38908.1| C-type lectin domain family 16, member A [Mus musculus] >gi|223462027|gb|AAI38910.1| C-type lectin domain family 16, member A [Mus musculus]
Unigene17650_TAEpaeTARAAPEI-5	novel protein [Mus musculus]
Unigene17650_TAEpaeTARAAPEI-5	mKIAA0350 protein [Mus musculus]
Unigene17650_TAEpaeTARAAPEI-5	PREDICTED: similar to KIAA0350 protein [Gallus gallus]
Unigene17650_TAEpaeTARAAPEI-5	PREDICTED: C-type lectin domain family 16, member A [Rattus norvegicus]
Unigene17650_TAEpaeTARAAPEI-5	PREDICTED: mKIAA0350 protein-like [Rattus norvegicus]
Unigene17653_TAEpaeTARAAPEI-5	hexokinase [Schistosoma mansoni] >gi|18277270|sp|Q26609.2|HXK_SCHMA RecName: Full=Hexokinase >gi|157830239|pdb|1BDG|A Chain A, Hexokinase From Schistosoma Mansoni Complexed With Glucose >gi|11387389|gb|AAA29894.2| hexokinase [Schistosoma mansoni] >gi|238660889|emb|CAZ31880.1| hexokinase [Schistosoma mansoni]
Unigene17653_TAEpaeTARAAPEI-5	Hexokinase A [Schistosoma japonicum]
Unigene17653_TAEpaeTARAAPEI-5	Hexokinase A [Schistosoma japonicum]
Unigene17653_TAEpaeTARAAPEI-5	hexokinase domain containing 1 [Danio rerio] >gi|220678653|emb|CAX14063.1| hexokinase domain containing 1 [Danio rerio]
Unigene17653_TAEpaeTARAAPEI-5	Hkdc1 protein [Danio rerio]
Unigene17653_TAEpaeTARAAPEI-5	AT25367p [Drosophila melanogaster]
Unigene17653_TAEpaeTARAAPEI-5	PREDICTED: similar to Hexokinase domain containing 1 [Monodelphis domestica]
Unigene17653_TAEpaeTARAAPEI-5	GH15883p [Drosophila melanogaster]
Unigene17653_TAEpaeTARAAPEI-5	hexokinase-t2 [Drosophila melanogaster]
Unigene17653_TAEpaeTARAAPEI-5	hexokinase-t2 [Drosophila melanogaster] >gi|10765160|gb|AAG22894.1|AF257591_2 hexokinase-t2 [Drosophila melanogaster] >gi|10765166|gb|AAG22898.1|AF257593_2 hexokinase-t2 [Drosophila melanogaster] >gi|10765169|gb|AAG22900.1|AF257594_2 hexokinase-t2 [Drosophila melanogaster] >gi|10765172|gb|AAG22902.1|AF257595_2 hexokinase-t2 [Drosophila melanogaster] >gi|10765175|gb|AAG22904.1|AF257596_2 hexokinas…
Unigene17654_TAEpaeTARAAPEI-5	DNA replication helicase [Schistosoma mansoni]
Unigene17654_TAEpaeTARAAPEI-5	SJCHGC07197 protein [Schistosoma japonicum]
Unigene17654_TAEpaeTARAAPEI-5	PREDICTED: similar to CG2990 CG2990-PB [Acyrthosiphon pisum]
Unigene17656_TAEpaeTARAAPEI-5	SmadB protein [Echinococcus multilocularis]
Unigene17656_TAEpaeTARAAPEI-5	smad1 5 8 and [Schistosoma mansoni] >gi|11464653|gb|AAG35265.1|AF215933_1 Smad1 [Schistosoma mansoni]
Unigene17656_TAEpaeTARAAPEI-5	Smad1 [Schmidtea mediterranea]
Unigene17656_TAEpaeTARAAPEI-5	PREDICTED: similar to Mothers against decapentaplegic homolog 5 (SMAD 5) (Mothers against DPP homolog 5) (Smad5) (mSmad5) (Dwarfin-C) (Dwf-C) isoform 6 [Canis familiaris]
Unigene17656_TAEpaeTARAAPEI-5	PREDICTED: similar to SMAD5 isoform 2 [Ornithorhynchus anatinus]
Unigene17656_TAEpaeTARAAPEI-5	PREDICTED: similar to latent transforming growth factor binding protein isoform 2 [Monodelphis domestica]
Unigene17656_TAEpaeTARAAPEI-5	PREDICTED: similar to Mothers against decapentaplegic homolog 1 (SMAD 1) (Mothers against DPP homolog 1) (Mad-related protein 1) (Transforming growth factor-beta signaling protein-1) (BSP-1) (hSMAD1) (JV4-1) isoform 8 [Canis familiaris]
Unigene17656_TAEpaeTARAAPEI-5	PREDICTED: similar to Mothers against decapentaplegic homolog 5 (SMAD 5) (Mothers against DPP homolog 5) (Smad5) (mSmad5) (Dwarfin-C) (Dwf-C) isoform 16 [Canis familiaris] >gi|109078722|ref|XP_001111643.1| PREDICTED: SMAD, mothers against DPP homolog 5 isoform 2 [Macaca mulatta] >gi|114601842|ref|XP_001169458.1| PREDICTED: similar to mSmad5 isoform 2 [Pan troglodytes]
Unigene17656_TAEpaeTARAAPEI-5	PREDICTED: similar to Mothers against decapentaplegic homolog 5 (SMAD 5) (Mothers against DPP homolog 5) (Smad5) (hSmad5) (JV5-1) isoform 7 [Canis familiaris]
Unigene17656_TAEpaeTARAAPEI-5	PREDICTED: similar to SMAD family member 5 [Taeniopygia guttata]
Unigene17657_TAEpaeTARAAPEI-5	tyrosine kinase [Schistosoma mansoni] >gi|238659242|emb|CAZ30282.1| term=tyrosine kinase 5;db_xref=PMID:11289068;with=UniProt:Q9NH62;evidence=trac ea ble author statement [Schistosoma mansoni]
Unigene17657_TAEpaeTARAAPEI-5	tyrosine kinase 5 [Schistosoma mansoni]
Unigene17657_TAEpaeTARAAPEI-5	RecName: Full=Tyrosine-protein kinase Fyn; AltName: Full=Proto-oncogene c-Fyn; AltName: Full=p59-Fyn >gi|64482|emb|CAA38715.1| p59(Xfyn) [Xiphophorus hellerii]
Unigene17657_TAEpaeTARAAPEI-5	proto-oncogene tyrosine-protein kinase Yrk [Gallus gallus] >gi|462471|sp|Q02977.2|YRK_CHICK RecName: Full=Proto-oncogene tyrosine-protein kinase Yrk; AltName: Full=Yes-related kinase; AltName: Full=p60-Yrk >gi|63896|emb|CAA47996.1| p60yrk [Gallus gallus]
Unigene17657_TAEpaeTARAAPEI-5	Fyn Kinase [Danio rerio]
Unigene17657_TAEpaeTARAAPEI-5	protein-tyrosine kinase [Danio rerio]
Unigene17657_TAEpaeTARAAPEI-5	Fyn proto-oncogene, isoform CRA_b [Mus musculus]
Unigene17657_TAEpaeTARAAPEI-5	proto-oncogene tyrosine-protein kinase fyn [Salmo salar] >gi|223647622|gb|ACN10569.1| Proto-oncogene tyrosine-protein kinase FYN [Salmo salar]
Unigene17657_TAEpaeTARAAPEI-5	PREDICTED: similar to Fyn proto-oncogene [Taeniopygia guttata]
Unigene17657_TAEpaeTARAAPEI-5	proto-oncogene tyrosine-protein kinase Fyn isoform a [Mus musculus] >gi|117616364|gb|ABK42200.1| Fyn [synthetic construct]
Unigene17658_TAEpaeTARAAPEI-5	PREDICTED: similar to coiled-coil domain containing 42 [Ciona intestinalis]
Unigene17658_TAEpaeTARAAPEI-5	PREDICTED: similar to CG32662-PA [Canis familiaris]
Unigene17658_TAEpaeTARAAPEI-5	PREDICTED: similar to F59A2.6 isoform 2 [Macaca mulatta]
Unigene17658_TAEpaeTARAAPEI-5	coiled-coil domain containing 42 [Bos taurus] >gi|205645712|sp|A6QQM8.1|CCD42_BOVIN RecName: Full=Coiled-coil domain-containing protein 42A >gi|151554556|gb|AAI49909.1| CCDC42 protein [Bos taurus]
Unigene17658_TAEpaeTARAAPEI-5	coiled-coil domain containing 42 [Rattus norvegicus]
Unigene17658_TAEpaeTARAAPEI-5	PREDICTED: similar to coiled-coil domain containing 42 [Equus caballus]
Unigene17658_TAEpaeTARAAPEI-5	PREDICTED: coiled-coil domain containing 42-like [Oryctolagus cuniculus]
Unigene17658_TAEpaeTARAAPEI-5	PREDICTED: coiled-coil domain containing 42 isoform 1 [Pan troglodytes]
Unigene17658_TAEpaeTARAAPEI-5	SJCHGC03726 protein [Schistosoma japonicum]
Unigene17663_TAEpaeTARAAPEI-5	SJCHGC03891 protein [Schistosoma japonicum]
Unigene17665_TAEpaeTARAAPEI-5	AGAP005728-PA [Anopheles gambiae str. PEST] >gi|157015670|gb|EAL39899.3| AGAP005728-PA [Anopheles gambiae str. PEST]
Unigene17665_TAEpaeTARAAPEI-5	GJ12921 [Drosophila virilis] >gi|194153652|gb|EDW68836.1| GJ12921 [Drosophila virilis]
Unigene17665_TAEpaeTARAAPEI-5	GE21157 [Drosophila yakuba] >gi|194179234|gb|EDW92845.1| GE21157 [Drosophila yakuba]
Unigene17665_TAEpaeTARAAPEI-5	GG14795 [Drosophila erecta] >gi|190652927|gb|EDV50170.1| GG14795 [Drosophila erecta]
Unigene17665_TAEpaeTARAAPEI-5	RE12912p [Drosophila melanogaster]
Unigene17665_TAEpaeTARAAPEI-5	GM14417 [Drosophila sechellia] >gi|194128015|gb|EDW50058.1| GM14417 [Drosophila sechellia]
Unigene17665_TAEpaeTARAAPEI-5	puromycin sensitive aminopeptidase, isoform A [Drosophila melanogaster] >gi|24655265|ref|NP_647617.2| puromycin sensitive aminopeptidase, isoform B [Drosophila melanogaster] >gi|24655268|ref|NP_728617.1| puromycin sensitive aminopeptidase, isoform D [Drosophila melanogaster] >gi|24655274|ref|NP_728618.1| puromycin sensitive aminopeptidase, isoform F [Drosophila melanogaster] >gi|7292091|gb|AAF475…
Unigene17665_TAEpaeTARAAPEI-5	puromycin sensitive aminopeptidase, isoform E [Drosophila melanogaster] >gi|23092778|gb|AAN11481.1| puromycin sensitive aminopeptidase, isoform E [Drosophila melanogaster] >gi|257286221|gb|ACV53057.1| LP21249p [Drosophila melanogaster]
Unigene17665_TAEpaeTARAAPEI-5	puromycin sensitive aminopeptidase, isoform C [Drosophila melanogaster] >gi|23092777|gb|AAN11480.1| puromycin sensitive aminopeptidase, isoform C [Drosophila melanogaster]
Unigene17665_TAEpaeTARAAPEI-5	GF24769 [Drosophila ananassae] >gi|190623370|gb|EDV38894.1| GF24769 [Drosophila ananassae]
Unigene17669_TAEpaeTARAAPEI-5	dimethyladenosine transferase [Schistosoma mansoni]
Unigene17669_TAEpaeTARAAPEI-5	DIM1 dimethyladenosine transferase 1-like protein [Schistosoma japonicum]
Unigene17669_TAEpaeTARAAPEI-5	dimethyladenosine transferase [Aedes aegypti] >gi|157126646|ref|XP_001654689.1| dimethyladenosine transferase [Aedes aegypti] >gi|108873212|gb|EAT37437.1| dimethyladenosine transferase [Aedes aegypti] >gi|108884724|gb|EAT48949.1| dimethyladenosine transferase [Aedes aegypti]
Unigene17669_TAEpaeTARAAPEI-5	dimethyladenosine transferase [Culex quinquefasciatus] >gi|167877296|gb|EDS40679.1| dimethyladenosine transferase [Culex quinquefasciatus]
Unigene17669_TAEpaeTARAAPEI-5	PREDICTED: similar to CG11837-PA [Apis mellifera]
Unigene17669_TAEpaeTARAAPEI-5	novel protein similar to H.sapiens DIMT1L, DIM1 dimethyladenosine transferase 1-like (S. cerevisiae) (DIMT1L, zgc:101122) [Danio rerio]
Unigene17669_TAEpaeTARAAPEI-5	probable dimethyladenosine transferase [Bos taurus] >gi|114149276|sp|Q2KHT8.1|DIMT1_BOVIN RecName: Full=Probable dimethyladenosine transferase; AltName: Full=S-adenosylmethionine-6-N',N'-adenosyl(rRNA) dimethyltransferase; AltName: Full=18S rRNA dimethylase; AltName: Full=DIM1 dimethyladenosine transferase 1-like >gi|86438246|gb|AAI12887.1| DIM1 dimethyladenosine transferase 1-like (S. cerevisiae…
Unigene17669_TAEpaeTARAAPEI-5	PREDICTED: dimethyladenosine transferase [Oryctolagus cuniculus]
Unigene17669_TAEpaeTARAAPEI-5	dimethyladenosine transferase [Danio rerio] >gi|50417873|gb|AAH78286.1| Zgc:101122 [Danio rerio]
Unigene17669_TAEpaeTARAAPEI-5	probable dimethyladenosine transferase [Mus musculus] >gi|27151491|sp|Q9D0D4.1|DIMT1_MOUSE RecName: Full=Probable dimethyladenosine transferase; AltName: Full=S-adenosylmethionine-6-N',N'-adenosyl(rRNA) dimethyltransferase; AltName: Full=18S rRNA dimethylase; AltName: Full=DIM1 dimethyladenosine transferase 1-like >gi|18043925|gb|AAH19799.1| DIM1 dimethyladenosine transferase 1-like (S. cerevisia…
Unigene17671_TAEpaeTARAAPEI-5	Zinc finger, RING-type,domain-containing protein [Schistosoma japonicum]
Unigene17671_TAEpaeTARAAPEI-5	PREDICTED: similar to Si:ch211-234g24.1 protein [Ciona intestinalis]
Unigene17671_TAEpaeTARAAPEI-5	PREDICTED: leucine-rich repeat-containing protein 68-like [Danio rerio]
Unigene17671_TAEpaeTARAAPEI-5	Si:ch211-234g24.1 protein [Danio rerio]
Unigene17671_TAEpaeTARAAPEI-5	leucine-rich repeat-containing protein 68 [Danio rerio] >gi|123888244|sp|Q1L994.1|LRC68_DANRE RecName: Full=Leucine-rich repeat-containing protein 68 >gi|94733694|emb|CAK04639.1| novel protein [Danio rerio]
Unigene17671_TAEpaeTARAAPEI-5	SJCHGC05568 protein [Schistosoma japonicum]
Unigene17671_TAEpaeTARAAPEI-5	Si:ch211-234g24.1 protein [Danio rerio]
Unigene17671_TAEpaeTARAAPEI-5	RecName: Full=Leucine-rich repeat-containing protein 68 homolog
Unigene17671_TAEpaeTARAAPEI-5	proteophosphoglycan ppg4 [Leishmania braziliensis MHOM/BR/75/M2904] >gi|134065503|emb|CAM43270.1| proteophosphoglycan ppg4 [Leishmania braziliensis]
Unigene17671_TAEpaeTARAAPEI-5	PREDICTED: similar to Si:ch211-234g24.1 protein [Acyrthosiphon pisum]
Unigene17673_TAEpaeTARAAPEI-5	copine [Schistosoma mansoni]
Unigene17673_TAEpaeTARAAPEI-5	PREDICTED: copine V isoform 3 [Pan troglodytes]
Unigene17673_TAEpaeTARAAPEI-5	copine V [Danio rerio] >gi|32451694|gb|AAH54636.1| Zgc:64194 [Danio rerio]
Unigene17673_TAEpaeTARAAPEI-5	novel protein similar to vertebrate copine family [Danio rerio] >gi|169145948|emb|CAQ15635.1| novel protein similar to vertebrate copine family [Danio rerio]
Unigene17673_TAEpaeTARAAPEI-5	PREDICTED: copine V-like [Danio rerio]
Unigene17673_TAEpaeTARAAPEI-5	PREDICTED: similar to copine VIII isoform 2 [Macaca mulatta]
Unigene17673_TAEpaeTARAAPEI-5	copine VIII [Bos taurus] >gi|146186935|gb|AAI40465.1| CPNE8 protein [Bos taurus]
Unigene17673_TAEpaeTARAAPEI-5	PREDICTED: copine VIII [Equus caballus]
Unigene17673_TAEpaeTARAAPEI-5	PREDICTED: copine VIII isoform 4 [Pan troglodytes]
Unigene17673_TAEpaeTARAAPEI-5	copine-8 isoform 1 [Mus musculus] >gi|148672375|gb|EDL04322.1| copine VIII, isoform CRA_b [Mus musculus] >gi|187954043|gb|AAI38747.1| Copine VIII [Mus musculus] >gi|223459964|gb|AAI38746.1| Copine VIII [Mus musculus]
Unigene17675_TAEpaeTARAAPEI-5	Hypothetical protein CBG00466 [Caenorhabditis briggsae] >gi|187039149|emb|CAP21760.1| Hypothetical protein CBG00466 [Caenorhabditis briggsae]
Unigene17675_TAEpaeTARAAPEI-5	Hypothetical protein W05G11.6a [Caenorhabditis elegans]
Unigene17675_TAEpaeTARAAPEI-5	Hypothetical protein W05G11.6d [Caenorhabditis elegans]
Unigene17675_TAEpaeTARAAPEI-5	RecName: Full=Phosphoenolpyruvate carboxykinase [GTP]; Short=PEPCK; AltName: Full=Phosphoenolpyruvate carboxylase >gi|159679|gb|AAA29378.1| phosphoenolpyruvate carboxykinase [Ascaris suum]
Unigene17675_TAEpaeTARAAPEI-5	phosphoenolpyruvate carboxykinase [GTP] [Brugia malayi]
Unigene17675_TAEpaeTARAAPEI-5	C. elegans protein R11A5.4a, confirmed by transcript evidence [Caenorhabditis elegans]
Unigene17675_TAEpaeTARAAPEI-5	RecName: Full=Phosphoenolpyruvate carboxykinase [GTP]; Short=PEPCK; AltName: Full=Phosphoenolpyruvate carboxylase >gi|159183|gb|AAA29180.1| phosphoenolpyruvate carboxykinase [Haemonchus contortus]
Unigene17675_TAEpaeTARAAPEI-5	Hypothetical protein CBG08279 [Caenorhabditis briggsae] >gi|187032838|emb|CAP28134.1| Hypothetical protein CBG08279 [Caenorhabditis briggsae]
Unigene17675_TAEpaeTARAAPEI-5	C. elegans protein R11A5.4d, confirmed by transcript evidence [Caenorhabditis elegans]
Unigene17675_TAEpaeTARAAPEI-5	Hypothetical protein W05G11.6b [Caenorhabditis elegans]
Unigene17676_TAEpaeTARAAPEI-5	expressed protein [Schistosoma mansoni]
Unigene17676_TAEpaeTARAAPEI-5	SJCHGC06384 protein [Schistosoma japonicum]
Unigene17676_TAEpaeTARAAPEI-5	F-box and leucine-rich repeat protein 3 [Xenopus (Silurana) tropicalis] >gi|89269101|emb|CAJ81931.1| F-box and leucine-rich repeat protein 3 [Xenopus tropicalis] >gi|183986437|gb|AAI66143.1| F-box and leucine-rich repeat protein 3 [Xenopus (Silurana) tropicalis] >gi|213625426|gb|AAI70590.1| F-box and leucine-rich repeat protein 3 [Xenopus (Silurana) tropicalis]
Unigene17676_TAEpaeTARAAPEI-5	GK15904 [Drosophila willistoni] >gi|194159951|gb|EDW74852.1| GK15904 [Drosophila willistoni]
Unigene17676_TAEpaeTARAAPEI-5	F-box and leucine-rich repeat protein 3A [Danio rerio] >gi|53734171|gb|AAH83474.1| F-box and leucine-rich repeat protein 3A [Danio rerio] >gi|182892088|gb|AAI65807.1| Fbxl3a protein [Danio rerio]
Unigene17676_TAEpaeTARAAPEI-5	F-box and leucine-rich repeat protein 3 [Xenopus laevis] >gi|50418001|gb|AAH77856.1| Fbxl3-prov protein [Xenopus laevis]
Unigene17676_TAEpaeTARAAPEI-5	PREDICTED: im:7153024 isoform 1 [Danio rerio] >gi|292617545|ref|XP_002663387.1| PREDICTED: im:7153024 isoform 2 [Danio rerio] >gi|33284929|emb|CAE17589.1| novel protein similar to human and mouse F-box and leucine-rich repeat protein 3A (FBXL3A) [Danio rerio] >gi|158253576|gb|AAI54278.1| Fbxl3a protein [Danio rerio]
Unigene17676_TAEpaeTARAAPEI-5	GD11494 [Drosophila simulans] >gi|194194298|gb|EDX07874.1| GD11494 [Drosophila simulans]
Unigene17676_TAEpaeTARAAPEI-5	GE12091 [Drosophila yakuba] >gi|194177827|gb|EDW91438.1| GE12091 [Drosophila yakuba]
Unigene17676_TAEpaeTARAAPEI-5	GM21995 [Drosophila sechellia] >gi|194126618|gb|EDW48661.1| GM21995 [Drosophila sechellia]
Unigene17677_TAEpaeTARAAPEI-5	expressed protein [Schistosoma mansoni]
Unigene17677_TAEpaeTARAAPEI-5	GE12204 [Drosophila yakuba] >gi|194177608|gb|EDW91219.1| GE12204 [Drosophila yakuba]
Unigene17677_TAEpaeTARAAPEI-5	GG22121 [Drosophila erecta] >gi|190658265|gb|EDV55478.1| GG22121 [Drosophila erecta]
Unigene17677_TAEpaeTARAAPEI-5	GK19562 [Drosophila willistoni] >gi|194158765|gb|EDW73666.1| GK19562 [Drosophila willistoni]
Unigene17677_TAEpaeTARAAPEI-5	GM15845 [Drosophila sechellia] >gi|194135137|gb|EDW56653.1| GM15845 [Drosophila sechellia]
Unigene17677_TAEpaeTARAAPEI-5	GD11607 [Drosophila simulans] >gi|194194520|gb|EDX08096.1| GD11607 [Drosophila simulans]
Unigene17677_TAEpaeTARAAPEI-5	GI18519 [Drosophila mojavensis] >gi|193911609|gb|EDW10476.1| GI18519 [Drosophila mojavensis]
Unigene17677_TAEpaeTARAAPEI-5	RE10692p [Drosophila melanogaster]
Unigene17677_TAEpaeTARAAPEI-5	CG10080 [Drosophila melanogaster] >gi|74872358|sp|Q9W2F2.2|DCAF1_DROME RecName: Full=DDB1- and CUL4-associated factor-like 1; AltName: Full=VPRBP-like protein >gi|21645299|gb|AAF46740.2| CG10080 [Drosophila melanogaster]
Unigene17677_TAEpaeTARAAPEI-5	PREDICTED: similar to CG10080-PA [Apis mellifera]
Unigene17678_TAEpaeTARAAPEI-5	serine/threonine protein kinase [Schistosoma mansoni] >gi|238665316|emb|CAZ36066.1| serine/threonine kinase [Schistosoma mansoni]
Unigene17678_TAEpaeTARAAPEI-5	PREDICTED: endoplasmic reticulum to nucleus signaling 2 [Danio rerio]
Unigene17678_TAEpaeTARAAPEI-5	PREDICTED: similar to endoplasmic reticulum to nucleus signalling 1 isoform 1 [Canis familiaris]
Unigene17678_TAEpaeTARAAPEI-5	PREDICTED: endoplasmic reticulum to nucleus signaling 1 [Equus caballus]
Unigene17678_TAEpaeTARAAPEI-5	endoplasmic reticulum (ER) to nucleus signalling [Mus musculus] >gi|123287614|emb|CAM24357.1| endoplasmic reticulum (ER) to nucleus signalling [Mus musculus] >gi|148702351|gb|EDL34298.1| endoplasmic reticulum (ER) to nucleus signalling 1, isoform CRA_b [Mus musculus]
Unigene17678_TAEpaeTARAAPEI-5	serine/threonine-protein kinase/endoribonuclease IRE1 [Mus musculus] >gi|51316086|sp|Q9EQY0.1|ERN1_MOUSE RecName: Full=Serine/threonine-protein kinase/endoribonuclease IRE1; AltName: Full=Inositol-requiring protein 1; AltName: Full=Ire1-alpha; Short=IRE1a; AltName: Full=Endoplasmic reticulum-to-nucleus signaling 1; Includes: RecName: Full=Serine/threonine-protein kinase; Includes: RecName: Full=E…
Unigene17678_TAEpaeTARAAPEI-5	PREDICTED: endoplasmic reticulum to nucleus signalling 1 [Oryctolagus cuniculus]
Unigene17678_TAEpaeTARAAPEI-5	PREDICTED: inositol-requiring 1 alpha [Rattus norvegicus] >gi|293340518|ref|XP_001081576.2| PREDICTED: inositol-requiring 1 alpha-like [Rattus norvegicus]
Unigene17678_TAEpaeTARAAPEI-5	endoplasmic reticulum to nucleus signalling 1 [Homo sapiens] >gi|193806335|sp|O75460.2|ERN1_HUMAN RecName: Full=Serine/threonine-protein kinase/endoribonuclease IRE1; AltName: Full=Inositol-requiring protein 1; Short=hIRE1p; AltName: Full=Ire1-alpha; Short=IRE1a; AltName: Full=Endoplasmic reticulum-to-nucleus signaling 1; Includes: RecName: Full=Serine/threonine-protein kinase; Includes: RecName:…
Unigene17678_TAEpaeTARAAPEI-5	endoplasmic reticulum to nucleus signalling 1 isoform 1 variant [Homo sapiens]
Unigene17679_TAEpaeTARAAPEI-5	RecName: Full=Sterol regulatory element-binding protein cleavage-activating protein; Short=SREBP cleavage-activating protein; Short=SCAP >gi|1675220|gb|AAB19103.1| SREBP cleavage activating protein [Cricetulus griseus]
Unigene17679_TAEpaeTARAAPEI-5	mutant SREBP cleavage activating protein [Cricetulus griseus]
Unigene17679_TAEpaeTARAAPEI-5	sterol regulatory element-binding protein cleavage-activating protein [Rattus norvegicus] >gi|166200289|sp|A2RRU4.1|SCAP_RAT RecName: Full=Sterol regulatory element-binding protein cleavage-activating protein; Short=SREBP cleavage-activating protein; Short=SCAP >gi|124297163|gb|AAI31853.1| Scap protein [Rattus norvegicus]
Unigene17679_TAEpaeTARAAPEI-5	SREBP cleavage activating protein, isoform CRA_a [Mus musculus]
Unigene17679_TAEpaeTARAAPEI-5	SREBP cleavage activating protein, isoform CRA_b [Mus musculus]
Unigene17679_TAEpaeTARAAPEI-5	sterol regulatory element-binding protein cleavage-activating protein [Mus musculus] >gi|156938293|ref|NP_001096632.1| sterol regulatory element-binding protein cleavage-activating protein [Mus musculus] >gi|81910965|sp|Q6GQT6.1|SCAP_MOUSE RecName: Full=Sterol regulatory element-binding protein cleavage-activating protein; Short=SREBP cleavage-activating protein; Short=SCAP >gi|49117753|gb|AAH726…
Unigene17679_TAEpaeTARAAPEI-5	SREBF chaperone [Mus musculus]
Unigene17679_TAEpaeTARAAPEI-5	SREBP cleavage-activating protein, isoform CRA_b [Homo sapiens]
Unigene17679_TAEpaeTARAAPEI-5	sterol regulatory element-binding protein cleavage-activating protein [Homo sapiens] >gi|116242783|sp|Q12770.4|SCAP_HUMAN RecName: Full=Sterol regulatory element-binding protein cleavage-activating protein; Short=SREBP cleavage-activating protein; Short=SCAP >gi|168274461|dbj|BAG09650.1| sterol regulatory element-binding protein cleavage-activating protein [synthetic construct]
Unigene17679_TAEpaeTARAAPEI-5	KIAA0199 [Homo sapiens]
Unigene17680_TAEpaeTARAAPEI-5	PREDICTED: neural precursor cell expressed, developmentally down-regulated 4-like [Taeniopygia guttata]
Unigene17680_TAEpaeTARAAPEI-5	PREDICTED: similar to late domain-interacting protein 1 [Gallus gallus]
Unigene17680_TAEpaeTARAAPEI-5	late domain-interacting protein 1 [Gallus gallus]
Unigene17680_TAEpaeTARAAPEI-5	PREDICTED: neural precursor cell expressed, developmentally down-regulated 4-like [Danio rerio]
Unigene17680_TAEpaeTARAAPEI-5	novel protein similar to vertebrate neural precursor cell expressed, developmentally down-regulated 4 (NEDD4) [Danio rerio]
Unigene17680_TAEpaeTARAAPEI-5	neural precursor cell expressed, developmentally down-regulated 4 [Nasonia vitripennis]
Unigene17680_TAEpaeTARAAPEI-5	neural precursor cell expressed, developmentally down-regulated 4-like [Xenopus (Silurana) tropicalis] >gi|49522434|gb|AAH75469.1| neural precursor cell expressed, developmentally down-regulated 4-like [Xenopus (Silurana) tropicalis]
Unigene17680_TAEpaeTARAAPEI-5	PREDICTED: similar to Nedd4 CG7555-PC [Tribolium castaneum]
Unigene17680_TAEpaeTARAAPEI-5	PREDICTED: neural precursor cell expressed, developmentally down-regulated 4-like [Oryctolagus cuniculus]
Unigene17680_TAEpaeTARAAPEI-5	PREDICTED: similar to E3 ubiquitin-protein ligase NEDD4-like protein (Nedd4-2) (NEDD4.2) [Equus caballus]
Unigene17682_TAEpaeTARAAPEI-5	cadherin [Schistosoma mansoni]
Unigene17682_TAEpaeTARAAPEI-5	PREDICTED: protocadherin 7-like [Danio rerio]
Unigene17682_TAEpaeTARAAPEI-5	cadherin [Schistosoma mansoni] >gi|227284474|emb|CAY17102.1| cadherin-related [Schistosoma mansoni]
Unigene17682_TAEpaeTARAAPEI-5	protocadherin 2A21 [Takifugu rubripes]
Unigene17682_TAEpaeTARAAPEI-5	PREDICTED: similar to protocadherin 7c [Gallus gallus]
Unigene17682_TAEpaeTARAAPEI-5	PREDICTED: similar to gammaA-like protocadherin, partial [Gallus gallus]
Unigene17682_TAEpaeTARAAPEI-5	PREDICTED: fat-like [Danio rerio]
Unigene17682_TAEpaeTARAAPEI-5	PREDICTED: fat-like [Saccoglossus kowalevskii]
Unigene17682_TAEpaeTARAAPEI-5	protocadherin [Aedes aegypti] >gi|108877667|gb|EAT41892.1| protocadherin [Aedes aegypti]
Unigene17682_TAEpaeTARAAPEI-5	protocadherin 1 [Gallus gallus] >gi|50346359|gb|AAT74929.1| protocadherin [Gallus gallus]
Unigene17685_TAEpaeTARAAPEI-5	PREDICTED: tRNA splicing endonuclease 54 homolog (S. cerevisiae) [Taeniopygia guttata]
Unigene17685_TAEpaeTARAAPEI-5	PREDICTED: similar to tRNA splicing endonuclease 54 homolog [Gallus gallus]
Unigene17685_TAEpaeTARAAPEI-5	tRNA splicing endonuclease 54 homolog [Xenopus laevis] >gi|50414822|gb|AAH77322.1| MGC80279 protein [Xenopus laevis]
Unigene17687_TAEpaeTARAAPEI-5	Viral A-type inclusion protein repeat containing protein [Tetrahymena thermophila] >gi|89300673|gb|EAR98661.1| Viral A-type inclusion protein repeat containing protein [Tetrahymena thermophila SB210]
Unigene17687_TAEpaeTARAAPEI-5	cingulin [Mus musculus]
Unigene17687_TAEpaeTARAAPEI-5	PREDICTED: cingulin [Mus musculus]
Unigene17687_TAEpaeTARAAPEI-5	PREDICTED: cingulin [Pan troglodytes]
Unigene17687_TAEpaeTARAAPEI-5	mKIAA1319 protein [Mus musculus]
Unigene17687_TAEpaeTARAAPEI-5	PREDICTED: golgi autoantigen, golgin subfamily a, 4-like [Saccoglossus kowalevskii]
Unigene17687_TAEpaeTARAAPEI-5	Cingulin [Homo sapiens]
Unigene17687_TAEpaeTARAAPEI-5	mCG125547 [Mus musculus]
Unigene17687_TAEpaeTARAAPEI-5	KIAA1319 protein [Homo sapiens]
Unigene17687_TAEpaeTARAAPEI-5	cingulin [Homo sapiens] >gi|8308176|gb|AAF74498.1|AF263462_1 cingulin [Homo sapiens] >gi|55959696|emb|CAI16590.1| cingulin [Homo sapiens] >gi|119573819|gb|EAW53434.1| cingulin, isoform CRA_a [Homo sapiens] >gi|156230640|gb|AAI52446.1| Cingulin [Homo sapiens] >gi|168278847|dbj|BAG11303.1| cingulin [synthetic construct]
Unigene17688_TAEpaeTARAAPEI-5	voltage-gated potassium channel [Schistosoma mansoni]
Unigene17689_TAEpaeTARAAPEI-5	RecName: Full=Heat shock cognate 70 kDa protein; Short=HSP70 >gi|1305453|gb|AAA99139.1| heat shock 70 kDa protein [Echinococcus granulosus]
Unigene17689_TAEpaeTARAAPEI-5	heat shock 70kDa protein [Mesocestoides corti]
Unigene17689_TAEpaeTARAAPEI-5	hsp70 family member [Locusta migratoria]
Unigene17689_TAEpaeTARAAPEI-5	Heat shock 70 kDa protein [Salmo salar] >gi|223648590|gb|ACN11053.1| Heat shock 70 kDa protein [Salmo salar]
Unigene17689_TAEpaeTARAAPEI-5	heat shock protein 70b [Oncorhynchus mykiss] >gi|57157617|dbj|BAD83575.1| heat shock 70kDa protein [Oncorhynchus mykiss]
Unigene17689_TAEpaeTARAAPEI-5	PREDICTED: similar to heat shock protein 70B [Taeniopygia guttata]
Unigene17689_TAEpaeTARAAPEI-5	heat shock protein 70B [Alligator mississippiensis]
Unigene17689_TAEpaeTARAAPEI-5	heat shock protein [Numida meleagris] >gi|118197131|dbj|BAF37041.1| heat shock protein 70kDa [Coturnix japonica] >gi|118722053|dbj|BAF38392.1| heat shock protein 70kDa [Coturnix japonica]
Unigene17689_TAEpaeTARAAPEI-5	heat shock protein 70 kDa [Portunus sanguinolentus]
Unigene17689_TAEpaeTARAAPEI-5	RecName: Full=Heat shock 70 kDa protein; Short=HSP70 >gi|1006833|gb|AAA78276.1| heat shock protein 70 [Oncorhynchus tshawytscha]
Unigene17692_TAEpaeTARAAPEI-5	PREDICTED: similar to E3 ubiquitin-protein ligase MARCH1 (Membrane-associated RING finger protein 1) (Membrane-associated RING-CH protein I) (MARCH-I), partial [Ciona intestinalis]
Unigene17692_TAEpaeTARAAPEI-5	GH16861 [Drosophila grimshawi] >gi|193898564|gb|EDV97430.1| GH16861 [Drosophila grimshawi]
Unigene17692_TAEpaeTARAAPEI-5	GK17579 [Drosophila willistoni] >gi|194158602|gb|EDW73503.1| GK17579 [Drosophila willistoni]
Unigene17692_TAEpaeTARAAPEI-5	E3 ubiquitin-protein ligase MARCH8 [Mus musculus] >gi|157823649|ref|NP_001101352.1| membrane-associated ring finger (C3HC4) 8 [Rattus norvegicus] >gi|81906084|sp|Q9DBD2.1|MARH8_MOUSE RecName: Full=E3 ubiquitin-protein ligase MARCH8; AltName: Full=Membrane-associated RING finger protein 8; AltName: Full=Membrane-associated RING-CH protein VIII; Short=MARCH-VIII; AltName: Full=Cellular modulator of…
Unigene17692_TAEpaeTARAAPEI-5	GL22630 [Drosophila persimilis] >gi|194108151|gb|EDW30194.1| GL22630 [Drosophila persimilis]
Unigene17692_TAEpaeTARAAPEI-5	GA17942 [Drosophila pseudoobscura pseudoobscura] >gi|54642609|gb|EAL31356.1| GA17942 [Drosophila pseudoobscura pseudoobscura]
Unigene17692_TAEpaeTARAAPEI-5	PREDICTED: membrane-associated ring finger (C3HC4) 8-like [Saccoglossus kowalevskii]
Unigene17692_TAEpaeTARAAPEI-5	AGAP007174-PA [Anopheles gambiae str. PEST] >gi|157020322|gb|EAA04501.5| AGAP007174-PA [Anopheles gambiae str. PEST]
Unigene17692_TAEpaeTARAAPEI-5	PREDICTED: membrane-associated ring finger (C3HC4) 1-like isoform 1 [Oryctolagus cuniculus]
Unigene17692_TAEpaeTARAAPEI-5	GD12929 [Drosophila simulans] >gi|194196262|gb|EDX09838.1| GD12929 [Drosophila simulans]
Unigene17693_TAEpaeTARAAPEI-5	hypothetical protein [Schistosoma japonicum]
Unigene17696_TAEpaeTARAAPEI-5	Translocation protein SEC62 [Schistosoma japonicum]
Unigene17696_TAEpaeTARAAPEI-5	Translocation protein SEC62 [Schistosoma japonicum]
Unigene17696_TAEpaeTARAAPEI-5	Translocation protein SEC62 [Schistosoma japonicum]
Unigene17696_TAEpaeTARAAPEI-5	SJCHGC02781 protein [Schistosoma japonicum]
Unigene17696_TAEpaeTARAAPEI-5	MGC82698 protein [Xenopus laevis] >gi|50603962|gb|AAH77513.1| MGC82698 protein [Xenopus laevis]
Unigene17696_TAEpaeTARAAPEI-5	SEC62 homolog [Xenopus laevis] >gi|50415438|gb|AAH77534.1| Tloc1-prov protein [Xenopus laevis]
Unigene17696_TAEpaeTARAAPEI-5	expressed protein [Schistosoma mansoni]
Unigene17696_TAEpaeTARAAPEI-5	SEC62 homolog [Xenopus (Silurana) tropicalis] >gi|183985786|gb|AAI66373.1| LOC100158640 protein [Xenopus (Silurana) tropicalis]
Unigene17696_TAEpaeTARAAPEI-5	SEC62 homolog [Rattus norvegicus] >gi|33086592|gb|AAP92608.1| Ab2-292 [Rattus norvegicus]
Unigene17696_TAEpaeTARAAPEI-5	translocation protein 1, isoform CRA_c [Rattus norvegicus]
Unigene17697_TAEpaeTARAAPEI-5	rna binding motif protein [Schistosoma mansoni]
Unigene17697_TAEpaeTARAAPEI-5	SJCHGC02231 protein [Schistosoma japonicum]
Unigene17697_TAEpaeTARAAPEI-5	RNA recognition motif. [Brugia malayi] >gi|158589895|gb|EDP28716.1| RNA recognition motif. [Brugia malayi]
Unigene17697_TAEpaeTARAAPEI-5	GK16446 [Drosophila willistoni] >gi|194163564|gb|EDW78465.1| GK16446 [Drosophila willistoni]
Unigene17697_TAEpaeTARAAPEI-5	RNA binding motif protein [Aedes aegypti] >gi|108880340|gb|EAT44565.1| RNA binding motif protein [Aedes aegypti]
Unigene17697_TAEpaeTARAAPEI-5	RBD (RNA binding domain) protein family member (rbd-1) [Caenorhabditis elegans] >gi|3880097|emb|CAB05631.1| C. elegans protein T23F6.4, partially confirmed by transcript evidence [Caenorhabditis elegans]
Unigene17697_TAEpaeTARAAPEI-5	C. briggsae CBR-RBD-1 protein [Caenorhabditis briggsae] >gi|187036707|emb|CAP24384.1| C. briggsae CBR-RBD-1 protein [Caenorhabditis briggsae]
Unigene17697_TAEpaeTARAAPEI-5	RNA binding motif protein 19 [Gallus gallus] >gi|118098893|ref|XP_001233414.1| PREDICTED: RNA binding motif protein 19 [Gallus gallus]
Unigene17697_TAEpaeTARAAPEI-5	RBD protein [Chironomus tentans]
Unigene17697_TAEpaeTARAAPEI-5	Probable RNA-binding protein 19 [Salmo salar] >gi|209156026|gb|ACI34245.1| Probable RNA-binding protein 19 [Salmo salar]
Unigene17700_TAEpaeTARAAPEI-5	PREDICTED: similar to Protein kinase C alpha type (PKC-alpha) (PKC-A) [Equus caballus]
Unigene17700_TAEpaeTARAAPEI-5	Protein kinase C, alpha [Bos taurus]
Unigene17700_TAEpaeTARAAPEI-5	PREDICTED: similar to Protein kinase C, alpha type (PKC-alpha) (PKC-A) [Canis familiaris]
Unigene17700_TAEpaeTARAAPEI-5	protein kinase C, alpha [Bos taurus] >gi|125548|sp|P04409.3|KPCA_BOVIN RecName: Full=Protein kinase C alpha type; Short=PKC-alpha; Short=PKC-A >gi|163530|gb|AAA30706.1| protein kinase C [Bos taurus]
Unigene17700_TAEpaeTARAAPEI-5	GK22032 [Drosophila willistoni] >gi|194159735|gb|EDW74636.1| GK22032 [Drosophila willistoni]
Unigene17700_TAEpaeTARAAPEI-5	GF11424 [Drosophila ananassae] >gi|190621901|gb|EDV37425.1| GF11424 [Drosophila ananassae]
Unigene17700_TAEpaeTARAAPEI-5	PREDICTED: similar to conventional protein kinase C [Nasonia vitripennis]
Unigene17700_TAEpaeTARAAPEI-5	protein kinase C alpha type [Mus musculus] >gi|49939|emb|CAA36908.1| protein kinase C [Mus musculus] >gi|66792589|gb|AAH96493.1| Prkca protein [Mus musculus] >gi|117616652|gb|ABK42344.1| protein kinase C alpha [synthetic construct] >gi|123247963|emb|CAM24252.1| Protein kinase C, alpha [Mus musculus] >gi|123257217|emb|CAM15234.1| Protein kinase C, alpha [Mus musculus] >gi|123271810|emb|CAM26857.1|…
Unigene17700_TAEpaeTARAAPEI-5	Protein kinase C, alpha [Mus musculus]
Unigene17700_TAEpaeTARAAPEI-5	RecName: Full=Protein kinase C alpha type; Short=PKC-alpha; Short=PKC-A >gi|197246473|gb|AAI69007.1| Prkca protein [Rattus norvegicus]
Unigene17702_TAEpaeTARAAPEI-5	Cyclin-L1 [Schistosoma japonicum]
Unigene17702_TAEpaeTARAAPEI-5	Cyclin-L1 [Schistosoma japonicum]
Unigene17702_TAEpaeTARAAPEI-5	Cyclin-L1 [Schistosoma japonicum]
Unigene17702_TAEpaeTARAAPEI-5	cyclin l [Schistosoma mansoni]
Unigene17702_TAEpaeTARAAPEI-5	GI21601 [Drosophila mojavensis] >gi|193907424|gb|EDW06291.1| GI21601 [Drosophila mojavensis]
Unigene17702_TAEpaeTARAAPEI-5	cyclin L2 [Xenopus (Silurana) tropicalis] >gi|81170403|sp|Q5BKF8.1|CCNL2_XENTR RecName: Full=Cyclin-L2 >gi|60551339|gb|AAH91090.1| ccnl2 protein [Xenopus (Silurana) tropicalis]
Unigene17702_TAEpaeTARAAPEI-5	GJ16541 [Drosophila virilis] >gi|194146854|gb|EDW62573.1| GJ16541 [Drosophila virilis]
Unigene17702_TAEpaeTARAAPEI-5	GD16393 [Drosophila simulans] >gi|194203318|gb|EDX16894.1| GD16393 [Drosophila simulans]
Unigene17702_TAEpaeTARAAPEI-5	GE16978 [Drosophila yakuba] >gi|194187837|gb|EDX01421.1| GE16978 [Drosophila yakuba]
Unigene17702_TAEpaeTARAAPEI-5	GM18920 [Drosophila sechellia] >gi|194121877|gb|EDW43920.1| GM18920 [Drosophila sechellia]
Unigene17703_TAEpaeTARAAPEI-5	dynein heavy chain 3' fragment [Schistosoma mansoni] >gi|238659494|emb|CAZ30526.1| dynein heavy chain, 3' fragment [Schistosoma mansoni]
Unigene17703_TAEpaeTARAAPEI-5	dynein heavy chain isotype 6 [Tripneustes gratilla]
Unigene17703_TAEpaeTARAAPEI-5	PREDICTED: dynein, axonemal, heavy chain 1 [Oryctolagus cuniculus]
Unigene17703_TAEpaeTARAAPEI-5	PREDICTED: similar to KIAA1410 protein [Equus caballus]
Unigene17703_TAEpaeTARAAPEI-5	PREDICTED: similar to dynein, axonemal, heavy polypeptide 1 [Macaca mulatta]
Unigene17703_TAEpaeTARAAPEI-5	PREDICTED: similar to dynein, axonemal, heavy polypeptide 1 [Canis familiaris]
Unigene17703_TAEpaeTARAAPEI-5	PREDICTED: Dynein heavy chain 1, axonemal-like, partial [Danio rerio]
Unigene17703_TAEpaeTARAAPEI-5	PREDICTED: similar to KIAA1410 protein [Monodelphis domestica]
Unigene17703_TAEpaeTARAAPEI-5	dynein, axonemal, heavy chain 1 [Mus musculus]
Unigene17703_TAEpaeTARAAPEI-5	RecName: Full=Dynein heavy chain 1, axonemal; AltName: Full=Axonemal beta dynein heavy chain 1; AltName: Full=Ciliary dynein heavy chain 1; AltName: Full=Heat shock regulated protein 1; Short=HSRF-1; AltName: Full=hDHC7 >gi|166788538|dbj|BAG06717.1| DNAH1 variant protein [Homo sapiens] >gi|168269860|dbj|BAG10057.1| dynein axonemal heavy chain 1 [synthetic construct]
Unigene17705_TAEpaeTARAAPEI-5	serine/threonine protein kinase [Schistosoma mansoni] >gi|238656685|emb|CAZ27771.1| homeodomain-interacting protein kinase 2 (ec 2.7.1.37) (hhipk2); serine/threonine kinase [Schistosoma mansoni]
Unigene17705_TAEpaeTARAAPEI-5	PREDICTED: similar to GA14321-PA [Acyrthosiphon pisum]
Unigene17705_TAEpaeTARAAPEI-5	SD05876p [Drosophila melanogaster]
Unigene17705_TAEpaeTARAAPEI-5	homeodomain interacting protein kinase, isoform A [Drosophila melanogaster] >gi|24654780|ref|NP_728531.1| homeodomain interacting protein kinase, isoform B [Drosophila melanogaster] >gi|23092707|gb|AAF47392.2| homeodomain interacting protein kinase, isoform A [Drosophila melanogaster] >gi|23092708|gb|AAN11444.1| homeodomain interacting protein kinase, isoform B [Drosophila melanogaster]
Unigene17705_TAEpaeTARAAPEI-5	GD11020 [Drosophila simulans] >gi|194193462|gb|EDX07038.1| GD11020 [Drosophila simulans]
Unigene17705_TAEpaeTARAAPEI-5	GM14344 [Drosophila sechellia] >gi|194127892|gb|EDW49935.1| GM14344 [Drosophila sechellia]
Unigene17705_TAEpaeTARAAPEI-5	PREDICTED: similar to homeodomain interacting protein kinase 3 [Gallus gallus]
Unigene17705_TAEpaeTARAAPEI-5	PREDICTED: similar to Homeodomain-interacting protein kinase 3 (Homolog of protein kinase YAK1) (Fas-interacting serine/threonine-protein kinase) (FIST) (Androgen receptor-interacting nuclear protein kinase) (ANPK) isoform 1 [Canis familiaris]
Unigene17705_TAEpaeTARAAPEI-5	PREDICTED: similar to Homeodomain-interacting protein kinase 3 (Homolog of protein kinase YAK1) (Fas-interacting serine/threonine-protein kinase) (FIST) (Androgen receptor-interacting nuclear protein kinase) (ANPK) isoform 3 [Canis familiaris]
Unigene17705_TAEpaeTARAAPEI-5	PREDICTED: homeodomain interacting protein kinase 2 [Taeniopygia guttata]
Unigene17706_TAEpaeTARAAPEI-5	frizzled-like receptor [Schistosoma mansoni]
Unigene17706_TAEpaeTARAAPEI-5	frizzled receptor-like protein [Schmidtea mediterranea]
Unigene17706_TAEpaeTARAAPEI-5	frizzled homolog 4 precursor [Xenopus laevis] >gi|17433072|sp|Q9PT62.1|FZD4_XENLA RecName: Full=Frizzled-4; Short=Fz-4; Short=Xfz4; Flags: Precursor >gi|6572469|emb|CAB63117.1| frizzled 4 protein [Xenopus laevis]
Unigene17706_TAEpaeTARAAPEI-5	PREDICTED: frizzled 10-like [Danio rerio]
Unigene17706_TAEpaeTARAAPEI-5	frizzled 10 isoform 2 [Danio rerio] >gi|4585279|gb|AAD25358.1|AF117388_1 frizzled protein [Danio rerio] >gi|50369567|gb|AAH76546.1| Frizzled homolog 10 [Danio rerio] >gi|182889848|gb|AAI65721.1| Fzd10 protein [Danio rerio]
Unigene17706_TAEpaeTARAAPEI-5	PREDICTED: frizzled homolog 10-like [Danio rerio] >gi|16508271|emb|CAD10102.1| frizzled homolog 10 [Danio rerio]
Unigene17706_TAEpaeTARAAPEI-5	PREDICTED: frizzled-4-like [Oryctolagus cuniculus]
Unigene17706_TAEpaeTARAAPEI-5	PREDICTED: frizzled 9-like isoform 2 [Danio rerio] >gi|126632664|emb|CAM56562.1| novel protein similar to frizzled homolog 9 (fzd9) [Danio rerio]
Unigene17706_TAEpaeTARAAPEI-5	frizzled 10 isoform 1 [Danio rerio] >gi|6649948|gb|AAF21644.1|AF039411_1 frizzled homolog [Danio rerio]
Unigene17706_TAEpaeTARAAPEI-5	PREDICTED: frizzled homolog 4 (Drosophila) [Equus caballus]
Unigene17714_TAEpaeTARAAPEI-5	cadherin [Schistosoma mansoni]
Unigene17714_TAEpaeTARAAPEI-5	protocadherin 18a [Danio rerio] >gi|161339215|gb|ABX64360.1| protocadherin 18 [Danio rerio]
Unigene17714_TAEpaeTARAAPEI-5	PREDICTED: protocadherin 1, partial [Rattus norvegicus]
Unigene17714_TAEpaeTARAAPEI-5	protocadherin 1 [Mus musculus]
Unigene17714_TAEpaeTARAAPEI-5	protocadherin 1 [Mus musculus] >gi|25955513|gb|AAH40402.1| Protocadherin 1 [Mus musculus]
Unigene17714_TAEpaeTARAAPEI-5	protocadherin 1 [Mus musculus]
Unigene17714_TAEpaeTARAAPEI-5	PREDICTED: protocadherin 1-like [Danio rerio]
Unigene17714_TAEpaeTARAAPEI-5	PREDICTED: similar to protocadherin 11 X-linked isoform a precursor [Canis familiaris]
Unigene17714_TAEpaeTARAAPEI-5	PREDICTED: similar to protocadherin 1 isoform 2 precursor [Canis familiaris]
Unigene17714_TAEpaeTARAAPEI-5	PREDICTED: cadherin 5, type 2 isoform 4 [Macaca mulatta]
Unigene17715_TAEpaeTARAAPEI-5	GTPase-activating protein gyp2 [Culex quinquefasciatus] >gi|167870950|gb|EDS34333.1| GTPase-activating protein gyp2 [Culex quinquefasciatus]
Unigene17715_TAEpaeTARAAPEI-5	gtpase-activating protein gyp2 [Aedes aegypti] >gi|108881093|gb|EAT45318.1| gtpase-activating protein gyp2 [Aedes aegypti]
Unigene17715_TAEpaeTARAAPEI-5	PREDICTED: similar to CG12241-PA [Apis mellifera]
Unigene17715_TAEpaeTARAAPEI-5	GJ23843 [Drosophila virilis] >gi|194151458|gb|EDW66892.1| GJ23843 [Drosophila virilis]
Unigene17715_TAEpaeTARAAPEI-5	GI10106 [Drosophila mojavensis] >gi|193916811|gb|EDW15678.1| GI10106 [Drosophila mojavensis]
Unigene17715_TAEpaeTARAAPEI-5	AGAP002120-PA [Anopheles gambiae str. PEST] >gi|157012345|gb|EAA00950.3| AGAP002120-PA [Anopheles gambiae str. PEST]
Unigene17715_TAEpaeTARAAPEI-5	GH18844 [Drosophila grimshawi] >gi|193893715|gb|EDV92581.1| GH18844 [Drosophila grimshawi]
Unigene17715_TAEpaeTARAAPEI-5	GE24277 [Drosophila yakuba] >gi|194183888|gb|EDW97499.1| GE24277 [Drosophila yakuba]
Unigene17715_TAEpaeTARAAPEI-5	GG16895 [Drosophila erecta] >gi|190651711|gb|EDV48966.1| GG16895 [Drosophila erecta]
Unigene17715_TAEpaeTARAAPEI-5	GF11345 [Drosophila ananassae] >gi|190619800|gb|EDV35324.1| GF11345 [Drosophila ananassae]
Unigene17716_TAEpaeTARAAPEI-5	SJCHGC08329 protein [Schistosoma japonicum]
Unigene17716_TAEpaeTARAAPEI-5	ccaat-binding factor-related [Schistosoma mansoni] >gi|238658534|emb|CAZ29588.1| ccaat-binding factor-related [Schistosoma mansoni]
Unigene17716_TAEpaeTARAAPEI-5	PREDICTED: similar to CCAAT/enhancer-binding protein zeta (CCAAT-box-binding transcription factor) (CCAAT-binding factor) (CBF) [Monodelphis domestica]
Unigene17716_TAEpaeTARAAPEI-5	PREDICTED: similar to LOC495457 protein [Nasonia vitripennis]
Unigene17716_TAEpaeTARAAPEI-5	PREDICTED: CCAAT/enhancer binding protein zeta isoform 2 [Pan troglodytes]
Unigene17716_TAEpaeTARAAPEI-5	PREDICTED: CCAAT/enhancer binding protein zeta isoform 1 [Pan troglodytes]
Unigene17716_TAEpaeTARAAPEI-5	CCAAT/enhancer binding protein zeta [Rattus norvegicus]
Unigene17716_TAEpaeTARAAPEI-5	CCAAT/enhancer binding protein zeta [Bos taurus] >gi|126920882|gb|AAI33490.1| CEBPZ protein [Bos taurus]
Unigene17716_TAEpaeTARAAPEI-5	CCAAT/enhancer-binding protein zeta [Mus musculus] >gi|182888401|gb|AAI60197.1| CCAAT/enhancer binding protein zeta [synthetic construct]
Unigene17716_TAEpaeTARAAPEI-5	RecName: Full=CCAAT/enhancer-binding protein zeta; AltName: Full=CCAAT-box-binding transcription factor; Short=CCAAT-binding factor; Short=CBF >gi|119620808|gb|EAX00403.1| CCAAT/enhancer binding protein zeta [Homo sapiens]
Unigene17717_TAEpaeTARAAPEI-5	cleavage and polyadenylation specificity factor [Schistosoma mansoni]
Unigene17717_TAEpaeTARAAPEI-5	cleavage and polyadenylation specific factor 2, 100kDa [Xenopus (Silurana) tropicalis] >gi|170285004|gb|AAI61233.1| LOC100145546 protein [Xenopus (Silurana) tropicalis]
Unigene17717_TAEpaeTARAAPEI-5	cleavage and polyadenylation specificity factor [Schistosoma mansoni]
Unigene17717_TAEpaeTARAAPEI-5	PREDICTED: similar to cleavage and polyadenylation specific factor 2 isoform 1 [Strongylocentrotus purpuratus] >gi|115944285|ref|XP_001190724.1| PREDICTED: similar to cleavage and polyadenylation specific factor 2 [Strongylocentrotus purpuratus]
Unigene17717_TAEpaeTARAAPEI-5	cleavage and polyadenylation specific factor 2, 100kDa [Xenopus laevis] >gi|18203567|sp|Q9W799.1|CPSF2_XENLA RecName: Full=Cleavage and polyadenylation specificity factor subunit 2; AltName: Full=Cleavage and polyadenylation specificity factor 100 kDa subunit; Short=CPSF 100 kDa subunit >gi|4927240|gb|AAD33061.1|AF139986_1 cleavage and polyadenylation specificity factor 100 kDa subunit [Xenopus l…
Unigene17717_TAEpaeTARAAPEI-5	PREDICTED: cleavage and polyadenylation specific factor 2 [Taeniopygia guttata]
Unigene17717_TAEpaeTARAAPEI-5	cleavage and polyadenylation specific factor 2 [Gallus gallus]
Unigene17717_TAEpaeTARAAPEI-5	PREDICTED: similar to Cleavage and Polyadenylation specificity factor (CPSF) 100kD subunit isoform 1 [Equus caballus]
Unigene17717_TAEpaeTARAAPEI-5	PREDICTED: similar to cleavage and polyadenylation specific factor 2 isoform 2 [Macaca mulatta]
Unigene17717_TAEpaeTARAAPEI-5	cleavage and polyadenylation specificity factor subunit 2 [Homo sapiens] >gi|114654441|ref|XP_001147277.1| PREDICTED: cleavage and polyadenylation specific factor 2 isoform 3 [Pan troglodytes] >gi|114654443|ref|XP_001147356.1| PREDICTED: cleavage and polyadenylation specific factor 2 isoform 4 [Pan troglodytes] >gi|51338827|sp|Q9P2I0.2|CPSF2_HUMAN RecName: Full=Cleavage and polyadenylation specif…
Unigene17718_TAEpaeTARAAPEI-5	DNA repair protein xp-E [Schistosoma mansoni]
Unigene17718_TAEpaeTARAAPEI-5	PREDICTED: similar to DNA repair protein xp-e [Nasonia vitripennis]
Unigene17718_TAEpaeTARAAPEI-5	DNA damage-binding protein 1 [Salmo salar] >gi|223647700|gb|ACN10608.1| DNA damage-binding protein 1 [Salmo salar]
Unigene17718_TAEpaeTARAAPEI-5	DNA repair protein xp-e [Aedes aegypti] >gi|108882186|gb|EAT46411.1| DNA repair protein xp-e [Aedes aegypti]
Unigene17718_TAEpaeTARAAPEI-5	DNA repair protein xp-e [Aedes aegypti] >gi|108882187|gb|EAT46412.1| DNA repair protein xp-e [Aedes aegypti]
Unigene17718_TAEpaeTARAAPEI-5	damage-specific DNA binding protein 1 [Mus musculus]
Unigene17718_TAEpaeTARAAPEI-5	PREDICTED: similar to damage specific DNA binding protein 1 isoform 1 [Apis mellifera]
Unigene17718_TAEpaeTARAAPEI-5	PREDICTED: similar to DNA damage-binding protein 1 (Damage-specific DNA-binding protein 1) (UV-damaged DNA-binding factor) (DDB p127 subunit) (DNA damage-binding protein a) (DDBa) (UV-damaged DNA-binding protein 1) (UV-DDB 1) (Xeroderma pigmentosum group E-co [Equus caballus]
Unigene17718_TAEpaeTARAAPEI-5	PREDICTED: damage-specific DNA binding protein 1 [Rattus norvegicus] >gi|293356422|ref|XP_002728912.1| PREDICTED: DNA damage-binding protein 1 [Rattus norvegicus] >gi|149062405|gb|EDM12828.1| damage-specific DNA binding protein 1 [Rattus norvegicus]
Unigene17718_TAEpaeTARAAPEI-5	damage specific DNA binding protein 1 [Mus musculus]
Unigene17719_TAEpaeTARAAPEI-5	nuclear pore complex protein nup155 [Schistosoma mansoni]
Unigene17721_TAEpaeTARAAPEI-5	Proteasome Beta Subunit family member (pbs-7) [Caenorhabditis elegans] >gi|3892154|emb|CAB03081.1| C. elegans protein F39H11.5, confirmed by transcript evidence [Caenorhabditis elegans]
Unigene17721_TAEpaeTARAAPEI-5	C. briggsae CBR-PBS-7 protein [Caenorhabditis briggsae] >gi|187029479|emb|CAP31335.1| C. briggsae CBR-PBS-7 protein [Caenorhabditis briggsae]
Unigene17721_TAEpaeTARAAPEI-5	Proteasome A-type and B-type family protein [Brugia malayi] >gi|158591200|gb|EDP29813.1| Proteasome A-type and B-type family protein [Brugia malayi]
Unigene17721_TAEpaeTARAAPEI-5	Proteasome subunit beta type 4 [Oncorhynchus mykiss] >gi|225704766|gb|ACO08229.1| Proteasome subunit beta type 4 precursor [Oncorhynchus mykiss]
Unigene17721_TAEpaeTARAAPEI-5	Proteasome subunit beta type 4 precursor [Oncorhynchus mykiss]
Unigene17721_TAEpaeTARAAPEI-5	Proteasome subunit beta type-4 precursor [Salmo salar]
Unigene17721_TAEpaeTARAAPEI-5	novel protein similar to vertebrate proteasome (prosome, macropain) subunit, beta type, 4 (PSMB4) [Danio rerio]
Unigene17721_TAEpaeTARAAPEI-5	proteasome subunit N3 [Oncorhynchus mykiss] >gi|13991680|gb|AAK51461.1|AF361366_1 proteasome subunit N3 [Oncorhynchus mykiss]
Unigene17721_TAEpaeTARAAPEI-5	PREDICTED: similar to proteasome subunit N3 [Nasonia vitripennis]
Unigene17721_TAEpaeTARAAPEI-5	Proteasome subunit beta type-4 precursor [Salmo salar]
Unigene17722_TAEpaeTARAAPEI-5	PREDICTED: similar to radixin isoform 5 [Canis familiaris]
Unigene17722_TAEpaeTARAAPEI-5	PREDICTED: moesin-like [Saccoglossus kowalevskii]
Unigene17722_TAEpaeTARAAPEI-5	Moesin/ezrin/radixin homolog 1 [Brugia malayi]
Unigene17722_TAEpaeTARAAPEI-5	PREDICTED: similar to moesin [Strongylocentrotus purpuratus]
Unigene17722_TAEpaeTARAAPEI-5	ezrin/radixin/moesin (ERM)-like protein [Ciona intestinalis] >gi|9229886|dbj|BAB00616.1| ezrin/radixin/moesin (ERM)-like protein [Ciona intestinalis]
Unigene17722_TAEpaeTARAAPEI-5	PREDICTED: radixin-like [Oryctolagus cuniculus]
Unigene17722_TAEpaeTARAAPEI-5	radixin isoform b [Homo sapiens] >gi|113374300|gb|ABI34713.1| radixin isoform e [Homo sapiens] >gi|113374302|gb|ABI34714.1| radixin isoform f [Homo sapiens] >gi|119587533|gb|EAW67129.1| radixin, isoform CRA_a [Homo sapiens]
Unigene17722_TAEpaeTARAAPEI-5	radixin, isoform CRA_c [Homo sapiens]
Unigene17722_TAEpaeTARAAPEI-5	PREDICTED: radixin [Pan troglodytes]
Unigene17722_TAEpaeTARAAPEI-5	PREDICTED: similar to radixin [Macaca mulatta]
Unigene17724_TAEpaeTARAAPEI-5	neurotracting/lsamp/neurotrimin/obcam related cell adhesion molecule [Schistosoma mansoni] >gi|227287426|emb|CAY17707.1| neurotracting/lsamp/neurotrimin/obcam related cell adhesion molecule [Schistosoma mansoni]
Unigene17724_TAEpaeTARAAPEI-5	SJCHGC05651 protein [Schistosoma japonicum]
Unigene17724_TAEpaeTARAAPEI-5	PREDICTED: similar to Lachesin CG12369-PA, isoform A [Apis mellifera]
Unigene17724_TAEpaeTARAAPEI-5	GE24882 [Drosophila yakuba] >gi|194182832|gb|EDW96443.1| GE24882 [Drosophila yakuba]
Unigene17724_TAEpaeTARAAPEI-5	PREDICTED: similar to lachesin [Tribolium castaneum]
Unigene17724_TAEpaeTARAAPEI-5	GG13665 [Drosophila erecta] >gi|190650823|gb|EDV48078.1| GG13665 [Drosophila erecta]
Unigene17724_TAEpaeTARAAPEI-5	PREDICTED: similar to lachesin [Nasonia vitripennis]
Unigene17724_TAEpaeTARAAPEI-5	PREDICTED: similar to lachesin [Acyrthosiphon pisum]
Unigene17724_TAEpaeTARAAPEI-5	lachesin [Drosophila melanogaster]
Unigene17724_TAEpaeTARAAPEI-5	lachesin, isoform A [Drosophila melanogaster] >gi|195485326|ref|XP_002091046.1| GE12466 [Drosophila yakuba] >gi|73920221|sp|Q24372.2|LACH_DROME RecName: Full=Lachesin; Flags: Precursor >gi|7303450|gb|AAF58506.1| lachesin, isoform A [Drosophila melanogaster] >gi|15291969|gb|AAK93253.1| LD33460p [Drosophila melanogaster] >gi|194177147|gb|EDW90758.1| GE12466 [Drosophila yakuba] >gi|220946086|gb|ACL8…
Unigene17725_TAEpaeTARAAPEI-5	PREDICTED: similar to axonemal dynein heavy chain 9 [Equus caballus]
Unigene17725_TAEpaeTARAAPEI-5	PREDICTED: similar to dynein heavy chain [Acyrthosiphon pisum]
Unigene17725_TAEpaeTARAAPEI-5	PREDICTED: similar to Beta heavy chain of outer-arm axonemal dynein ATPase [Strongylocentrotus purpuratus] >gi|115940064|ref|XP_001178365.1| PREDICTED: similar to Beta heavy chain of outer-arm axonemal dynein ATPase [Strongylocentrotus purpuratus]
Unigene17725_TAEpaeTARAAPEI-5	RecName: Full=Dynein beta chain, ciliary >gi|217203|dbj|BAA00827.1| dynein beta-heavy chain [Anthocidaris crassispina]
Unigene17725_TAEpaeTARAAPEI-5	PREDICTED: similar to Beta heavy chain of outer-arm axonemal dynein ATPase, partial [Ciona intestinalis]
Unigene17725_TAEpaeTARAAPEI-5	RecName: Full=Dynein beta chain, ciliary >gi|10710|emb|CAA42170.1| Beta heavy chain of outer-arm axonemal dynein ATPase [Tripneustes gratilla] >gi|227997|prf||1714372A dynein:SUBUNIT=beta heavy chain
Unigene17725_TAEpaeTARAAPEI-5	mCG140381 [Mus musculus]
Unigene17725_TAEpaeTARAAPEI-5	PREDICTED: dynein, axonemal, heavy chain 9 isoform 5 [Mus musculus]
Unigene17725_TAEpaeTARAAPEI-5	dynein, axonemal, heavy chain 9 [Mus musculus] >gi|56205857|emb|CAI24927.1| dynein, axonemal, heavy chain 9 [Mus musculus] >gi|56206171|emb|CAI24582.1| dynein, axonemal, heavy chain 9 [Mus musculus]
Unigene17725_TAEpaeTARAAPEI-5	PREDICTED: similar to dynein beta-heavy chain isoform 2 [Strongylocentrotus purpuratus]
Unigene17726_TAEpaeTARAAPEI-5	expressed protein [Schistosoma mansoni]
Unigene17726_TAEpaeTARAAPEI-5	RecName: Full=Cytoplasmic dynein 2 heavy chain 1; AltName: Full=Dynein heavy chain isotype 1B >gi|17019507|gb|AAA63583.2| dynein heavy chain isotype 1B [Tripneustes gratilla]
Unigene17726_TAEpaeTARAAPEI-5	rCG31851, isoform CRA_a [Rattus norvegicus]
Unigene17726_TAEpaeTARAAPEI-5	cytoplasmic dynein 2 heavy chain 1 [Rattus norvegicus] >gi|81917503|sp|Q9JJ79.1|DYHC2_RAT RecName: Full=Cytoplasmic dynein 2 heavy chain 1; AltName: Full=Cytoplasmic dynein 2 heavy chain; AltName: Full=Dynein cytoplasmic heavy chain 2; AltName: Full=Dynein heavy chain isotype 1B; AltName: Full=Dynein-like protein 4 >gi|8777465|dbj|BAA97048.1| cytoplasmic dynein heavy chain [Rattus norvegicus]
Unigene17726_TAEpaeTARAAPEI-5	dynein cytoplasmic 2 heavy chain 1 [Mus musculus]
Unigene17726_TAEpaeTARAAPEI-5	cytoplasmic dynein heavy chain 2 [Mus musculus]
Unigene17726_TAEpaeTARAAPEI-5	dynein cytoplasmic 2 heavy chain 1 [Mus musculus] >gi|123781373|sp|Q45VK7.1|DYHC2_MOUSE RecName: Full=Cytoplasmic dynein 2 heavy chain 1; AltName: Full=Cytoplasmic dynein 2 heavy chain; AltName: Full=Dynein cytoplasmic heavy chain 2; AltName: Full=Dynein heavy chain isotype 1B; AltName: Full=Dynein heavy chain 11; Short=mDHC11 >gi|71796861|gb|AAZ41367.1| dynein cytoplasmic heavy chain 2 [Mus musc…
Unigene17726_TAEpaeTARAAPEI-5	PREDICTED: similar to dynein, cytoplasmic, heavy polypeptide 2 isoform 2 [Canis familiaris]
Unigene17726_TAEpaeTARAAPEI-5	PREDICTED: similar to dynein, cytoplasmic, heavy polypeptide 2 isoform 1 [Canis familiaris]
Unigene17726_TAEpaeTARAAPEI-5	PREDICTED: similar to dynein, cytoplasmic, heavy polypeptide 2 isoform 3 [Canis familiaris]
Unigene17728_TAEpaeTARAAPEI-5	IPR001194 DENNdomain-containing protein [Schistosoma mansoni] >gi|238657208|emb|CAZ28287.1| IPR001194 DENN,domain-containing protein [Schistosoma mansoni]
Unigene17728_TAEpaeTARAAPEI-5	PREDICTED: similar to AGAP001102-PA [Tribolium castaneum]
Unigene17728_TAEpaeTARAAPEI-5	PREDICTED: similar to c-MYC promoter-binding protein IRLB [Gallus gallus]
Unigene17728_TAEpaeTARAAPEI-5	PREDICTED: DENN/MADD domain containing 4A [Taeniopygia guttata]
Unigene17728_TAEpaeTARAAPEI-5	PREDICTED: similar to c-MYC promoter-binding protein IRLB [Equus caballus]
Unigene17728_TAEpaeTARAAPEI-5	PREDICTED: similar to C-myc promoter-binding protein (DENN domain-containing protein 4A) isoform 1 [Bos taurus]
Unigene17728_TAEpaeTARAAPEI-5	c-MYC promoter-binding protein IRLB [Brugia malayi]
Unigene17728_TAEpaeTARAAPEI-5	C-myc promoter-binding protein isoform 1 [Homo sapiens]
Unigene17728_TAEpaeTARAAPEI-5	hCG2039346, isoform CRA_a [Homo sapiens]
Unigene17728_TAEpaeTARAAPEI-5	hCG2039346, isoform CRA_b [Homo sapiens]
Unigene17730_TAEpaeTARAAPEI-5	RecName: Full=Glycosyltransferase-like domain-containing protein 1 >gi|169145295|emb|CAQ14815.1| novel protein similar to human and mouse glycosyltransferase-like domain containing 1 (GTDC1, zgc:110568) [Danio rerio] >gi|169158067|emb|CAQ15307.1| novel protein similar to human and mouse glycosyltransferase-like domain containing 1 (GTDC1, zgc:110568) [Danio rerio]
Unigene17730_TAEpaeTARAAPEI-5	glycosyltransferase-like domain containing 1 [Danio rerio] >gi|62202332|gb|AAH92932.1| Glycosyltransferase-like domain containing 1 [Danio rerio]
Unigene17730_TAEpaeTARAAPEI-5	glycosyltransferase-like protein, isoform CRA_c [Rattus norvegicus]
Unigene17730_TAEpaeTARAAPEI-5	PREDICTED: similar to GE17229, partial [Hydra magnipapillata]
Unigene17730_TAEpaeTARAAPEI-5	glycosyltransferase-like domain containing 1, isoform CRA_a [Mus musculus]
Unigene17730_TAEpaeTARAAPEI-5	glycosyltransferase-like domain containing 1, isoform CRA_d [Mus musculus]
Unigene17730_TAEpaeTARAAPEI-5	RecName: Full=Glycosyltransferase-like domain-containing protein 1 >gi|122890873|emb|CAM13568.1| glycosyltransferase-like domain containing 1 [Mus musculus] >gi|123232204|emb|CAM21814.1| glycosyltransferase-like domain containing 1 [Mus musculus] >gi|123239476|emb|CAM27288.1| glycosyltransferase-like domain containing 1 [Mus musculus]
Unigene17730_TAEpaeTARAAPEI-5	glycosyltransferase-like domain containing 1 [Mus musculus]
Unigene17730_TAEpaeTARAAPEI-5	glycosyltransferase-like domain containing 1 [Xenopus laevis] >gi|82225840|sp|Q4V7R4.1|GTDC1_XENLA RecName: Full=Glycosyltransferase-like domain-containing protein 1 >gi|66912065|gb|AAH97758.1| MGC115448 protein [Xenopus laevis]
Unigene17730_TAEpaeTARAAPEI-5	glycosyltransferase-like domain containing 1 [Xenopus (Silurana) tropicalis] >gi|82181442|sp|Q66K99.1|GTDC1_XENTR RecName: Full=Glycosyltransferase-like domain-containing protein 1 >gi|51513269|gb|AAH80493.1| MGC89934 protein [Xenopus (Silurana) tropicalis]
Unigene17731_TAEpaeTARAAPEI-5	C. elegans protein Y49E10.23b, partially confirmed by transcript evidence [Caenorhabditis elegans]
Unigene17731_TAEpaeTARAAPEI-5	C. elegans protein Y49E10.23a, partially confirmed by transcript evidence [Caenorhabditis elegans]
Unigene17731_TAEpaeTARAAPEI-5	Hypothetical protein CBG11758 [Caenorhabditis briggsae] >gi|187030036|emb|CAP30823.1| Hypothetical protein CBG11758 [Caenorhabditis briggsae]
Unigene17731_TAEpaeTARAAPEI-5	PREDICTED: chromosome 10 open reading frame 118 [Taeniopygia guttata]
Unigene17731_TAEpaeTARAAPEI-5	PREDICTED: CTCL tumor antigen L14-2 [Oryctolagus cuniculus]
Unigene17731_TAEpaeTARAAPEI-5	PREDICTED: similar to C10orf118 protein [Gallus gallus]
Unigene17731_TAEpaeTARAAPEI-5	PREDICTED: similar to CTCL tumor antigen L14-2 [Equus caballus]
Unigene17731_TAEpaeTARAAPEI-5	PREDICTED: C10orf118 protein-like [Danio rerio]
Unigene17731_TAEpaeTARAAPEI-5	microtubule binding protein D-CLIP-190 [Culex quinquefasciatus] >gi|167873583|gb|EDS36966.1| microtubule binding protein D-CLIP-190 [Culex quinquefasciatus]
Unigene17731_TAEpaeTARAAPEI-5	PREDICTED: CTCL tumor antigen L14-2 [Pan troglodytes]
Unigene17735_TAEpaeTARAAPEI-5	secreted protein 6 precursor [Ancylostoma caninum]
Unigene17735_TAEpaeTARAAPEI-5	ancylostoma-secreted protein 1 precursor [Ancylostoma caninum]
Unigene17735_TAEpaeTARAAPEI-5	RecName: Full=Ancylostoma secreted protein; Flags: Precursor >gi|833847|gb|AAC47001.1| Ancylostoma Secreted Protein [Ancylostoma caninum] >gi|1589166|prf||2210335A Ancylosoma-secreted protein
Unigene17735_TAEpaeTARAAPEI-5	ancylostoma secreted protein 1 precursor [Necator americanus]
Unigene17735_TAEpaeTARAAPEI-5	ancylostoma-secreted protein 1 precursor [Ancylostoma duodenale]
Unigene17735_TAEpaeTARAAPEI-5	secreted-protein 1 precursor [Ancylostoma ceylanicum]
Unigene17735_TAEpaeTARAAPEI-5	Venom-Allergen-like Protein family member (vap-1) [Caenorhabditis elegans] >gi|21450576|gb|AAM54195.1|U42839_4 Venom-allergen-like protein protein 1, isoform b [Caenorhabditis elegans]
Unigene17735_TAEpaeTARAAPEI-5	Venom-Allergen-like Protein family member (vap-1) [Caenorhabditis elegans] >gi|4680195|gb|AAD27559.1|AF112356_1 venom allergen-like protein [Caenorhabditis elegans] >gi|2914120|gb|AAC69015.1| Venom-allergen-like protein protein 1, isoform a [Caenorhabditis elegans]
Unigene17735_TAEpaeTARAAPEI-5	C. briggsae CBR-VAP-1 protein [Caenorhabditis briggsae] >gi|187026824|emb|CAP34397.1| C. briggsae CBR-VAP-1 protein [Caenorhabditis briggsae]
Unigene17735_TAEpaeTARAAPEI-5	two-domain activation associated secreted protein ASP4 precursor [Ostertagia ostertagi]
Unigene17737_TAEpaeTARAAPEI-5	RecName: Full=Malate dehydrogenase, cytoplasmic >gi|3386331|gb|AAC28239.1| malate dehydrogenase [Echinococcus granulosus]
Unigene17737_TAEpaeTARAAPEI-5	cytosolic malate dehydrogenase [Lottia gigantea]
Unigene17737_TAEpaeTARAAPEI-5	malate dehydrogenase [Schistosoma mansoni]
Unigene17737_TAEpaeTARAAPEI-5	cytosolic malate dehydrogenase [Lottia scabra]
Unigene17737_TAEpaeTARAAPEI-5	cytosolic malate dehydrogenase [Lottia scutum]
Unigene17737_TAEpaeTARAAPEI-5	malate dehydrogenase, cytoplasmic [Xenopus (Silurana) tropicalis] >gi|82183484|sp|Q6DIY9.1|MDHC_XENTR RecName: Full=Malate dehydrogenase, cytoplasmic; AltName: Full=Cytosolic malate dehydrogenase >gi|49522386|gb|AAH75396.1| malate dehydrogenase 1, NAD (soluble) [Xenopus (Silurana) tropicalis] >gi|89273847|emb|CAJ81507.1| malate dehydrogenase 1, NAD (soluble) [Xenopus tropicalis]
Unigene17737_TAEpaeTARAAPEI-5	cytosolic malate dehydrogenase [Lottia pelta]
Unigene17737_TAEpaeTARAAPEI-5	cytosolic malate dehydrogenase [Lottia digitalis]
Unigene17737_TAEpaeTARAAPEI-5	Malate dehydrogenase, cytoplasmic [Lepeophtheirus salmonis] >gi|290562089|gb|ADD38441.1| Malate dehydrogenase, cytoplasmic [Lepeophtheirus salmonis]
Unigene17737_TAEpaeTARAAPEI-5	cytosolic malate dehydrogenase [Schistosoma japonicum]
Unigene17739_TAEpaeTARAAPEI-5	tetratricopeptide repeat domain 30 [Xenopus (Silurana) tropicalis] >gi|189036951|sp|A4IHR1.1|TTC30_XENTR RecName: Full=Tetratricopeptide repeat protein 30; Short=TPR repeat protein 30 >gi|134024462|gb|AAI35645.1| flr protein [Xenopus (Silurana) tropicalis]
Unigene17739_TAEpaeTARAAPEI-5	tetratricopeptide repeat domain 30 [Xenopus laevis] >gi|82236779|sp|Q6INU8.1|TTC30_XENLA RecName: Full=Tetratricopeptide repeat protein 30; Short=TPR repeat protein 30 >gi|47938701|gb|AAH72174.1| Ttc30 protein [Xenopus laevis]
Unigene17739_TAEpaeTARAAPEI-5	tetratricopeptide repeat protein 30 [Danio rerio] >gi|189037062|sp|A7YE96.2|TTC30_DANRE RecName: Full=Tetratricopeptide repeat protein 30; Short=TPR repeat protein 30; AltName: Full=Protein fleer >gi|190337780|gb|AAI63912.1| Fleer [Danio rerio]
Unigene17739_TAEpaeTARAAPEI-5	PREDICTED: similar to TTC30B protein isoform 1 [Monodelphis domestica]
Unigene17739_TAEpaeTARAAPEI-5	Fleer [Danio rerio]
Unigene17739_TAEpaeTARAAPEI-5	PREDICTED: similar to MGC80272 protein, partial [Strongylocentrotus purpuratus]
Unigene17739_TAEpaeTARAAPEI-5	PREDICTED: similar to MGC80272 protein [Strongylocentrotus purpuratus]
Unigene17739_TAEpaeTARAAPEI-5	tetratricopeptide repeat protein 30B [Homo sapiens]
Unigene17739_TAEpaeTARAAPEI-5	RecName: Full=Tetratricopeptide repeat protein 30B; Short=TPR repeat protein 30B >gi|21707235|gb|AAH33795.1| Tetratricopeptide repeat domain 30B [Homo sapiens] >gi|119631459|gb|EAX11054.1| hCG1641565 [Homo sapiens]
Unigene17739_TAEpaeTARAAPEI-5	PREDICTED: tetratricopeptide repeat domain 30B isoform 2 [Pan troglodytes]
Unigene17741_TAEpaeTARAAPEI-5	PREDICTED: coiled-coil domain containing 18-like [Saccoglossus kowalevskii]
Unigene17741_TAEpaeTARAAPEI-5	PREDICTED: restin isoform 2 [Oryctolagus cuniculus]
Unigene17741_TAEpaeTARAAPEI-5	PREDICTED: restin isoform 1 [Oryctolagus cuniculus]
Unigene17741_TAEpaeTARAAPEI-5	GJ22359 [Drosophila virilis] >gi|194145612|gb|EDW62008.1| GJ22359 [Drosophila virilis]
Unigene17741_TAEpaeTARAAPEI-5	viral A-type inclusion protein [Trichomonas vaginalis G3]
Unigene17741_TAEpaeTARAAPEI-5	slow myosin heavy chain 2 [Gallus gallus]
Unigene17741_TAEpaeTARAAPEI-5	myosin, heavy polypeptide 7B, cardiac muscle, beta [Gallus gallus] >gi|17907763|dbj|BAB79445.1| myosin heavy chain [Gallus gallus]
Unigene17741_TAEpaeTARAAPEI-5	ELKS [Danio rerio] >gi|60460563|gb|AAX20901.1| ELKS [Danio rerio]
Unigene17741_TAEpaeTARAAPEI-5	myosin-4 [Homo sapiens] >gi|224471840|sp|Q9Y623.2|MYH4_HUMAN RecName: Full=Myosin-4; AltName: Full=Myosin heavy chain 4; AltName: Full=Myosin heavy chain 2b; Short=MyHC-2b; AltName: Full=Myosin heavy chain IIb; Short=MyHC-IIb; AltName: Full=Myosin heavy chain, skeletal muscle, fetal >gi|162318880|gb|AAI57121.1| Myosin, heavy chain 4, skeletal muscle [synthetic construct] >gi|162319000|gb|AAI56395…
Unigene17741_TAEpaeTARAAPEI-5	hCG1986604, isoform CRA_a [Homo sapiens]
Unigene17742_TAEpaeTARAAPEI-5	expressed protein [Schistosoma mansoni]
Unigene17742_TAEpaeTARAAPEI-5	expressed protein [Schistosoma mansoni]
Unigene17742_TAEpaeTARAAPEI-5	expressed protein [Schistosoma mansoni]
Unigene17742_TAEpaeTARAAPEI-5	PREDICTED: FLJ36874 protein-like [Saccoglossus kowalevskii]
Unigene17742_TAEpaeTARAAPEI-5	protein PAT1 homolog 1 [Mus musculus] >gi|187608835|sp|Q3TC46.2|PATL1_MOUSE RecName: Full=Protein PAT1 homolog 1; AltName: Full=PAT1-like protein 1 >gi|37589200|gb|AAH58941.1| Protein associated with topoisomerase II homolog 1 (yeast) [Mus musculus]
Unigene17742_TAEpaeTARAAPEI-5	novel protein (zgc:158239) [Danio rerio]
Unigene17742_TAEpaeTARAAPEI-5	protein PAT1 homolog 1 [Danio rerio] >gi|189031658|sp|A2RRV3.1|PATL1_DANRE RecName: Full=Protein PAT1 homolog 1; AltName: Full=PAT1-like protein 1 >gi|124297224|gb|AAI31869.1| Zgc:158239 protein [Danio rerio]
Unigene17742_TAEpaeTARAAPEI-5	protein associated with topoisomerase II homolog 1 [Rattus norvegicus] >gi|197246867|gb|AAI68974.1| Protein associated with topoisomerase II homolog 1 (yeast) [Rattus norvegicus]
Unigene17742_TAEpaeTARAAPEI-5	FLJ36874 protein, isoform CRA_a [Homo sapiens]
Unigene17742_TAEpaeTARAAPEI-5	PREDICTED: protein associated with topoisomerase II homolog 1 (yeast) isoform 3 [Bos taurus]
Unigene17743_TAEpaeTARAAPEI-5	Hypothetical protein F44E2.7d [Caenorhabditis elegans]
Unigene17743_TAEpaeTARAAPEI-5	LIM-type zinc finger-containing protein [Polysphondylium pallidum PN500]
Unigene17743_TAEpaeTARAAPEI-5	smooth muscle caldesmon [Trichomonas vaginalis G3]
Unigene17743_TAEpaeTARAAPEI-5	PREDICTED: similar to KIAA0182 [Gallus gallus]
Unigene17743_TAEpaeTARAAPEI-5	200 kDa antigen p200 [Babesia bigemina]
Unigene17743_TAEpaeTARAAPEI-5	RecName: Full=Putative zinc finger protein F44E2.7 >gi|16950414|gb|AAA28038.3| Hypothetical protein F44E2.7a [Caenorhabditis elegans]
Unigene17743_TAEpaeTARAAPEI-5	PREDICTED: AT-rich interactive domain-containing protein 4B-like [Saccoglossus kowalevskii]
Unigene17743_TAEpaeTARAAPEI-5	PREDICTED: similar to CG18497-PA, isoform A, partial [Apis mellifera]
Unigene17743_TAEpaeTARAAPEI-5	GI16794 [Drosophila mojavensis] >gi|193918378|gb|EDW17245.1| GI16794 [Drosophila mojavensis]
Unigene17743_TAEpaeTARAAPEI-5	CG2839 [Drosophila melanogaster] >gi|22945532|gb|AAF51469.2| CG2839 [Drosophila melanogaster]
Unigene17744_TAEpaeTARAAPEI-5	pleiomorphic adenoma gene-like 1 [Rattus norvegicus] >gi|1621625|gb|AAB67042.1| Lot1 [Rattus norvegicus]
Unigene17744_TAEpaeTARAAPEI-5	PREDICTED: similar to zinc finger protein 135 [Bos taurus]
Unigene17744_TAEpaeTARAAPEI-5	pleiomorphic adenoma gene-like 1, isoform CRA_b [Mus musculus]
Unigene17744_TAEpaeTARAAPEI-5	PREDICTED: similar to zinc finger protein HIT-39 [Macaca mulatta]
Unigene17744_TAEpaeTARAAPEI-5	lost on transformation protein 1 [Mus musculus]
Unigene17744_TAEpaeTARAAPEI-5	PREDICTED: hCG2042202-like [Oryctolagus cuniculus]
Unigene17744_TAEpaeTARAAPEI-5	PREDICTED: similar to zinc finger protein 764 [Equus caballus]
Unigene17744_TAEpaeTARAAPEI-5	PREDICTED: similar to Zinc finger protein 275 [Canis familiaris]
Unigene17744_TAEpaeTARAAPEI-5	PREDICTED: zinc finger protein 764-like [Oryctolagus cuniculus]
Unigene17744_TAEpaeTARAAPEI-5	zinc finger protein 764 isoform 1 [Mus musculus]
Unigene17745_TAEpaeTARAAPEI-5	nucleotide-binding protein 1 (nbp 1)/nbp35 [Schistosoma mansoni]
Unigene17745_TAEpaeTARAAPEI-5	Nubp1 protein [Mus musculus]
Unigene17745_TAEpaeTARAAPEI-5	cytosolic Fe-S cluster assembly factor NUBP1 [Mus musculus] >gi|13632127|sp|Q9R060.1|NUBP1_MOUSE RecName: Full=Cytosolic Fe-S cluster assembly factor NUBP1; AltName: Full=Nucleotide-binding protein 1; Short=NBP 1 >gi|6018193|gb|AAF01786.1|AF114170_1 nucleotide-binding protein long form [Mus musculus] >gi|148664896|gb|EDK97312.1| nucleotide binding protein 1, isoform CRA_a [Mus musculus]
Unigene17745_TAEpaeTARAAPEI-5	PREDICTED: similar to nucleotide binding protein 2 (nbp 2) [Nasonia vitripennis]
Unigene17745_TAEpaeTARAAPEI-5	cytosolic Fe-S cluster assembly factor nubp1 [Danio rerio] >gi|62531231|gb|AAH93447.1| Nucleotide binding protein 1 (MinD homolog, E. coli) [Danio rerio]
Unigene17745_TAEpaeTARAAPEI-5	Nubp1 protein [Danio rerio]
Unigene17745_TAEpaeTARAAPEI-5	cytosolic Fe-S cluster assembly factor NUBP1 [Rattus norvegicus] >gi|81889029|sp|Q5I0L4.1|NUBP1_RAT RecName: Full=Cytosolic Fe-S cluster assembly factor NUBP1; AltName: Full=Nucleotide-binding protein 1; Short=NBP 1 >gi|56971804|gb|AAH88221.1| Nucleotide binding protein 1 [Rattus norvegicus] >gi|149042586|gb|EDL96223.1| nucleotide binding protein 1, isoform CRA_a [Rattus norvegicus]
Unigene17745_TAEpaeTARAAPEI-5	PREDICTED: similar to LOC494723 protein [Hydra magnipapillata]
Unigene17745_TAEpaeTARAAPEI-5	PREDICTED: nucleotide binding protein 1 [Oryctolagus cuniculus]
Unigene17745_TAEpaeTARAAPEI-5	nucleotide binding protein 1 (MinD homolog) [Xenopus laevis] >gi|123900542|sp|Q3KQF0.1|NUP1A_XENLA RecName: Full=Cytosolic Fe-S cluster assembly factor nubp1-A; AltName: Full=Nucleotide-binding protein 1-A; Short=NBP 1-A >gi|76780305|gb|AAI06244.1| LOC494723 protein [Xenopus laevis]
Unigene17746_TAEpaeTARAAPEI-5	anaphase-promoting complex subunit [Schistosoma mansoni]
Unigene17746_TAEpaeTARAAPEI-5	GE14353 [Drosophila yakuba] >gi|194178833|gb|EDW92444.1| GE14353 [Drosophila yakuba]
Unigene17746_TAEpaeTARAAPEI-5	morula [Drosophila melanogaster] >gi|7291701|gb|AAF47123.1| morula [Drosophila melanogaster] >gi|22651862|gb|AAM97765.1| anaphase-promoting complex subunit 2 [Drosophila melanogaster] >gi|162951755|gb|ABY21739.1| LD21042p [Drosophila melanogaster]
Unigene17746_TAEpaeTARAAPEI-5	LD45730p [Drosophila melanogaster]
Unigene17746_TAEpaeTARAAPEI-5	GF12886 [Drosophila ananassae] >gi|190620753|gb|EDV36277.1| GF12886 [Drosophila ananassae]
Unigene17746_TAEpaeTARAAPEI-5	GM16075 [Drosophila sechellia] >gi|194135542|gb|EDW57058.1| GM16075 [Drosophila sechellia]
Unigene17746_TAEpaeTARAAPEI-5	GG22916 [Drosophila erecta] >gi|190659701|gb|EDV56914.1| GG22916 [Drosophila erecta]
Unigene17746_TAEpaeTARAAPEI-5	GD11818 [Drosophila simulans] >gi|194194901|gb|EDX08477.1| GD11818 [Drosophila simulans]
Unigene17746_TAEpaeTARAAPEI-5	GL11645 [Drosophila persimilis] >gi|194110399|gb|EDW32442.1| GL11645 [Drosophila persimilis]
Unigene17746_TAEpaeTARAAPEI-5	GH20172 [Drosophila grimshawi] >gi|193903071|gb|EDW01938.1| GH20172 [Drosophila grimshawi]
Unigene17747_TAEpaeTARAAPEI-5	Serine/threonine-protein kinase Pim-3 [Brugia malayi]
Unigene17747_TAEpaeTARAAPEI-5	serine/threonine protein kinase pim-3 [Salmo salar] >gi|209150982|gb|ACI33053.1| Serine/threonine-protein kinase Pim-3 [Salmo salar]
Unigene17747_TAEpaeTARAAPEI-5	PREDICTED: similar to pim-3 protein [Monodelphis domestica]
Unigene17747_TAEpaeTARAAPEI-5	PREDICTED: pim-3 oncogene [Macaca mulatta]
Unigene17747_TAEpaeTARAAPEI-5	proto-oncogene serine/threonine-protein kinase pim-1 [Rattus norvegicus] >gi|125567|sp|P26794.1|PIM1_RAT RecName: Full=Proto-oncogene serine/threonine-protein kinase pim-1 >gi|56903|emb|CAA45214.1| Pim-1 [Rattus norvegicus] >gi|149043515|gb|EDL96966.1| proviral integration site 1, isoform CRA_a [Rattus norvegicus]
Unigene17747_TAEpaeTARAAPEI-5	Pim-1 oncogene 44 kDa isoform [Ovis aries]
Unigene17747_TAEpaeTARAAPEI-5	PREDICTED: pim-1 oncogene [Macaca mulatta]
Unigene17747_TAEpaeTARAAPEI-5	pim-1 protein [Homo sapiens]
Unigene17747_TAEpaeTARAAPEI-5	pim-1 kinase 44 kDa isoform [Homo sapiens]
Unigene17747_TAEpaeTARAAPEI-5	non-specific serine/threonine protein kinase [Bos taurus] >gi|226246521|ref|NP_001139562.1| pim-1 oncogene [Ovis aries] >gi|20139233|sp|Q9N0P9.1|PIM1_BOVIN RecName: Full=Proto-oncogene serine/threonine-protein kinase pim-1 >gi|7677563|gb|AAF67200.1| serine-threonine kinase PIM-1 [Bos taurus] >gi|223712708|gb|ACN22071.1| Pim-1 oncogene 33 kDa isoform [Ovis aries]
Unigene17748_TAEpaeTARAAPEI-5	PREDICTED: similar to Nop2p [Tribolium castaneum]
Unigene17748_TAEpaeTARAAPEI-5	PREDICTED: similar to Nop2p [Acyrthosiphon pisum]
Unigene17748_TAEpaeTARAAPEI-5	methyltransferase NCL1 [Osmerus mordax]
Unigene17748_TAEpaeTARAAPEI-5	PREDICTED: similar to CG4749-PA [Apis mellifera]
Unigene17748_TAEpaeTARAAPEI-5	GF15166 [Drosophila ananassae] >gi|190615529|gb|EDV31053.1| GF15166 [Drosophila ananassae]
Unigene17748_TAEpaeTARAAPEI-5	NOP2/Sun domain family, member 4 [Xenopus laevis] >gi|82179353|sp|Q5M7E3.1|NSUN4_XENLA RecName: Full=Putative methyltransferase NSUN4; AltName: Full=NOL1/NOP2/Sun domain family member 4 >gi|56788935|gb|AAH88687.1| LOC496225 protein [Xenopus laevis]
Unigene17748_TAEpaeTARAAPEI-5	GK24670 [Drosophila willistoni] >gi|194162876|gb|EDW77777.1| GK24670 [Drosophila willistoni]
Unigene17748_TAEpaeTARAAPEI-5	NOP2/Sun domain family, member 4 [Xenopus (Silurana) tropicalis] >gi|82181511|sp|Q66KI9.1|NSUN4_XENTR RecName: Full=Putative methyltransferase NSUN4; AltName: Full=NOL1/NOP2/Sun domain family member 4 >gi|51512985|gb|AAH80376.1| NOL1/NOP2/Sun domain family, member 4 [Xenopus (Silurana) tropicalis] >gi|89271355|emb|CAJ83825.1| NOL1/NOP2/Sun domain family, member 4 [Xenopus tropicalis]
Unigene17748_TAEpaeTARAAPEI-5	GE17352 [Drosophila yakuba] >gi|194173608|gb|EDW87219.1| GE17352 [Drosophila yakuba]
Unigene17748_TAEpaeTARAAPEI-5	GL15584 [Drosophila persimilis] >gi|194117614|gb|EDW39657.1| GL15584 [Drosophila persimilis]
Unigene17749_TAEpaeTARAAPEI-5	DumPY : shorter than wild-type family member (dpy-11) [Caenorhabditis elegans] >gi|10443874|gb|AAG17620.1|AF250045_1 thioredoxin-like protein DPY-11 [Caenorhabditis elegans] >gi|4262594|gb|AAD14719.1| Dumpy : shorter than wild-type protein 11 [Caenorhabditis elegans]
Unigene17749_TAEpaeTARAAPEI-5	C. briggsae CBR-DPY-11 protein [Caenorhabditis briggsae] >gi|187024237|emb|CAP36281.1| C. briggsae CBR-DPY-11 protein [Caenorhabditis briggsae]
Unigene17749_TAEpaeTARAAPEI-5	PREDICTED: similar to CG5554-PA [Apis mellifera]
Unigene17749_TAEpaeTARAAPEI-5	thioredoxin-related transmembrane protein 1 precursor [Bos taurus] >gi|122145628|sp|Q0Z7W6.1|TMX1_BOVIN RecName: Full=Thioredoxin-related transmembrane protein 1; AltName: Full=Thioredoxin domain-containing protein 1; Flags: Precursor >gi|109726696|gb|ABG45803.1| Trx-like protein [Bos taurus] >gi|126920889|gb|AAI33592.1| Thioredoxin-related transmembrane protein 1 [Bos taurus] >gi|146231808|gb|AB…
Unigene17749_TAEpaeTARAAPEI-5	PREDICTED: similar to Trx-like protein [Ornithorhynchus anatinus]
Unigene17749_TAEpaeTARAAPEI-5	PREDICTED: similar to Thioredoxin domain containing protein 1 precursor (Transmembrane Trx-related protein) (Thioredoxin-related transmembrane protein) [Canis familiaris]
Unigene17749_TAEpaeTARAAPEI-5	PREDICTED: similar to Trx-like protein [Sus scrofa]
Unigene17749_TAEpaeTARAAPEI-5	PREDICTED: thioredoxin domain containing [Macaca mulatta]
Unigene17749_TAEpaeTARAAPEI-5	thioredoxin domain containing 1 precursor [Homo sapiens] >gi|47117631|sp|Q9H3N1.1|TMX1_HUMAN RecName: Full=Thioredoxin-related transmembrane protein 1; AltName: Full=Thioredoxin domain-containing protein 1; AltName: Full=Transmembrane Trx-related protein; Flags: Precursor >gi|12060473|dbj|BAB20629.1| thioredoxin-related transmembrane protein [Homo sapiens] >gi|37182402|gb|AAQ89003.1| TXNDC [Homo …
Unigene17749_TAEpaeTARAAPEI-5	Thioredoxin-related transmembrane protein 1 [Homo sapiens] >gi|123981542|gb|ABM82600.1| thioredoxin domain containing [synthetic construct] >gi|123996369|gb|ABM85786.1| thioredoxin domain containing [synthetic construct]
Unigene17750_TAEpaeTARAAPEI-5	proteophosphoglycan 5 [Leishmania major strain Friedlin] >gi|70905642|gb|AAZ14281.1| proteophosphoglycan 5 [Leishmania major strain Friedlin]
Unigene17750_TAEpaeTARAAPEI-5	proteophosphoglycan ppg4 [Leishmania major strain Friedlin] >gi|70905641|gb|AAZ14280.1| proteophosphoglycan ppg4 [Leishmania major strain Friedlin]
Unigene17750_TAEpaeTARAAPEI-5	proteophosphoglycan ppg1 [Leishmania major strain Friedlin] >gi|70905643|gb|AAZ14282.1| proteophosphoglycan ppg1 [Leishmania major strain Friedlin]
Unigene17750_TAEpaeTARAAPEI-5	proteophosphoglycan ppg4 [Leishmania braziliensis MHOM/BR/75/M2904] >gi|134065503|emb|CAM43270.1| proteophosphoglycan ppg4 [Leishmania braziliensis]
Unigene17750_TAEpaeTARAAPEI-5	proteophosphoglycan ppg3 [Leishmania major strain Friedlin]
Unigene17750_TAEpaeTARAAPEI-5	proteophosphoglycan ppg4 [Leishmania infantum] >gi|134073236|emb|CAM71958.1| proteophosphoglycan ppg4 [Leishmania infantum]
Unigene17750_TAEpaeTARAAPEI-5	proteophosphoglycan ppg4 [Leishmania braziliensis MHOM/BR/75/M2904] >gi|134065504|emb|CAM43271.1| proteophosphoglycan ppg4 [Leishmania braziliensis]
Unigene17750_TAEpaeTARAAPEI-5	GA28568 [Drosophila pseudoobscura pseudoobscura] >gi|198151215|gb|EDY74106.1| GA28568 [Drosophila pseudoobscura pseudoobscura]
Unigene17750_TAEpaeTARAAPEI-5	PREDICTED: similar to intestinal mucin MUC3B, partial [Bos taurus]
Unigene17750_TAEpaeTARAAPEI-5	PREDICTED: mucin 2, oligomeric mucus/gel-forming [Taeniopygia guttata]
Unigene17753_TAEpaeTARAAPEI-5	PREDICTED: inositol 1,4,5-trisphosphate 3-kinase C-like [Saccoglossus kowalevskii]
Unigene17753_TAEpaeTARAAPEI-5	inositol 1,4,5-trisphosphate 3-kinase C [Xenopus (Silurana) tropicalis]
Unigene17753_TAEpaeTARAAPEI-5	PREDICTED: si:ch211-97m8.1 [Danio rerio]
Unigene17753_TAEpaeTARAAPEI-5	novel protein similar to vertebrate inositol 1,4,5-trisphosphate 3-kinase B (ITPKB) [Danio rerio] >gi|55963382|emb|CAI11856.1| novel protein similar to vertebrate inositol 1,4,5-trisphosphate 3-kinase B (ITPKB) [Danio rerio]
Unigene17753_TAEpaeTARAAPEI-5	LOC494865 protein [Xenopus laevis]
Unigene17753_TAEpaeTARAAPEI-5	inositol 1,4,5-trisphosphate 3-kinase C [Xenopus laevis] >gi|83405251|gb|AAI10968.1| LOC494865 protein [Xenopus laevis]
Unigene17753_TAEpaeTARAAPEI-5	PREDICTED: similar to inositol 1,4,5-trisphosphate 3-kinase B [Taeniopygia guttata]
Unigene17753_TAEpaeTARAAPEI-5	PREDICTED: similar to inositol 1,4,5-trisphosphate 3-kinase, [Gallus gallus]
Unigene17753_TAEpaeTARAAPEI-5	GF19401 [Drosophila ananassae] >gi|190622989|gb|EDV38513.1| GF19401 [Drosophila ananassae]
Unigene17753_TAEpaeTARAAPEI-5	PREDICTED: similar to AGAP002194-PA [Acyrthosiphon pisum]
Unigene17754_TAEpaeTARAAPEI-5	notch [Schistosoma mansoni] >gi|238660485|emb|CAZ31485.1| notch [Schistosoma mansoni]
Unigene17754_TAEpaeTARAAPEI-5	PREDICTED: fibrillin 1-like [Saccoglossus kowalevskii]
Unigene17754_TAEpaeTARAAPEI-5	EGF-like domain-containing protein [Polysphondylium pallidum PN500]
Unigene17754_TAEpaeTARAAPEI-5	PREDICTED: similar to EGF-like domain-containing protein [Ciona intestinalis]
Unigene17754_TAEpaeTARAAPEI-5	PREDICTED: fibrillin 2-like [Saccoglossus kowalevskii]
Unigene17754_TAEpaeTARAAPEI-5	GH22507 [Drosophila grimshawi] >gi|193891996|gb|EDV90862.1| GH22507 [Drosophila grimshawi]
Unigene17754_TAEpaeTARAAPEI-5	GH14975 [Drosophila grimshawi] >gi|193898010|gb|EDV96876.1| GH14975 [Drosophila grimshawi]
Unigene17754_TAEpaeTARAAPEI-5	PREDICTED: similar to rCG46800 [Nasonia vitripennis]
Unigene17754_TAEpaeTARAAPEI-5	GF19599 [Drosophila ananassae] >gi|190614480|gb|EDV30004.1| GF19599 [Drosophila ananassae]
Unigene17754_TAEpaeTARAAPEI-5	PREDICTED: EGF-like domain-containing protein-like [Saccoglossus kowalevskii]
Unigene17755_TAEpaeTARAAPEI-5	GF11905 [Drosophila ananassae] >gi|190621010|gb|EDV36534.1| GF11905 [Drosophila ananassae]
Unigene17757_TAEpaeTARAAPEI-5	nephrin [Schistosoma mansoni]
Unigene17757_TAEpaeTARAAPEI-5	nephrin [Schistosoma mansoni]
Unigene17757_TAEpaeTARAAPEI-5	kin of IRRE like 2 [Xenopus laevis] >gi|34784610|gb|AAH57728.1| MGC68902 protein [Xenopus laevis]
Unigene17757_TAEpaeTARAAPEI-5	kin of IRRE like 3 [Danio rerio] >gi|148283606|gb|ABQ57363.1| Kirrel [Danio rerio]
Unigene17757_TAEpaeTARAAPEI-5	kirrel3 [Danio rerio]
Unigene17757_TAEpaeTARAAPEI-5	novel protein similar to vertebrate kin of IRRE like (Drosophila) (KIRREL) [Danio rerio]
Unigene17757_TAEpaeTARAAPEI-5	PREDICTED: KIAA1867 protein-like [Danio rerio]
Unigene17757_TAEpaeTARAAPEI-5	GF12310 [Drosophila ananassae] >gi|190620232|gb|EDV35756.1| GF12310 [Drosophila ananassae]
Unigene17757_TAEpaeTARAAPEI-5	kin of IRRE like 2 (Drosophila), isoform CRA_a [Mus musculus]
Unigene17757_TAEpaeTARAAPEI-5	Kin of IRRE like 2 (Drosophila) [Mus musculus]
Unigene17758_TAEpaeTARAAPEI-5	expressed protein [Schistosoma mansoni]
Unigene17758_TAEpaeTARAAPEI-5	SJCHGC06129 protein [Schistosoma japonicum]
Unigene17759_TAEpaeTARAAPEI-5	expressed protein [Schistosoma mansoni]
Unigene17761_TAEpaeTARAAPEI-5	mixed-lineage leukemia protein mll [Schistosoma mansoni]
Unigene17761_TAEpaeTARAAPEI-5	PREDICTED: myeloid/lymphoid or mixed-lineage leukemia 4-like, partial [Saccoglossus kowalevskii]
Unigene17761_TAEpaeTARAAPEI-5	PREDICTED: similar to mixed-lineage leukemia protein, mll [Nasonia vitripennis]
Unigene17761_TAEpaeTARAAPEI-5	mixed-lineage leukemia protein, mll [Aedes aegypti] >gi|108878935|gb|EAT43160.1| mixed-lineage leukemia protein, mll [Aedes aegypti]
Unigene17761_TAEpaeTARAAPEI-5	AGAP011192-PA [Anopheles gambiae str. PEST] >gi|157019644|gb|EAA05242.4| AGAP011192-PA [Anopheles gambiae str. PEST]
Unigene17761_TAEpaeTARAAPEI-5	mixed-lineage leukemia protein [Culex quinquefasciatus] >gi|167871728|gb|EDS35111.1| mixed-lineage leukemia protein [Culex quinquefasciatus]
Unigene17761_TAEpaeTARAAPEI-5	PREDICTED: similar to trithorax-related CG3848-PC, isoform C [Apis mellifera]
Unigene17761_TAEpaeTARAAPEI-5	PREDICTED: similar to mKIAA1506 protein [Strongylocentrotus purpuratus] >gi|115938867|ref|XP_001185380.1| PREDICTED: similar to mKIAA1506 protein [Strongylocentrotus purpuratus]
Unigene17761_TAEpaeTARAAPEI-5	GI21761 [Drosophila mojavensis] >gi|193907622|gb|EDW06489.1| GI21761 [Drosophila mojavensis]
Unigene17761_TAEpaeTARAAPEI-5	PREDICTED: myeloid/lymphoid or mixed-lineage leukemia 2 [Macaca mulatta]
Unigene17767_TAEpaeTARAAPEI-5	PREDICTED: similar to ankyrin repeat domain 10 isoform 5 [Macaca mulatta]
Unigene17767_TAEpaeTARAAPEI-5	PREDICTED: ankyrin repeat domain 10 isoform 4 [Pan troglodytes]
Unigene17767_TAEpaeTARAAPEI-5	ankyrin repeat domain-containing protein 10 [Homo sapiens] >gi|212287924|sp|Q9NXR5.2|ANR10_HUMAN RecName: Full=Ankyrin repeat domain-containing protein 10 >gi|55662239|emb|CAH70238.1| ankyrin repeat domain 10 [Homo sapiens] >gi|55664979|emb|CAH73039.1| ankyrin repeat domain 10 [Homo sapiens] >gi|119629539|gb|EAX09134.1| ankyrin repeat domain 10, isoform CRA_a [Homo sapiens] >gi|119629541|gb|EAX09…
Unigene17767_TAEpaeTARAAPEI-5	RecName: Full=Ankyrin repeat domain-containing protein 10 >gi|12805451|gb|AAH02198.1| Ankyrin repeat domain 10 [Mus musculus]
Unigene17767_TAEpaeTARAAPEI-5	PREDICTED: ankyrin repeat domain 10 [Rattus norvegicus]
Unigene17767_TAEpaeTARAAPEI-5	PREDICTED: ankyrin repeat domain 10 [Rattus norvegicus]
Unigene17767_TAEpaeTARAAPEI-5	ankyrin repeat domain 10, isoform CRA_c [Rattus norvegicus]
Unigene17767_TAEpaeTARAAPEI-5	ankyrin repeat domain 10, isoform CRA_d [Mus musculus]
Unigene17767_TAEpaeTARAAPEI-5	ankyrin repeat domain-containing protein 10 isoform 2 [Mus musculus]
Unigene17767_TAEpaeTARAAPEI-5	ankyrin repeat domain-containing protein 10 isoform 1 [Mus musculus] >gi|148690125|gb|EDL22072.1| ankyrin repeat domain 10, isoform CRA_a [Mus musculus]
Unigene17768_TAEpaeTARAAPEI-5	nAChR subunit [Schistosoma mansoni]
Unigene17768_TAEpaeTARAAPEI-5	Neuronal acetylcholine receptor subunit alpha-3 precursor [Schistosoma japonicum]
Unigene17768_TAEpaeTARAAPEI-5	nAChR subunit [Schistosoma mansoni]
Unigene17768_TAEpaeTARAAPEI-5	nicotinic acetylcholine receptor non-alpha subunit precursor ShAR2beta [Schistosoma haematobium]
Unigene17768_TAEpaeTARAAPEI-5	nAChR subunit (ShAR1-beta2-like) [Schistosoma mansoni] >gi|238660383|emb|CAZ31386.1| nAChR subunit (ShAR1-beta2-like) [Schistosoma mansoni]
Unigene17768_TAEpaeTARAAPEI-5	nicotinic acetylcholine receptor subunit type B [Lymnaea stagnalis]
Unigene17768_TAEpaeTARAAPEI-5	nicotinic acetylcholine receptor subunit type I [Lymnaea stagnalis]
Unigene17768_TAEpaeTARAAPEI-5	nicotinic acetylcholine receptor subunit type F [Lymnaea stagnalis]
Unigene17768_TAEpaeTARAAPEI-5	nicotinic acetylcholine receptor subunit type K [Lymnaea stagnalis]
Unigene17768_TAEpaeTARAAPEI-5	nAChR subunit [Schistosoma mansoni]
Unigene17770_TAEpaeTARAAPEI-5	SJCHGC01003 protein [Schistosoma japonicum]
Unigene17770_TAEpaeTARAAPEI-5	PREDICTED: similar to AGAP003476-PA [Tribolium castaneum]
Unigene17770_TAEpaeTARAAPEI-5	GG19836 [Drosophila erecta] >gi|190651918|gb|EDV49173.1| GG19836 [Drosophila erecta]
Unigene17770_TAEpaeTARAAPEI-5	CG9286 [Drosophila melanogaster] >gi|74868853|sp|Q9VFR0.2|BCCIP_DROME RecName: Full=Protein BCCIP homolog >gi|28381295|gb|AAF54990.2| CG9286 [Drosophila melanogaster]
Unigene17770_TAEpaeTARAAPEI-5	PREDICTED: similar to ENSANGP00000014264 [Nasonia vitripennis]
Unigene17770_TAEpaeTARAAPEI-5	GM24135 [Drosophila sechellia] >gi|194120221|gb|EDW42264.1| GM24135 [Drosophila sechellia]
Unigene17770_TAEpaeTARAAPEI-5	GD18932 [Drosophila simulans] >gi|194199449|gb|EDX13025.1| GD18932 [Drosophila simulans]
Unigene17770_TAEpaeTARAAPEI-5	GJ14484 [Drosophila virilis] >gi|194142091|gb|EDW58499.1| GJ14484 [Drosophila virilis]
Unigene17770_TAEpaeTARAAPEI-5	GE26301 [Drosophila yakuba] >gi|194183679|gb|EDW97290.1| GE26301 [Drosophila yakuba]
Unigene17770_TAEpaeTARAAPEI-5	GM14202p [Drosophila melanogaster]
Unigene17772_TAEpaeTARAAPEI-5	helicase [Schistosoma mansoni]
Unigene17772_TAEpaeTARAAPEI-5	helicase [Schistosoma mansoni]
Unigene17772_TAEpaeTARAAPEI-5	GK20897 [Drosophila willistoni] >gi|194157480|gb|EDW72381.1| GK20897 [Drosophila willistoni]
Unigene17772_TAEpaeTARAAPEI-5	mCG142078, isoform CRA_a [Mus musculus]
Unigene17772_TAEpaeTARAAPEI-5	PREDICTED: similar to Snf2-related CBP activator protein [Mus musculus]
Unigene17772_TAEpaeTARAAPEI-5	PREDICTED: similar to Snf2-related CBP activator protein [Equus caballus]
Unigene17772_TAEpaeTARAAPEI-5	PREDICTED: Snf2-related CBP activator protein [Oryctolagus cuniculus]
Unigene17772_TAEpaeTARAAPEI-5	domino [Tribolium castaneum]
Unigene17772_TAEpaeTARAAPEI-5	GA24314 [Drosophila pseudoobscura pseudoobscura] >gi|198136427|gb|EDY69133.1| GA24314 [Drosophila pseudoobscura pseudoobscura]
Unigene17772_TAEpaeTARAAPEI-5	GL16841 [Drosophila persimilis] >gi|194114084|gb|EDW36127.1| GL16841 [Drosophila persimilis]
Unigene17774_TAEpaeTARAAPEI-5	LOC779022 protein [Xenopus laevis]
Unigene17774_TAEpaeTARAAPEI-5	Itm1 protein [Xenopus laevis]
Unigene17774_TAEpaeTARAAPEI-5	STT3, subunit of the oligosaccharyltransferase complex, homolog A [Xenopus laevis] >gi|54648189|gb|AAH85031.1| Itm1 protein [Xenopus laevis]
Unigene17774_TAEpaeTARAAPEI-5	STT3, subunit of the oligosaccharyltransferase complex, homolog A [Xenopus (Silurana) tropicalis] >gi|89269567|emb|CAJ82849.1| Integral membrane protein 1 [Xenopus tropicalis]
Unigene17774_TAEpaeTARAAPEI-5	PREDICTED: integral membrane protein 1 [Taeniopygia guttata]
Unigene17774_TAEpaeTARAAPEI-5	transmembrane protein [Homo sapiens]
Unigene17774_TAEpaeTARAAPEI-5	PREDICTED: CG1518-like [Oryctolagus cuniculus]
Unigene17774_TAEpaeTARAAPEI-5	hCG2032701, isoform CRA_a [Homo sapiens] >gi|119588050|gb|EAW67646.1| hCG2032701, isoform CRA_a [Homo sapiens]
Unigene17774_TAEpaeTARAAPEI-5	PREDICTED: integral membrane protein 1 isoform 5 [Pan troglodytes]
Unigene17774_TAEpaeTARAAPEI-5	PREDICTED: integral membrane protein 1 isoform 8 [Pan troglodytes]
Unigene17777_TAEpaeTARAAPEI-5	expressed protein [Schistosoma mansoni]
Unigene17777_TAEpaeTARAAPEI-5	erythroid differentiation-related factor 1 (EDRF1) [Homo sapiens]
Unigene17777_TAEpaeTARAAPEI-5	PREDICTED: erythroid differentiation-related factor 1 isoform 3 [Pan troglodytes]
Unigene17777_TAEpaeTARAAPEI-5	erythroid differentiation-related factor 1 [Homo sapiens] >gi|119569620|gb|EAW49235.1| chromosome 10 open reading frame 137, isoform CRA_e [Homo sapiens]
Unigene17777_TAEpaeTARAAPEI-5	PREDICTED: similar to CG6511-PA [Apis mellifera]
Unigene17777_TAEpaeTARAAPEI-5	PREDICTED: similar to erythroid differentiation-related factor 1 [Sus scrofa]
Unigene17777_TAEpaeTARAAPEI-5	PREDICTED: similar to erythroid differentiation-related factor 1 isoform 2 [Canis familiaris]
Unigene17777_TAEpaeTARAAPEI-5	RecName: Full=Erythroid differentiation-related factor 1
Unigene17777_TAEpaeTARAAPEI-5	PREDICTED: erythroid differentiation-related factor 1 [Oryctolagus cuniculus]
Unigene17777_TAEpaeTARAAPEI-5	PREDICTED: similar to erythroid differentiation-related factor 1 [Equus caballus]
Unigene17778_TAEpaeTARAAPEI-5	heat containing protein [Schistosoma mansoni]
Unigene17778_TAEpaeTARAAPEI-5	AGAP004892-PA [Anopheles gambiae str. PEST] >gi|157016881|gb|EAA09722.5| AGAP004892-PA [Anopheles gambiae str. PEST]
Unigene17778_TAEpaeTARAAPEI-5	PREDICTED: similar to AGAP004892-PA [Acyrthosiphon pisum]
Unigene17778_TAEpaeTARAAPEI-5	HEAT repeat-containing protein [Ixodes scapularis] >gi|215502735|gb|EEC12229.1| HEAT repeat-containing protein [Ixodes scapularis]
Unigene17778_TAEpaeTARAAPEI-5	PREDICTED: similar to AGAP004892-PA [Tribolium castaneum]
Unigene17778_TAEpaeTARAAPEI-5	MIP15317p [Drosophila melanogaster]
Unigene17778_TAEpaeTARAAPEI-5	furry, isoform C [Drosophila melanogaster] >gi|272455126|gb|AAF50234.3| furry, isoform C [Drosophila melanogaster]
Unigene17778_TAEpaeTARAAPEI-5	fry [Drosophila yakuba] >gi|194179370|gb|EDW92981.1| fry [Drosophila yakuba]
Unigene17778_TAEpaeTARAAPEI-5	GK17571 [Drosophila willistoni] >gi|194158582|gb|EDW73483.1| GK17571 [Drosophila willistoni]
Unigene17778_TAEpaeTARAAPEI-5	GI12078 [Drosophila mojavensis] >gi|193919597|gb|EDW18464.1| GI12078 [Drosophila mojavensis]
Unigene17781_TAEpaeTARAAPEI-5	proteophosphoglycan 5 [Leishmania major strain Friedlin] >gi|70905642|gb|AAZ14281.1| proteophosphoglycan 5 [Leishmania major strain Friedlin]
Unigene17781_TAEpaeTARAAPEI-5	proteophosphoglycan ppg4 [Leishmania major strain Friedlin] >gi|70905641|gb|AAZ14280.1| proteophosphoglycan ppg4 [Leishmania major strain Friedlin]
Unigene17781_TAEpaeTARAAPEI-5	proteophosphoglycan ppg1 [Leishmania major strain Friedlin] >gi|70905643|gb|AAZ14282.1| proteophosphoglycan ppg1 [Leishmania major strain Friedlin]
Unigene17781_TAEpaeTARAAPEI-5	proteophosphoglycan ppg4 [Leishmania braziliensis MHOM/BR/75/M2904] >gi|134065503|emb|CAM43270.1| proteophosphoglycan ppg4 [Leishmania braziliensis]
Unigene17781_TAEpaeTARAAPEI-5	proteophosphoglycan ppg4 [Leishmania infantum] >gi|134073236|emb|CAM71958.1| proteophosphoglycan ppg4 [Leishmania infantum]
Unigene17781_TAEpaeTARAAPEI-5	proteophosphoglycan ppg4 [Leishmania braziliensis MHOM/BR/75/M2904] >gi|134065504|emb|CAM43271.1| proteophosphoglycan ppg4 [Leishmania braziliensis]
Unigene17781_TAEpaeTARAAPEI-5	proteophosphoglycan ppg3 [Leishmania major strain Friedlin]
Unigene17781_TAEpaeTARAAPEI-5	GK12566 [Drosophila willistoni] >gi|194163794|gb|EDW78695.1| GK12566 [Drosophila willistoni]
Unigene17781_TAEpaeTARAAPEI-5	PREDICTED: similar to mucin 17 [Equus caballus]
Unigene17781_TAEpaeTARAAPEI-5	GF12744 [Drosophila ananassae] >gi|190620456|gb|EDV35980.1| GF12744 [Drosophila ananassae]
Unigene17782_TAEpaeTARAAPEI-5	PREDICTED: similar to conserved gene telomeric to alpha globin cluster [Equus caballus]
Unigene17782_TAEpaeTARAAPEI-5	PREDICTED: conserved gene telomeric to alpha globin cluster isoform 2 [Pan troglodytes] >gi|114660104|ref|XP_001150814.1| PREDICTED: conserved gene telomeric to alpha globin cluster isoform 3 [Pan troglodytes] >gi|114660106|ref|XP_001150876.1| PREDICTED: conserved gene telomeric to alpha globin cluster isoform 4 [Pan troglodytes]
Unigene17782_TAEpaeTARAAPEI-5	PREDICTED: similar to -14 isoform 9 [Pan troglodytes] >gi|114660092|ref|XP_001151220.1| PREDICTED: similar to -14 isoform 8 [Pan troglodytes]
Unigene17782_TAEpaeTARAAPEI-5	PREDICTED: similar to -14 isoform 6 [Pan troglodytes] >gi|114660100|ref|XP_001151086.1| PREDICTED: similar to -14 isoform 7 [Pan troglodytes]
Unigene17782_TAEpaeTARAAPEI-5	PREDICTED: conserved gene telomeric to alpha globin cluster isoform 5 [Pan troglodytes]
Unigene17782_TAEpaeTARAAPEI-5	PREDICTED: conserved gene telomeric to alpha globin cluster [Macaca mulatta]
Unigene17782_TAEpaeTARAAPEI-5	conserved gene telomeric to alpha globin cluster [Papio anubis]
Unigene17782_TAEpaeTARAAPEI-5	conserved gene telomeric to alpha globin cluster isoform 2 [Homo sapiens] >gi|13278840|gb|AAH04185.1| Chromosome 16 open reading frame 35 [Homo sapiens] >gi|15215468|gb|AAH12825.1| Chromosome 16 open reading frame 35 [Homo sapiens] >gi|119606274|gb|EAW85868.1| hCG1984129, isoform CRA_c [Homo sapiens]
Unigene17782_TAEpaeTARAAPEI-5	conserved gene telomeric to alpha globin cluster isoform 1 [Homo sapiens] >gi|18202492|sp|Q12980.1|CP035_HUMAN RecName: Full=UPF0171 protein C16orf35; AltName: Full=Alpha-globin regulatory element-containing gene protein; AltName: Full=Protein CGTHBA; AltName: Full=-14 gene protein >gi|984125|emb|CAA62368.1| -14 [Homo sapiens] >gi|90653006|gb|ABD95907.1| -14 gene protein [Homo sapiens] >gi|119606…
Unigene17782_TAEpaeTARAAPEI-5	nitrogen permease regulator-like 3 [Xenopus (Silurana) tropicalis] >gi|134023859|gb|AAI35505.1| LOC100124838 protein [Xenopus (Silurana) tropicalis]
Unigene17788_TAEpaeTARAAPEI-5	soluble guanylate cyclase gcy [Schistosoma mansoni]
Unigene17788_TAEpaeTARAAPEI-5	soluble guanylate cyclase gcy [Schistosoma mansoni]
Unigene17789_TAEpaeTARAAPEI-5	expressed protein [Schistosoma mansoni]
Unigene17789_TAEpaeTARAAPEI-5	SJCHGC07903 protein [Schistosoma japonicum]
Unigene17789_TAEpaeTARAAPEI-5	expressed protein [Schistosoma mansoni]
Unigene17789_TAEpaeTARAAPEI-5	PREDICTED: similar to AT rich interactive domain 2 (ARID, RFX-like) [Ciona intestinalis]
Unigene17789_TAEpaeTARAAPEI-5	PREDICTED: similar to GA17110-PA [Nasonia vitripennis]
Unigene17789_TAEpaeTARAAPEI-5	C. elegans protein Y40B1A.3a, partially confirmed by transcript evidence [Caenorhabditis elegans]
Unigene17789_TAEpaeTARAAPEI-5	C. elegans protein Y40B1A.3b, partially confirmed by transcript evidence [Caenorhabditis elegans]
Unigene17789_TAEpaeTARAAPEI-5	voltage gated chloride channel domain-containing protein [Toxoplasma gondii ME49] >gi|211966343|gb|EEB01539.1| voltage gated chloride channel domain-containing protein [Toxoplasma gondii ME49]
Unigene17789_TAEpaeTARAAPEI-5	GE21449 [Drosophila yakuba] >gi|194179805|gb|EDW93416.1| GE21449 [Drosophila yakuba]
Unigene17789_TAEpaeTARAAPEI-5	PREDICTED: similar to AT rich interactive domain 2 (ARID, RFX-like), partial [Ornithorhynchus anatinus]
Unigene17792_TAEpaeTARAAPEI-5	hypothetical protein [Schistosoma mansoni] >gi|238664312|emb|CAZ35161.1| hypothetical protein [Schistosoma mansoni]
Unigene17793_TAEpaeTARAAPEI-5	Btbd2 protein [Danio rerio]
Unigene17793_TAEpaeTARAAPEI-5	novel protein similar to vertebrate BTB (POZ) domain containing family [Danio rerio]
Unigene17793_TAEpaeTARAAPEI-5	novel protein similar to vertebrate BTB (POZ) domain containing protein [Danio rerio]
Unigene17793_TAEpaeTARAAPEI-5	PREDICTED: BTB (POZ) domain containing 2-like [Saccoglossus kowalevskii]
Unigene17793_TAEpaeTARAAPEI-5	PREDICTED: similar to chromosome 6 open reading frame 106, partial [Ornithorhynchus anatinus]
Unigene17793_TAEpaeTARAAPEI-5	PREDICTED: similar to BTBD2 protein [Gallus gallus]
Unigene17793_TAEpaeTARAAPEI-5	BTB (POZ) domain-containing protein 2 [Danio rerio] >gi|82400260|gb|ABB72847.1| BTB (POZ) domain-containing protein 2-like protein [Danio rerio]
Unigene17793_TAEpaeTARAAPEI-5	PREDICTED: similar to BTB (POZ) domain containing 2 [Canis familiaris]
Unigene17793_TAEpaeTARAAPEI-5	BTB (POZ) domain containing 2 [Mus musculus]
Unigene17793_TAEpaeTARAAPEI-5	Btbd2 protein [Mus musculus]
Unigene17794_TAEpaeTARAAPEI-5	expressed protein [Schistosoma mansoni]
Unigene17795_TAEpaeTARAAPEI-5	C. briggsae CBR-NTL-4 protein [Caenorhabditis briggsae] >gi|187025583|emb|CAP35248.1| C. briggsae CBR-NTL-4 protein [Caenorhabditis briggsae]
Unigene17795_TAEpaeTARAAPEI-5	NOT-Like (yeast CCR4/NOT complex component) family member (ntl-4) [Caenorhabditis elegans] >gi|20198797|gb|AAM15564.1|U42436_8 Not-like (yeast ccr4/not complex component) protein 4, isoform b [Caenorhabditis elegans]
Unigene17795_TAEpaeTARAAPEI-5	NOT-Like (yeast CCR4/NOT complex component) family member (ntl-4) [Caenorhabditis elegans] >gi|14573964|gb|AAF99894.2| Not-like (yeast ccr4/not complex component) protein 4, isoform a [Caenorhabditis elegans]
Unigene17795_TAEpaeTARAAPEI-5	GI17029 [Drosophila mojavensis] >gi|193912349|gb|EDW11216.1| GI17029 [Drosophila mojavensis]
Unigene17795_TAEpaeTARAAPEI-5	CG6026 [Drosophila melanogaster] >gi|220903136|gb|AAF55629.3| CG6026 [Drosophila melanogaster]
Unigene17795_TAEpaeTARAAPEI-5	GM15436 [Drosophila sechellia] >gi|194122831|gb|EDW44874.1| GM15436 [Drosophila sechellia]
Unigene17795_TAEpaeTARAAPEI-5	AT29177p [Drosophila melanogaster]
Unigene17795_TAEpaeTARAAPEI-5	Ahr homolog spineless [Drosophila melanogaster]
Unigene17795_TAEpaeTARAAPEI-5	spineless, isoform A [Drosophila melanogaster] >gi|7300141|gb|AAF55308.1| spineless, isoform A [Drosophila melanogaster]
Unigene17795_TAEpaeTARAAPEI-5	spineless, isoform B [Drosophila melanogaster] >gi|272477017|gb|ACZ94925.1| spineless, isoform B [Drosophila melanogaster]
Unigene17796_TAEpaeTARAAPEI-5	selectively expressed in embryonic epithelia protein-1 [Schistosoma mansoni]
Unigene17796_TAEpaeTARAAPEI-5	expressed protein [Schistosoma mansoni]
Unigene17798_TAEpaeTARAAPEI-5	vam6/vps39 related [Schistosoma mansoni] >gi|238660088|emb|CAZ31105.1| vam6/vps39 related [Schistosoma mansoni]
Unigene17798_TAEpaeTARAAPEI-5	vacuolar protein sorting 39 (yeast), isoform CRA_b [Mus musculus]
Unigene17798_TAEpaeTARAAPEI-5	PREDICTED: vacuolar protein sorting 39 [Oryctolagus cuniculus]
Unigene17798_TAEpaeTARAAPEI-5	PREDICTED: vacuolar protein sorting 39 isoform 1 [Macaca mulatta]
Unigene17798_TAEpaeTARAAPEI-5	vam6/Vps39-like protein isoform 1 [Mus musculus] >gi|25453319|sp|Q8R5L3.1|VPS39_MOUSE RecName: Full=Vam6/Vps39-like protein >gi|18857927|gb|AAL79766.1|AF281050_1 VPS39 long isoform [Mus musculus] >gi|123858446|emb|CAM19517.1| vacuolar protein sorting 39 (yeast) [Mus musculus]
Unigene17798_TAEpaeTARAAPEI-5	PREDICTED: vacuolar protein sorting 39 [Pan troglodytes]
Unigene17798_TAEpaeTARAAPEI-5	Vam6/Vps39-like protein [Homo sapiens]
Unigene17798_TAEpaeTARAAPEI-5	RecName: Full=Vam6/Vps39-like protein; Short=hVam6p >gi|119612945|gb|EAW92539.1| vacuolar protein sorting 39 (yeast), isoform CRA_d [Homo sapiens]
Unigene17798_TAEpaeTARAAPEI-5	PREDICTED: vesicle fusion protein-like [Saccoglossus kowalevskii]
Unigene17798_TAEpaeTARAAPEI-5	PREDICTED: similar to Vps39/Vam6-like protein isoform 1 [Monodelphis domestica]
Unigene17801_TAEpaeTARAAPEI-5	queuine tRNA-ribosyltransferase domain containing 1 [Schistosoma japonicum]
Unigene17801_TAEpaeTARAAPEI-5	queuine tRNA-ribosyltransferase [Schistosoma mansoni]
Unigene17801_TAEpaeTARAAPEI-5	SJCHGC06862 protein [Schistosoma japonicum]
Unigene17801_TAEpaeTARAAPEI-5	queuine tRNA-ribosyltransferase domain containing 1 [Xenopus (Silurana) tropicalis] >gi|123915929|sp|Q28DX0.1|QTRD1_XENTR RecName: Full=Queuine tRNA-ribosyltransferase subunit qtrtd1; AltName: Full=Queuine tRNA-ribosyltransferase domain-containing protein 1 >gi|89272866|emb|CAJ83627.1| provisional queuine tRNA-ribosyltransferase domain containing 1queuine tRNA-ribosyltransferase domain containing…
Unigene17801_TAEpaeTARAAPEI-5	queuine tRNA-ribosyltransferase domain containing 1 [Xenopus laevis] >gi|82200206|sp|Q6DF96.1|QTRD1_XENLA RecName: Full=Queuine tRNA-ribosyltransferase subunit qtrtd1; AltName: Full=Queuine tRNA-ribosyltransferase domain-containing protein 1 >gi|49899109|gb|AAH76845.1| Qtrtd1-prov protein [Xenopus laevis]
Unigene17801_TAEpaeTARAAPEI-5	queuine tRNA-ribosyltransferase domain containing 1, isoform CRA_b [Mus musculus]
Unigene17801_TAEpaeTARAAPEI-5	queuine tRNA-ribosyltransferase domain containing 1, isoform CRA_a [Mus musculus] >gi|148665607|gb|EDK98023.1| queuine tRNA-ribosyltransferase domain containing 1, isoform CRA_a [Mus musculus] >gi|220981195|emb|CAX17683.1| queuine tRNA-ribosyltransferase domain containing 1 [Mus musculus]
Unigene17801_TAEpaeTARAAPEI-5	PREDICTED: queuine tRNA-ribosyltransferase domain containing 1 [Oryctolagus cuniculus]
Unigene17801_TAEpaeTARAAPEI-5	queuine tRNA-ribosyltransferase domain containing 1 [Bos taurus] >gi|148878480|gb|AAI46225.1| QTRTD1 protein [Bos taurus]
Unigene17801_TAEpaeTARAAPEI-5	PREDICTED: queuine tRNA-ribosyltransferase domain containing 1 [Rattus norvegicus] >gi|293352203|ref|XP_221768.3| PREDICTED: queuine tRNA-ribosyltransferase domain containing 1 [Rattus norvegicus] >gi|149060460|gb|EDM11174.1| rCG52743, isoform CRA_a [Rattus norvegicus] >gi|149060462|gb|EDM11176.1| rCG52743, isoform CRA_a [Rattus norvegicus]
Unigene17802_TAEpaeTARAAPEI-5	C. briggsae CBR-ATG-1 protein [Caenorhabditis briggsae] >gi|187039138|emb|CAP21902.1| C. briggsae CBR-ATG-1 protein [Caenorhabditis briggsae]
Unigene17802_TAEpaeTARAAPEI-5	Amino acid Transporter GlycoProtein subunit family member (atgp-1) [Caenorhabditis elegans] >gi|24817328|emb|CAB02316.2| C. elegans protein F26D10.9a, confirmed by transcript evidence [Caenorhabditis elegans]
Unigene17802_TAEpaeTARAAPEI-5	Alpha amylase, catalytic domain containing protein [Brugia malayi] >gi|158603527|gb|EDP39422.1| Alpha amylase, catalytic domain containing protein [Brugia malayi]
Unigene17802_TAEpaeTARAAPEI-5	Amino acid Transporter GlycoProtein subunit family member (atgp-2) [Caenorhabditis elegans] >gi|21912360|emb|CAB07562.2| C. elegans protein C38C6.2, confirmed by transcript evidence [Caenorhabditis elegans]
Unigene17802_TAEpaeTARAAPEI-5	PREDICTED: similar to sucrase [Acyrthosiphon pisum]
Unigene17802_TAEpaeTARAAPEI-5	oligo-1,6-glucosidase [Entamoeba histolytica HM-1:IMSS]
Unigene17802_TAEpaeTARAAPEI-5	Alpha amylase, catalytic domain containing protein [Brugia malayi] >gi|158592630|gb|EDP31228.1| Alpha amylase, catalytic domain containing protein [Brugia malayi]
Unigene17802_TAEpaeTARAAPEI-5	oligo-1,6-glucosidase [Entamoeba dispar SAW760]
Unigene17802_TAEpaeTARAAPEI-5	alpha-amylase [Aedes aegypti] >gi|108873258|gb|EAT37483.1| alpha-amylase [Aedes aegypti]
Unigene17802_TAEpaeTARAAPEI-5	PREDICTED: neutral and basic amino acid transport protein rBAT-like [Danio rerio]
Unigene17803_TAEpaeTARAAPEI-5	coiled-coil domain containing 63 [Xenopus laevis] >gi|38303983|gb|AAH61941.1| MGC68565 protein [Xenopus laevis]
Unigene17803_TAEpaeTARAAPEI-5	coiled-coil domain containing 63 [Xenopus (Silurana) tropicalis] >gi|170284599|gb|AAI61184.1| LOC100145514 protein [Xenopus (Silurana) tropicalis]
Unigene17803_TAEpaeTARAAPEI-5	PREDICTED: similar to axonemal p66.0 [Strongylocentrotus purpuratus] >gi|115932017|ref|XP_001177511.1| PREDICTED: similar to axonemal p66.0 [Strongylocentrotus purpuratus]
Unigene17803_TAEpaeTARAAPEI-5	axonemal p66.0 [Ciona intestinalis] >gi|20086391|dbj|BAB88833.1| axonemal p66.0 [Ciona intestinalis]
Unigene17803_TAEpaeTARAAPEI-5	DC2-related axonemal dynein intermediate chain 5 [Ciona intestinalis] >gi|84452997|dbj|BAE71136.1| DC2-related axonemal dynein intermediate chain 5 [Ciona intestinalis]
Unigene17803_TAEpaeTARAAPEI-5	PREDICTED: axonemal p66.0-like [Saccoglossus kowalevskii]
Unigene17803_TAEpaeTARAAPEI-5	PREDICTED: similar to CG5020-PA, isoform A [Canis familiaris]
Unigene17803_TAEpaeTARAAPEI-5	PREDICTED: similar to CG14905-PA [Canis familiaris]
Unigene17803_TAEpaeTARAAPEI-5	Zgc:101737 [Danio rerio]
Unigene17803_TAEpaeTARAAPEI-5	PREDICTED: similar to ENSANGP00000020287 [Nasonia vitripennis]
Unigene17804_TAEpaeTARAAPEI-5	FK506-Binding protein family member (fkb-6) [Caenorhabditis elegans] >gi|3876510|emb|CAB07371.1| C. elegans protein F31D4.3, confirmed by transcript evidence [Caenorhabditis elegans]
Unigene17804_TAEpaeTARAAPEI-5	C. briggsae CBR-FKB-6 protein [Caenorhabditis briggsae] >gi|187035813|emb|CAP25151.1| C. briggsae CBR-FKB-6 protein [Caenorhabditis briggsae]
Unigene17804_TAEpaeTARAAPEI-5	FKBP-type peptidyl-prolyl cis-trans isomerase-59, BmFKBP59 [Brugia malayi] >gi|158589249|gb|EDP28321.1| FKBP-type peptidyl-prolyl cis-trans isomerase-59, BmFKBP59 [Brugia malayi]
Unigene17804_TAEpaeTARAAPEI-5	peptidyl-prolyl cis-trans isomerase [Brugia malayi]
Unigene17804_TAEpaeTARAAPEI-5	FK506 binding protein 4 [Danio rerio]
Unigene17804_TAEpaeTARAAPEI-5	FK506 binding protein 52 [Danio rerio] >gi|28279562|gb|AAH45387.1| FK506 binding protein 4 [Danio rerio] >gi|182891952|gb|AAI65584.1| Fkbp4 protein [Danio rerio]
Unigene17804_TAEpaeTARAAPEI-5	PREDICTED: similar to FK506-binding protein FKBP59 CG4535-PA [Apis mellifera]
Unigene17804_TAEpaeTARAAPEI-5	peptidyl-prolyl cis-trans isomerase FKBP4 [Homo sapiens] >gi|399866|sp|Q02790.3|FKBP4_HUMAN RecName: Full=Peptidyl-prolyl cis-trans isomerase FKBP4; Short=PPIase FKBP4; AltName: Full=FK506-binding protein 4; Short=FKBP-4; AltName: Full=Rotamase; AltName: Full=HSP-binding immunophilin; Short=HBI; AltName: Full=Immunophilin FKBP52; AltName: Full=52 kDa FK506-binding protein; Short=52 kDa FKBP; Shor…
Unigene17804_TAEpaeTARAAPEI-5	FK506 binding protein 4, 59kDa [Xenopus laevis] >gi|46250071|gb|AAH68678.1| MGC81078 protein [Xenopus laevis]
Unigene17804_TAEpaeTARAAPEI-5	MGC83716 protein [Xenopus laevis]
Unigene17806_TAEpaeTARAAPEI-5	expressed protein [Schistosoma mansoni]
Unigene17806_TAEpaeTARAAPEI-5	expressed protein [Schistosoma mansoni]
Unigene17806_TAEpaeTARAAPEI-5	novel protein [Danio rerio]
Unigene17806_TAEpaeTARAAPEI-5	PREDICTED: similar to novel lectin C-type domain containing protein [Monodelphis domestica]
Unigene17806_TAEpaeTARAAPEI-5	coiled-coil domain-containing protein MTMR15 [Danio rerio] >gi|156229743|gb|AAI51827.1| Si:ch211-201b11.2 protein [Danio rerio]
Unigene17806_TAEpaeTARAAPEI-5	novel protein [Danio rerio]
Unigene17806_TAEpaeTARAAPEI-5	PREDICTED: similar to KIAA1018 protein [Ornithorhynchus anatinus]
Unigene17806_TAEpaeTARAAPEI-5	PREDICTED: similar to KIAA1018 protein [Gallus gallus]
Unigene17806_TAEpaeTARAAPEI-5	PREDICTED: myotubularin related protein 15 [Oryctolagus cuniculus]
Unigene17806_TAEpaeTARAAPEI-5	PREDICTED: Coiled-coil domain-containing protein MTMR15-like [Saccoglossus kowalevskii]
Unigene17807_TAEpaeTARAAPEI-5	zinc transporter 5 [Danio rerio] >gi|82182985|sp|Q6DG36.1|ZNT5_DANRE RecName: Full=Zinc transporter 5; Short=ZnT-5; AltName: Full=Solute carrier family 30 member 5 >gi|49903251|gb|AAH76517.1| Solute carrier family 30 (zinc transporter), member 5 [Danio rerio]
Unigene17807_TAEpaeTARAAPEI-5	Solute carrier family 30 (zinc transporter), member 5 [Danio rerio] >gi|182892178|gb|AAI65204.1| Slc30a5 protein [Danio rerio]
Unigene17807_TAEpaeTARAAPEI-5	solute carrier family 30 (zinc transporter), member 5, isoform CRA_b [Mus musculus]
Unigene17807_TAEpaeTARAAPEI-5	PREDICTED: similar to zinc transporter ZTL1 isoform 1 [Bos taurus]
Unigene17807_TAEpaeTARAAPEI-5	PREDICTED: similar to zinc transporter ZTL1 isoform 1 isoform 2 [Canis familiaris]
Unigene17807_TAEpaeTARAAPEI-5	zinc transporter 5 [Mus musculus] >gi|81915062|sp|Q8R4H9.1|ZNT5_MOUSE RecName: Full=Zinc transporter 5; Short=ZnT-5; AltName: Full=Solute carrier family 30 member 5 >gi|19744306|gb|AAL96438.1|AF461761_1 zinc transporter 5 [Mus musculus] >gi|23270961|gb|AAH33452.1| Solute carrier family 30 (zinc transporter), member 5 [Mus musculus]
Unigene17807_TAEpaeTARAAPEI-5	solute carrier family 30 (zinc transporter), member 5 [Sus scrofa] >gi|209401584|gb|ACI45559.1| solute carrier family 30 member 5 [Sus scrofa]
Unigene17807_TAEpaeTARAAPEI-5	solute carrier family 30 member 5 [Sus scrofa]
Unigene17807_TAEpaeTARAAPEI-5	SLC30A5 [Homo sapiens]
Unigene17807_TAEpaeTARAAPEI-5	solute carrier family 30 (zinc transporter), member 5 isoform 1 [Homo sapiens] >gi|74723898|sp|Q8TAD4.1|ZNT5_HUMAN RecName: Full=Zinc transporter 5; Short=ZnT-5; AltName: Full=ZnT-like transporter 1; Short=hZTL1; AltName: Full=Solute carrier family 30 member 5 >gi|19744304|gb|AAL96437.1|AF461760_1 zinc transporter 5 [Homo sapiens] >gi|20135611|gb|AAM09099.1| zinc transporter ZnT-5 [Homo sapiens] …
Unigene17809_TAEpaeTARAAPEI-5	mitochondrial solute carrier-related [Schistosoma mansoni] >gi|238662074|emb|CAZ33028.1| mitochondrial solute carrier-related [Schistosoma mansoni]
Unigene17809_TAEpaeTARAAPEI-5	PREDICTED: similar to tetratricopeptide repeat domain 30B [Ornithorhynchus anatinus]
Unigene17809_TAEpaeTARAAPEI-5	PREDICTED: similar to mitochondrial solute carrier protein [Monodelphis domestica]
Unigene17809_TAEpaeTARAAPEI-5	PREDICTED: solute carrier family 25, member 28 [Taeniopygia guttata]
Unigene17809_TAEpaeTARAAPEI-5	PREDICTED: similar to SLC25A28 protein [Monodelphis domestica]
Unigene17809_TAEpaeTARAAPEI-5	PREDICTED: similar to Solute carrier family 25, member 28 [Gallus gallus]
Unigene17809_TAEpaeTARAAPEI-5	Mitoferrin-2 [Salmo salar] >gi|223647920|gb|ACN10718.1| Mitoferrin-2 [Salmo salar]
Unigene17809_TAEpaeTARAAPEI-5	hCG16687, isoform CRA_e [Homo sapiens]
Unigene17809_TAEpaeTARAAPEI-5	solute carrier family 25, member 28 [Xenopus (Silurana) tropicalis] >gi|116487769|gb|AAI25783.1| solute carrier family 25, member 28 [Xenopus (Silurana) tropicalis]
Unigene17809_TAEpaeTARAAPEI-5	PREDICTED: similar to mitochondrial solute carrier-like protein isoform 1 [Macaca mulatta]
Unigene17810_TAEpaeTARAAPEI-5	cation-transporting atpase 13a1 (G-box binding protein) [Schistosoma mansoni]
Unigene17810_TAEpaeTARAAPEI-5	ATPase type 13A [Danio rerio] >gi|33311805|gb|AAH55391.1| ATPase type 13A [Danio rerio]
Unigene17810_TAEpaeTARAAPEI-5	ATPase type 13A1 [Xenopus (Silurana) tropicalis] >gi|183985774|gb|AAI66355.1| LOC100158629 protein [Xenopus (Silurana) tropicalis]
Unigene17810_TAEpaeTARAAPEI-5	ATPase type 13A1 [Xenopus laevis] >gi|183986111|gb|AAI66048.1| LOC100158446 protein [Xenopus laevis]
Unigene17810_TAEpaeTARAAPEI-5	PREDICTED: similar to ATPase type 13A [Apis mellifera]
Unigene17810_TAEpaeTARAAPEI-5	ATPase type 13A1 [Nasonia vitripennis]
Unigene17810_TAEpaeTARAAPEI-5	BcDNA.GH06032 [Drosophila melanogaster]
Unigene17810_TAEpaeTARAAPEI-5	CG6230 [Drosophila melanogaster] >gi|7297823|gb|AAF53072.1| CG6230 [Drosophila melanogaster] >gi|218505871|gb|ACK77596.1| FI03653p [Drosophila melanogaster]
Unigene17810_TAEpaeTARAAPEI-5	PREDICTED: similar to cation-transporting atpase 13a1 (g-box binding protein) [Acyrthosiphon pisum]
Unigene17810_TAEpaeTARAAPEI-5	GD22193 [Drosophila simulans] >gi|194191091|gb|EDX04667.1| GD22193 [Drosophila simulans]
Unigene17811_TAEpaeTARAAPEI-5	peter pan-related [Schistosoma mansoni] >gi|227299476|emb|CAY18156.1| peter pan-related [Schistosoma mansoni]
Unigene17811_TAEpaeTARAAPEI-5	peter pan-related [Schistosoma mansoni] >gi|238665931|emb|CAZ36605.1| peter pan-related [Schistosoma mansoni]
Unigene17811_TAEpaeTARAAPEI-5	SJCHGC02371 protein [Schistosoma japonicum]
Unigene17811_TAEpaeTARAAPEI-5	PREDICTED: similar to SSF1/P2Y11 chimeric protein [Monodelphis domestica]
Unigene17811_TAEpaeTARAAPEI-5	PREDICTED: similar to Peter pan homolog (Drosophila) [Ornithorhynchus anatinus]
Unigene17811_TAEpaeTARAAPEI-5	PREDICTED: PPAN-P2RY11 protein [Pan troglodytes]
Unigene17811_TAEpaeTARAAPEI-5	PREDICTED: peter pan homolog isoform 2 [Macaca mulatta]
Unigene17811_TAEpaeTARAAPEI-5	PREDICTED: peter pan homolog isoform 1 [Macaca mulatta]
Unigene17811_TAEpaeTARAAPEI-5	suppressor of SWI4 1 homolog [Pongo abelii] >gi|75042525|sp|Q5REM3.1|SSF1_PONAB RecName: Full=Suppressor of SWI4 1 homolog; Short=Ssf-1; AltName: Full=Peter Pan homolog
Unigene17811_TAEpaeTARAAPEI-5	PPAN-P2RY11 protein [Homo sapiens] >gi|11877243|emb|CAC18877.1| SSF1/P2Y11 chimeric protein [Homo sapiens] >gi|119604482|gb|EAW84076.1| hCG2039996 [Homo sapiens] >gi|189442454|gb|AAI67833.1| PPAN-P2RY11 readthrough transcript [synthetic construct]
Unigene17814_TAEpaeTARAAPEI-5	PREDICTED: similar to Phosphoglycerate mutase family member 5 [Ciona intestinalis]
Unigene17814_TAEpaeTARAAPEI-5	phosphoglycerate mutase family member 5 [Culex quinquefasciatus] >gi|167870450|gb|EDS33833.1| phosphoglycerate mutase family member 5 [Culex quinquefasciatus]
Unigene17814_TAEpaeTARAAPEI-5	expressed protein [Schistosoma mansoni]
Unigene17814_TAEpaeTARAAPEI-5	phosphoglycerate mutase-like protein [Trypanosoma brucei TREU927] >gi|70834484|gb|EAN79986.1| phosphoglycerate mutase-like protein [Trypanosoma brucei]
Unigene17814_TAEpaeTARAAPEI-5	PREDICTED: similar to Phosphoglycerate mutase family member 5 precursor (Bcl-XL-binding protein v68) isoform 1 [Bos taurus]
Unigene17814_TAEpaeTARAAPEI-5	PREDICTED: similar to Bcl-XL-binding protein v68 [Canis familiaris]
Unigene17814_TAEpaeTARAAPEI-5	Serine/threonine-protein phosphatase PGAM5, mitochondrial [Lepeophtheirus salmonis]
Unigene17814_TAEpaeTARAAPEI-5	phosphoglycerate mutase [Schistosoma japonicum]
Unigene17814_TAEpaeTARAAPEI-5	SJCHGC05048 protein [Schistosoma japonicum]
Unigene17814_TAEpaeTARAAPEI-5	PREDICTED: similar to phosphoglycerate mutase family member 5 [Ciona intestinalis]
Unigene17815_TAEpaeTARAAPEI-5	expressed protein [Schistosoma mansoni]
Unigene17815_TAEpaeTARAAPEI-5	proteophosphoglycan 5 [Leishmania major strain Friedlin] >gi|70905642|gb|AAZ14281.1| proteophosphoglycan 5 [Leishmania major strain Friedlin]
Unigene17815_TAEpaeTARAAPEI-5	proteophosphoglycan ppg4 [Leishmania major strain Friedlin] >gi|70905641|gb|AAZ14280.1| proteophosphoglycan ppg4 [Leishmania major strain Friedlin]
Unigene17815_TAEpaeTARAAPEI-5	proteophosphoglycan ppg4 [Leishmania braziliensis MHOM/BR/75/M2904] >gi|134065503|emb|CAM43270.1| proteophosphoglycan ppg4 [Leishmania braziliensis]
Unigene17815_TAEpaeTARAAPEI-5	proteophosphoglycan ppg4 [Leishmania braziliensis MHOM/BR/75/M2904] >gi|134065504|emb|CAM43271.1| proteophosphoglycan ppg4 [Leishmania braziliensis]
Unigene17815_TAEpaeTARAAPEI-5	proteophosphoglycan ppg1 [Leishmania major strain Friedlin] >gi|70905643|gb|AAZ14282.1| proteophosphoglycan ppg1 [Leishmania major strain Friedlin]
Unigene17815_TAEpaeTARAAPEI-5	proteophosphoglycan ppg4 [Leishmania infantum] >gi|134073236|emb|CAM71958.1| proteophosphoglycan ppg4 [Leishmania infantum]
Unigene17815_TAEpaeTARAAPEI-5	proteophosphoglycan ppg3 [Leishmania major strain Friedlin]
Unigene17815_TAEpaeTARAAPEI-5	PREDICTED: similar to p600 [Ciona intestinalis]
Unigene17815_TAEpaeTARAAPEI-5	PREDICTED: similar to ubiquitin protein ligase E3 component n-recognin 4 [Nasonia vitripennis]
Unigene17816_TAEpaeTARAAPEI-5	Hypothetical protein F01G12.6 [Caenorhabditis elegans]
Unigene17816_TAEpaeTARAAPEI-5	Hypothetical protein CBG16369 [Caenorhabditis briggsae] >gi|187026530|emb|CAP34100.1| Hypothetical protein CBG16369 [Caenorhabditis briggsae]
Unigene17816_TAEpaeTARAAPEI-5	PREDICTED: similar to GA11164-PA [Tribolium castaneum]
Unigene17816_TAEpaeTARAAPEI-5	ecotropic viral integration site [Aedes aegypti] >gi|108870049|gb|EAT34274.1| ecotropic viral integration site [Aedes aegypti]
Unigene17816_TAEpaeTARAAPEI-5	CG11727, isoform D [Drosophila melanogaster] >gi|272506056|gb|ACZ95257.1| CG11727, isoform D [Drosophila melanogaster]
Unigene17816_TAEpaeTARAAPEI-5	CG11727, isoform C [Drosophila melanogaster] >gi|260310416|gb|ACX36506.1| MIP13464p [Drosophila melanogaster] >gi|260310440|gb|ACX36508.1| MIP13364p [Drosophila melanogaster] >gi|272506055|gb|ACZ95256.1| CG11727, isoform C [Drosophila melanogaster]
Unigene17816_TAEpaeTARAAPEI-5	GE17295 [Drosophila yakuba] >gi|194188387|gb|EDX01971.1| GE17295 [Drosophila yakuba]
Unigene17816_TAEpaeTARAAPEI-5	GI14892 [Drosophila mojavensis] >gi|193908520|gb|EDW07387.1| GI14892 [Drosophila mojavensis]
Unigene17816_TAEpaeTARAAPEI-5	GG18855 [Drosophila erecta] >gi|190648771|gb|EDV46049.1| GG18855 [Drosophila erecta]
Unigene17816_TAEpaeTARAAPEI-5	ecotropic viral integration site [Culex quinquefasciatus] >gi|167876614|gb|EDS39997.1| ecotropic viral integration site [Culex quinquefasciatus]
Unigene17817_TAEpaeTARAAPEI-5	GJ11255 [Drosophila virilis] >gi|194155781|gb|EDW70965.1| GJ11255 [Drosophila virilis]
Unigene17817_TAEpaeTARAAPEI-5	proteophosphoglycan 5 [Leishmania major strain Friedlin] >gi|70905642|gb|AAZ14281.1| proteophosphoglycan 5 [Leishmania major strain Friedlin]
Unigene17819_TAEpaeTARAAPEI-5	coiled-coil domain containing 148 [Rattus norvegicus]
Unigene17819_TAEpaeTARAAPEI-5	coiled-coil domain-containing protein 148 [Mus musculus] >gi|81885228|sp|Q6P5U8.1|CC148_MOUSE RecName: Full=Coiled-coil domain-containing protein 148 >gi|38541028|gb|AAH62650.1| Ccdc148 protein [Mus musculus] >gi|220941536|emb|CAM25253.2| coiled-coil domain containing 148 [Mus musculus] >gi|220941614|emb|CAM17291.2| coiled-coil domain containing 148 [Mus musculus] >gi|220941701|emb|CAM21726.2| co…
Unigene17819_TAEpaeTARAAPEI-5	mCG50587 [Mus musculus]
Unigene17819_TAEpaeTARAAPEI-5	PREDICTED: similar to coiled-coil domain containing 148 [Bos taurus]
Unigene17819_TAEpaeTARAAPEI-5	PREDICTED: coiled-coil domain containing 148 [Equus caballus]
Unigene17819_TAEpaeTARAAPEI-5	CCDC148 protein [Homo sapiens]
Unigene17819_TAEpaeTARAAPEI-5	RecName: Full=Coiled-coil domain-containing protein 148
Unigene17819_TAEpaeTARAAPEI-5	coiled-coil domain-containing protein 148 isoform 1 [Homo sapiens]
Unigene17819_TAEpaeTARAAPEI-5	RecName: Full=Coiled-coil domain-containing protein 148
Unigene17819_TAEpaeTARAAPEI-5	PREDICTED: similar to coiled-coil domain containing 148 [Hydra magnipapillata]
Unigene17821_TAEpaeTARAAPEI-5	PREDICTED: similar to G protein-coupled receptor 89 [Apis mellifera]
Unigene17821_TAEpaeTARAAPEI-5	PREDICTED: similar to G protein-coupled receptor 89 isoform 2 [Canis familiaris]
Unigene17821_TAEpaeTARAAPEI-5	protein GPR89 [Homo sapiens] >gi|148228819|ref|NP_001091081.1| protein GPR89 isoform 1 [Homo sapiens] >gi|114558403|ref|XP_514414.2| PREDICTED: G protein-coupled receptor 89 isoform 8 [Pan troglodytes] >gi|74753479|sp|Q9Y302.1|GPR89_HUMAN RecName: Full=Protein GPR89; AltName: Full=Putative MAPK-activating protein PM01; AltName: Full=Putative NF-kappa-B-activating protein 90 >gi|4680665|gb|AAD2772…
Unigene17821_TAEpaeTARAAPEI-5	PREDICTED: similar to GPR89 protein [Equus caballus]
Unigene17821_TAEpaeTARAAPEI-5	GPR89 protein [Bos taurus]
Unigene17821_TAEpaeTARAAPEI-5	PREDICTED: similar to G protein-coupled receptor 89 isoform 6 [Macaca mulatta]
Unigene17821_TAEpaeTARAAPEI-5	PREDICTED: G protein-coupled receptor 89B-like [Oryctolagus cuniculus]
Unigene17821_TAEpaeTARAAPEI-5	PREDICTED: similar to G protein-coupled receptor 89 isoform 7 [Macaca mulatta]
Unigene17821_TAEpaeTARAAPEI-5	protein GPR89 [Gallus gallus] >gi|82231229|sp|Q5F448.1|GPR89_CHICK RecName: Full=Protein GPR89
Unigene17821_TAEpaeTARAAPEI-5	PREDICTED: similar to GPR89 protein [Monodelphis domestica]
Unigene17822_TAEpaeTARAAPEI-5	nucleolar rna-associated protein [Schistosoma mansoni]
Unigene17822_TAEpaeTARAAPEI-5	Nucleolar protein 6 [Schistosoma japonicum]
Unigene17822_TAEpaeTARAAPEI-5	PREDICTED: similar to Nucleolar protein 6 [Taeniopygia guttata]
Unigene17822_TAEpaeTARAAPEI-5	PREDICTED: similar to nucleolar RNA-associated protein alpha isoform [Canis familiaris]
Unigene17822_TAEpaeTARAAPEI-5	nucleolar protein 6 [Xenopus (Silurana) tropicalis] >gi|62900664|sp|Q5M7P5.1|NOL6_XENTR RecName: Full=Nucleolar protein 6 >gi|56789554|gb|AAH88522.1| nucleolar protein family 6 (RNA-associated) [Xenopus (Silurana) tropicalis]
Unigene17822_TAEpaeTARAAPEI-5	nucleolar protein family 6 [Bos taurus] >gi|148743926|gb|AAI42239.1| NOL6 protein [Bos taurus]
Unigene17822_TAEpaeTARAAPEI-5	PREDICTED: similar to nucleolar RNA-associated protein alpha isoform isoform 2 [Macaca mulatta]
Unigene17822_TAEpaeTARAAPEI-5	PREDICTED: similar to nucleolar protein family 6 [Equus caballus]
Unigene17822_TAEpaeTARAAPEI-5	nucleolar protein family 6 (RNA-associated), isoform CRA_b [Homo sapiens]
Unigene17822_TAEpaeTARAAPEI-5	NOL6 protein [Homo sapiens]
Unigene17823_TAEpaeTARAAPEI-5	tfiia large subunit [Schistosoma mansoni]
Unigene17823_TAEpaeTARAAPEI-5	tfiia large subunit [Schistosoma mansoni]
Unigene17823_TAEpaeTARAAPEI-5	SJCHGC06110 protein [Schistosoma japonicum]
Unigene17823_TAEpaeTARAAPEI-5	AGAP002958-PA [Anopheles gambiae str. PEST] >gi|157017840|gb|EAA07559.4| AGAP002958-PA [Anopheles gambiae str. PEST]
Unigene17823_TAEpaeTARAAPEI-5	PREDICTED: similar to TFIIA [Tribolium castaneum]
Unigene17823_TAEpaeTARAAPEI-5	TFIIA [Culex quinquefasciatus] >gi|167873053|gb|EDS36436.1| TFIIA [Culex quinquefasciatus]
Unigene17823_TAEpaeTARAAPEI-5	general transcription factor IIA, 1-like [Xenopus (Silurana) tropicalis]
Unigene17823_TAEpaeTARAAPEI-5	general transcription factor IIA, 1-like [Xenopus (Silurana) tropicalis] >gi|89268881|emb|CAJ83735.1| TFIIA-alpha/beta-like factor [Xenopus tropicalis]
Unigene17823_TAEpaeTARAAPEI-5	PREDICTED: similar to general transcription facter IIA subunit 1 [Monodelphis domestica]
Unigene17823_TAEpaeTARAAPEI-5	GF16279 [Drosophila ananassae] >gi|190628391|gb|EDV43915.1| GF16279 [Drosophila ananassae]
Unigene17824_TAEpaeTARAAPEI-5	Hypothetical protein CBG18133 [Caenorhabditis briggsae] >gi|187025170|emb|CAP35637.1| Hypothetical protein CBG18133 [Caenorhabditis briggsae]
Unigene17824_TAEpaeTARAAPEI-5	RecName: Full=Uncharacterized protein C30C11.4 >gi|156223|gb|AAA27967.1| Hypothetical protein C30C11.4 [Caenorhabditis elegans]
Unigene17824_TAEpaeTARAAPEI-5	PREDICTED: similar to heat shock 70kDa protein 4 isoform a isoform 2 [Macaca mulatta]
Unigene17824_TAEpaeTARAAPEI-5	PREDICTED: heat shock 70kDa protein 4 isoform 3 [Pan troglodytes]
Unigene17824_TAEpaeTARAAPEI-5	heat shock 70 kDa protein 4 [Canis lupus familiaris] >gi|122137121|sp|Q2TFN9.1|HSP74_CANFA RecName: Full=Heat shock 70 kDa protein 4; AltName: Full=Heat shock 70-related protein APG-2 >gi|62631867|gb|AAX89038.1| heat shock protein Apg-2 [Canis lupus familiaris]
Unigene17824_TAEpaeTARAAPEI-5	PREDICTED: similar to heat shock 70kDa protein 4 isoform a isoform 3 [Macaca mulatta]
Unigene17824_TAEpaeTARAAPEI-5	heat shock 70kDa protein 4 [Pongo abelii] >gi|75061973|sp|Q5RDM4.1|HSP74_PONAB RecName: Full=Heat shock 70 kDa protein 4
Unigene17824_TAEpaeTARAAPEI-5	PREDICTED: heat shock 70kDa protein 4 isoform 6 [Pan troglodytes]
Unigene17824_TAEpaeTARAAPEI-5	PREDICTED: heat shock 70kDa protein 4 isoform 5 [Pan troglodytes]
Unigene17824_TAEpaeTARAAPEI-5	heat shock 70 kDa protein 4 [Homo sapiens] >gi|206729934|sp|P34932.4|HSP74_HUMAN RecName: Full=Heat shock 70 kDa protein 4; AltName: Full=Heat shock 70-related protein APG-2; AltName: Full=HSP70RY >gi|83406034|gb|AAI10862.1| Heat shock 70kDa protein 4 [Homo sapiens] >gi|116496803|gb|AAI26123.1| Heat shock 70kDa protein 4 [Homo sapiens] >gi|116496805|gb|AAI26125.1| Heat shock 70kDa protein 4 [Homo…
Unigene17826_TAEpaeTARAAPEI-5	DNA replication licensing factor MCM3 [Schistosoma mansoni]
Unigene17826_TAEpaeTARAAPEI-5	PREDICTED: minichromosome maintenance complex component 3 [Taeniopygia guttata]
Unigene17826_TAEpaeTARAAPEI-5	PREDICTED: minichromosome maintenance protein 3 isoform 3 [Macaca mulatta]
Unigene17826_TAEpaeTARAAPEI-5	PREDICTED: minichromosome maintenance protein 3 isoform 2 [Macaca mulatta]
Unigene17826_TAEpaeTARAAPEI-5	minichromosome maintenance complex component 3 [Pongo abelii] >gi|75070633|sp|Q5R8G6.1|MCM3_PONAB RecName: Full=DNA replication licensing factor MCM3
Unigene17826_TAEpaeTARAAPEI-5	PREDICTED: similar to DNA replication licensing factor MCM3 (DNA polymerase alpha holoenzyme-associated protein P1) (RLF subunit beta) (P102 protein) (P1-MCM3) [Sus scrofa]
Unigene17826_TAEpaeTARAAPEI-5	MCM3 minichromosome maintenance deficient 3 (S. cerevisiae), isoform CRA_b [Homo sapiens]
Unigene17826_TAEpaeTARAAPEI-5	cervical cancer proto-oncogene 5 [Homo sapiens]
Unigene17826_TAEpaeTARAAPEI-5	hRlf beta subunit (p102 protein) [Homo sapiens]
Unigene17826_TAEpaeTARAAPEI-5	DNA replication licensing factor MCM3 [Homo sapiens] >gi|19857543|sp|P25205.3|MCM3_HUMAN RecName: Full=DNA replication licensing factor MCM3; AltName: Full=DNA polymerase alpha holoenzyme-associated protein P1; AltName: Full=RLF subunit beta; AltName: Full=p102; AltName: Full=P1-MCM3 >gi|5824000|emb|CAA44078.2| P1.h protein [Homo sapiens] >gi|6969149|emb|CAB75298.1| minichromosome maintenance com…
Unigene17827_TAEpaeTARAAPEI-5	dynein heavy chain [Schistosoma mansoni]
Unigene17827_TAEpaeTARAAPEI-5	PREDICTED: similar to CG1842-PA [Canis familiaris]
Unigene17827_TAEpaeTARAAPEI-5	dynein, axonemal, heavy chain 10 [Mus musculus]
Unigene17827_TAEpaeTARAAPEI-5	PREDICTED: dynein, axonemal, heavy polypeptide 10 [Rattus norvegicus]
Unigene17827_TAEpaeTARAAPEI-5	mCG51124 [Mus musculus]
Unigene17827_TAEpaeTARAAPEI-5	PREDICTED: dynein, axonemal, heavy chain 10 [Equus caballus]
Unigene17827_TAEpaeTARAAPEI-5	hCG1811879 [Homo sapiens]
Unigene17827_TAEpaeTARAAPEI-5	dynein, axonemal, heavy chain 10 [Homo sapiens]
Unigene17827_TAEpaeTARAAPEI-5	DNAH10 variant protein [Homo sapiens]
Unigene17827_TAEpaeTARAAPEI-5	KIAA2017 protein [Homo sapiens]
Unigene17830_TAEpaeTARAAPEI-5	proteophosphoglycan ppg4 [Leishmania major strain Friedlin] >gi|70905641|gb|AAZ14280.1| proteophosphoglycan ppg4 [Leishmania major strain Friedlin]
Unigene17830_TAEpaeTARAAPEI-5	proteophosphoglycan 5 [Leishmania major strain Friedlin] >gi|70905642|gb|AAZ14281.1| proteophosphoglycan 5 [Leishmania major strain Friedlin]
Unigene17830_TAEpaeTARAAPEI-5	proteophosphoglycan ppg4 [Leishmania braziliensis MHOM/BR/75/M2904] >gi|134065503|emb|CAM43270.1| proteophosphoglycan ppg4 [Leishmania braziliensis]
Unigene17830_TAEpaeTARAAPEI-5	proteophosphoglycan ppg1 [Leishmania major strain Friedlin] >gi|70905643|gb|AAZ14282.1| proteophosphoglycan ppg1 [Leishmania major strain Friedlin]
Unigene17830_TAEpaeTARAAPEI-5	gastric mucin [Sus scrofa]
Unigene17830_TAEpaeTARAAPEI-5	proteophosphoglycan ppg4 [Leishmania infantum] >gi|134073236|emb|CAM71958.1| proteophosphoglycan ppg4 [Leishmania infantum]
Unigene17830_TAEpaeTARAAPEI-5	proteophosphoglycan ppg4 [Leishmania braziliensis MHOM/BR/75/M2904] >gi|134065504|emb|CAM43271.1| proteophosphoglycan ppg4 [Leishmania braziliensis]
Unigene17830_TAEpaeTARAAPEI-5	proteophosphoglycan ppg3 [Leishmania major strain Friedlin]
Unigene17830_TAEpaeTARAAPEI-5	GH16383 [Drosophila grimshawi] >gi|193897798|gb|EDV96664.1| GH16383 [Drosophila grimshawi]
Unigene17830_TAEpaeTARAAPEI-5	histidine kinase [Schistosoma mansoni]
Unigene17832_TAEpaeTARAAPEI-5	symplekin [Schistosoma mansoni]
Unigene17832_TAEpaeTARAAPEI-5	symplekin [Xenopus (Silurana) tropicalis] >gi|39645377|gb|AAH63899.1| symplekin [Xenopus (Silurana) tropicalis]
Unigene17832_TAEpaeTARAAPEI-5	novel protein similar to vertebrate symplekin (SYMPK) [Danio rerio]
Unigene17832_TAEpaeTARAAPEI-5	symplekin [Rattus norvegicus]
Unigene17832_TAEpaeTARAAPEI-5	symplekin [Mus musculus]
Unigene17832_TAEpaeTARAAPEI-5	RecName: Full=Symplekin >gi|29436402|gb|AAH49852.1| Sympk protein [Mus musculus]
Unigene17832_TAEpaeTARAAPEI-5	PREDICTED: symplekin, partial [Oryctolagus cuniculus]
Unigene17832_TAEpaeTARAAPEI-5	PREDICTED: similar to Symplekin [Monodelphis domestica]
Unigene17832_TAEpaeTARAAPEI-5	SYMPK protein [Homo sapiens] >gi|211826975|gb|AAH06536.2| SYMPK protein [Homo sapiens]
Unigene17832_TAEpaeTARAAPEI-5	symplekin, isoform CRA_c [Homo sapiens]
Unigene17833_TAEpaeTARAAPEI-5	rho gtpase activating protein [Schistosoma mansoni]
Unigene17833_TAEpaeTARAAPEI-5	PREDICTED: si:ch211-223a10.2 [Danio rerio]
Unigene17833_TAEpaeTARAAPEI-5	PREDICTED: similar to Rho GTPase activating protein 24 isoform 2 [Gallus gallus]
Unigene17833_TAEpaeTARAAPEI-5	PREDICTED: Rho GTPase activating protein 24-like [Danio rerio]
Unigene17833_TAEpaeTARAAPEI-5	PREDICTED: Rho GTPase activating protein 2 [Oryctolagus cuniculus]
Unigene17833_TAEpaeTARAAPEI-5	PREDICTED: similar to Rho GTPase activating protein 2 [Gallus gallus]
Unigene17833_TAEpaeTARAAPEI-5	rho GTPase-activating protein 22 [Homo sapiens] >gi|74750129|sp|Q7Z5H3.1|RHG22_HUMAN RecName: Full=Rho GTPase-activating protein 22; AltName: Full=Rho-type GTPase-activating protein 22 >gi|32493236|gb|AAP85632.1| Rho GTPase activating protein 2 [Homo sapiens] >gi|119613533|gb|EAW93127.1| Rho GTPase activating protein 22, isoform CRA_c [Homo sapiens] >gi|148342579|gb|ABQ59059.1| ARHGAP22 protein […
Unigene17833_TAEpaeTARAAPEI-5	PREDICTED: Rho GTPase activating protein 24 isoform 1 [Equus caballus]
Unigene17833_TAEpaeTARAAPEI-5	PREDICTED: Rho GTPase activating protein 24 isoform 2 [Equus caballus]
Unigene17833_TAEpaeTARAAPEI-5	PREDICTED: similar to Rho GTPase activating protein 2 [Monodelphis domestica]
Unigene17834_TAEpaeTARAAPEI-5	expressed protein [Schistosoma mansoni]
Unigene17834_TAEpaeTARAAPEI-5	PREDICTED: Brd8 protein-like [Danio rerio]
Unigene17834_TAEpaeTARAAPEI-5	PREDICTED: bromodomain containing 8-like [Saccoglossus kowalevskii]
Unigene17834_TAEpaeTARAAPEI-5	PREDICTED: Brd8 protein-like [Danio rerio]
Unigene17834_TAEpaeTARAAPEI-5	Brd8 protein [Danio rerio]
Unigene17834_TAEpaeTARAAPEI-5	LOC779589 protein [Xenopus (Silurana) tropicalis]
Unigene17834_TAEpaeTARAAPEI-5	PREDICTED: similar to Brd8 protein [Strongylocentrotus purpuratus]
Unigene17834_TAEpaeTARAAPEI-5	PREDICTED: bromodomain containing 8 isoform 1 [Bos taurus]
Unigene17834_TAEpaeTARAAPEI-5	AGAP003845-PA [Anopheles gambiae str. PEST] >gi|157019127|gb|EAA05996.4| AGAP003845-PA [Anopheles gambiae str. PEST]
Unigene17834_TAEpaeTARAAPEI-5	bromodomain-containing protein 8 isoform 4 [Homo sapiens]
Unigene17835_TAEpaeTARAAPEI-5	heat containing protein [Schistosoma mansoni]
Unigene17835_TAEpaeTARAAPEI-5	GL12854 [Drosophila persimilis] >gi|194112751|gb|EDW34794.1| GL12854 [Drosophila persimilis]
Unigene17835_TAEpaeTARAAPEI-5	GH15141 [Drosophila grimshawi] >gi|193897677|gb|EDV96543.1| GH15141 [Drosophila grimshawi]
Unigene17835_TAEpaeTARAAPEI-5	furry, isoform C [Drosophila melanogaster] >gi|272455126|gb|AAF50234.3| furry, isoform C [Drosophila melanogaster]
Unigene17835_TAEpaeTARAAPEI-5	GD12904 [Drosophila simulans] >gi|194196309|gb|EDX09885.1| GD12904 [Drosophila simulans]
Unigene17835_TAEpaeTARAAPEI-5	fry [Drosophila yakuba] >gi|194179370|gb|EDW92981.1| fry [Drosophila yakuba]
Unigene17835_TAEpaeTARAAPEI-5	PREDICTED: similar to AGAP004892-PA [Acyrthosiphon pisum]
Unigene17835_TAEpaeTARAAPEI-5	GG14017 [Drosophila erecta] >gi|190653987|gb|EDV51230.1| GG14017 [Drosophila erecta]
Unigene17835_TAEpaeTARAAPEI-5	fry [Drosophila melanogaster]
Unigene17835_TAEpaeTARAAPEI-5	furry, isoform B [Drosophila melanogaster] >gi|74870794|sp|Q9VT28.2|FRY_DROME RecName: Full=Protein furry >gi|23093782|gb|AAF50228.2| furry, isoform B [Drosophila melanogaster]
Unigene17837_TAEpaeTARAAPEI-5	PREDICTED: hypothetical protein [Saccoglossus kowalevskii]
Unigene17838_TAEpaeTARAAPEI-5	histone METhyltransferase-like family member (met-1) [Caenorhabditis elegans] >gi|134054068|gb|ABO52816.1| Histone methyltransferase-like protein 1, isoform a [Caenorhabditis elegans]
Unigene17838_TAEpaeTARAAPEI-5	histone METhyltransferase-like family member (met-1) [Caenorhabditis elegans] >gi|25395254|pir||B87754 protein C43E11.3 [imported] - Caenorhabditis elegans >gi|134054069|gb|ABO52817.1| Histone methyltransferase-like protein 1, isoform b [Caenorhabditis elegans]
Unigene17838_TAEpaeTARAAPEI-5	PREDICTED: similar to Formin-binding protein 3 (Formin-binding protein 11) (FBP 11) isoform 6 [Canis familiaris]
Unigene17838_TAEpaeTARAAPEI-5	PREDICTED: similar to SET domain containing 2 [Ciona intestinalis]
Unigene17838_TAEpaeTARAAPEI-5	SET domain containing protein [Brugia malayi] >gi|158593910|gb|EDP32504.1| SET domain containing protein [Brugia malayi]
Unigene17838_TAEpaeTARAAPEI-5	PREDICTED: similar to AGAP011688-PA [Tribolium castaneum]
Unigene17839_TAEpaeTARAAPEI-5	laminin [Schistosoma mansoni]
Unigene17839_TAEpaeTARAAPEI-5	laminin, alpha 1 [Danio rerio] >gi|71370785|gb|AAZ30636.1| laminin alpha 1 [Danio rerio]
Unigene17839_TAEpaeTARAAPEI-5	laminin alpha 1 [Danio rerio]
Unigene17839_TAEpaeTARAAPEI-5	PREDICTED: laminin, alpha 1 [Oryctolagus cuniculus]
Unigene17839_TAEpaeTARAAPEI-5	PREDICTED: similar to laminin, alpha 1 precursor [Canis familiaris]
Unigene17839_TAEpaeTARAAPEI-5	laminin, alpha 1 [Mus musculus]
Unigene17839_TAEpaeTARAAPEI-5	laminin subunit alpha-1 precursor [Mus musculus] >gi|225000362|gb|AAI72652.1| Laminin, alpha 1 [synthetic construct] >gi|225356474|gb|AAI56302.1| Laminin, alpha 1 [synthetic construct]
Unigene17839_TAEpaeTARAAPEI-5	RecName: Full=Laminin subunit alpha-1; AltName: Full=Laminin A chain; AltName: Full=Laminin-1 subunit alpha; AltName: Full=Laminin-3 subunit alpha; AltName: Full=S-laminin subunit alpha; Short=S-LAM alpha; Flags: Precursor >gi|309420|gb|AAA39410.1| laminin A chain [Mus musculus]
Unigene17839_TAEpaeTARAAPEI-5	laminin, alpha 1, isoform CRA_d [Homo sapiens]
Unigene17839_TAEpaeTARAAPEI-5	laminin subunit alpha-1 precursor [Homo sapiens] >gi|281185471|sp|P25391.2|LAMA1_HUMAN RecName: Full=Laminin subunit alpha-1; AltName: Full=Laminin A chain; AltName: Full=Laminin-1 subunit alpha; AltName: Full=Laminin-3 subunit alpha; AltName: Full=S-laminin subunit alpha; Short=S-LAM alpha; Flags: Precursor >gi|225000842|gb|AAI72449.1| Laminin, alpha 1 [synthetic construct]
Unigene17840_TAEpaeTARAAPEI-5	C. briggsae CBR-EGL-45 protein [Caenorhabditis briggsae] >gi|229488250|sp|A8WM57.1|EIF3A_CAEBR RecName: Full=Eukaryotic translation initiation factor 3 subunit A; Short=eIF3a; AltName: Full=Eukaryotic translation initiation factor 3 subunit 10; AltName: Full=Egg-laying defective protein 45 >gi|187039379|emb|CAP21561.1| C. briggsae CBR-EGL-45 protein [Caenorhabditis briggsae]
Unigene17840_TAEpaeTARAAPEI-5	EGg Laying defective family member (egl-45) [Caenorhabditis elegans] >gi|462003|sp|P34339.1|EIF3A_CAEEL RecName: Full=Eukaryotic translation initiation factor 3 subunit A; Short=eIF3a; AltName: Full=Eukaryotic translation initiation factor 3 subunit 10; AltName: Full=Egg-laying defective protein 45 >gi|388574|gb|AAA27955.1| Egg laying defective protein 45 [Caenorhabditis elegans]
Unigene17840_TAEpaeTARAAPEI-5	eukaryotic translation initiation factor 3 subunit 10 [Brugia malayi] >gi|229488249|sp|A8PKH2.1|EIF3A_BRUMA RecName: Full=Eukaryotic translation initiation factor 3 subunit A; Short=eIF3a; AltName: Full=Eukaryotic translation initiation factor 3 subunit 10
Unigene17840_TAEpaeTARAAPEI-5	LOC563976 protein [Danio rerio]
Unigene17840_TAEpaeTARAAPEI-5	proline-rich protein BstNI subfamily 1-like [Mus musculus]
Unigene17840_TAEpaeTARAAPEI-5	mCG118763, isoform CRA_a [Mus musculus]
Unigene17840_TAEpaeTARAAPEI-5	mCG118763, isoform CRA_b [Mus musculus]
Unigene17840_TAEpaeTARAAPEI-5	mCG118763, isoform CRA_c [Mus musculus]
Unigene17840_TAEpaeTARAAPEI-5	sterile alpha motif domain containing 1 [Mus musculus]
Unigene17840_TAEpaeTARAAPEI-5	basic salivary proline-rich protein 1 isoform 1 preproprotein [Homo sapiens]
Unigene17841_TAEpaeTARAAPEI-5	beige/beach protein-related [Schistosoma mansoni] >gi|238663838|emb|CAZ34702.1| beige/beach protein-related [Schistosoma mansoni]
Unigene17842_TAEpaeTARAAPEI-5	GE13762 [Drosophila yakuba] >gi|194177720|gb|EDW91331.1| GE13762 [Drosophila yakuba]
Unigene17842_TAEpaeTARAAPEI-5	GG20821 [Drosophila erecta] >gi|190658162|gb|EDV55375.1| GG20821 [Drosophila erecta]
Unigene17842_TAEpaeTARAAPEI-5	PREDICTED: similar to pituitary homeobox1 [Tribolium castaneum]
Unigene17842_TAEpaeTARAAPEI-5	Ptx1 [Tribolium castaneum]
Unigene17842_TAEpaeTARAAPEI-5	UNC-30 [Caenorhabditis remanei]
Unigene17842_TAEpaeTARAAPEI-5	UNC-30 [Caenorhabditis remanei] >gi|258503935|gb|ACV72697.1| UNC-30 [Caenorhabditis remanei] >gi|258503937|gb|ACV72698.1| UNC-30 [Caenorhabditis remanei]
Unigene17842_TAEpaeTARAAPEI-5	UNC-30 [Caenorhabditis remanei] >gi|258503921|gb|ACV72690.1| UNC-30 [Caenorhabditis remanei] >gi|258503945|gb|ACV72702.1| UNC-30 [Caenorhabditis remanei]
Unigene17842_TAEpaeTARAAPEI-5	UNC-30 [Caenorhabditis remanei] >gi|258503923|gb|ACV72691.1| UNC-30 [Caenorhabditis remanei] >gi|258503925|gb|ACV72692.1| UNC-30 [Caenorhabditis remanei] >gi|258503927|gb|ACV72693.1| UNC-30 [Caenorhabditis remanei] >gi|258503933|gb|ACV72696.1| UNC-30 [Caenorhabditis remanei] >gi|258503939|gb|ACV72699.1| UNC-30 [Caenorhabditis remanei] >gi|258503943|gb|ACV72701.1| UNC-30 [Caenorhabditis remanei]
Unigene17842_TAEpaeTARAAPEI-5	UNC-30 [Caenorhabditis remanei]
Unigene17842_TAEpaeTARAAPEI-5	GM15768 [Drosophila sechellia] >gi|194135025|gb|EDW56541.1| GM15768 [Drosophila sechellia]
Unigene17844_TAEpaeTARAAPEI-5	MAGUK p55 subfamily member 6 [Schistosoma japonicum]
Unigene17844_TAEpaeTARAAPEI-5	maguk P55 subfamily member 26 [Schistosoma mansoni]
Unigene17844_TAEpaeTARAAPEI-5	PREDICTED: membrane protein, palmitoylated 2 (MAGUK p55 subfamily member 2)-like, partial [Saccoglossus kowalevskii]
Unigene17844_TAEpaeTARAAPEI-5	AGAP008321-PA [Anopheles gambiae str. PEST] >gi|157014883|gb|EAA12583.4| AGAP008321-PA [Anopheles gambiae str. PEST]
Unigene17844_TAEpaeTARAAPEI-5	maguk P55 subfamily member 26 [Schistosoma mansoni]
Unigene17844_TAEpaeTARAAPEI-5	calcium/calmodulin-dependent serine protein kinase membrane-associated guanylate kinase (cask) [Aedes aegypti] >gi|108873908|gb|EAT38133.1| calcium/calmodulin-dependent serine protein kinase membrane-associated guanylate kinase (cask) [Aedes aegypti]
Unigene17844_TAEpaeTARAAPEI-5	calcium/calmodulin-dependent serine protein kinase membrane-associated guanylate kinase (cask) [Aedes aegypti] >gi|108873909|gb|EAT38134.1| calcium/calmodulin-dependent serine protein kinase membrane-associated guanylate kinase (cask) [Aedes aegypti]
Unigene17844_TAEpaeTARAAPEI-5	PREDICTED: similar to calcium/calmodulin-dependent serine protein kinase membrane-associated guanylate kinase (cask) [Tribolium castaneum]
Unigene17844_TAEpaeTARAAPEI-5	calcium/calmodulin-dependent serine protein kinase [Culex quinquefasciatus] >gi|167881850|gb|EDS45233.1| calcium/calmodulin-dependent serine protein kinase [Culex quinquefasciatus]
Unigene17844_TAEpaeTARAAPEI-5	PREDICTED: similar to membrane protein, palmitoylated 3 (MAGUK p55 subfamily member 6) [Apis mellifera]
Unigene17846_TAEpaeTARAAPEI-5	multiple pdz domain protein [Schistosoma mansoni]
Unigene17846_TAEpaeTARAAPEI-5	PREDICTED: similar to LNX1 protein [Monodelphis domestica]
Unigene17846_TAEpaeTARAAPEI-5	ligand of numb-protein X 1 [Bos taurus] >gi|134025116|gb|AAI34477.1| LNX1 protein [Bos taurus]
Unigene17846_TAEpaeTARAAPEI-5	PREDICTED: similar to Ubiquitin ligase LNX (Numb-binding protein 1) (Ligand of Numb-protein X 1) isoform 3 [Canis familiaris]
Unigene17846_TAEpaeTARAAPEI-5	E3 ubiquitin-protein ligase LNX isoform 1 [Mus musculus] >gi|29840781|sp|O70263.1|LNX1_MOUSE RecName: Full=E3 ubiquitin-protein ligase LNX; AltName: Full=Numb-binding protein 1; AltName: Full=Ligand of Numb-binding protein 1; AltName: Full=Ligand of Numb protein X 1 >gi|3041879|gb|AAC40075.1| LNXp80 [Mus musculus] >gi|148705929|gb|EDL37876.1| ligand of numb-protein X 1, isoform CRA_b [Mus musculu…
Unigene17846_TAEpaeTARAAPEI-5	PREDICTED: ligand of numb-protein X 1 [Taeniopygia guttata]
Unigene17846_TAEpaeTARAAPEI-5	PREDICTED: similar to Ligand of numb-protein X 1 isoform 1 [Gallus gallus]
Unigene17846_TAEpaeTARAAPEI-5	PREDICTED: similar to PDZ domain containing ring finger 1 [Macaca mulatta]
Unigene17846_TAEpaeTARAAPEI-5	PREDICTED: similar to E3 ubiquitin-protein ligase LNX (Numb-binding protein 1) (Ligand of Numb-protein X 1) isoform 2 [Equus caballus]
Unigene17846_TAEpaeTARAAPEI-5	PREDICTED: similar to Ligand of numb-protein X 2 [Gallus gallus]
Unigene17847_TAEpaeTARAAPEI-5	Adhesion regulating molecule conserved region family protein [Brugia malayi] >gi|158591814|gb|EDP30417.1| Adhesion regulating molecule conserved region family protein [Brugia malayi]
Unigene17847_TAEpaeTARAAPEI-5	Hypothetical protein CBG19693 [Caenorhabditis briggsae] >gi|187024004|emb|CAP36897.1| Hypothetical protein CBG19693 [Caenorhabditis briggsae]
Unigene17847_TAEpaeTARAAPEI-5	RecName: Full=Proteasomal ubiquitin receptor ADRM1 homolog >gi|20451220|gb|AAM22055.1|U23177_8 Hypothetical protein C56G2.7 [Caenorhabditis elegans]
Unigene17847_TAEpaeTARAAPEI-5	PREDICTED: adhesion regulating molecule 1-like [Saccoglossus kowalevskii]
Unigene17847_TAEpaeTARAAPEI-5	PREDICTED: adhesion regulating molecule 1-like [Saccoglossus kowalevskii]
Unigene17847_TAEpaeTARAAPEI-5	PREDICTED: similar to adhesion regulating molecule 1 [Hydra magnipapillata]
Unigene17847_TAEpaeTARAAPEI-5	Adhesion-regulating molecule 1 precursor [Osmerus mordax]
Unigene17847_TAEpaeTARAAPEI-5	PREDICTED: similar to adhesion regulating molecule 1 [Equus caballus]
Unigene17847_TAEpaeTARAAPEI-5	adhesion regulating molecule 1 [Xenopus (Silurana) tropicalis] >gi|82202470|sp|Q6P877.1|ADRM1_XENTR RecName: Full=Proteasomal ubiquitin receptor ADRM1 >gi|38174076|gb|AAH61352.1| adhesion regulating molecule 1 [Xenopus (Silurana) tropicalis] >gi|89272853|emb|CAJ82138.1| adhesion regulating molecule 1 [Xenopus tropicalis]
Unigene17847_TAEpaeTARAAPEI-5	proteasomal ubiquitin receptor ADRM1 [Bos taurus] >gi|146286028|sp|A1L5A6.1|ADRM1_BOVIN RecName: Full=Proteasomal ubiquitin receptor ADRM1; AltName: Full=Rpn13 homolog >gi|120419485|gb|ABM21559.1| adhesion regulating molecule 1 precursor [Bos taurus]
Unigene17849_TAEpaeTARAAPEI-5	Cell Division Cycle related family member (cdc-37) [Caenorhabditis elegans] >gi|78771768|gb|ABB51177.1| Hypothetical protein W08F4.8b [Caenorhabditis elegans]
Unigene17849_TAEpaeTARAAPEI-5	Cell Division Cycle related family member (cdc-37) [Caenorhabditis elegans] >gi|21541993|sp|O02108.1|CDC37_CAEEL RecName: Full=Probable Hsp90 co-chaperone cdc37; AltName: Full=Hsp90 chaperone protein kinase-targeting subunit; AltName: Full=Cell division cycle-related protein 37 >gi|1947029|gb|AAC71172.1| Hypothetical protein W08F4.8a [Caenorhabditis elegans]
Unigene17849_TAEpaeTARAAPEI-5	Hsp90 co-chaperone Cdc37 [Brugia malayi]
Unigene17849_TAEpaeTARAAPEI-5	C. briggsae CBR-CDC-37 protein [Caenorhabditis briggsae] >gi|187033629|emb|CAP27264.1| C. briggsae CBR-CDC-37 protein [Caenorhabditis briggsae]
Unigene17849_TAEpaeTARAAPEI-5	PREDICTED: similar to CDC37 cell division cycle 37 homolog [Ciona intestinalis]
Unigene17849_TAEpaeTARAAPEI-5	SD25413p [Drosophila melanogaster]
Unigene17849_TAEpaeTARAAPEI-5	Cdc37 [Drosophila melanogaster] >gi|21542001|sp|Q24276.1|CDC37_DROME RecName: Full=Hsp90 co-chaperone Cdc37; AltName: Full=Hsp90 chaperone protein kinase-targeting subunit; AltName: Full=Protein enhancer of sevenless 3B >gi|487643|gb|AAA28414.1| cell division cycle 37 protein [Drosophila melanogaster] >gi|7292159|gb|AAF47571.1| Cdc37 [Drosophila melanogaster] >gi|237513036|gb|ACQ99843.1| FI07667p…
Unigene17849_TAEpaeTARAAPEI-5	GE21187 [Drosophila yakuba] >gi|194179297|gb|EDW92908.1| GE21187 [Drosophila yakuba]
Unigene17849_TAEpaeTARAAPEI-5	GF24836 [Drosophila ananassae] >gi|190623239|gb|EDV38763.1| GF24836 [Drosophila ananassae]
Unigene17849_TAEpaeTARAAPEI-5	GG14824 [Drosophila erecta] >gi|190652986|gb|EDV50229.1| GG14824 [Drosophila erecta]
Unigene17850_TAEpaeTARAAPEI-5	expressed protein [Schistosoma mansoni]
Unigene17850_TAEpaeTARAAPEI-5	SJCHGC08819 protein [Schistosoma japonicum]
Unigene17853_TAEpaeTARAAPEI-5	protein kinase C alpha binding protein [Schistosoma mansoni]
Unigene17853_TAEpaeTARAAPEI-5	PRKCA-binding protein [Schistosoma japonicum]
Unigene17853_TAEpaeTARAAPEI-5	PREDICTED: similar to protein kinase C-binding protein PICK1 [Taeniopygia guttata]
Unigene17853_TAEpaeTARAAPEI-5	PREDICTED: similar to Protein interacting with C kinase 1 [Gallus gallus]
Unigene17853_TAEpaeTARAAPEI-5	PREDICTED: protein interacting with PRKCA 1-like [Saccoglossus kowalevskii]
Unigene17853_TAEpaeTARAAPEI-5	PREDICTED: similar to Protein interacting with C kinase 1 [Monodelphis domestica]
Unigene17853_TAEpaeTARAAPEI-5	RecName: Full=PRKCA-binding protein; AltName: Full=Protein kinase C-alpha-binding protein; AltName: Full=Protein interacting with C kinase 1 >gi|83405323|gb|AAI11359.1| PICK1 protein [Bos taurus]
Unigene17853_TAEpaeTARAAPEI-5	PREDICTED: similar to PRKCA-binding protein (Protein kinase C-alpha-binding protein) (Protein interacting with C kinase 1) [Equus caballus]
Unigene17853_TAEpaeTARAAPEI-5	PREDICTED: similar to PRKCA-binding protein (Protein kinase C-alpha binding protein) (Protein interacting with C kinase 1) [Canis familiaris]
Unigene17853_TAEpaeTARAAPEI-5	PREDICTED: similar to PICK1 protein isoform 2 [Sus scrofa] >gi|194037225|ref|XP_001925058.1| PREDICTED: similar to PICK1 protein isoform 1 [Sus scrofa]
Unigene17854_TAEpaeTARAAPEI-5	C. briggsae CBR-PYP-1 protein [Caenorhabditis briggsae] >gi|187036659|emb|CAP24336.1| C. briggsae CBR-PYP-1 protein [Caenorhabditis briggsae]
Unigene17854_TAEpaeTARAAPEI-5	inorganic PYroPhosphatase family member (pyp-1) [Caenorhabditis elegans] >gi|30145754|emb|CAD89728.1| C. elegans protein C47E12.4a, confirmed by transcript evidence [Caenorhabditis elegans]
Unigene17854_TAEpaeTARAAPEI-5	inorganic PYroPhosphatase family member (pyp-1) [Caenorhabditis elegans] >gi|30145751|emb|CAA93107.3| C. elegans protein C47E12.4c, confirmed by transcript evidence [Caenorhabditis elegans]
Unigene17854_TAEpaeTARAAPEI-5	inorganic PYroPhosphatase family member (pyp-1) [Caenorhabditis elegans] >gi|44889057|sp|Q18680.3|IPYR_CAEEL RecName: Full=Probable inorganic pyrophosphatase 1; AltName: Full=Pyrophosphate phospho-hydrolase; Short=PPase >gi|30145752|emb|CAD89726.1| C. elegans protein C47E12.4b, confirmed by transcript evidence [Caenorhabditis elegans]
Unigene17854_TAEpaeTARAAPEI-5	inorganic PYroPhosphatase family member (pyp-1) [Caenorhabditis elegans] >gi|30145753|emb|CAD89727.1| C. elegans protein C47E12.4d, confirmed by transcript evidence [Caenorhabditis elegans]
Unigene17854_TAEpaeTARAAPEI-5	inorganic pyrophosphatase [Ascaris suum]
Unigene17854_TAEpaeTARAAPEI-5	inorganic pyrophosphatase [Brugia malayi]
Unigene17854_TAEpaeTARAAPEI-5	inorganic pyrophosphatase [Aedes aegypti] >gi|108881298|gb|EAT45523.1| inorganic pyrophosphatase [Aedes aegypti]
Unigene17854_TAEpaeTARAAPEI-5	inorganic pyrophosphatase [Aedes aegypti] >gi|108881299|gb|EAT45524.1| inorganic pyrophosphatase [Aedes aegypti]
Unigene17854_TAEpaeTARAAPEI-5	inorganic pyrophosphatase [Aedes aegypti]
Unigene17856_TAEpaeTARAAPEI-5	agrin [Schistosoma mansoni]
Unigene17856_TAEpaeTARAAPEI-5	PREDICTED: similar to agrin isoform 1 [Apis mellifera]
Unigene17856_TAEpaeTARAAPEI-5	AGRin (synaptic protein) homolog family member (agr-1) [Caenorhabditis elegans] >gi|152205792|emb|CAO78927.1| AGRin (synaptic protein) homolog family member [Caenorhabditis elegans] >gi|169404810|gb|ABF71722.3| Agrin (synaptic protein) homolog protein 1, confirmed by transcript evidence [Caenorhabditis elegans]
Unigene17856_TAEpaeTARAAPEI-5	PREDICTED: similar to agrin [Tribolium castaneum]
Unigene17856_TAEpaeTARAAPEI-5	PREDICTED: similar to Agrin [Bos taurus]
Unigene17856_TAEpaeTARAAPEI-5	agrin precursor [Homo sapiens] >gi|114152771|sp|O00468.4|AGRIN_HUMAN RecName: Full=Agrin; Flags: Precursor >gi|53791229|dbj|BAD52440.1| agrin [Homo sapiens] >gi|122890259|emb|CAI15575.2| agrin [Homo sapiens] >gi|168278433|dbj|BAG11096.1| agrin precursor [synthetic construct]
Unigene17856_TAEpaeTARAAPEI-5	agrin precursor [Homo sapiens]
Unigene17856_TAEpaeTARAAPEI-5	agrin [Homo sapiens]
Unigene17856_TAEpaeTARAAPEI-5	agrin [Rattus norvegicus]
Unigene17856_TAEpaeTARAAPEI-5	agrin [Mus musculus]
Unigene17857_TAEpaeTARAAPEI-5	ankyrin repeat protein [Trichomonas vaginalis G3]
Unigene17857_TAEpaeTARAAPEI-5	ankyrin 2,3/unc44 [Aedes aegypti] >gi|108868849|gb|EAT33074.1| ankyrin 2,3/unc44 [Aedes aegypti]
Unigene17857_TAEpaeTARAAPEI-5	PREDICTED: similar to ankyrin 2,3/unc44, partial [Strongylocentrotus purpuratus] >gi|115936973|ref|XP_001181803.1| PREDICTED: similar to ankyrin 2,3/unc44, partial [Strongylocentrotus purpuratus]
Unigene17857_TAEpaeTARAAPEI-5	PREDICTED: similar to ankyrin 2,3/unc44 [Strongylocentrotus purpuratus] >gi|115946696|ref|XP_001195551.1| PREDICTED: similar to ankyrin 2,3/unc44 [Strongylocentrotus purpuratus]
Unigene17857_TAEpaeTARAAPEI-5	inversin protein alternative isoform [Trichomonas vaginalis G3]
Unigene17857_TAEpaeTARAAPEI-5	PREDICTED: similar to ankyrin 2,3/unc44 [Strongylocentrotus purpuratus] >gi|115955621|ref|XP_001184383.1| PREDICTED: similar to ankyrin 2,3/unc44 [Strongylocentrotus purpuratus]
Unigene17857_TAEpaeTARAAPEI-5	PREDICTED: similar to ankyrin 2,3/unc44 [Strongylocentrotus purpuratus] >gi|115945498|ref|XP_001193462.1| PREDICTED: similar to ankyrin 2,3/unc44 [Strongylocentrotus purpuratus]
Unigene17857_TAEpaeTARAAPEI-5	ankyrin repeat protein [Trichomonas vaginalis G3]
Unigene17857_TAEpaeTARAAPEI-5	PREDICTED: similar to ankyrin 2,3/unc44, partial [Strongylocentrotus purpuratus]
Unigene17857_TAEpaeTARAAPEI-5	PREDICTED: similar to ankyrin 2,3/unc44, partial [Strongylocentrotus purpuratus]
Unigene17858_TAEpaeTARAAPEI-5	expressed protein [Schistosoma mansoni]
Unigene17859_TAEpaeTARAAPEI-5	excision repair helicase ercc-6-related [Schistosoma mansoni] >gi|238664781|emb|CAZ35589.1| excision repair helicase ercc-6-related [Schistosoma mansoni]
Unigene17859_TAEpaeTARAAPEI-5	DNA excision repair protein ERCC-6-like [Danio rerio] >gi|182645387|sp|A2BGR3.1|ERC6L_DANRE RecName: Full=DNA excision repair protein ERCC-6-like; AltName: Full=ATP-dependent helicase ERCC6-like >gi|122890885|emb|CAM14199.1| novel protein [Danio rerio] >gi|122891292|emb|CAM13192.1| novel protein [Danio rerio]
Unigene17859_TAEpaeTARAAPEI-5	PREDICTED: similar to DNA excision repair protein ERCC-6-like (ATP-dependent helicase ERCC6-like) (PLK1-interacting checkpoint helicase) (Tumor antigen BJ-HCC-15) [Ciona intestinalis]
Unigene17859_TAEpaeTARAAPEI-5	PREDICTED: similar to excision repair cross-complementing rodent repair deficiency, complementation group 6-like [Taeniopygia guttata]
Unigene17859_TAEpaeTARAAPEI-5	PREDICTED: similar to excision repair cross-complementing rodent repair deficiency complementation group 6, partial [Hydra magnipapillata]
Unigene17859_TAEpaeTARAAPEI-5	DNA excision repair protein ERCC-6-like [Mus musculus] >gi|81873794|sp|Q8BHK9.1|ERC6L_MOUSE RecName: Full=DNA excision repair protein ERCC-6-like; AltName: Full=ATP-dependent helicase ERCC6-like >gi|22902399|gb|AAH37660.1| Excision repair cross-complementing rodent repair deficiency complementation group 6 - like [Mus musculus] >gi|27368137|gb|AAN87172.1| excision repair cross-complementing roden…
Unigene17859_TAEpaeTARAAPEI-5	mCG2900 [Mus musculus]
Unigene17859_TAEpaeTARAAPEI-5	PREDICTED: similar to excision repair cross-complementing rodent repair deficiency complementation group 6 - like [Canis familiaris]
[truncated: 63,536 more rows]
