# Supplementary material for: Annotation of the Transcriptome from Taenia pisiformis and Its Comparative Analysis with Three Taeniidae Species
Source: PLoS One. 2012 Apr 13;7(4):e32283. doi: 10.1371/journal.pone.0032283 (PMC3326008; doi:10.1371/journal.pone.0032283)
Supplement: Dataset S3 — The transcriptome annotations of Taenia pisiformis in Swiss-prot database. A total of 19,564 unigenes and 148,048 subject functional annotations were obtained from the Swiss-prot database. (XLS) [file pone.0032283.s004.xls]

## Sheet: Dataset S3
Query_id				Subject_annotation
Unigene17483_TAEpaeTARAAPEI-5				PCDH9_HUMAN Protocadherin-9 OS=Homo sapiens GN=PCDH9 PE=1 SV=2
Unigene17483_TAEpaeTARAAPEI-5				PCDA2_PANTR Protocadherin alpha-2 OS=Pan troglodytes GN=PCDHA2 PE=3 SV=1
Unigene17483_TAEpaeTARAAPEI-5				PCDA2_HUMAN Protocadherin alpha-2 OS=Homo sapiens GN=PCDHA2 PE=1 SV=1
Unigene17483_TAEpaeTARAAPEI-5				PCDA4_MOUSE Protocadherin alpha-4 OS=Mus musculus GN=Pcdha4 PE=1 SV=1
Unigene17483_TAEpaeTARAAPEI-5				PCDAA_HUMAN Protocadherin alpha-10 OS=Homo sapiens GN=PCDHA10 PE=1 SV=1
Unigene17483_TAEpaeTARAAPEI-5				PCDAA_PANTR Protocadherin alpha-10 OS=Pan troglodytes GN=PCDHA10 PE=3 SV=1
Unigene17483_TAEpaeTARAAPEI-5				PCDGL_PANTR Protocadherin gamma-C4 OS=Pan troglodytes GN=PCDHGC4 PE=3 SV=1
Unigene17483_TAEpaeTARAAPEI-5				PCDGL_HUMAN Protocadherin gamma-C4 OS=Homo sapiens GN=PCDHGC4 PE=2 SV=1
Unigene17483_TAEpaeTARAAPEI-5				PCDA4_RAT Protocadherin alpha-4 OS=Rattus norvegicus GN=Pcdha4 PE=2 SV=1
Unigene17483_TAEpaeTARAAPEI-5				PCDA3_HUMAN Protocadherin alpha-3 OS=Homo sapiens GN=PCDHA3 PE=1 SV=1
Unigene17484_TAEpaeTARAAPEI-5				MUC5A_HUMAN Mucin-5AC (Fragments) OS=Homo sapiens GN=MUC5AC PE=1 SV=3
Unigene17484_TAEpaeTARAAPEI-5				YKT4_SCHPO Chitinase-like protein PB1E7.04c OS=Schizosaccharomyces pombe GN=SPAPB1E7.04c PE=2 SV=1
Unigene17484_TAEpaeTARAAPEI-5				YL61_SCHPO Uncharacterized serine/threonine-rich protein PB15E9.01c OS=Schizosaccharomyces pombe GN=SPAPB15E9.01c PE=2 SV=2
Unigene17484_TAEpaeTARAAPEI-5				NST1_CANAL Stress response protein NST1 OS=Candida albicans GN=NST1 PE=3 SV=1
Unigene17484_TAEpaeTARAAPEI-5				MUC12_HUMAN Mucin-12 OS=Homo sapiens GN=MUC12 PE=1 SV=2
Unigene17485_TAEpaeTARAAPEI-5				KCNAE_DROME Potassium voltage-gated channel protein eag OS=Drosophila melanogaster GN=eag PE=1 SV=2
Unigene17485_TAEpaeTARAAPEI-5				KCNH5_HUMAN Potassium voltage-gated channel subfamily H member 5 OS=Homo sapiens GN=KCNH5 PE=2 SV=2
Unigene17485_TAEpaeTARAAPEI-5				KCNH5_RAT Potassium voltage-gated channel subfamily H member 5 OS=Rattus norvegicus GN=Kcnh5 PE=2 SV=1
Unigene17485_TAEpaeTARAAPEI-5				KCNH5_MOUSE Potassium voltage-gated channel subfamily H member 5 OS=Mus musculus GN=Kcnh5 PE=2 SV=2
Unigene17485_TAEpaeTARAAPEI-5				KCNH1_MOUSE Potassium voltage-gated channel subfamily H member 1 OS=Mus musculus GN=Kcnh1 PE=2 SV=1
Unigene17485_TAEpaeTARAAPEI-5				KCNH1_HUMAN Potassium voltage-gated channel subfamily H member 1 OS=Homo sapiens GN=KCNH1 PE=1 SV=1
Unigene17485_TAEpaeTARAAPEI-5				KCNH1_BOVIN Potassium voltage-gated channel subfamily H member 1 OS=Bos taurus GN=KCNH1 PE=2 SV=2
Unigene17485_TAEpaeTARAAPEI-5				KCNH1_RAT Potassium voltage-gated channel subfamily H member 1 OS=Rattus norvegicus GN=Kcnh1 PE=1 SV=1
Unigene17485_TAEpaeTARAAPEI-5				KCNH6_RAT Potassium voltage-gated channel subfamily H member 6 OS=Rattus norvegicus GN=Kcnh6 PE=1 SV=1
Unigene17485_TAEpaeTARAAPEI-5				KCNH6_HUMAN Potassium voltage-gated channel subfamily H member 6 OS=Homo sapiens GN=KCNH6 PE=1 SV=1
Unigene17486_TAEpaeTARAAPEI-5				GARL3_DANRE GTPase-activating Rap/Ran-GAP domain-like protein 3 OS=Danio rerio GN=garnl3 PE=3 SV=1
Unigene17486_TAEpaeTARAAPEI-5				GARL3_CHICK GTPase-activating Rap/Ran-GAP domain-like protein 3 OS=Gallus gallus GN=GARNL3 PE=2 SV=1
Unigene17486_TAEpaeTARAAPEI-5				GARL3_MOUSE GTPase-activating Rap/Ran-GAP domain-like protein 3 OS=Mus musculus GN=Garnl3 PE=1 SV=1
Unigene17486_TAEpaeTARAAPEI-5				GARL3_HUMAN GTPase-activating Rap/Ran-GAP domain-like protein 3 OS=Homo sapiens GN=GARNL3 PE=1 SV=2
Unigene17487_TAEpaeTARAAPEI-5				NU5M_CANLU NADH-ubiquinone oxidoreductase chain 5 OS=Canis lupus GN=MT-ND5 PE=3 SV=1
Unigene17487_TAEpaeTARAAPEI-5				NU5M_CANFA NADH-ubiquinone oxidoreductase chain 5 OS=Canis familiaris GN=MT-ND5 PE=3 SV=3
Unigene17487_TAEpaeTARAAPEI-5				NU5M_PHOVI NADH-ubiquinone oxidoreductase chain 5 OS=Phoca vitulina GN=MT-ND5 PE=3 SV=1
Unigene17487_TAEpaeTARAAPEI-5				NU5M_FELCA NADH-ubiquinone oxidoreductase chain 5 OS=Felis catus GN=MT-ND5 PE=3 SV=1
Unigene17487_TAEpaeTARAAPEI-5				NU5M_HALGR NADH-ubiquinone oxidoreductase chain 5 OS=Halichoerus grypus GN=MT-ND5 PE=3 SV=1
Unigene17487_TAEpaeTARAAPEI-5				NU5M_EQUAS NADH-ubiquinone oxidoreductase chain 5 OS=Equus asinus GN=MT-ND5 PE=3 SV=1
Unigene17487_TAEpaeTARAAPEI-5				NU5M_HORSE NADH-ubiquinone oxidoreductase chain 5 OS=Equus caballus GN=MT-ND5 PE=3 SV=1
Unigene17487_TAEpaeTARAAPEI-5				NU5M_SHEEP NADH-ubiquinone oxidoreductase chain 5 OS=Ovis aries GN=MT-ND5 PE=3 SV=1
Unigene17487_TAEpaeTARAAPEI-5				NU5M_BOSIN NADH-ubiquinone oxidoreductase chain 5 OS=Bos indicus GN=MT-ND5 PE=3 SV=1
Unigene17487_TAEpaeTARAAPEI-5				NU5M_BOVIN NADH-ubiquinone oxidoreductase chain 5 OS=Bos taurus GN=MT-ND5 PE=1 SV=2
Unigene17489_TAEpaeTARAAPEI-5				TOP3B_MOUSE DNA topoisomerase 3-beta-1 OS=Mus musculus GN=Top3b PE=2 SV=1
Unigene17489_TAEpaeTARAAPEI-5				TOP3B_HUMAN DNA topoisomerase 3-beta-1 OS=Homo sapiens GN=TOP3B PE=1 SV=1
Unigene17489_TAEpaeTARAAPEI-5				TOP3B_DROME DNA topoisomerase 3-beta OS=Drosophila melanogaster GN=Top3beta PE=2 SV=2
Unigene17489_TAEpaeTARAAPEI-5				TOP3_DICDI DNA topoisomerase 3 OS=Dictyostelium discoideum GN=top3 PE=3 SV=1
Unigene17489_TAEpaeTARAAPEI-5				TOP3A_HUMAN DNA topoisomerase 3-alpha OS=Homo sapiens GN=TOP3A PE=1 SV=1
Unigene17489_TAEpaeTARAAPEI-5				TOP3A_MOUSE DNA topoisomerase 3-alpha OS=Mus musculus GN=Top3a PE=1 SV=1
Unigene17489_TAEpaeTARAAPEI-5				TOP3A_DROME DNA topoisomerase 3-alpha OS=Drosophila melanogaster GN=Top3alpha PE=2 SV=2
Unigene17489_TAEpaeTARAAPEI-5				TOP3_CAEEL DNA topoisomerase 3 OS=Caenorhabditis elegans GN=top-3 PE=2 SV=1
Unigene17489_TAEpaeTARAAPEI-5				TOP3_SCHPO DNA topoisomerase 3 OS=Schizosaccharomyces pombe GN=top3 PE=1 SV=2
Unigene17489_TAEpaeTARAAPEI-5				TOP3_YEAST DNA topoisomerase 3 OS=Saccharomyces cerevisiae GN=TOP3 PE=1 SV=1
Unigene17491_TAEpaeTARAAPEI-5				VPS41_MOUSE Vacuolar protein sorting-associated protein 41 homolog OS=Mus musculus GN=Vps41 PE=2 SV=1
Unigene17491_TAEpaeTARAAPEI-5				VPS41_HUMAN Vacuolar protein sorting-associated protein 41 homolog OS=Homo sapiens GN=VPS41 PE=2 SV=3
Unigene17491_TAEpaeTARAAPEI-5				VPS41_SOLLC Vacuolar protein sorting-associated protein 41 homolog OS=Solanum lycopersicum GN=VPS41 PE=2 SV=1
Unigene17491_TAEpaeTARAAPEI-5				VPS41_ARATH Vacuolar protein sorting-associated protein 41 homolog OS=Arabidopsis thaliana GN=VPS41 PE=2 SV=3
Unigene17491_TAEpaeTARAAPEI-5				VPS41_CAEBR Vacuolar protein sorting-associated protein 41 homolog OS=Caenorhabditis briggsae GN=vps-41 PE=3 SV=1
Unigene17491_TAEpaeTARAAPEI-5				VPS41_CAEEL Vacuolar protein sorting-associated protein 41 homolog OS=Caenorhabditis elegans GN=vps-41 PE=2 SV=4
Unigene17491_TAEpaeTARAAPEI-5				VPS41_SCHPO Vacuolar protein sorting-associated protein 41 OS=Schizosaccharomyces pombe GN=vps41 PE=2 SV=1
Unigene17491_TAEpaeTARAAPEI-5				VPS41_YEAST Vacuolar protein sorting-associated protein 41 OS=Saccharomyces cerevisiae GN=VPS41 PE=1 SV=2
Unigene17493_TAEpaeTARAAPEI-5				S35B1_CHICK Solute carrier family 35 member B1 OS=Gallus gallus GN=SLC35B1 PE=2 SV=1
Unigene17493_TAEpaeTARAAPEI-5				S35B1_RAT Solute carrier family 35 member B1 OS=Rattus norvegicus GN=Slc35b1 PE=2 SV=1
Unigene17493_TAEpaeTARAAPEI-5				S35B1_MOUSE Solute carrier family 35 member B1 OS=Mus musculus GN=Slc35b1 PE=2 SV=1
Unigene17493_TAEpaeTARAAPEI-5				S35B1_XENLA Solute carrier family 35 member B1 OS=Xenopus laevis GN=slc35b1 PE=2 SV=1
Unigene17493_TAEpaeTARAAPEI-5				S35B1_BOVIN Solute carrier family 35 member B1 OS=Bos taurus GN=SLC35B1 PE=2 SV=2
Unigene17493_TAEpaeTARAAPEI-5				S35B1_HUMAN Solute carrier family 35 member B1 OS=Homo sapiens GN=SLC35B1 PE=2 SV=1
Unigene17493_TAEpaeTARAAPEI-5				S35B1_XENTR Solute carrier family 35 member B1 OS=Xenopus tropicalis GN=slc35b1 PE=2 SV=2
Unigene17493_TAEpaeTARAAPEI-5				S35B1_DANRE Solute carrier family 35 member B1 OS=Danio rerio GN=slc35b1 PE=2 SV=1
Unigene17493_TAEpaeTARAAPEI-5				S35B1_DROME Solute carrier family 35 member B1 homolog OS=Drosophila melanogaster GN=CG5802 PE=1 SV=1
Unigene17493_TAEpaeTARAAPEI-5				S35B1_DICDI Solute carrier family 35 member B1 OS=Dictyostelium discoideum GN=slc35b1 PE=3 SV=1
Unigene17497_TAEpaeTARAAPEI-5				WDR81_HUMAN WD repeat-containing protein 81 OS=Homo sapiens GN=WDR81 PE=2 SV=1
Unigene17497_TAEpaeTARAAPEI-5				WDR81_MOUSE WD repeat-containing protein 81 OS=Mus musculus GN=Wdr81 PE=1 SV=1
Unigene17498_TAEpaeTARAAPEI-5				UBR5_MOUSE E3 ubiquitin-protein ligase UBR5 OS=Mus musculus GN=Ubr5 PE=1 SV=2
Unigene17498_TAEpaeTARAAPEI-5				UBR5_HUMAN E3 ubiquitin-protein ligase UBR5 OS=Homo sapiens GN=UBR5 PE=1 SV=2
Unigene17498_TAEpaeTARAAPEI-5				HYD_DROME E3 ubiquitin-protein ligase hyd OS=Drosophila melanogaster GN=hyd PE=1 SV=3
Unigene17498_TAEpaeTARAAPEI-5				POE_DROPS Protein purity of essence OS=Drosophila pseudoobscura pseudoobscura GN=poe PE=3 SV=1
Unigene17498_TAEpaeTARAAPEI-5				POE_DROME Protein purity of essence OS=Drosophila melanogaster GN=poe PE=1 SV=1
Unigene17498_TAEpaeTARAAPEI-5				Y3893_DICDI Probable E3 ubiquitin-protein ligase DDB_G0283893 OS=Dictyostelium discoideum GN=DDB_G0283893 PE=3 SV=2
Unigene17498_TAEpaeTARAAPEI-5				UBR4_RAT E3 ubiquitin-protein ligase UBR4 OS=Rattus norvegicus GN=Ubr4 PE=2 SV=2
Unigene17498_TAEpaeTARAAPEI-5				UBR4_MOUSE E3 ubiquitin-protein ligase UBR4 OS=Mus musculus GN=Ubr4 PE=1 SV=1
Unigene17498_TAEpaeTARAAPEI-5				UBR4_HUMAN E3 ubiquitin-protein ligase UBR4 OS=Homo sapiens GN=UBR4 PE=1 SV=1
Unigene17498_TAEpaeTARAAPEI-5				FH14_ARATH Formin-like protein 14 OS=Arabidopsis thaliana GN=FH14 PE=2 SV=3
Unigene17502_TAEpaeTARAAPEI-5				NCOR2_HUMAN Nuclear receptor corepressor 2 OS=Homo sapiens GN=NCOR2 PE=1 SV=2
Unigene17502_TAEpaeTARAAPEI-5				NCOR1_HUMAN Nuclear receptor corepressor 1 OS=Homo sapiens GN=NCOR1 PE=1 SV=2
Unigene17502_TAEpaeTARAAPEI-5				NCOR1_MOUSE Nuclear receptor corepressor 1 OS=Mus musculus GN=Ncor1 PE=1 SV=1
Unigene17502_TAEpaeTARAAPEI-5				NCOR2_MOUSE Nuclear receptor corepressor 2 OS=Mus musculus GN=Ncor2 PE=1 SV=2
Unigene17502_TAEpaeTARAAPEI-5				NCOR1_XENTR Nuclear receptor corepressor 1 OS=Xenopus tropicalis GN=ncor1 PE=2 SV=1
Unigene17502_TAEpaeTARAAPEI-5				NCOR1_XENLA Nuclear receptor corepressor 1 OS=Xenopus laevis GN=ncor1 PE=1 SV=1
Unigene17502_TAEpaeTARAAPEI-5				MYBP_DICDI Myb-like protein P OS=Dictyostelium discoideum GN=mybP PE=3 SV=1
Unigene17502_TAEpaeTARAAPEI-5				GEI8_CAEEL Gex-3-interacting protein 8 OS=Caenorhabditis elegans GN=gei-8 PE=1 SV=2
Unigene17502_TAEpaeTARAAPEI-5				MIER2_BOVIN Mesoderm induction early response protein 2 OS=Bos taurus GN=MIER2 PE=2 SV=1
Unigene17503_TAEpaeTARAAPEI-5				TDIF1_RAT Deoxynucleotidyltransferase terminal-interacting protein 1 OS=Rattus norvegicus GN=Dnttip1 PE=2 SV=1
Unigene17503_TAEpaeTARAAPEI-5				TDIF1_MOUSE Deoxynucleotidyltransferase terminal-interacting protein 1 OS=Mus musculus GN=Dnttip1 PE=2 SV=1
Unigene17503_TAEpaeTARAAPEI-5				TDIF1_HUMAN Deoxynucleotidyltransferase terminal-interacting protein 1 OS=Homo sapiens GN=DNTTIP1 PE=1 SV=2
Unigene17503_TAEpaeTARAAPEI-5				TDIF1_BOVIN Deoxynucleotidyltransferase terminal-interacting protein 1 OS=Bos taurus GN=DNTTIP1 PE=2 SV=1
Unigene17503_TAEpaeTARAAPEI-5				TD1F1_PONAB Deoxynucleotidyltransferase terminal-interacting protein 1 OS=Pongo abelii GN=DNTTIP1 PE=2 SV=1
Unigene17507_TAEpaeTARAAPEI-5				DYH7_HUMAN Dynein heavy chain 7, axonemal OS=Homo sapiens GN=DNAH7 PE=1 SV=1
Unigene17507_TAEpaeTARAAPEI-5				DYH7_RAT Dynein heavy chain 7, axonemal OS=Rattus norvegicus GN=Dnah7 PE=2 SV=2
Unigene17507_TAEpaeTARAAPEI-5				DYH12_HUMAN Dynein heavy chain 12, axonemal OS=Homo sapiens GN=DNAH12 PE=2 SV=2
Unigene17507_TAEpaeTARAAPEI-5				DYH12_RAT Dynein heavy chain 12, axonemal OS=Rattus norvegicus GN=Dnah12 PE=2 SV=2
Unigene17507_TAEpaeTARAAPEI-5				DYH12_MOUSE Dynein heavy chain 12, axonemal OS=Mus musculus GN=Dnah12 PE=2 SV=2
Unigene17507_TAEpaeTARAAPEI-5				DYH3_MOUSE Dynein heavy chain 3, axonemal OS=Mus musculus GN=Dnah3 PE=1 SV=2
Unigene17507_TAEpaeTARAAPEI-5				DYH3_HUMAN Dynein heavy chain 3, axonemal OS=Homo sapiens GN=DNAH3 PE=2 SV=1
Unigene17507_TAEpaeTARAAPEI-5				DYH1_HUMAN Dynein heavy chain 1, axonemal OS=Homo sapiens GN=DNAH1 PE=1 SV=3
Unigene17507_TAEpaeTARAAPEI-5				DYH6_HUMAN Dynein heavy chain 6, axonemal OS=Homo sapiens GN=DNAH6 PE=1 SV=3
Unigene17507_TAEpaeTARAAPEI-5				DYH1_RAT Dynein heavy chain 1, axonemal OS=Rattus norvegicus GN=Dnah1 PE=2 SV=2
Unigene17508_TAEpaeTARAAPEI-5				MPPA_BOVIN Mitochondrial-processing peptidase subunit alpha OS=Bos taurus GN=PMPCA PE=2 SV=1
Unigene17508_TAEpaeTARAAPEI-5				MPPA_MOUSE Mitochondrial-processing peptidase subunit alpha OS=Mus musculus GN=Pmpca PE=1 SV=1
Unigene17508_TAEpaeTARAAPEI-5				MPPA_HUMAN Mitochondrial-processing peptidase subunit alpha OS=Homo sapiens GN=PMPCA PE=1 SV=2
Unigene17508_TAEpaeTARAAPEI-5				MPPA_PONAB Mitochondrial-processing peptidase subunit alpha OS=Pongo abelii GN=PMPCA PE=2 SV=2
Unigene17508_TAEpaeTARAAPEI-5				MPPA_RAT Mitochondrial-processing peptidase subunit alpha OS=Rattus norvegicus GN=Pmpca PE=1 SV=1
Unigene17508_TAEpaeTARAAPEI-5				MPPA_BLAEM Mitochondrial-processing peptidase subunit alpha OS=Blastocladiella emersonii PE=3 SV=1
Unigene17508_TAEpaeTARAAPEI-5				MPPA_YEAST Mitochondrial-processing peptidase subunit alpha OS=Saccharomyces cerevisiae GN=MAS2 PE=1 SV=1
Unigene17508_TAEpaeTARAAPEI-5				MPPA_NEUCR Mitochondrial-processing peptidase subunit alpha OS=Neurospora crassa GN=mpp PE=1 SV=2
Unigene17508_TAEpaeTARAAPEI-5				MPPA_SCHPO Probable mitochondrial-processing peptidase subunit alpha OS=Schizosaccharomyces pombe GN=mas2 PE=2 SV=1
Unigene17508_TAEpaeTARAAPEI-5				MPPA_SOLTU Mitochondrial-processing peptidase subunit alpha OS=Solanum tuberosum GN=MPP PE=1 SV=1
Unigene17509_TAEpaeTARAAPEI-5				TIM22_XENTR Mitochondrial import inner membrane translocase subunit Tim22 OS=Xenopus tropicalis GN=timm22 PE=2 SV=1
Unigene17509_TAEpaeTARAAPEI-5				TIM22_MOUSE Mitochondrial import inner membrane translocase subunit Tim22 OS=Mus musculus GN=Timm22 PE=2 SV=1
Unigene17509_TAEpaeTARAAPEI-5				TIM22_BOVIN Mitochondrial import inner membrane translocase subunit Tim22 OS=Bos taurus GN=TIMM22 PE=2 SV=1
Unigene17509_TAEpaeTARAAPEI-5				TIM22_RAT Mitochondrial import inner membrane translocase subunit Tim22 OS=Rattus norvegicus GN=Timm22 PE=2 SV=2
Unigene17509_TAEpaeTARAAPEI-5				TIM22_XENLA Mitochondrial import inner membrane translocase subunit Tim22 OS=Xenopus laevis GN=timm22 PE=2 SV=1
Unigene17509_TAEpaeTARAAPEI-5				TIM22_CAEEL Mitochondrial import inner membrane translocase subunit tim-22 OS=Caenorhabditis elegans GN=tim-22 PE=2 SV=1
Unigene17509_TAEpaeTARAAPEI-5				TIM22_HUMAN Mitochondrial import inner membrane translocase subunit Tim22 OS=Homo sapiens GN=TIMM22 PE=1 SV=2
Unigene17509_TAEpaeTARAAPEI-5				TIM22_DROME Mitochondrial import inner membrane translocase subunit Tim22 OS=Drosophila melanogaster GN=Tim22 PE=2 SV=1
Unigene17509_TAEpaeTARAAPEI-5				TIM22_SCHPO Mitochondrial import inner membrane translocase subunit tim22 OS=Schizosaccharomyces pombe GN=tim22 PE=2 SV=1
Unigene17509_TAEpaeTARAAPEI-5				TIM22_ASPOR Mitochondrial import inner membrane translocase subunit tim22 OS=Aspergillus oryzae GN=tim22 PE=3 SV=1
Unigene17510_TAEpaeTARAAPEI-5				ALKB6_DANRE Alkylated DNA repair protein alkB homolog 6 OS=Danio rerio GN=alkbh6 PE=2 SV=1
Unigene17510_TAEpaeTARAAPEI-5				ALKB6_MOUSE Alkylated DNA repair protein alkB homolog 6 OS=Mus musculus GN=Alkbh6 PE=2 SV=2
Unigene17510_TAEpaeTARAAPEI-5				ALKB6_HUMAN Alkylated DNA repair protein alkB homolog 6 OS=Homo sapiens GN=ALKBH6 PE=1 SV=2
Unigene17510_TAEpaeTARAAPEI-5				ALKB6_XENLA Alkylated DNA repair protein alkB homolog 6 OS=Xenopus laevis GN=alkbh6 PE=2 SV=1
Unigene17511_TAEpaeTARAAPEI-5				SYN_RHOBA Asparaginyl-tRNA synthetase OS=Rhodopirellula baltica GN=asnS PE=3 SV=1
Unigene17511_TAEpaeTARAAPEI-5				SYN_DESPS Asparaginyl-tRNA synthetase OS=Desulfotalea psychrophila GN=asnS PE=3 SV=1
Unigene17511_TAEpaeTARAAPEI-5				SYN_CLOTE Asparaginyl-tRNA synthetase OS=Clostridium tetani GN=asnS PE=3 SV=1
Unigene17511_TAEpaeTARAAPEI-5				SYNM_MOUSE Probable asparaginyl-tRNA synthetase, mitochondrial OS=Mus musculus GN=Nars2 PE=2 SV=1
Unigene17511_TAEpaeTARAAPEI-5				SYN_GEOUR Asparaginyl-tRNA synthetase OS=Geobacter uraniireducens (strain Rf4) GN=asnS PE=3 SV=1
Unigene17511_TAEpaeTARAAPEI-5				SYN_CLOB8 Asparaginyl-tRNA synthetase OS=Clostridium beijerinckii (strain ATCC 51743 / NCIMB 8052) GN=asnS PE=3 SV=1
Unigene17511_TAEpaeTARAAPEI-5				SYN_TREDE Asparaginyl-tRNA synthetase OS=Treponema denticola GN=asnS PE=3 SV=1
Unigene17511_TAEpaeTARAAPEI-5				SYN_XYLFT Asparaginyl-tRNA synthetase OS=Xylella fastidiosa (strain Temecula1 / ATCC 700964) GN=asnS PE=3 SV=1
Unigene17511_TAEpaeTARAAPEI-5				SYN_CLONN Asparaginyl-tRNA synthetase OS=Clostridium novyi (strain NT) GN=asnS PE=3 SV=1
Unigene17511_TAEpaeTARAAPEI-5				SYN_CLOBB Asparaginyl-tRNA synthetase OS=Clostridium botulinum (strain Eklund 17B / Type B) GN=asnS PE=3 SV=1
Unigene17521_TAEpaeTARAAPEI-5				ACLY_CAEEL Probable ATP-citrate synthase OS=Caenorhabditis elegans GN=D1005.1 PE=2 SV=1
Unigene17521_TAEpaeTARAAPEI-5				ACLY_MOUSE ATP-citrate synthase OS=Mus musculus GN=Acly PE=1 SV=1
Unigene17521_TAEpaeTARAAPEI-5				ACLY_SHEEP ATP-citrate synthase OS=Ovis aries GN=ACLY PE=2 SV=1
Unigene17521_TAEpaeTARAAPEI-5				ACLY_HUMAN ATP-citrate synthase OS=Homo sapiens GN=ACLY PE=1 SV=3
Unigene17521_TAEpaeTARAAPEI-5				ACLY_BOVIN ATP-citrate synthase OS=Bos taurus GN=ACLY PE=2 SV=1
Unigene17521_TAEpaeTARAAPEI-5				ACLY_RAT ATP-citrate synthase OS=Rattus norvegicus GN=Acly PE=1 SV=1
Unigene17521_TAEpaeTARAAPEI-5				ACL2_SCHPO Probable ATP-citrate synthase subunit 2 OS=Schizosaccharomyces pombe GN=SPAC22A12.16 PE=1 SV=1
Unigene17521_TAEpaeTARAAPEI-5				ACL1_SCHPO Probable ATP-citrate synthase subunit 1 OS=Schizosaccharomyces pombe GN=SPBC1703.07 PE=1 SV=1
Unigene17521_TAEpaeTARAAPEI-5				ACL1_NEUCR Probable ATP-citrate synthase subunit 1 OS=Neurospora crassa GN=B14D6.310 PE=3 SV=1
Unigene17521_TAEpaeTARAAPEI-5				ACL1_SORMA ATP-citrate synthase subunit 1 OS=Sordaria macrospora GN=ACL1 PE=3 SV=1
Unigene17523_TAEpaeTARAAPEI-5				THIM_HUMAN 3-ketoacyl-CoA thiolase, mitochondrial OS=Homo sapiens GN=ACAA2 PE=1 SV=2
Unigene17523_TAEpaeTARAAPEI-5				THIM_PONAB 3-ketoacyl-CoA thiolase, mitochondrial OS=Pongo abelii GN=ACAA2 PE=2 SV=1
Unigene17523_TAEpaeTARAAPEI-5				THIM_MOUSE 3-ketoacyl-CoA thiolase, mitochondrial OS=Mus musculus GN=Acaa2 PE=1 SV=2
Unigene17523_TAEpaeTARAAPEI-5				THIM_BOVIN 3-ketoacyl-CoA thiolase, mitochondrial OS=Bos taurus GN=ACAA2 PE=2 SV=1
Unigene17523_TAEpaeTARAAPEI-5				THIM_RAT 3-ketoacyl-CoA thiolase, mitochondrial OS=Rattus norvegicus GN=Acaa2 PE=1 SV=1
Unigene17523_TAEpaeTARAAPEI-5				THLA_CLOD6 Acetyl-CoA acetyltransferase OS=Clostridium difficile (strain 630) GN=thlA PE=3 SV=1
Unigene17523_TAEpaeTARAAPEI-5				THLA_CLOAB Acetyl-CoA acetyltransferase OS=Clostridium acetobutylicum GN=thlA PE=1 SV=1
Unigene17523_TAEpaeTARAAPEI-5				THLA_STAES Probable acetyl-CoA acyltransferase OS=Staphylococcus epidermidis (strain ATCC 12228) GN=SE_2384 PE=3 SV=1
Unigene17523_TAEpaeTARAAPEI-5				THLA_STAEQ Probable acetyl-CoA acyltransferase OS=Staphylococcus epidermidis (strain ATCC 35984 / RP62A) GN=SERP0032 PE=3 SV=1
Unigene17523_TAEpaeTARAAPEI-5				THIL_CHRVO Acetyl-CoA acetyltransferase OS=Chromobacterium violaceum GN=phaA PE=3 SV=2
Unigene17527_TAEpaeTARAAPEI-5				CCD55_CAEEL Coiled-coil domain-containing protein 55 homolog OS=Caenorhabditis elegans GN=ccdc-55 PE=2 SV=1
Unigene17527_TAEpaeTARAAPEI-5				CCD55_CAEBR Coiled-coil domain-containing protein 55 homolog OS=Caenorhabditis briggsae GN=ccdc-55 PE=3 SV=1
Unigene17527_TAEpaeTARAAPEI-5				RH42_ARATH DEAD-box ATP-dependent RNA helicase 42 OS=Arabidopsis thaliana GN=RH42 PE=2 SV=2
Unigene17527_TAEpaeTARAAPEI-5				TOP1_CAEEL DNA topoisomerase 1 OS=Caenorhabditis elegans GN=top-1 PE=2 SV=1
Unigene17527_TAEpaeTARAAPEI-5				HDGR2_DANRE Hepatoma-derived growth factor-related protein 2 OS=Danio rerio GN=hdgfrp2 PE=2 SV=2
Unigene17527_TAEpaeTARAAPEI-5				Y8592_DICDI Putative uncharacterized protein DDB_G0271982 OS=Dictyostelium discoideum GN=DDB_G0271982 PE=4 SV=1
Unigene17527_TAEpaeTARAAPEI-5				MYBX_DICDI Myb-like protein X OS=Dictyostelium discoideum GN=mybX PE=3 SV=1
Unigene17528_TAEpaeTARAAPEI-5				WDR12_DROWI Ribosome biogenesis protein WDR12 homolog OS=Drosophila willistoni GN=GK23981 PE=3 SV=1
Unigene17528_TAEpaeTARAAPEI-5				WDR12_DROVI Ribosome biogenesis protein WDR12 homolog OS=Drosophila virilis GN=GJ17641 PE=3 SV=1
Unigene17528_TAEpaeTARAAPEI-5				WDR12_DROMO Ribosome biogenesis protein WDR12 homolog OS=Drosophila mojavensis GN=GI17814 PE=3 SV=1
Unigene17528_TAEpaeTARAAPEI-5				WDR12_DROPS Ribosome biogenesis protein WDR12 homolog OS=Drosophila pseudoobscura pseudoobscura GN=GA19813 PE=3 SV=1
Unigene17528_TAEpaeTARAAPEI-5				WDR12_DROPE Ribosome biogenesis protein WDR12 homolog OS=Drosophila persimilis GN=GL26386 PE=3 SV=1
Unigene17528_TAEpaeTARAAPEI-5				WDR12_DROGR Ribosome biogenesis protein WDR12 homolog OS=Drosophila grimshawi GN=GH13339 PE=3 SV=1
Unigene17528_TAEpaeTARAAPEI-5				WDR12_DROAN Ribosome biogenesis protein WDR12 homolog OS=Drosophila ananassae GN=GF14067 PE=3 SV=1
Unigene17528_TAEpaeTARAAPEI-5				WDR12_DROER Ribosome biogenesis protein WDR12 homolog OS=Drosophila erecta GN=GG10358 PE=3 SV=1
Unigene17528_TAEpaeTARAAPEI-5				WDR12_DROYA Ribosome biogenesis protein WDR12 homolog OS=Drosophila yakuba GN=GE13328 PE=2 SV=1
Unigene17528_TAEpaeTARAAPEI-5				WDR12_DROME Ribosome biogenesis protein WDR12 homolog OS=Drosophila melanogaster GN=CG6724 PE=1 SV=1
Unigene17529_TAEpaeTARAAPEI-5				NDUS1_MACFA NADH-ubiquinone oxidoreductase 75 kDa subunit, mitochondrial OS=Macaca fascicularis GN=NDUFS1 PE=2 SV=1
Unigene17529_TAEpaeTARAAPEI-5				NDUS1_PONAB NADH-ubiquinone oxidoreductase 75 kDa subunit, mitochondrial OS=Pongo abelii GN=NDUFS1 PE=2 SV=2
Unigene17529_TAEpaeTARAAPEI-5				NDUS1_HUMAN NADH-ubiquinone oxidoreductase 75 kDa subunit, mitochondrial OS=Homo sapiens GN=NDUFS1 PE=1 SV=3
Unigene17529_TAEpaeTARAAPEI-5				NDUS1_PANTR NADH-ubiquinone oxidoreductase 75 kDa subunit, mitochondrial OS=Pan troglodytes GN=NDUFS1 PE=2 SV=1
Unigene17529_TAEpaeTARAAPEI-5				NDUS1_MOUSE NADH-ubiquinone oxidoreductase 75 kDa subunit, mitochondrial OS=Mus musculus GN=Ndufs1 PE=1 SV=1
Unigene17529_TAEpaeTARAAPEI-5				NDUS1_BOVIN NADH-ubiquinone oxidoreductase 75 kDa subunit, mitochondrial OS=Bos taurus GN=NDUFS1 PE=1 SV=1
Unigene17529_TAEpaeTARAAPEI-5				NDUS1_RAT NADH-ubiquinone oxidoreductase 75 kDa subunit, mitochondrial OS=Rattus norvegicus GN=Ndufs1 PE=1 SV=1
Unigene17529_TAEpaeTARAAPEI-5				NDUS1_GORGO NADH-ubiquinone oxidoreductase 75 kDa subunit, mitochondrial OS=Gorilla gorilla gorilla GN=NDUFS1 PE=2 SV=1
Unigene17529_TAEpaeTARAAPEI-5				NDUS1_DROME NADH-ubiquinone oxidoreductase 75 kDa subunit, mitochondrial OS=Drosophila melanogaster GN=ND75 PE=2 SV=3
Unigene17529_TAEpaeTARAAPEI-5				NDUS1_NEUCR NADH-ubiquinone oxidoreductase 78 kDa subunit, mitochondrial OS=Neurospora crassa GN=nuo-78 PE=1 SV=2
Unigene17535_TAEpaeTARAAPEI-5				LDB3_HUMAN LIM domain-binding protein 3 OS=Homo sapiens GN=LDB3 PE=1 SV=2
Unigene17535_TAEpaeTARAAPEI-5				LDB3_MOUSE LIM domain-binding protein 3 OS=Mus musculus GN=Ldb3 PE=1 SV=1
Unigene17535_TAEpaeTARAAPEI-5				PDLI7_XENLA PDZ and LIM domain protein 7 OS=Xenopus laevis GN=pdlim7 PE=2 SV=1
Unigene17535_TAEpaeTARAAPEI-5				PDLI7_RAT PDZ and LIM domain protein 7 OS=Rattus norvegicus GN=Pdlim7 PE=1 SV=1
Unigene17535_TAEpaeTARAAPEI-5				PDLI7_MOUSE PDZ and LIM domain protein 7 OS=Mus musculus GN=Pdlim7 PE=2 SV=1
Unigene17535_TAEpaeTARAAPEI-5				PDLI7_HUMAN PDZ and LIM domain protein 7 OS=Homo sapiens GN=PDLIM7 PE=1 SV=1
Unigene17535_TAEpaeTARAAPEI-5				PDLI7_BOVIN PDZ and LIM domain protein 7 OS=Bos taurus GN=PDLIM7 PE=2 SV=1
Unigene17535_TAEpaeTARAAPEI-5				PDLI7_CHICK PDZ and LIM domain protein 7 OS=Gallus gallus GN=PDLIM7 PE=1 SV=1
Unigene17535_TAEpaeTARAAPEI-5				PDLI5_RAT PDZ and LIM domain protein 5 OS=Rattus norvegicus GN=Pdlim5 PE=1 SV=2
Unigene17535_TAEpaeTARAAPEI-5				PDLI5_MOUSE PDZ and LIM domain protein 5 OS=Mus musculus GN=Pdlim5 PE=1 SV=3
Unigene17536_TAEpaeTARAAPEI-5				VPS53_CHICK Vacuolar protein sorting-associated protein 53 homolog OS=Gallus gallus GN=VPS53 PE=2 SV=1
Unigene17536_TAEpaeTARAAPEI-5				VPS53_MOUSE Vacuolar protein sorting-associated protein 53 homolog OS=Mus musculus GN=Vps53 PE=2 SV=1
Unigene17536_TAEpaeTARAAPEI-5				VPS53_PONAB Vacuolar protein sorting-associated protein 53 homolog OS=Pongo abelii GN=VPS53 PE=2 SV=1
Unigene17536_TAEpaeTARAAPEI-5				VPS53_HUMAN Vacuolar protein sorting-associated protein 53 homolog OS=Homo sapiens GN=VPS53 PE=1 SV=1
Unigene17536_TAEpaeTARAAPEI-5				YNP8_CAEEL Uncharacterized protein T05G5.8 OS=Caenorhabditis elegans GN=T05G5.8 PE=2 SV=3
Unigene17539_TAEpaeTARAAPEI-5				BEST2_MOUSE Bestrophin-2 OS=Mus musculus GN=Best2 PE=2 SV=1
Unigene17539_TAEpaeTARAAPEI-5				BEST2_HUMAN Bestrophin-2 OS=Homo sapiens GN=BEST2 PE=2 SV=1
Unigene17539_TAEpaeTARAAPEI-5				BEST3_HUMAN Bestrophin-3 OS=Homo sapiens GN=BEST3 PE=2 SV=1
Unigene17539_TAEpaeTARAAPEI-5				BEST3_MOUSE Bestrophin-3 OS=Mus musculus GN=Best3 PE=2 SV=1
Unigene17539_TAEpaeTARAAPEI-5				BEST1_MOUSE Bestrophin-1 OS=Mus musculus GN=Best1 PE=2 SV=2
Unigene17539_TAEpaeTARAAPEI-5				BEST4_HUMAN Bestrophin-4 OS=Homo sapiens GN=BEST4 PE=2 SV=1
Unigene17539_TAEpaeTARAAPEI-5				BEST1_HUMAN Bestrophin-1 OS=Homo sapiens GN=BEST1 PE=1 SV=1
Unigene17539_TAEpaeTARAAPEI-5				BEST1_MACFA Bestrophin-1 OS=Macaca fascicularis GN=BEST1 PE=2 SV=1
Unigene17539_TAEpaeTARAAPEI-5				YKT8_CAEEL Uncharacterized protein C07A9.8 OS=Caenorhabditis elegans GN=C07A9.8 PE=2 SV=2
Unigene17539_TAEpaeTARAAPEI-5				YO22_CAEEL Uncharacterized protein ZK688.2 OS=Caenorhabditis elegans GN=ZK688.2 PE=2 SV=1
Unigene17542_TAEpaeTARAAPEI-5				FEM1A_HUMAN Protein fem-1 homolog A OS=Homo sapiens GN=FEM1A PE=1 SV=1
Unigene17542_TAEpaeTARAAPEI-5				FEM1A_BOVIN Protein fem-1 homolog A OS=Bos taurus GN=FEM1A PE=2 SV=1
Unigene17542_TAEpaeTARAAPEI-5				FM1AA_MOUSE Protein fem-1 homolog A-A OS=Mus musculus GN=Fem1aa PE=2 SV=1
Unigene17542_TAEpaeTARAAPEI-5				FEM1A_RAT Protein fem-1 homolog A OS=Rattus norvegicus GN=Fem1a PE=2 SV=1
Unigene17542_TAEpaeTARAAPEI-5				FEM1A_DROME Protein fem-1 homolog CG6966 OS=Drosophila melanogaster GN=CG6966 PE=2 SV=2
Unigene17542_TAEpaeTARAAPEI-5				FM1AB_MOUSE Protein fem-1 homolog A-B OS=Mus musculus GN=Fem1ab PE=2 SV=1
Unigene17542_TAEpaeTARAAPEI-5				FEM1C_XENLA Protein fem-1 homolog C OS=Xenopus laevis GN=fem1c PE=2 SV=1
Unigene17542_TAEpaeTARAAPEI-5				FEM1C_MOUSE Protein fem-1 homolog C OS=Mus musculus GN=Fem1c PE=2 SV=1
Unigene17542_TAEpaeTARAAPEI-5				FEM1C_HUMAN Protein fem-1 homolog C OS=Homo sapiens GN=FEM1C PE=2 SV=1
Unigene17542_TAEpaeTARAAPEI-5				FEM1C_BOVIN Protein fem-1 homolog C OS=Bos taurus GN=FEM1C PE=2 SV=1
Unigene17543_TAEpaeTARAAPEI-5				LSDA_DROME Possible lysine-specific histone demethylase 1 OS=Drosophila melanogaster GN=Su(var)3-3 PE=1 SV=1
Unigene17543_TAEpaeTARAAPEI-5				KDM1_MOUSE Lysine-specific histone demethylase 1 OS=Mus musculus GN=Kdm1 PE=1 SV=2
Unigene17543_TAEpaeTARAAPEI-5				KDM1_HUMAN Lysine-specific histone demethylase 1 OS=Homo sapiens GN=KDM1 PE=1 SV=2
Unigene17543_TAEpaeTARAAPEI-5				LDL3_ARATH Lysine-specific histone demethylase 1 homolog 3 OS=Arabidopsis thaliana GN=FLD PE=1 SV=1
Unigene17543_TAEpaeTARAAPEI-5				PAO2_ARATH Probable polyamine oxidase 2 OS=Arabidopsis thaliana GN=PAO2 PE=2 SV=1
Unigene17543_TAEpaeTARAAPEI-5				AOF1_MOUSE Flavin-containing amine oxidase domain-containing protein 1 OS=Mus musculus GN=Aof1 PE=2 SV=1
Unigene17543_TAEpaeTARAAPEI-5				LDL3_ORYSJ Lysine-specific histone demethylase 1 homolog 3 OS=Oryza sativa subsp. japonica GN=Os04g0560300 PE=2 SV=2
Unigene17543_TAEpaeTARAAPEI-5				LDL3_ORYSI Lysine-specific histone demethylase 1 homolog 3 OS=Oryza sativa subsp. indica GN=B0103C08-B0602B01.13 PE=2 SV=1
Unigene17543_TAEpaeTARAAPEI-5				LDL1_ORYSJ Lysine-specific histone demethylase 1 homolog 1 OS=Oryza sativa subsp. japonica GN=Os02g0755200 PE=2 SV=1
Unigene17543_TAEpaeTARAAPEI-5				PAO3_ARATH Polyamine oxidase 3 OS=Arabidopsis thaliana GN=PAO3 PE=1 SV=1
Unigene17551_TAEpaeTARAAPEI-5				GRAP1_RAT GRIP1-associated protein 1 OS=Rattus norvegicus GN=Gripap1 PE=1 SV=1
Unigene17551_TAEpaeTARAAPEI-5				GRAP1_MOUSE GRIP1-associated protein 1 OS=Mus musculus GN=Gripap1 PE=1 SV=1
Unigene17551_TAEpaeTARAAPEI-5				GRAP1_HUMAN GRIP1-associated protein 1 OS=Homo sapiens GN=GRIPAP1 PE=1 SV=1
Unigene17551_TAEpaeTARAAPEI-5				CROCC_HUMAN Rootletin OS=Homo sapiens GN=CROCC PE=1 SV=1
Unigene17552_TAEpaeTARAAPEI-5				Z280C_MOUSE Zinc finger protein 280C OS=Mus musculus GN=Znf280c PE=2 SV=1
Unigene17552_TAEpaeTARAAPEI-5				Z280C_HUMAN Zinc finger protein 280C OS=Homo sapiens GN=ZNF280C PE=1 SV=1
Unigene17552_TAEpaeTARAAPEI-5				POGZ_MOUSE Pogo transposable element with ZNF domain OS=Mus musculus GN=Pogz PE=1 SV=2
Unigene17552_TAEpaeTARAAPEI-5				POGZ_HUMAN Pogo transposable element with ZNF domain OS=Homo sapiens GN=POGZ PE=1 SV=2
Unigene17552_TAEpaeTARAAPEI-5				Z280D_MOUSE Zinc finger protein 280D OS=Mus musculus GN=Znf280d PE=2 SV=1
Unigene17552_TAEpaeTARAAPEI-5				Z280A_HUMAN Zinc finger protein 280A OS=Homo sapiens GN=ZNF280A PE=2 SV=2
Unigene17552_TAEpaeTARAAPEI-5				Z280D_HUMAN Zinc finger protein 280D OS=Homo sapiens GN=ZNF280D PE=1 SV=3
Unigene17552_TAEpaeTARAAPEI-5				Z280B_HUMAN Zinc finger protein 280B OS=Homo sapiens GN=ZNF280B PE=1 SV=1
Unigene17552_TAEpaeTARAAPEI-5				ZBT48_PONAB Zinc finger and BTB domain-containing protein 48 OS=Pongo abelii GN=ZBTB48 PE=2 SV=1
Unigene17552_TAEpaeTARAAPEI-5				ZBT48_HUMAN Zinc finger and BTB domain-containing protein 48 OS=Homo sapiens GN=ZBTB48 PE=1 SV=2
Unigene17553_TAEpaeTARAAPEI-5				NEC2_BOVIN Neuroendocrine convertase 2 OS=Bos taurus GN=PCSK2 PE=2 SV=1
Unigene17553_TAEpaeTARAAPEI-5				NEC2_PONAB Neuroendocrine convertase 2 OS=Pongo abelii GN=PCSK2 PE=2 SV=1
Unigene17553_TAEpaeTARAAPEI-5				NEC2_HUMAN Neuroendocrine convertase 2 OS=Homo sapiens GN=PCSK2 PE=2 SV=2
Unigene17553_TAEpaeTARAAPEI-5				NEC2_RAT Neuroendocrine convertase 2 OS=Rattus norvegicus GN=Pcsk2 PE=1 SV=1
Unigene17553_TAEpaeTARAAPEI-5				NEC2_MOUSE Neuroendocrine convertase 2 OS=Mus musculus GN=Pcsk2 PE=2 SV=1
Unigene17553_TAEpaeTARAAPEI-5				NEC2_PIG Neuroendocrine convertase 2 OS=Sus scrofa GN=PCSK2 PE=2 SV=1
Unigene17553_TAEpaeTARAAPEI-5				FUR11_DROME Furin-like protease 1, isoforms 1/1-X/2 OS=Drosophila melanogaster GN=Fur1 PE=2 SV=2
Unigene17553_TAEpaeTARAAPEI-5				FUR1C_DROME Furin-like protease 1, isoform 1-CRR OS=Drosophila melanogaster GN=Fur1 PE=2 SV=2
Unigene17553_TAEpaeTARAAPEI-5				FURIN_RAT Furin OS=Rattus norvegicus GN=Furin PE=1 SV=1
Unigene17553_TAEpaeTARAAPEI-5				FURIN_MOUSE Furin OS=Mus musculus GN=Furin PE=1 SV=1
Unigene17556_TAEpaeTARAAPEI-5				ANR17_MOUSE Ankyrin repeat domain-containing protein 17 OS=Mus musculus GN=Ankrd17 PE=1 SV=2
Unigene17556_TAEpaeTARAAPEI-5				ANR17_HUMAN Ankyrin repeat domain-containing protein 17 OS=Homo sapiens GN=ANKRD17 PE=1 SV=3
Unigene17556_TAEpaeTARAAPEI-5				ANKHM_CAEEL Ankyrin repeat and KH domain-containing protein R11A8.7 OS=Caenorhabditis elegans GN=R11A8.7 PE=2 SV=3
Unigene17556_TAEpaeTARAAPEI-5				ANKH1_HUMAN Ankyrin repeat and KH domain-containing protein 1 OS=Homo sapiens GN=ANKHD1 PE=1 SV=1
Unigene17556_TAEpaeTARAAPEI-5				ANKHM_DROME Ankyrin repeat and KH domain-containing protein mask OS=Drosophila melanogaster GN=mask PE=1 SV=2
Unigene17556_TAEpaeTARAAPEI-5				ANKHM_CAEBR Ankyrin repeat and KH domain-containing protein CBG24701 OS=Caenorhabditis briggsae GN=CBG24701 PE=3 SV=2
Unigene17556_TAEpaeTARAAPEI-5				KDIS_RAT Kinase D-interacting substrate of 220 kDa OS=Rattus norvegicus GN=Kidins220 PE=1 SV=2
Unigene17556_TAEpaeTARAAPEI-5				ANR52_DANRE Serine/threonine-protein phosphatase 6 regulatory ankyrin repeat subunit C OS=Danio rerio GN=ankrd52 PE=2 SV=1
Unigene17556_TAEpaeTARAAPEI-5				KDIS_HUMAN Kinase D-interacting substrate of 220 kDa OS=Homo sapiens GN=KIDINS220 PE=1 SV=3
Unigene17556_TAEpaeTARAAPEI-5				ANR50_HUMAN Ankyrin repeat domain-containing protein 50 OS=Homo sapiens GN=ANKRD50 PE=1 SV=4
Unigene17557_TAEpaeTARAAPEI-5				CT2NL_MOUSE CTTNBP2 N-terminal-like protein OS=Mus musculus GN=Cttnbp2nl PE=1 SV=1
Unigene17557_TAEpaeTARAAPEI-5				PAN1_EMENI Actin cytoskeleton-regulatory complex protein pan1 OS=Emericella nidulans GN=pan1 PE=3 SV=1
Unigene17557_TAEpaeTARAAPEI-5				CT2NL_PONAB CTTNBP2 N-terminal-like protein OS=Pongo abelii GN=CTTNBP2NL PE=2 SV=1
Unigene17557_TAEpaeTARAAPEI-5				CT2NL_HUMAN CTTNBP2 N-terminal-like protein OS=Homo sapiens GN=CTTNBP2NL PE=1 SV=2
Unigene17557_TAEpaeTARAAPEI-5				PAN1_CHAGB Actin cytoskeleton-regulatory complex protein PAN1 OS=Chaetomium globosum GN=PAN1 PE=3 SV=1
Unigene17557_TAEpaeTARAAPEI-5				Y8605_DICDI Uncharacterized protein DDB_G0284459 OS=Dictyostelium discoideum GN=DDB_G0284459 PE=4 SV=1
Unigene17557_TAEpaeTARAAPEI-5				Y0915_DROME Uncharacterized protein CG10915 OS=Drosophila melanogaster GN=CG10915 PE=1 SV=1
Unigene17557_TAEpaeTARAAPEI-5				NST1_CHAGB Stress response protein NST1 OS=Chaetomium globosum GN=NST1 PE=3 SV=1
Unigene17557_TAEpaeTARAAPEI-5				FH3_ORYSJ Formin-like protein 3 OS=Oryza sativa subsp. japonica GN=FH3 PE=2 SV=2
Unigene17557_TAEpaeTARAAPEI-5				CTTB2_MUSPF Cortactin-binding protein 2 OS=Mustela putorius furo GN=CTTNBP2 PE=3 SV=1
Unigene17558_TAEpaeTARAAPEI-5				NDUAA_DROME NADH dehydrogenase [ubiquinone] 1 alpha subcomplex subunit 10, mitochondrial OS=Drosophila melanogaster GN=ND42 PE=1 SV=2
Unigene17558_TAEpaeTARAAPEI-5				NDUAA_BOVIN NADH dehydrogenase [ubiquinone] 1 alpha subcomplex subunit 10, mitochondrial OS=Bos taurus GN=NDUFA10 PE=1 SV=1
Unigene17558_TAEpaeTARAAPEI-5				NDUAA_PONAB NADH dehydrogenase [ubiquinone] 1 alpha subcomplex subunit 10, mitochondrial OS=Pongo abelii GN=NDUFA10 PE=2 SV=2
Unigene17558_TAEpaeTARAAPEI-5				NDUAA_HUMAN NADH dehydrogenase [ubiquinone] 1 alpha subcomplex subunit 10, mitochondrial OS=Homo sapiens GN=NDUFA10 PE=1 SV=1
Unigene17558_TAEpaeTARAAPEI-5				NDUAA_GORGO NADH dehydrogenase [ubiquinone] 1 alpha subcomplex subunit 10, mitochondrial OS=Gorilla gorilla gorilla GN=NDUFA10 PE=2 SV=1
Unigene17558_TAEpaeTARAAPEI-5				NDUAA_PANTR NADH dehydrogenase [ubiquinone] 1 alpha subcomplex subunit 10, mitochondrial OS=Pan troglodytes GN=NDUFA10 PE=2 SV=1
Unigene17558_TAEpaeTARAAPEI-5				NDUAA_RAT NADH dehydrogenase [ubiquinone] 1 alpha subcomplex subunit 10, mitochondrial OS=Rattus norvegicus GN=Ndufa10 PE=1 SV=1
Unigene17558_TAEpaeTARAAPEI-5				NDUAA_MOUSE NADH dehydrogenase [ubiquinone] 1 alpha subcomplex subunit 10, mitochondrial OS=Mus musculus GN=Ndufa10 PE=1 SV=1
Unigene17560_TAEpaeTARAAPEI-5				RPTOR_MOUSE Regulatory-associated protein of mTOR OS=Mus musculus GN=Rptor PE=1 SV=1
Unigene17560_TAEpaeTARAAPEI-5				RPTOR_HUMAN Regulatory-associated protein of mTOR OS=Homo sapiens GN=RPTOR PE=1 SV=1
Unigene17560_TAEpaeTARAAPEI-5				MIP1_SCHPO WD repeat-containing protein mip1 OS=Schizosaccharomyces pombe GN=mip1 PE=1 SV=1
Unigene17560_TAEpaeTARAAPEI-5				KOG1_YEAST Target of rapamycin complex 1 subunit KOG1 OS=Saccharomyces cerevisiae GN=KOG1 PE=1 SV=2
Unigene17560_TAEpaeTARAAPEI-5				RPTOR_DICDI Protein raptor homolog OS=Dictyostelium discoideum GN=raptor PE=1 SV=1
Unigene17562_TAEpaeTARAAPEI-5				MOL2A_BOVIN Mps one binder kinase activator-like 2A OS=Bos taurus GN=MOBKL2A PE=2 SV=2
Unigene17562_TAEpaeTARAAPEI-5				MOL2A_MOUSE Mps one binder kinase activator-like 2A OS=Mus musculus GN=Mobkl2a PE=2 SV=1
Unigene17562_TAEpaeTARAAPEI-5				MOL2B_BOVIN Mps one binder kinase activator-like 2B OS=Bos taurus GN=MOBKL2B PE=2 SV=1
Unigene17562_TAEpaeTARAAPEI-5				MOL2B_MOUSE Mps one binder kinase activator-like 2B OS=Mus musculus GN=Mobkl2b PE=2 SV=1
Unigene17562_TAEpaeTARAAPEI-5				MOL2B_HUMAN Mps one binder kinase activator-like 2B OS=Homo sapiens GN=MOBKL2B PE=1 SV=2
Unigene17562_TAEpaeTARAAPEI-5				MOL2A_HUMAN Mps one binder kinase activator-like 2A OS=Homo sapiens GN=MOBKL2A PE=1 SV=1
Unigene17562_TAEpaeTARAAPEI-5				MOL2A_PONAB Mps one binder kinase activator-like 2A OS=Pongo abelii GN=MOBKL2A PE=2 SV=1
Unigene17562_TAEpaeTARAAPEI-5				MOB3_DROME Mps one binder kinase activator-like 3 OS=Drosophila melanogaster GN=Mob3 PE=2 SV=1
Unigene17562_TAEpaeTARAAPEI-5				MOL2C_BOVIN Mps one binder kinase activator-like 2C OS=Bos taurus GN=MOBKL2C PE=2 SV=1
Unigene17562_TAEpaeTARAAPEI-5				MOL2C_MOUSE Mps one binder kinase activator-like 2C OS=Mus musculus GN=Mobkl2c PE=2 SV=1
Unigene17564_TAEpaeTARAAPEI-5				DPOE1_MOUSE DNA polymerase epsilon catalytic subunit A OS=Mus musculus GN=Pole PE=2 SV=2
Unigene17564_TAEpaeTARAAPEI-5				DPOE1_HUMAN DNA polymerase epsilon catalytic subunit A OS=Homo sapiens GN=POLE PE=1 SV=5
Unigene17564_TAEpaeTARAAPEI-5				DPOE_ASPFU DNA polymerase epsilon catalytic subunit A OS=Aspergillus fumigatus GN=pol2 PE=3 SV=1
Unigene17564_TAEpaeTARAAPEI-5				DPOE_CRYNE DNA polymerase epsilon catalytic subunit A OS=Cryptococcus neoformans GN=POL2 PE=3 SV=1
Unigene17564_TAEpaeTARAAPEI-5				DPOE_EMENI DNA polymerase epsilon catalytic subunit A OS=Emericella nidulans GN=pol2 PE=3 SV=2
Unigene17564_TAEpaeTARAAPEI-5				DPOE_SCHPO DNA polymerase epsilon catalytic subunit A OS=Schizosaccharomyces pombe GN=pol2 PE=2 SV=1
Unigene17564_TAEpaeTARAAPEI-5				DPOE1_DICDI DNA polymerase epsilon catalytic subunit A OS=Dictyostelium discoideum GN=pole PE=3 SV=1
Unigene17564_TAEpaeTARAAPEI-5				DPOE_USTMA DNA polymerase epsilon catalytic subunit A OS=Ustilago maydis GN=POL2 PE=3 SV=1
Unigene17564_TAEpaeTARAAPEI-5				DPOE_KLULA DNA polymerase epsilon catalytic subunit A OS=Kluyveromyces lactis GN=POL2 PE=3 SV=1
Unigene17564_TAEpaeTARAAPEI-5				DPOE_CANGA DNA polymerase epsilon catalytic subunit A OS=Candida glabrata GN=POL2 PE=3 SV=1
Unigene17565_TAEpaeTARAAPEI-5				FLOT2_RAT Flotillin-2 OS=Rattus norvegicus GN=Flot2 PE=1 SV=1
Unigene17565_TAEpaeTARAAPEI-5				FLOT2_MOUSE Flotillin-2 OS=Mus musculus GN=Flot2 PE=1 SV=2
Unigene17565_TAEpaeTARAAPEI-5				FLOT2_BOVIN Flotillin-2 OS=Bos taurus GN=FLOT2 PE=2 SV=1
Unigene17565_TAEpaeTARAAPEI-5				FLOT2_HUMAN Flotillin-2 OS=Homo sapiens GN=FLOT2 PE=1 SV=2
Unigene17565_TAEpaeTARAAPEI-5				FLOT2_DANRE Flotillin-2a OS=Danio rerio GN=flot2a PE=2 SV=2
Unigene17565_TAEpaeTARAAPEI-5				FLOT1_DROME Flotillin-1 OS=Drosophila melanogaster GN=Flo PE=1 SV=1
Unigene17565_TAEpaeTARAAPEI-5				FLOT2_CARAU Flotillin-2 OS=Carassius auratus GN=flot2 PE=1 SV=1
Unigene17565_TAEpaeTARAAPEI-5				FLOT1_HUMAN Flotillin-1 OS=Homo sapiens GN=FLOT1 PE=1 SV=3
Unigene17565_TAEpaeTARAAPEI-5				FLOT2_DROME Flotillin-2 OS=Drosophila melanogaster GN=Flo-2 PE=2 SV=3
Unigene17565_TAEpaeTARAAPEI-5				FLOT1_PONAB Flotillin-1 OS=Pongo abelii GN=FLOT1 PE=2 SV=1
Unigene17567_TAEpaeTARAAPEI-5				GCP4_MOUSE Gamma-tubulin complex component 4 OS=Mus musculus GN=Tubgcp4 PE=2 SV=2
Unigene17567_TAEpaeTARAAPEI-5				GCP4_HUMAN Gamma-tubulin complex component 4 OS=Homo sapiens GN=TUBGCP4 PE=1 SV=1
Unigene17567_TAEpaeTARAAPEI-5				GCP4_DROME Gamma-tubulin complex component 4 homolog OS=Drosophila melanogaster GN=Grip75 PE=1 SV=2
Unigene17567_TAEpaeTARAAPEI-5				GCP4_MEDTR Gamma-tubulin complex component 4 homolog OS=Medicago truncatula GN=85P PE=2 SV=1
Unigene17567_TAEpaeTARAAPEI-5				GCP4_ARATH Gamma-tubulin complex component 4 homolog OS=Arabidopsis thaliana GN=At3g53760 PE=2 SV=2
Unigene17567_TAEpaeTARAAPEI-5				GCP3_MOUSE Gamma-tubulin complex component 3 OS=Mus musculus GN=Tubgcp3 PE=2 SV=2
Unigene17567_TAEpaeTARAAPEI-5				GCP3_XENLA Gamma-tubulin complex component 3 homolog OS=Xenopus laevis GN=tubgcp3 PE=1 SV=1
Unigene17567_TAEpaeTARAAPEI-5				GCP3_HUMAN Gamma-tubulin complex component 3 OS=Homo sapiens GN=TUBGCP3 PE=1 SV=2
Unigene17567_TAEpaeTARAAPEI-5				SPC98_DICDI Spindle pole body component 98 OS=Dictyostelium discoideum GN=spc98 PE=1 SV=2
Unigene17567_TAEpaeTARAAPEI-5				ALP6_SCHPO Spindle pole body component alp6 OS=Schizosaccharomyces pombe GN=alp6 PE=1 SV=2
Unigene17569_TAEpaeTARAAPEI-5				GLC7B_CAEEL Serine/threonine-protein phosphatase PP1-beta OS=Caenorhabditis elegans GN=gsp-2 PE=2 SV=1
Unigene17569_TAEpaeTARAAPEI-5				GLC7B_CAEBR Serine/threonine-protein phosphatase PP1-beta OS=Caenorhabditis briggsae GN=gsp-2 PE=3 SV=1
Unigene17569_TAEpaeTARAAPEI-5				PP1B_XENTR Serine/threonine-protein phosphatase PP1-beta catalytic subunit OS=Xenopus tropicalis GN=ppp1cb PE=2 SV=1
Unigene17569_TAEpaeTARAAPEI-5				PP1B_XENLA Serine/threonine-protein phosphatase PP1-beta catalytic subunit OS=Xenopus laevis GN=ppp1cb PE=2 SV=1
Unigene17569_TAEpaeTARAAPEI-5				PP1B_RAT Serine/threonine-protein phosphatase PP1-beta catalytic subunit OS=Rattus norvegicus GN=Ppp1cb PE=1 SV=3
Unigene17569_TAEpaeTARAAPEI-5				PP1B_RABIT Serine/threonine-protein phosphatase PP1-beta catalytic subunit OS=Oryctolagus cuniculus GN=PPP1CB PE=1 SV=3
Unigene17569_TAEpaeTARAAPEI-5				PP1B_PONAB Serine/threonine-protein phosphatase PP1-beta catalytic subunit OS=Pongo abelii GN=PPP1CB PE=2 SV=1
Unigene17569_TAEpaeTARAAPEI-5				PP1B_PIG Serine/threonine-protein phosphatase PP1-beta catalytic subunit OS=Sus scrofa GN=PPP1CB PE=1 SV=3
Unigene17569_TAEpaeTARAAPEI-5				PP1B_MOUSE Serine/threonine-protein phosphatase PP1-beta catalytic subunit OS=Mus musculus GN=Ppp1cb PE=1 SV=3
Unigene17569_TAEpaeTARAAPEI-5				PP1B_HUMAN Serine/threonine-protein phosphatase PP1-beta catalytic subunit OS=Homo sapiens GN=PPP1CB PE=1 SV=3
Unigene17570_TAEpaeTARAAPEI-5				PROF1_CAEEL Profilin-1 OS=Caenorhabditis elegans GN=pfn-1 PE=2 SV=1
Unigene17570_TAEpaeTARAAPEI-5				PROF2_CAEEL Profilin-2 OS=Caenorhabditis elegans GN=pfn-2 PE=2 SV=3
Unigene17570_TAEpaeTARAAPEI-5				PRO1A_ACACA Profilin-1A OS=Acanthamoeba castellanii PE=1 SV=2
Unigene17570_TAEpaeTARAAPEI-5				PRO1B_ACACA Profilin-1B OS=Acanthamoeba castellanii PE=1 SV=3
Unigene17570_TAEpaeTARAAPEI-5				PROF_DROME Profilin OS=Drosophila melanogaster GN=chic PE=1 SV=1
Unigene17570_TAEpaeTARAAPEI-5				PROF3_DICDI Profilin-3 OS=Dictyostelium discoideum GN=proC PE=3 SV=1
Unigene17570_TAEpaeTARAAPEI-5				PROF_BOMMO Profilin OS=Bombyx mori PE=2 SV=1
Unigene17570_TAEpaeTARAAPEI-5				PROF_CANAL Profilin OS=Candida albicans GN=PFY1 PE=3 SV=1
Unigene17570_TAEpaeTARAAPEI-5				PROF1_PHYPO Profilin-A OS=Physarum polycephalum GN=PROA PE=3 SV=2
Unigene17570_TAEpaeTARAAPEI-5				PROF1_DICDI Profilin-1 OS=Dictyostelium discoideum GN=proA PE=2 SV=1
Unigene17573_TAEpaeTARAAPEI-5				DYH3_MOUSE Dynein heavy chain 3, axonemal OS=Mus musculus GN=Dnah3 PE=1 SV=2
Unigene17573_TAEpaeTARAAPEI-5				DYH3_HUMAN Dynein heavy chain 3, axonemal OS=Homo sapiens GN=DNAH3 PE=2 SV=1
Unigene17573_TAEpaeTARAAPEI-5				DYH12_HUMAN Dynein heavy chain 12, axonemal OS=Homo sapiens GN=DNAH12 PE=2 SV=2
Unigene17573_TAEpaeTARAAPEI-5				DY12L_HUMAN Axonemal dynein heavy chain 12-like protein OS=Homo sapiens GN=DNAH12L PE=1 SV=2
Unigene17573_TAEpaeTARAAPEI-5				DYH12_MOUSE Dynein heavy chain 12, axonemal OS=Mus musculus GN=Dnah12 PE=2 SV=2
Unigene17573_TAEpaeTARAAPEI-5				DY12L_MOUSE Axonemal dynein heavy chain 12-like protein OS=Mus musculus GN=Dnah12l PE=1 SV=2
Unigene17573_TAEpaeTARAAPEI-5				DYH7_HUMAN Dynein heavy chain 7, axonemal OS=Homo sapiens GN=DNAH7 PE=1 SV=1
Unigene17573_TAEpaeTARAAPEI-5				DYH7_RAT Dynein heavy chain 7, axonemal OS=Rattus norvegicus GN=Dnah7 PE=2 SV=2
Unigene17573_TAEpaeTARAAPEI-5				DYH12_RAT Dynein heavy chain 12, axonemal OS=Rattus norvegicus GN=Dnah12 PE=2 SV=2
Unigene17573_TAEpaeTARAAPEI-5				DYH1_HUMAN Dynein heavy chain 1, axonemal OS=Homo sapiens GN=DNAH1 PE=1 SV=3
Unigene17575_TAEpaeTARAAPEI-5				ERD2_CAEEL ER lumen protein retaining receptor OS=Caenorhabditis elegans GN=erd-2 PE=2 SV=2
Unigene17575_TAEpaeTARAAPEI-5				ERD2_CAEBR ER lumen protein retaining receptor OS=Caenorhabditis briggsae GN=erd-2 PE=3 SV=1
Unigene17575_TAEpaeTARAAPEI-5				ERD22_CAEEL Putative ER lumen protein retaining receptor C28H8.4 OS=Caenorhabditis elegans GN=C28H8.4 PE=2 SV=1
Unigene17575_TAEpaeTARAAPEI-5				ERD2_DROME ER lumen protein retaining receptor OS=Drosophila melanogaster GN=KdelR PE=2 SV=1
Unigene17575_TAEpaeTARAAPEI-5				ERD21_HUMAN ER lumen protein retaining receptor 1 OS=Homo sapiens GN=KDELR1 PE=1 SV=1
Unigene17575_TAEpaeTARAAPEI-5				ERD21_BOVIN ER lumen protein retaining receptor 1 OS=Bos taurus GN=KDELR1 PE=2 SV=2
Unigene17575_TAEpaeTARAAPEI-5				ERD21_MOUSE ER lumen protein retaining receptor 1 OS=Mus musculus GN=Kdelr1 PE=2 SV=1
Unigene17575_TAEpaeTARAAPEI-5				ERD21_XENTR ER lumen protein retaining receptor 1 OS=Xenopus tropicalis GN=kdelr1 PE=2 SV=1
Unigene17575_TAEpaeTARAAPEI-5				ERD21_RAT ER lumen protein retaining receptor 1 OS=Rattus norvegicus GN=Kdelr1 PE=2 SV=1
Unigene17575_TAEpaeTARAAPEI-5				ERD22_CHICK ER lumen protein retaining receptor 2 OS=Gallus gallus GN=KDELR2 PE=2 SV=1
Unigene17576_TAEpaeTARAAPEI-5				DYHC2_TRIGR Cytoplasmic dynein 2 heavy chain 1 OS=Tripneustes gratilla GN=DYH1B PE=2 SV=2
Unigene17576_TAEpaeTARAAPEI-5				DYHC2_MOUSE Cytoplasmic dynein 2 heavy chain 1 OS=Mus musculus GN=Dync2h1 PE=1 SV=1
Unigene17576_TAEpaeTARAAPEI-5				DYHC2_RAT Cytoplasmic dynein 2 heavy chain 1 OS=Rattus norvegicus GN=Dync2h1 PE=1 SV=1
Unigene17576_TAEpaeTARAAPEI-5				DYHC2_CHLRE Cytoplasmic dynein 2 heavy chain 1 OS=Chlamydomonas reinhardtii GN=DHC1B PE=1 SV=2
Unigene17576_TAEpaeTARAAPEI-5				DYHC2_HUMAN Cytoplasmic dynein 2 heavy chain 1 OS=Homo sapiens GN=DYNC2H1 PE=1 SV=3
Unigene17576_TAEpaeTARAAPEI-5				DYHC2_CAEEL Cytoplasmic dynein 2 heavy chain 1 OS=Caenorhabditis elegans GN=che-3 PE=2 SV=2
Unigene17576_TAEpaeTARAAPEI-5				DYHC_DROME Dynein heavy chain, cytoplasmic OS=Drosophila melanogaster GN=Dhc64C PE=2 SV=2
Unigene17576_TAEpaeTARAAPEI-5				DYH5_MOUSE Dynein heavy chain 5, axonemal OS=Mus musculus GN=Dnah5 PE=1 SV=1
Unigene17576_TAEpaeTARAAPEI-5				DYH8_MOUSE Dynein heavy chain 8, axonemal OS=Mus musculus GN=Dnahc8 PE=2 SV=1
Unigene17576_TAEpaeTARAAPEI-5				DYHC1_MOUSE Cytoplasmic dynein 1 heavy chain 1 OS=Mus musculus GN=Dync1h1 PE=1 SV=1
Unigene17578_TAEpaeTARAAPEI-5				PHAR1_HUMAN Phosphatase and actin regulator 1 OS=Homo sapiens GN=PHACTR1 PE=2 SV=3
Unigene17578_TAEpaeTARAAPEI-5				PHAR1_RAT Phosphatase and actin regulator 1 OS=Rattus norvegicus GN=Phactr1 PE=1 SV=1
Unigene17578_TAEpaeTARAAPEI-5				PHAR1_MOUSE Phosphatase and actin regulator 1 OS=Mus musculus GN=Phactr1 PE=1 SV=1
Unigene17578_TAEpaeTARAAPEI-5				PHAR1_CHICK Phosphatase and actin regulator 1 OS=Gallus gallus GN=PHACTR1 PE=2 SV=1
Unigene17578_TAEpaeTARAAPEI-5				PHAR3_RAT Phosphatase and actin regulator 3 OS=Rattus norvegicus GN=Phactr3 PE=2 SV=1
Unigene17578_TAEpaeTARAAPEI-5				PHAR3_MOUSE Phosphatase and actin regulator 3 OS=Mus musculus GN=Phactr3 PE=1 SV=2
Unigene17578_TAEpaeTARAAPEI-5				PHAR3_HUMAN Phosphatase and actin regulator 3 OS=Homo sapiens GN=PHACTR3 PE=1 SV=1
Unigene17578_TAEpaeTARAAPEI-5				PHAR1_XENLA Phosphatase and actin regulator 1 OS=Xenopus laevis GN=phactr1 PE=2 SV=1
Unigene17578_TAEpaeTARAAPEI-5				PHAR2_HUMAN Phosphatase and actin regulator 2 OS=Homo sapiens GN=PHACTR2 PE=1 SV=2
Unigene17578_TAEpaeTARAAPEI-5				PHAR2_RAT Phosphatase and actin regulator 2 OS=Rattus norvegicus GN=Phactr2 PE=1 SV=1
Unigene17579_TAEpaeTARAAPEI-5				DMXL1_MOUSE DmX-like protein 1 OS=Mus musculus GN=Dmxl1 PE=1 SV=1
Unigene17579_TAEpaeTARAAPEI-5				DMXL1_HUMAN DmX-like protein 1 OS=Homo sapiens GN=DMXL1 PE=1 SV=2
Unigene17579_TAEpaeTARAAPEI-5				DMXL2_HUMAN DmX-like protein 2 OS=Homo sapiens GN=DMXL2 PE=1 SV=1
Unigene17579_TAEpaeTARAAPEI-5				DMXL2_MOUSE DmX-like protein 2 OS=Mus musculus GN=Dmxl2 PE=1 SV=3
Unigene17581_TAEpaeTARAAPEI-5				GCFC_MOUSE GC-rich sequence DNA-binding factor homolog OS=Mus musculus GN=Gcfc PE=1 SV=2
Unigene17581_TAEpaeTARAAPEI-5				GCFC_HUMAN GC-rich sequence DNA-binding factor homolog OS=Homo sapiens GN=GCFC PE=1 SV=2
Unigene17581_TAEpaeTARAAPEI-5				GCF_MOUSE GC-rich sequence DNA-binding factor OS=Mus musculus GN=Tcf9 PE=1 SV=2
Unigene17581_TAEpaeTARAAPEI-5				GCF_HUMAN GC-rich sequence DNA-binding factor OS=Homo sapiens GN=TCF9 PE=1 SV=2
Unigene17582_TAEpaeTARAAPEI-5				CDC2_CAEBR Cell division control protein 2 homolog OS=Caenorhabditis briggsae GN=cdk-1 PE=3 SV=1
Unigene17582_TAEpaeTARAAPEI-5				CDC2_CAEEL Cell division control protein 2 homolog OS=Caenorhabditis elegans GN=cdk-1 PE=1 SV=1
Unigene17582_TAEpaeTARAAPEI-5				CDC2_CARAU Cell division control protein 2 homolog OS=Carassius auratus GN=cdc2 PE=2 SV=1
Unigene17582_TAEpaeTARAAPEI-5				CDC2_CHICK Cell division control protein 2 homolog OS=Gallus gallus GN=CDC2 PE=1 SV=1
Unigene17582_TAEpaeTARAAPEI-5				CDC2A_XENLA Cell division control protein 2-A OS=Xenopus laevis GN=cdc2-A PE=1 SV=1
Unigene17582_TAEpaeTARAAPEI-5				CDC2_RAT Cell division control protein 2 homolog OS=Rattus norvegicus GN=Cdc2 PE=2 SV=1
Unigene17582_TAEpaeTARAAPEI-5				CDC2_BOVIN Cell division control protein 2 homolog OS=Bos taurus GN=CDC2 PE=2 SV=2
Unigene17582_TAEpaeTARAAPEI-5				CDC2B_XENLA Cell division control protein 2-B OS=Xenopus laevis GN=cdc2-B PE=1 SV=2
Unigene17582_TAEpaeTARAAPEI-5				CDC2_MOUSE Cell division control protein 2 homolog OS=Mus musculus GN=Cdc2 PE=1 SV=3
Unigene17582_TAEpaeTARAAPEI-5				CDC2_HUMAN Cell division control protein 2 homolog OS=Homo sapiens GN=CDC2 PE=1 SV=1
Unigene17585_TAEpaeTARAAPEI-5				LIPA2_MOUSE Liprin-alpha-2 OS=Mus musculus GN=Ppfia2 PE=1 SV=2
Unigene17585_TAEpaeTARAAPEI-5				LIPA3_RAT Liprin-alpha-3 OS=Rattus norvegicus GN=Ppfia3 PE=1 SV=2
Unigene17585_TAEpaeTARAAPEI-5				LIPA1_HUMAN Liprin-alpha-1 OS=Homo sapiens GN=PPFIA1 PE=1 SV=1
Unigene17585_TAEpaeTARAAPEI-5				LIPA3_HUMAN Liprin-alpha-3 OS=Homo sapiens GN=PPFIA3 PE=1 SV=3
Unigene17585_TAEpaeTARAAPEI-5				LIPA2_HUMAN Liprin-alpha-2 OS=Homo sapiens GN=PPFIA2 PE=1 SV=1
Unigene17585_TAEpaeTARAAPEI-5				LIPA_CAEEL Liprin-alpha OS=Caenorhabditis elegans GN=syd-2 PE=1 SV=1
Unigene17585_TAEpaeTARAAPEI-5				LIPA4_RAT Liprin-alpha-4 (Fragment) OS=Rattus norvegicus GN=Ppfia4 PE=1 SV=1
Unigene17585_TAEpaeTARAAPEI-5				LIPA3_MOUSE Liprin-alpha-3 OS=Mus musculus GN=Ppfia3 PE=1 SV=1
Unigene17585_TAEpaeTARAAPEI-5				EDE1_YEAST EH domain-containing and endocytosis protein 1 OS=Saccharomyces cerevisiae GN=EDE1 PE=1 SV=2
Unigene17585_TAEpaeTARAAPEI-5				USO1_YEAST Intracellular protein transport protein USO1 OS=Saccharomyces cerevisiae GN=USO1 PE=1 SV=2
Unigene17587_TAEpaeTARAAPEI-5				MEGF6_MOUSE Multiple epidermal growth factor-like domains 6 OS=Mus musculus GN=Megf6 PE=2 SV=3
Unigene17587_TAEpaeTARAAPEI-5				MEGF6_RAT Multiple epidermal growth factor-like domains 6 OS=Rattus norvegicus GN=Megf6 PE=1 SV=1
Unigene17587_TAEpaeTARAAPEI-5				MEGF6_HUMAN Multiple epidermal growth factor-like domains 6 OS=Homo sapiens GN=MEGF6 PE=2 SV=4
Unigene17587_TAEpaeTARAAPEI-5				CC050_MOUSE EGF-like domain-containing protein C3orf50 homolog OS=Mus musculus PE=2 SV=1
Unigene17587_TAEpaeTARAAPEI-5				SCUB1_HUMAN Signal peptide, CUB and EGF-like domain-containing protein 1 OS=Homo sapiens GN=SCUBE1 PE=1 SV=3
Unigene17587_TAEpaeTARAAPEI-5				SCUB3_HUMAN Signal peptide, CUB and EGF-like domain-containing protein 3 OS=Homo sapiens GN=SCUBE3 PE=1 SV=1
Unigene17587_TAEpaeTARAAPEI-5				SCUB3_MOUSE Signal peptide, CUB and EGF-like domain-containing protein 3 OS=Mus musculus GN=Scube3 PE=1 SV=1
Unigene17587_TAEpaeTARAAPEI-5				SCUB2_HUMAN Signal peptide, CUB and EGF-like domain-containing protein 2 OS=Homo sapiens GN=SCUBE2 PE=2 SV=1
Unigene17587_TAEpaeTARAAPEI-5				SCUB2_DANRE Signal peptide, CUB and EGF-like domain-containing protein 2 OS=Danio rerio GN=scube2 PE=2 SV=1
Unigene17587_TAEpaeTARAAPEI-5				SCUB1_MOUSE Signal peptide, CUB and EGF-like domain-containing protein 1 OS=Mus musculus GN=Scube1 PE=2 SV=2
Unigene17589_TAEpaeTARAAPEI-5				GALM_ACICA Aldose 1-epimerase OS=Acinetobacter calcoaceticus GN=mro PE=1 SV=1
Unigene17589_TAEpaeTARAAPEI-5				GALM_RAT Aldose 1-epimerase OS=Rattus norvegicus GN=Galm PE=1 SV=1
Unigene17589_TAEpaeTARAAPEI-5				GALM_BOVIN Aldose 1-epimerase OS=Bos taurus GN=GALM PE=2 SV=1
Unigene17589_TAEpaeTARAAPEI-5				GALM_MOUSE Aldose 1-epimerase OS=Mus musculus GN=Galm PE=2 SV=1
Unigene17589_TAEpaeTARAAPEI-5				GALM_PIG Aldose 1-epimerase OS=Sus scrofa GN=GALM PE=2 SV=1
Unigene17589_TAEpaeTARAAPEI-5				GALM_HUMAN Aldose 1-epimerase OS=Homo sapiens GN=GALM PE=1 SV=1
Unigene17589_TAEpaeTARAAPEI-5				GALM_PONAB Aldose 1-epimerase OS=Pongo abelii GN=GALM PE=2 SV=1
Unigene17589_TAEpaeTARAAPEI-5				GALM_SHIFL Aldose 1-epimerase OS=Shigella flexneri GN=galM PE=3 SV=1
Unigene17589_TAEpaeTARAAPEI-5				GALM_ECOLI Aldose 1-epimerase OS=Escherichia coli (strain K12) GN=galM PE=1 SV=1
Unigene17589_TAEpaeTARAAPEI-5				GALM_HAEIN Aldose 1-epimerase OS=Haemophilus influenzae GN=galM PE=3 SV=2
Unigene17590_TAEpaeTARAAPEI-5				LIN54_MOUSE Protein lin-54 homolog OS=Mus musculus GN=Lin54 PE=2 SV=2
Unigene17590_TAEpaeTARAAPEI-5				LIN54_XENTR Protein lin-54 homolog OS=Xenopus tropicalis GN=lin54 PE=2 SV=1
Unigene17590_TAEpaeTARAAPEI-5				LIN54_RAT Protein lin-54 homolog OS=Rattus norvegicus GN=Lin54 PE=2 SV=2
Unigene17590_TAEpaeTARAAPEI-5				LIN54_DANRE Protein lin-54 homolog OS=Danio rerio GN=lin54 PE=1 SV=1
Unigene17590_TAEpaeTARAAPEI-5				LIN54_PONAB Protein lin-54 homolog OS=Pongo abelii GN=LIN54 PE=2 SV=1
Unigene17590_TAEpaeTARAAPEI-5				LIN54_HUMAN Protein lin-54 homolog OS=Homo sapiens GN=LIN54 PE=1 SV=2
Unigene17590_TAEpaeTARAAPEI-5				LIN54_DROME Protein lin-54 homolog OS=Drosophila melanogaster GN=mip120 PE=1 SV=1
Unigene17590_TAEpaeTARAAPEI-5				LIN54_CAEEL Protein lin-54 OS=Caenorhabditis elegans GN=lin-54 PE=1 SV=1
Unigene17590_TAEpaeTARAAPEI-5				MTL5_HUMAN Tesmin OS=Homo sapiens GN=MTL5 PE=2 SV=2
Unigene17590_TAEpaeTARAAPEI-5				MTL5_MOUSE Tesmin OS=Mus musculus GN=Mtl5 PE=2 SV=2
Unigene17592_TAEpaeTARAAPEI-5				TM9S2_RAT Transmembrane 9 superfamily member 2 OS=Rattus norvegicus GN=Tm9sf2 PE=2 SV=1
Unigene17592_TAEpaeTARAAPEI-5				TM9S2_PONAB Transmembrane 9 superfamily member 2 OS=Pongo abelii GN=TM9SF2 PE=2 SV=1
Unigene17592_TAEpaeTARAAPEI-5				TM9S2_MOUSE Transmembrane 9 superfamily member 2 OS=Mus musculus GN=Tm9sf2 PE=2 SV=1
Unigene17592_TAEpaeTARAAPEI-5				TM9S2_HUMAN Transmembrane 9 superfamily member 2 OS=Homo sapiens GN=TM9SF2 PE=1 SV=1
Unigene17592_TAEpaeTARAAPEI-5				TMN1_YEAST Transmembrane 9 superfamily member 1 OS=Saccharomyces cerevisiae GN=EMP70 PE=1 SV=2
Unigene17592_TAEpaeTARAAPEI-5				TMN2_YEAST Transmembrane 9 superfamily member 2 OS=Saccharomyces cerevisiae GN=TMN2 PE=1 SV=1
Unigene17592_TAEpaeTARAAPEI-5				TM9S4_PONAB Transmembrane 9 superfamily member 4 OS=Pongo abelii GN=TM9SF4 PE=2 SV=1
Unigene17592_TAEpaeTARAAPEI-5				TM9S4_HUMAN Transmembrane 9 superfamily member 4 OS=Homo sapiens GN=TM9SF4 PE=1 SV=2
Unigene17592_TAEpaeTARAAPEI-5				YON8_SCHPO Transmembrane 9 superfamily protein C1105.08 OS=Schizosaccharomyces pombe GN=SPBC1105.08 PE=2 SV=1
Unigene17592_TAEpaeTARAAPEI-5				TM9S4_MOUSE Transmembrane 9 superfamily member 4 OS=Mus musculus GN=Tm9sf4 PE=2 SV=1
Unigene17593_TAEpaeTARAAPEI-5				EIF3B_CAEBR Eukaryotic translation initiation factor 3 subunit B OS=Caenorhabditis briggsae GN=eif-3.B PE=3 SV=2
Unigene17593_TAEpaeTARAAPEI-5				EIF3B_CAEEL Eukaryotic translation initiation factor 3 subunit B OS=Caenorhabditis elegans GN=eif-3.B PE=2 SV=1
Unigene17593_TAEpaeTARAAPEI-5				EIF3B_BOMMO Eukaryotic translation initiation factor 3 subunit B OS=Bombyx mori GN=eIF3-S9 PE=2 SV=1
Unigene17593_TAEpaeTARAAPEI-5				EIF3B_AEDAE Eukaryotic translation initiation factor 3 subunit B OS=Aedes aegypti GN=eIF3-S9 PE=3 SV=1
Unigene17593_TAEpaeTARAAPEI-5				EIF3B_DROGR Eukaryotic translation initiation factor 3 subunit B OS=Drosophila grimshawi GN=eIF3-S9 PE=3 SV=1
Unigene17593_TAEpaeTARAAPEI-5				EIF3B_DROMO Eukaryotic translation initiation factor 3 subunit B OS=Drosophila mojavensis GN=eIF3-S9 PE=3 SV=1
Unigene17593_TAEpaeTARAAPEI-5				EIF3B_DROER Eukaryotic translation initiation factor 3 subunit B OS=Drosophila erecta GN=eIF3-S9 PE=3 SV=1
Unigene17593_TAEpaeTARAAPEI-5				EIF3B_CULQU Eukaryotic translation initiation factor 3 subunit B OS=Culex quinquefasciatus GN=eIF3-S9 PE=3 SV=1
Unigene17593_TAEpaeTARAAPEI-5				EIF3B_DROWI Eukaryotic translation initiation factor 3 subunit B OS=Drosophila willistoni GN=eIF3-S9 PE=3 SV=1
Unigene17593_TAEpaeTARAAPEI-5				EIF3B_ANOGA Eukaryotic translation initiation factor 3 subunit B OS=Anopheles gambiae GN=eIF3-S9 PE=3 SV=3
Unigene17595_TAEpaeTARAAPEI-5				SPT5H_MOUSE Transcription elongation factor SPT5 OS=Mus musculus GN=Supt5h PE=1 SV=1
Unigene17595_TAEpaeTARAAPEI-5				SPT5H_HUMAN Transcription elongation factor SPT5 OS=Homo sapiens GN=SUPT5H PE=1 SV=1
Unigene17595_TAEpaeTARAAPEI-5				SPT5H_PONAB Transcription elongation factor SPT5 OS=Pongo abelii GN=SUPT5H PE=2 SV=1
Unigene17595_TAEpaeTARAAPEI-5				SPT5H_CHICK Transcription elongation factor SPT5 OS=Gallus gallus GN=SUPT5H PE=2 SV=1
Unigene17595_TAEpaeTARAAPEI-5				SPT5H_DANRE Transcription elongation factor SPT5 OS=Danio rerio GN=supt5h PE=1 SV=1
Unigene17595_TAEpaeTARAAPEI-5				SPT5H_DROME Transcription elongation factor SPT5 OS=Drosophila melanogaster GN=Spt5 PE=1 SV=1
Unigene17595_TAEpaeTARAAPEI-5				SPT5H_CAEEL Transcription elongation factor SPT5 OS=Caenorhabditis elegans GN=spt-5 PE=2 SV=3
Unigene17595_TAEpaeTARAAPEI-5				SPT5_SCHPO Transcription elongation factor spt5 OS=Schizosaccharomyces pombe GN=spt5 PE=1 SV=1
Unigene17595_TAEpaeTARAAPEI-5				SPT5_USTMA Transcription elongation factor SPT5 OS=Ustilago maydis GN=SPT5 PE=3 SV=1
Unigene17595_TAEpaeTARAAPEI-5				SPT51_ARATH Putative transcription elongation factor SPT5 homolog 1 OS=Arabidopsis thaliana GN=At4g08350 PE=2 SV=1
Unigene17599_TAEpaeTARAAPEI-5				OTUD5_XENTR OTU domain-containing protein 5 OS=Xenopus tropicalis GN=otud5 PE=2 SV=1
Unigene17599_TAEpaeTARAAPEI-5				OTU5A_XENLA OTU domain-containing protein 5-A OS=Xenopus laevis GN=otud5-A PE=2 SV=1
Unigene17599_TAEpaeTARAAPEI-5				OTU5B_XENLA OTU domain-containing protein 5-B OS=Xenopus laevis GN=otud5-B PE=2 SV=1
Unigene17599_TAEpaeTARAAPEI-5				OTUD5_RAT OTU domain-containing protein 5 OS=Rattus norvegicus GN=Otud5 PE=2 SV=2
Unigene17599_TAEpaeTARAAPEI-5				OTUD5_MOUSE OTU domain-containing protein 5 OS=Mus musculus GN=Otud5 PE=1 SV=2
Unigene17599_TAEpaeTARAAPEI-5				OTUD5_DANRE OTU domain-containing protein 5 OS=Danio rerio GN=otud5 PE=2 SV=1
Unigene17599_TAEpaeTARAAPEI-5				OTUD5_HUMAN OTU domain-containing protein 5 OS=Homo sapiens GN=OTUD5 PE=1 SV=1
Unigene17599_TAEpaeTARAAPEI-5				OTU_DROME Protein ovarian tumor locus OS=Drosophila melanogaster GN=otu PE=2 SV=2
Unigene17600_TAEpaeTARAAPEI-5				DYH1_RAT Dynein heavy chain 1, axonemal OS=Rattus norvegicus GN=Dnah1 PE=2 SV=2
Unigene17600_TAEpaeTARAAPEI-5				DYH1_HUMAN Dynein heavy chain 1, axonemal OS=Homo sapiens GN=DNAH1 PE=1 SV=3
Unigene17600_TAEpaeTARAAPEI-5				DYH7_RAT Dynein heavy chain 7, axonemal OS=Rattus norvegicus GN=Dnah7 PE=2 SV=2
Unigene17600_TAEpaeTARAAPEI-5				DYH7_HUMAN Dynein heavy chain 7, axonemal OS=Homo sapiens GN=DNAH7 PE=1 SV=1
Unigene17600_TAEpaeTARAAPEI-5				DYH3_MOUSE Dynein heavy chain 3, axonemal OS=Mus musculus GN=Dnah3 PE=1 SV=2
Unigene17600_TAEpaeTARAAPEI-5				DYH3_HUMAN Dynein heavy chain 3, axonemal OS=Homo sapiens GN=DNAH3 PE=2 SV=1
Unigene17600_TAEpaeTARAAPEI-5				DYH12_HUMAN Dynein heavy chain 12, axonemal OS=Homo sapiens GN=DNAH12 PE=2 SV=2
Unigene17600_TAEpaeTARAAPEI-5				DYH12_MOUSE Dynein heavy chain 12, axonemal OS=Mus musculus GN=Dnah12 PE=2 SV=2
Unigene17600_TAEpaeTARAAPEI-5				DYH12_RAT Dynein heavy chain 12, axonemal OS=Rattus norvegicus GN=Dnah12 PE=2 SV=2
Unigene17600_TAEpaeTARAAPEI-5				DYH2_HUMAN Dynein heavy chain 2, axonemal OS=Homo sapiens GN=DNAH2 PE=1 SV=3
Unigene17601_TAEpaeTARAAPEI-5				MCM4A_XENLA DNA replication licensing factor mcm4-A OS=Xenopus laevis GN=mcm4-A PE=1 SV=1
Unigene17601_TAEpaeTARAAPEI-5				MCM4B_XENLA DNA replication licensing factor mcm4-B OS=Xenopus laevis GN=mcm4-B PE=1 SV=3
Unigene17601_TAEpaeTARAAPEI-5				MCM4_XENTR DNA replication licensing factor mcm4 OS=Xenopus tropicalis GN=mcm4 PE=2 SV=1
Unigene17601_TAEpaeTARAAPEI-5				MCM4_HUMAN DNA replication licensing factor MCM4 OS=Homo sapiens GN=MCM4 PE=1 SV=5
Unigene17601_TAEpaeTARAAPEI-5				MCM4_MOUSE DNA replication licensing factor MCM4 OS=Mus musculus GN=Mcm4 PE=2 SV=1
Unigene17601_TAEpaeTARAAPEI-5				MCM4_DROME DNA replication licensing factor MCM4 OS=Drosophila melanogaster GN=dpa PE=1 SV=2
Unigene17601_TAEpaeTARAAPEI-5				CDC54_YEAST Cell division control protein 54 OS=Saccharomyces cerevisiae GN=CDC54 PE=1 SV=2
Unigene17601_TAEpaeTARAAPEI-5				MCM4_SCHPO DNA replication licensing factor mcm4 OS=Schizosaccharomyces pombe GN=mcm4 PE=1 SV=2
Unigene17601_TAEpaeTARAAPEI-5				MCM2_MOUSE DNA replication licensing factor MCM2 OS=Mus musculus GN=Mcm2 PE=1 SV=3
Unigene17601_TAEpaeTARAAPEI-5				MCM2_HUMAN DNA replication licensing factor MCM2 OS=Homo sapiens GN=MCM2 PE=1 SV=4
Unigene17602_TAEpaeTARAAPEI-5				MKL1_MOUSE MKL/myocardin-like protein 1 OS=Mus musculus GN=Mkl1 PE=1 SV=2
Unigene17602_TAEpaeTARAAPEI-5				MKL2_HUMAN MKL/myocardin-like protein 2 OS=Homo sapiens GN=MKL2 PE=1 SV=3
Unigene17602_TAEpaeTARAAPEI-5				MKL1_HUMAN MKL/myocardin-like protein 1 OS=Homo sapiens GN=MKL1 PE=1 SV=1
Unigene17602_TAEpaeTARAAPEI-5				MKL2_MOUSE MKL/myocardin-like protein 2 OS=Mus musculus GN=Mkl2 PE=1 SV=1
Unigene17602_TAEpaeTARAAPEI-5				MRTFB_XENLA Myocardin-related transcription factor B OS=Xenopus laevis GN=mrtfb PE=2 SV=1
Unigene17602_TAEpaeTARAAPEI-5				MRTFA_XENLA Myocardin-related transcription factor A OS=Xenopus laevis GN=mrtfa PE=2 SV=1
Unigene17602_TAEpaeTARAAPEI-5				MYCD_RAT Myocardin OS=Rattus norvegicus GN=Myocd PE=1 SV=2
Unigene17602_TAEpaeTARAAPEI-5				MYCD_HUMAN Myocardin OS=Homo sapiens GN=MYOCD PE=1 SV=1
Unigene17602_TAEpaeTARAAPEI-5				MYCD_MOUSE Myocardin OS=Mus musculus GN=Myocd PE=1 SV=1
Unigene17602_TAEpaeTARAAPEI-5				DMRTB_MOUSE Doublesex- and mab-3-related transcription factor B1 OS=Mus musculus GN=Dmrtb1 PE=2 SV=1
Unigene17605_TAEpaeTARAAPEI-5				TYY1_MOUSE Transcriptional repressor protein YY1 OS=Mus musculus GN=Yy1 PE=1 SV=1
Unigene17605_TAEpaeTARAAPEI-5				TYY1_HUMAN Transcriptional repressor protein YY1 OS=Homo sapiens GN=YY1 PE=1 SV=2
Unigene17605_TAEpaeTARAAPEI-5				PHO_DROME Polycomb protein PHO OS=Drosophila melanogaster GN=pho PE=1 SV=2
Unigene17605_TAEpaeTARAAPEI-5				TYY2_RATRT Transcription factor YY2 OS=Rattus rattus GN=Yy2 PE=3 SV=1
Unigene17605_TAEpaeTARAAPEI-5				TYY2_RAT Transcription factor YY2 OS=Rattus norvegicus GN=Yy2 PE=3 SV=1
Unigene17605_TAEpaeTARAAPEI-5				TYY2_MOUSE Transcription factor YY2 OS=Mus musculus GN=Yy2 PE=2 SV=1
Unigene17605_TAEpaeTARAAPEI-5				TYY2_HUMAN Transcription factor YY2 OS=Homo sapiens GN=YY2 PE=2 SV=1
Unigene17605_TAEpaeTARAAPEI-5				ZFP42_HUMAN Zinc finger protein 42 homolog OS=Homo sapiens GN=ZFP42 PE=1 SV=1
Unigene17605_TAEpaeTARAAPEI-5				ZFP42_MOUSE Zinc finger protein 42 OS=Mus musculus GN=Zfp42 PE=2 SV=1
Unigene17605_TAEpaeTARAAPEI-5				Y4634_ARATH Uncharacterized zinc finger protein At4g06634 OS=Arabidopsis thaliana GN=At4g06634 PE=2 SV=1
Unigene17606_TAEpaeTARAAPEI-5				S2539_RAT Solute carrier family 25 member 39 OS=Rattus norvegicus GN=Slc25a39 PE=2 SV=1
Unigene17606_TAEpaeTARAAPEI-5				S2539_HUMAN Solute carrier family 25 member 39 OS=Homo sapiens GN=SLC25A39 PE=2 SV=1
Unigene17606_TAEpaeTARAAPEI-5				S2539_BOVIN Solute carrier family 25 member 39 OS=Bos taurus GN=SLC25A39 PE=2 SV=2
Unigene17606_TAEpaeTARAAPEI-5				S2539_MOUSE Solute carrier family 25 member 39 OS=Mus musculus GN=Slc25a39 PE=2 SV=1
Unigene17606_TAEpaeTARAAPEI-5				S2540_XENTR Solute carrier family 25 member 40 OS=Xenopus tropicalis GN=slc25a40 PE=2 SV=1
Unigene17606_TAEpaeTARAAPEI-5				S2540_XENLA Solute carrier family 25 member 40 OS=Xenopus laevis GN=slc25a40 PE=2 SV=1
Unigene17606_TAEpaeTARAAPEI-5				S2540_DANRE Solute carrier family 25 member 40 OS=Danio rerio GN=slc25a40 PE=2 SV=1
Unigene17606_TAEpaeTARAAPEI-5				YQ51_CAEEL Uncharacterized mitochondrial carrier C16C10.1 OS=Caenorhabditis elegans GN=C16C10.1 PE=2 SV=2
Unigene17606_TAEpaeTARAAPEI-5				S2540_MOUSE Solute carrier family 25 member 40 OS=Mus musculus GN=Slc25a40 PE=2 SV=1
Unigene17606_TAEpaeTARAAPEI-5				S2540_BOVIN Solute carrier family 25 member 40 OS=Bos taurus GN=SLC25A40 PE=2 SV=1
Unigene17607_TAEpaeTARAAPEI-5				STAM1_CAEEL Signal transducing adapter molecule 1 OS=Caenorhabditis elegans GN=stam-1 PE=1 SV=2
Unigene17607_TAEpaeTARAAPEI-5				STAM1_HUMAN Signal transducing adapter molecule 1 OS=Homo sapiens GN=STAM PE=1 SV=3
Unigene17607_TAEpaeTARAAPEI-5				STAM1_MOUSE Signal transducing adapter molecule 1 OS=Mus musculus GN=Stam PE=2 SV=3
Unigene17607_TAEpaeTARAAPEI-5				STAM2_HUMAN Signal transducing adapter molecule 2 OS=Homo sapiens GN=STAM2 PE=1 SV=1
Unigene17607_TAEpaeTARAAPEI-5				STAM2_CHICK Signal transducing adapter molecule 2 OS=Gallus gallus GN=STAM2 PE=1 SV=1
Unigene17607_TAEpaeTARAAPEI-5				STAM2_MOUSE Signal transducing adapter molecule 2 OS=Mus musculus GN=Stam2 PE=1 SV=1
Unigene17607_TAEpaeTARAAPEI-5				STAM2_RAT Signal transducing adapter molecule 2 OS=Rattus norvegicus GN=Stam2 PE=2 SV=1
Unigene17607_TAEpaeTARAAPEI-5				HSE1_CRYNE Class E vacuolar protein-sorting machinery protein HSE1 OS=Cryptococcus neoformans GN=HSE1 PE=3 SV=1
Unigene17607_TAEpaeTARAAPEI-5				HSE1_YARLI Class E vacuolar protein-sorting machinery protein HSE1 OS=Yarrowia lipolytica GN=HSE1 PE=3 SV=1
Unigene17607_TAEpaeTARAAPEI-5				HSE1_USTMA Class E vacuolar protein-sorting machinery protein HSE1 OS=Ustilago maydis GN=HSE1 PE=3 SV=1
Unigene17612_TAEpaeTARAAPEI-5				CB034_HUMAN Uncharacterized protein C2orf34 OS=Homo sapiens GN=C2orf34 PE=1 SV=2
Unigene17612_TAEpaeTARAAPEI-5				CB034_MOUSE Uncharacterized protein C2orf34 homolog OS=Mus musculus PE=2 SV=1
Unigene17612_TAEpaeTARAAPEI-5				CB034_XENLA Uncharacterized protein C2orf34 homolog OS=Xenopus laevis PE=2 SV=1
Unigene17614_TAEpaeTARAAPEI-5				FH3_ORYSJ Formin-like protein 3 OS=Oryza sativa subsp. japonica GN=FH3 PE=2 SV=2
Unigene17614_TAEpaeTARAAPEI-5				FH16_ORYSJ Formin-like protein 16 OS=Oryza sativa subsp. japonica GN=FH16 PE=2 SV=1
Unigene17614_TAEpaeTARAAPEI-5				FH14_ARATH Formin-like protein 14 OS=Arabidopsis thaliana GN=FH14 PE=2 SV=3
Unigene17614_TAEpaeTARAAPEI-5				PAN1_LODEL Actin cytoskeleton-regulatory complex protein PAN1 OS=Lodderomyces elongisporus GN=PAN1 PE=3 SV=1
Unigene17614_TAEpaeTARAAPEI-5				FH20_ARATH Formin-like protein 20 OS=Arabidopsis thaliana GN=FH20 PE=2 SV=2
Unigene17614_TAEpaeTARAAPEI-5				RICKA_RICMO Arp2/3 complex-activating protein rickA OS=Rickettsia montana GN=rickA PE=3 SV=1
Unigene17614_TAEpaeTARAAPEI-5				FH7_ORYSJ Formin-like protein 7 OS=Oryza sativa subsp. japonica GN=FH7 PE=2 SV=2
Unigene17614_TAEpaeTARAAPEI-5				FH5_ORYSJ Formin-like protein 5 OS=Oryza sativa subsp. japonica GN=FH5 PE=2 SV=2
Unigene17614_TAEpaeTARAAPEI-5				TONB_XANCP Protein tonB OS=Xanthomonas campestris pv. campestris GN=tonB PE=3 SV=1
Unigene17614_TAEpaeTARAAPEI-5				TONB_XANCB Protein tonB OS=Xanthomonas campestris pv. campestris (strain B100) GN=tonB PE=3 SV=1
Unigene17616_TAEpaeTARAAPEI-5				KDM1_HUMAN Lysine-specific histone demethylase 1 OS=Homo sapiens GN=KDM1 PE=1 SV=2
Unigene17616_TAEpaeTARAAPEI-5				KDM1_MOUSE Lysine-specific histone demethylase 1 OS=Mus musculus GN=Kdm1 PE=1 SV=2
Unigene17616_TAEpaeTARAAPEI-5				LSDA_DROME Possible lysine-specific histone demethylase 1 OS=Drosophila melanogaster GN=Su(var)3-3 PE=1 SV=1
Unigene17616_TAEpaeTARAAPEI-5				LDL1_ARATH Lysine-specific histone demethylase 1 homolog 1 OS=Arabidopsis thaliana GN=LDL1 PE=1 SV=1
Unigene17616_TAEpaeTARAAPEI-5				AOF1_MOUSE Flavin-containing amine oxidase domain-containing protein 1 OS=Mus musculus GN=Aof1 PE=2 SV=1
Unigene17616_TAEpaeTARAAPEI-5				OXLA_HUMAN L-amino-acid oxidase OS=Homo sapiens GN=IL4I1 PE=1 SV=1
Unigene17616_TAEpaeTARAAPEI-5				AOF1_HUMAN Flavin-containing amine oxidase domain-containing protein 1 OS=Homo sapiens GN=AOF1 PE=1 SV=2
Unigene17616_TAEpaeTARAAPEI-5				LDL2_ARATH Lysine-specific histone demethylase 1 homolog 2 OS=Arabidopsis thaliana GN=LDL2 PE=2 SV=1
Unigene17616_TAEpaeTARAAPEI-5				LDL3_ARATH Lysine-specific histone demethylase 1 homolog 3 OS=Arabidopsis thaliana GN=FLD PE=1 SV=1
Unigene17616_TAEpaeTARAAPEI-5				OXLA_CROAT L-amino-acid oxidase OS=Crotalus atrox PE=1 SV=2
Unigene17618_TAEpaeTARAAPEI-5				YME1_CAEEL Protein YME1 homolog OS=Caenorhabditis elegans GN=ymel-1 PE=2 SV=1
Unigene17620_TAEpaeTARAAPEI-5				PCLO_MOUSE Protein piccolo OS=Mus musculus GN=Pclo PE=1 SV=3
Unigene17620_TAEpaeTARAAPEI-5				PCLO_CHICK Protein piccolo (Fragment) OS=Gallus gallus GN=PCLO PE=2 SV=1
Unigene17620_TAEpaeTARAAPEI-5				PCLO_RAT Protein piccolo OS=Rattus norvegicus GN=Pclo PE=1 SV=1
Unigene17620_TAEpaeTARAAPEI-5				RIMS1_RAT Regulating synaptic membrane exocytosis protein 1 OS=Rattus norvegicus GN=Rims1 PE=1 SV=1
Unigene17620_TAEpaeTARAAPEI-5				RIMS1_MOUSE Regulating synaptic membrane exocytosis protein 1 OS=Mus musculus GN=Rims1 PE=1 SV=2
Unigene17620_TAEpaeTARAAPEI-5				RIMS1_HUMAN Regulating synaptic membrane exocytosis protein 1 OS=Homo sapiens GN=RIMS1 PE=1 SV=1
Unigene17620_TAEpaeTARAAPEI-5				RIM_CAEEL Rab-3-interacting molecule unc-10 OS=Caenorhabditis elegans GN=unc-10 PE=1 SV=2
Unigene17620_TAEpaeTARAAPEI-5				RIMS2_MOUSE Regulating synaptic membrane exocytosis protein 2 OS=Mus musculus GN=Rims2 PE=1 SV=1
Unigene17620_TAEpaeTARAAPEI-5				RIMS2_HUMAN Regulating synaptic membrane exocytosis protein 2 OS=Homo sapiens GN=RIMS2 PE=1 SV=2
Unigene17620_TAEpaeTARAAPEI-5				RIMS2_RAT Regulating synaptic membrane exocytosis protein 2 OS=Rattus norvegicus GN=Rims2 PE=1 SV=1
Unigene17621_TAEpaeTARAAPEI-5				SYAM_HUMAN Probable alanyl-tRNA synthetase, mitochondrial OS=Homo sapiens GN=AARS2 PE=1 SV=1
Unigene17621_TAEpaeTARAAPEI-5				SYAM_MOUSE Probable alanyl-tRNA synthetase, mitochondrial OS=Mus musculus GN=Aars2 PE=2 SV=1
Unigene17621_TAEpaeTARAAPEI-5				SYA_ARATH Alanyl-tRNA synthetase, mitochondrial OS=Arabidopsis thaliana GN=ALATS PE=1 SV=3
Unigene17621_TAEpaeTARAAPEI-5				SYAC_HUMAN Alanyl-tRNA synthetase, cytoplasmic OS=Homo sapiens GN=AARS PE=1 SV=2
Unigene17621_TAEpaeTARAAPEI-5				SYAC_SCHPO Probable alanyl-tRNA synthetase, cytoplasmic OS=Schizosaccharomyces pombe GN=SPAC23C11.09 PE=1 SV=1
Unigene17621_TAEpaeTARAAPEI-5				SYAC_MOUSE Alanyl-tRNA synthetase, cytoplasmic OS=Mus musculus GN=Aars PE=2 SV=1
Unigene17621_TAEpaeTARAAPEI-5				SYAC_MESAU Alanyl-tRNA synthetase, cytoplasmic OS=Mesocricetus auratus GN=AARS PE=2 SV=1
Unigene17621_TAEpaeTARAAPEI-5				SYAC_PONAB Alanyl-tRNA synthetase, cytoplasmic OS=Pongo abelii GN=AARS PE=2 SV=1
Unigene17621_TAEpaeTARAAPEI-5				SYAC_YEAST Alanyl-tRNA synthetase, cytoplasmic OS=Saccharomyces cerevisiae GN=ALA1 PE=1 SV=2
Unigene17621_TAEpaeTARAAPEI-5				SYA_DICDI Alanyl-tRNA synthetase OS=Dictyostelium discoideum GN=alaS PE=2 SV=1
Unigene17623_TAEpaeTARAAPEI-5				TLR2_DROME Tachykinin-like peptides receptor 99D OS=Drosophila melanogaster GN=Takr99D PE=2 SV=2
Unigene17623_TAEpaeTARAAPEI-5				NK3R_HUMAN Neuromedin-K receptor OS=Homo sapiens GN=TACR3 PE=2 SV=1
Unigene17623_TAEpaeTARAAPEI-5				NK3R_RABIT Neuromedin-K receptor OS=Oryctolagus cuniculus GN=TACR3 PE=2 SV=2
Unigene17623_TAEpaeTARAAPEI-5				NK3R_MOUSE Neuromedin-K receptor OS=Mus musculus GN=Tacr3 PE=2 SV=2
Unigene17623_TAEpaeTARAAPEI-5				NK3R_RAT Neuromedin-K receptor OS=Rattus norvegicus GN=Tacr3 PE=2 SV=1
Unigene17623_TAEpaeTARAAPEI-5				NK3R_CAVPO Neuromedin-K receptor OS=Cavia porcellus GN=TACR3 PE=2 SV=1
Unigene17623_TAEpaeTARAAPEI-5				NK1R_MERUN Substance-P receptor OS=Meriones unguiculatus GN=TACR1 PE=2 SV=1
Unigene17623_TAEpaeTARAAPEI-5				NK1R_MOUSE Substance-P receptor OS=Mus musculus GN=Tacr1 PE=2 SV=1
Unigene17623_TAEpaeTARAAPEI-5				NK1R_HUMAN Substance-P receptor OS=Homo sapiens GN=TACR1 PE=1 SV=1
Unigene17623_TAEpaeTARAAPEI-5				NK1R_RAT Substance-P receptor OS=Rattus norvegicus GN=Tacr1 PE=2 SV=1
Unigene17625_TAEpaeTARAAPEI-5				CPN2_HUMAN Carboxypeptidase N subunit 2 OS=Homo sapiens GN=CPN2 PE=1 SV=2
Unigene17625_TAEpaeTARAAPEI-5				ALS_PAPHA Insulin-like growth factor-binding protein complex acid labile chain OS=Papio hamadryas GN=IGFALS PE=2 SV=1
Unigene17625_TAEpaeTARAAPEI-5				ALS_HUMAN Insulin-like growth factor-binding protein complex acid labile chain OS=Homo sapiens GN=IGFALS PE=1 SV=1
Unigene17625_TAEpaeTARAAPEI-5				GP124_HUMAN Probable G-protein coupled receptor 124 OS=Homo sapiens GN=GPR124 PE=1 SV=2
Unigene17625_TAEpaeTARAAPEI-5				GR101_LYMST G-protein coupled receptor GRL101 OS=Lymnaea stagnalis PE=2 SV=1
Unigene17625_TAEpaeTARAAPEI-5				LGR5_HUMAN Leucine-rich repeat-containing G-protein coupled receptor 5 OS=Homo sapiens GN=LGR5 PE=2 SV=1
Unigene17625_TAEpaeTARAAPEI-5				K0644_HUMAN Leucine-rich repeat-containing protein KIAA0644 OS=Homo sapiens GN=KIAA0644 PE=2 SV=1
Unigene17625_TAEpaeTARAAPEI-5				SLIK2_HUMAN SLIT and NTRK-like protein 2 OS=Homo sapiens GN=SLITRK2 PE=1 SV=1
Unigene17625_TAEpaeTARAAPEI-5				ALS_RAT Insulin-like growth factor-binding protein complex acid labile chain OS=Rattus norvegicus GN=Igfals PE=1 SV=1
Unigene17625_TAEpaeTARAAPEI-5				PLIB_AGKBL Phospholipase A2 inhibitor subunit B OS=Agkistrodon blomhoffii siniticus PE=1 SV=1
Unigene17626_TAEpaeTARAAPEI-5				STOX1_HUMAN Storkhead-box protein 1 OS=Homo sapiens GN=STOX1 PE=1 SV=2
Unigene17627_TAEpaeTARAAPEI-5				C2CD3_HUMAN C2 domain-containing protein 3 OS=Homo sapiens GN=C2CD3 PE=1 SV=3
Unigene17627_TAEpaeTARAAPEI-5				C2CD3_MOUSE C2 domain-containing protein 3 OS=Mus musculus GN=C2cd3 PE=2 SV=2
Unigene17627_TAEpaeTARAAPEI-5				C2CD3_XENTR C2 domain-containing protein 3 OS=Xenopus tropicalis GN=c2cd3 PE=2 SV=1
Unigene17629_TAEpaeTARAAPEI-5				ERD22_CAEEL Putative ER lumen protein retaining receptor C28H8.4 OS=Caenorhabditis elegans GN=C28H8.4 PE=2 SV=1
Unigene17629_TAEpaeTARAAPEI-5				ERD2_CAEEL ER lumen protein retaining receptor OS=Caenorhabditis elegans GN=erd-2 PE=2 SV=2
Unigene17629_TAEpaeTARAAPEI-5				ERD2_CAEBR ER lumen protein retaining receptor OS=Caenorhabditis briggsae GN=erd-2 PE=3 SV=1
Unigene17629_TAEpaeTARAAPEI-5				ERD22_CHICK ER lumen protein retaining receptor 2 OS=Gallus gallus GN=KDELR2 PE=2 SV=1
Unigene17629_TAEpaeTARAAPEI-5				ERD22_HUMAN ER lumen protein retaining receptor 2 OS=Homo sapiens GN=KDELR2 PE=1 SV=1
Unigene17629_TAEpaeTARAAPEI-5				ERD22_RAT ER lumen protein retaining receptor 2 OS=Rattus norvegicus GN=Kdelr2 PE=2 SV=1
Unigene17629_TAEpaeTARAAPEI-5				ERD22_MOUSE ER lumen protein retaining receptor 2 OS=Mus musculus GN=Kdelr2 PE=2 SV=1
Unigene17629_TAEpaeTARAAPEI-5				ERD22_BOVIN ER lumen protein retaining receptor 2 OS=Bos taurus GN=KDELR2 PE=2 SV=1
Unigene17629_TAEpaeTARAAPEI-5				ERD21_XENTR ER lumen protein retaining receptor 1 OS=Xenopus tropicalis GN=kdelr1 PE=2 SV=1
Unigene17629_TAEpaeTARAAPEI-5				ER21B_XENLA ER lumen protein retaining receptor 1-B OS=Xenopus laevis GN=kdelr1-B PE=2 SV=1
Unigene17630_TAEpaeTARAAPEI-5				MAL2_DROVI Maltase 2 OS=Drosophila virilis GN=Mav2 PE=3 SV=1
Unigene17630_TAEpaeTARAAPEI-5				O16G_BACHD Oligo-1,6-glucosidase OS=Bacillus halodurans GN=malL PE=3 SV=1
Unigene17630_TAEpaeTARAAPEI-5				TREC_ECOLI Trehalose-6-phosphate hydrolase OS=Escherichia coli (strain K12) GN=treC PE=3 SV=3
Unigene17630_TAEpaeTARAAPEI-5				O16G_BACTR Oligo-1,6-glucosidase OS=Bacillus thermoglucosidasius GN=malL PE=1 SV=1
Unigene17630_TAEpaeTARAAPEI-5				O16G_BACCE Oligo-1,6-glucosidase OS=Bacillus cereus GN=malL PE=1 SV=1
Unigene17630_TAEpaeTARAAPEI-5				DEXB_STRPN Glucan 1,6-alpha-glucosidase OS=Streptococcus pneumoniae GN=dexB PE=3 SV=2
Unigene17630_TAEpaeTARAAPEI-5				AGLA_RHIME Probable alpha-glucosidase OS=Rhizobium meliloti GN=aglA PE=3 SV=2
Unigene17630_TAEpaeTARAAPEI-5				DEXB_STRMU Glucan 1,6-alpha-glucosidase OS=Streptococcus mutans GN=dexB PE=1 SV=2
Unigene17630_TAEpaeTARAAPEI-5				DEXB_STREQ Glucan 1,6-alpha-glucosidase OS=Streptococcus equisimilis GN=dexB PE=3 SV=1
Unigene17630_TAEpaeTARAAPEI-5				SLC31_HUMAN Neutral and basic amino acid transport protein rBAT OS=Homo sapiens GN=SLC3A1 PE=1 SV=2
Unigene17631_TAEpaeTARAAPEI-5				SUCB1_CAEEL Probable succinyl-CoA ligase [ADP-forming] subunit beta, mitochondrial OS=Caenorhabditis elegans GN=F47B10.1 PE=2 SV=1
Unigene17631_TAEpaeTARAAPEI-5				SUCB1_HUMAN Succinyl-CoA ligase [ADP-forming] subunit beta, mitochondrial OS=Homo sapiens GN=SUCLA2 PE=1 SV=3
Unigene17631_TAEpaeTARAAPEI-5				SUCB1_PIG Succinyl-CoA ligase [ADP-forming] subunit beta, mitochondrial (Fragment) OS=Sus scrofa GN=SUCLA2 PE=2 SV=1
Unigene17631_TAEpaeTARAAPEI-5				SUCB1_MOUSE Succinyl-CoA ligase [ADP-forming] subunit beta, mitochondrial OS=Mus musculus GN=Sucla2 PE=1 SV=2
Unigene17631_TAEpaeTARAAPEI-5				SUCB1_MACFA Succinyl-CoA ligase [ADP-forming] subunit beta, mitochondrial OS=Macaca fascicularis GN=SUCLA2 PE=2 SV=1
Unigene17631_TAEpaeTARAAPEI-5				SUCB1_BOVIN Succinyl-CoA ligase [ADP-forming] subunit beta, mitochondrial OS=Bos taurus GN=SUCLA2 PE=2 SV=1
Unigene17631_TAEpaeTARAAPEI-5				SUCB1_DICDI Succinyl-CoA ligase [ADP-forming] subunit beta, mitochondrial OS=Dictyostelium discoideum GN=scsC PE=3 SV=1
Unigene17631_TAEpaeTARAAPEI-5				SUCB_ARATH Succinyl-CoA ligase [GDP-forming] subunit beta, mitochondrial OS=Arabidopsis thaliana GN=At2g20420 PE=1 SV=1
Unigene17631_TAEpaeTARAAPEI-5				SUCB_ORYSJ Succinyl-CoA ligase [GDP-forming] subunit beta, mitochondrial OS=Oryza sativa subsp. japonica GN=Os02g0621700 PE=1 SV=1
Unigene17631_TAEpaeTARAAPEI-5				SUCB_NEOFR Succinyl-CoA ligase [GDP-forming] subunit beta, hydrogenosomal OS=Neocallimastix frontalis GN=SCSB PE=2 SV=2
Unigene17632_TAEpaeTARAAPEI-5				MIO_DANRE WD repeat-containing protein mio OS=Danio rerio GN=mios PE=2 SV=1
Unigene17632_TAEpaeTARAAPEI-5				MIOA_XENLA WD repeat-containing protein mio-A OS=Xenopus laevis PE=2 SV=1
Unigene17632_TAEpaeTARAAPEI-5				MIOB_XENLA WD repeat-containing protein mio-B OS=Xenopus laevis PE=2 SV=1
Unigene17632_TAEpaeTARAAPEI-5				MIO_HUMAN WD repeat-containing protein mio OS=Homo sapiens GN=MIOS PE=1 SV=2
Unigene17632_TAEpaeTARAAPEI-5				MIO_MOUSE WD repeat-containing protein mio OS=Mus musculus GN=Mios PE=2 SV=1
Unigene17632_TAEpaeTARAAPEI-5				MIO_PONAB WD repeat-containing protein mio OS=Pongo abelii GN=MIOS PE=2 SV=1
Unigene17632_TAEpaeTARAAPEI-5				MIO_DICDI WD repeat-containing protein mio OS=Dictyostelium discoideum GN=DDB_G0276673 PE=3 SV=1
Unigene17632_TAEpaeTARAAPEI-5				MIO_DROME WD repeat-containing protein mio OS=Drosophila melanogaster GN=mio PE=2 SV=2
Unigene17633_TAEpaeTARAAPEI-5				MIPR_LYMST Putative molluscan insulin-related peptide(s) receptor OS=Lymnaea stagnalis PE=2 SV=1
Unigene17633_TAEpaeTARAAPEI-5				INSRR_CAVPO Insulin receptor-related protein OS=Cavia porcellus GN=INSRR PE=3 SV=1
Unigene17633_TAEpaeTARAAPEI-5				INSRR_HUMAN Insulin receptor-related protein OS=Homo sapiens GN=INSRR PE=2 SV=2
Unigene17633_TAEpaeTARAAPEI-5				INSRR_MOUSE Insulin receptor-related protein OS=Mus musculus GN=Insrr PE=2 SV=1
Unigene17633_TAEpaeTARAAPEI-5				INSR_AEDAE Insulin-like receptor OS=Aedes aegypti GN=InR PE=2 SV=2
Unigene17633_TAEpaeTARAAPEI-5				INSR_MOUSE Insulin receptor OS=Mus musculus GN=Insr PE=1 SV=1
Unigene17633_TAEpaeTARAAPEI-5				INSR_HUMAN Insulin receptor OS=Homo sapiens GN=INSR PE=1 SV=3
Unigene17633_TAEpaeTARAAPEI-5				ILPR_BRALA Insulin-like peptide receptor OS=Branchiostoma lanceolatum PE=2 SV=1
Unigene17633_TAEpaeTARAAPEI-5				IGF1R_XENLA Insulin-like growth factor 1 receptor OS=Xenopus laevis GN=igf1r PE=1 SV=1
Unigene17633_TAEpaeTARAAPEI-5				INSR_XENLA Insulin receptor OS=Xenopus laevis GN=insr PE=1 SV=1
Unigene17634_TAEpaeTARAAPEI-5				DUT_HUMAN Deoxyuridine 5'-triphosphate nucleotidohydrolase, mitochondrial OS=Homo sapiens GN=DUT PE=1 SV=3
Unigene17634_TAEpaeTARAAPEI-5				DUT_RAT Deoxyuridine 5'-triphosphate nucleotidohydrolase OS=Rattus norvegicus GN=Dut PE=2 SV=3
Unigene17634_TAEpaeTARAAPEI-5				DUT_ORFN2 Deoxyuridine 5'-triphosphate nucleotidohydrolase OS=Orf virus (strain NZ2) GN=DUT PE=3 SV=1
Unigene17634_TAEpaeTARAAPEI-5				DUT_NEUCR Deoxyuridine 5'-triphosphate nucleotidohydrolase OS=Neurospora crassa GN=dut-1 PE=3 SV=1
Unigene17634_TAEpaeTARAAPEI-5				DUT_SCHPO Probable deoxyuridine 5'-triphosphate nucleotidohydrolase OS=Schizosaccharomyces pombe GN=SPAC644.05c PE=2 SV=1
Unigene17634_TAEpaeTARAAPEI-5				DUT_DICDI Deoxyuridine 5'-triphosphate nucleotidohydrolase OS=Dictyostelium discoideum GN=dut PE=3 SV=1
Unigene17634_TAEpaeTARAAPEI-5				DUT_CANAL Deoxyuridine 5'-triphosphate nucleotidohydrolase OS=Candida albicans GN=DUT1 PE=3 SV=1
Unigene17634_TAEpaeTARAAPEI-5				DUT_DEBHA Deoxyuridine 5'-triphosphate nucleotidohydrolase OS=Debaryomyces hansenii GN=DUT1 PE=3 SV=1
Unigene17634_TAEpaeTARAAPEI-5				DUT_ADEG1 Deoxyuridine 5'-triphosphate nucleotidohydrolase OS=Fowl adenovirus A serotype 1 (strain CELO / Phelps) GN=1 PE=3 SV=1
Unigene17634_TAEpaeTARAAPEI-5				DUT_PBCV1 Deoxyuridine 5'-triphosphate nucleotidohydrolase OS=Paramecium bursaria Chlorella virus 1 GN=A551L PE=3 SV=1
Unigene17636_TAEpaeTARAAPEI-5				ARID2_HUMAN AT-rich interactive domain-containing protein 2 OS=Homo sapiens GN=ARID2 PE=1 SV=2
Unigene17636_TAEpaeTARAAPEI-5				YP83_CAEEL ARID domain-containing protein C08B11.3 OS=Caenorhabditis elegans GN=C08B11.3 PE=2 SV=1
Unigene17636_TAEpaeTARAAPEI-5				MUC1_YEAST Flocculation protein FLO11 OS=Saccharomyces cerevisiae GN=MUC1 PE=1 SV=2
Unigene17636_TAEpaeTARAAPEI-5				BCORL_MOUSE BCoR-like protein 1 OS=Mus musculus GN=Bcorl1 PE=2 SV=1
Unigene17636_TAEpaeTARAAPEI-5				YL54_SCHPO Uncharacterized protein PB18E9.04c OS=Schizosaccharomyces pombe GN=SPAPB18E9.04c PE=2 SV=1
Unigene17636_TAEpaeTARAAPEI-5				MUC5A_HUMAN Mucin-5AC (Fragments) OS=Homo sapiens GN=MUC5AC PE=1 SV=3
Unigene17636_TAEpaeTARAAPEI-5				MUC2_HUMAN Mucin-2 OS=Homo sapiens GN=MUC2 PE=1 SV=2
Unigene17636_TAEpaeTARAAPEI-5				IF2_SYNS9 Translation initiation factor IF-2 OS=Synechococcus sp. (strain CC9902) GN=infB PE=3 SV=1
Unigene17636_TAEpaeTARAAPEI-5				BCORL_HUMAN BCoR-like protein 1 OS=Homo sapiens GN=BCORL1 PE=1 SV=1
Unigene17636_TAEpaeTARAAPEI-5				GP1BA_MOUSE Platelet glycoprotein Ib alpha chain OS=Mus musculus GN=Gp1ba PE=2 SV=2
Unigene17637_TAEpaeTARAAPEI-5				MAEA_DANRE Macrophage erythroblast attacher OS=Danio rerio GN=maea PE=2 SV=2
Unigene17637_TAEpaeTARAAPEI-5				MAEA_XENLA Macrophage erythroblast attacher OS=Xenopus laevis GN=maea PE=2 SV=2
Unigene17637_TAEpaeTARAAPEI-5				MAEA_CHICK Macrophage erythroblast attacher OS=Gallus gallus GN=MAEA PE=2 SV=1
Unigene17637_TAEpaeTARAAPEI-5				MAEA_BOVIN Macrophage erythroblast attacher OS=Bos taurus GN=MAEA PE=2 SV=1
Unigene17637_TAEpaeTARAAPEI-5				MAEA_RAT Macrophage erythroblast attacher OS=Rattus norvegicus GN=Maea PE=2 SV=2
Unigene17637_TAEpaeTARAAPEI-5				MAEA_MOUSE Macrophage erythroblast attacher OS=Mus musculus GN=Maea PE=1 SV=1
Unigene17637_TAEpaeTARAAPEI-5				MAEA_PONAB Macrophage erythroblast attacher OS=Pongo abelii GN=MAEA PE=2 SV=1
Unigene17637_TAEpaeTARAAPEI-5				MAEA_MACFA Macrophage erythroblast attacher OS=Macaca fascicularis GN=MAEA PE=2 SV=1
Unigene17637_TAEpaeTARAAPEI-5				MAEA_HUMAN Macrophage erythroblast attacher OS=Homo sapiens GN=MAEA PE=1 SV=1
Unigene17637_TAEpaeTARAAPEI-5				FYV10_SCHPO Protein fyv10 OS=Schizosaccharomyces pombe GN=fyv10 PE=2 SV=1
Unigene17638_TAEpaeTARAAPEI-5				NMT2_BOVIN Glycylpeptide N-tetradecanoyltransferase 2 OS=Bos taurus GN=NMT2 PE=2 SV=1
Unigene17638_TAEpaeTARAAPEI-5				NMT1_RAT Glycylpeptide N-tetradecanoyltransferase 1 OS=Rattus norvegicus GN=Nmt1 PE=2 SV=1
Unigene17638_TAEpaeTARAAPEI-5				NMT1_PONAB Glycylpeptide N-tetradecanoyltransferase 1 OS=Pongo abelii GN=NMT1 PE=2 SV=1
Unigene17638_TAEpaeTARAAPEI-5				NMT1_MOUSE Glycylpeptide N-tetradecanoyltransferase 1 OS=Mus musculus GN=Nmt1 PE=1 SV=1
Unigene17638_TAEpaeTARAAPEI-5				NMT1_HUMAN Glycylpeptide N-tetradecanoyltransferase 1 OS=Homo sapiens GN=NMT1 PE=1 SV=2
Unigene17638_TAEpaeTARAAPEI-5				NMT2_MOUSE Glycylpeptide N-tetradecanoyltransferase 2 OS=Mus musculus GN=Nmt2 PE=1 SV=1
Unigene17638_TAEpaeTARAAPEI-5				NMT2_HUMAN Glycylpeptide N-tetradecanoyltransferase 2 OS=Homo sapiens GN=NMT2 PE=1 SV=1
Unigene17638_TAEpaeTARAAPEI-5				NMT1_BOVIN Glycylpeptide N-tetradecanoyltransferase 1 OS=Bos taurus GN=NMT1 PE=1 SV=2
Unigene17638_TAEpaeTARAAPEI-5				NMT_CAEEL Probable glycylpeptide N-tetradecanoyltransferase OS=Caenorhabditis elegans GN=T17E9.2 PE=2 SV=1
Unigene17638_TAEpaeTARAAPEI-5				NMT_DROME Glycylpeptide N-tetradecanoyltransferase OS=Drosophila melanogaster GN=Nmt PE=2 SV=2
Unigene17639_TAEpaeTARAAPEI-5				CB077_MOUSE Uncharacterized protein C2orf77 homolog OS=Mus musculus PE=2 SV=1
Unigene17639_TAEpaeTARAAPEI-5				CB077_HUMAN Uncharacterized protein C2orf77 OS=Homo sapiens GN=C2orf77 PE=2 SV=1
Unigene17639_TAEpaeTARAAPEI-5				TRHY_SHEEP Trichohyalin OS=Ovis aries GN=TCHH PE=2 SV=2
Unigene17639_TAEpaeTARAAPEI-5				TRHY_HUMAN Trichohyalin OS=Homo sapiens GN=TCHH PE=1 SV=2
Unigene17639_TAEpaeTARAAPEI-5				TRHY_RABIT Trichohyalin OS=Oryctolagus cuniculus GN=TCHH PE=2 SV=1
Unigene17639_TAEpaeTARAAPEI-5				EIF3A_DANRE Eukaryotic translation initiation factor 3 subunit A OS=Danio rerio GN=eif3a PE=2 SV=1
Unigene17639_TAEpaeTARAAPEI-5				GG6L1_HUMAN Golgin subfamily A member 6-like protein 1 OS=Homo sapiens PE=2 SV=1
Unigene17639_TAEpaeTARAAPEI-5				GG6L6_HUMAN Putative golgin subfamily A member 6-like protein 6 OS=Homo sapiens PE=5 SV=2
Unigene17639_TAEpaeTARAAPEI-5				MST2_DROHY Axoneme-associated protein mst101(2) OS=Drosophila hydei GN=mst101(2) PE=1 SV=1
Unigene17639_TAEpaeTARAAPEI-5				EIF3A_NEOFI Eukaryotic translation initiation factor 3 subunit A OS=Neosartorya fischeri (strain ATCC 1020 / DSM 3700 / FGSC A1164 / NRRL 181) GN=tif32 PE=3 SV=1
Unigene17640_TAEpaeTARAAPEI-5				NCKX4_MOUSE Sodium/potassium/calcium exchanger 4 OS=Mus musculus GN=Slc24a4 PE=2 SV=1
Unigene17640_TAEpaeTARAAPEI-5				NCKXH_DROME Probable sodium/potassium/calcium exchanger CG1090 OS=Drosophila melanogaster GN=CG1090 PE=2 SV=3
Unigene17640_TAEpaeTARAAPEI-5				NCKX2_HUMAN Sodium/potassium/calcium exchanger 2 OS=Homo sapiens GN=SLC24A2 PE=2 SV=1
Unigene17640_TAEpaeTARAAPEI-5				NCKX2_CHICK Sodium/potassium/calcium exchanger 2 OS=Gallus gallus GN=SLC24A2 PE=2 SV=1
Unigene17640_TAEpaeTARAAPEI-5				NCKX1_CHICK Sodium/potassium/calcium exchanger 1 OS=Gallus gallus GN=SLC24A1 PE=2 SV=1
Unigene17640_TAEpaeTARAAPEI-5				NCKX2_RAT Sodium/potassium/calcium exchanger 2 OS=Rattus norvegicus GN=Slc24a2 PE=2 SV=1
Unigene17640_TAEpaeTARAAPEI-5				NCKX5_HUMAN Sodium/potassium/calcium exchanger 5 OS=Homo sapiens GN=SLC24A5 PE=1 SV=1
Unigene17640_TAEpaeTARAAPEI-5				NCKX5_DANRE Sodium/potassium/calcium exchanger 5 OS=Danio rerio GN=slc24a5 PE=2 SV=1
Unigene17640_TAEpaeTARAAPEI-5				NCKX5_MOUSE Sodium/potassium/calcium exchanger 5 OS=Mus musculus GN=Slc24a5 PE=2 SV=1
Unigene17640_TAEpaeTARAAPEI-5				NCKX4_HUMAN Sodium/potassium/calcium exchanger 4 OS=Homo sapiens GN=SLC24A4 PE=2 SV=1
Unigene17641_TAEpaeTARAAPEI-5				C3G_DROME Guanine nucleotide-releasing factor 2 OS=Drosophila melanogaster GN=C3G PE=1 SV=4
Unigene17641_TAEpaeTARAAPEI-5				YH5D_SCHPO Uncharacterized serine-rich protein C215.13 OS=Schizosaccharomyces pombe GN=SPBC215.13 PE=1 SV=1
Unigene17642_TAEpaeTARAAPEI-5				MUC5A_HUMAN Mucin-5AC (Fragments) OS=Homo sapiens GN=MUC5AC PE=1 SV=3
Unigene17642_TAEpaeTARAAPEI-5				MUC1_YEAST Flocculation protein FLO11 OS=Saccharomyces cerevisiae GN=MUC1 PE=1 SV=2
Unigene17642_TAEpaeTARAAPEI-5				VGLX_EHV1B Glycoprotein X OS=Equine herpesvirus 1 (strain Ab4p) GN=71 PE=4 SV=1
Unigene17642_TAEpaeTARAAPEI-5				YL61_SCHPO Uncharacterized serine/threonine-rich protein PB15E9.01c OS=Schizosaccharomyces pombe GN=SPAPB15E9.01c PE=2 SV=2
Unigene17642_TAEpaeTARAAPEI-5				AWA1_YEAST Cell wall protein AWA1 OS=Saccharomyces cerevisiae GN=AWA1 PE=1 SV=1
Unigene17642_TAEpaeTARAAPEI-5				YL54_SCHPO Uncharacterized protein PB18E9.04c OS=Schizosaccharomyces pombe GN=SPAPB18E9.04c PE=2 SV=1
Unigene17642_TAEpaeTARAAPEI-5				VGLX_EHV1V Glycoprotein X OS=Equine herpesvirus 1 (strain V592) GN=71 PE=4 SV=1
Unigene17642_TAEpaeTARAAPEI-5				DAN4_YEAST Cell wall protein DAN4 OS=Saccharomyces cerevisiae GN=DAN4 PE=2 SV=1
Unigene17642_TAEpaeTARAAPEI-5				YH5D_SCHPO Uncharacterized serine-rich protein C215.13 OS=Schizosaccharomyces pombe GN=SPBC215.13 PE=1 SV=1
Unigene17642_TAEpaeTARAAPEI-5				MUC19_MOUSE Mucin-19 OS=Mus musculus GN=Muc19 PE=2 SV=2
Unigene17644_TAEpaeTARAAPEI-5				GNAS_XENLA Guanine nucleotide-binding protein G(s) subunit alpha OS=Xenopus laevis GN=gnas PE=2 SV=1
Unigene17644_TAEpaeTARAAPEI-5				GNAS_PIG Guanine nucleotide-binding protein G(s) subunit alpha OS=Sus scrofa GN=GNAS PE=2 SV=1
Unigene17644_TAEpaeTARAAPEI-5				GNAS_ANOGA Guanine nucleotide-binding protein G(s) subunit alpha OS=Anopheles gambiae GN=G-s-alpha-60A PE=2 SV=1
Unigene17644_TAEpaeTARAAPEI-5				GNAS_HOMAM Guanine nucleotide-binding protein G(s) subunit alpha OS=Homarus americanus PE=2 SV=1
Unigene17644_TAEpaeTARAAPEI-5				GNAL_MOUSE Guanine nucleotide-binding protein G(olf) subunit alpha OS=Mus musculus GN=Gnal PE=1 SV=1
Unigene17644_TAEpaeTARAAPEI-5				GNAL_HUMAN Guanine nucleotide-binding protein G(olf) subunit alpha OS=Homo sapiens GN=GNAL PE=1 SV=1
Unigene17644_TAEpaeTARAAPEI-5				GNAS1_HUMAN Guanine nucleotide-binding protein G(s) subunit alpha isoforms XLas OS=Homo sapiens GN=GNAS PE=1 SV=2
Unigene17644_TAEpaeTARAAPEI-5				GNAL_RAT Guanine nucleotide-binding protein G(olf) subunit alpha OS=Rattus norvegicus GN=Gnal PE=2 SV=2
Unigene17644_TAEpaeTARAAPEI-5				GNAS_CANFA Guanine nucleotide-binding protein G(s) subunit alpha OS=Canis familiaris GN=GNAS PE=2 SV=1
Unigene17644_TAEpaeTARAAPEI-5				GNAS2_HUMAN Guanine nucleotide-binding protein G(s) subunit alpha isoforms short OS=Homo sapiens GN=GNAS PE=1 SV=1
Unigene17646_TAEpaeTARAAPEI-5				KCNC1_HUMAN Potassium voltage-gated channel subfamily C member 1 OS=Homo sapiens GN=KCNC1 PE=1 SV=1
Unigene17646_TAEpaeTARAAPEI-5				KCNC1_RAT Potassium voltage-gated channel subfamily C member 1 OS=Rattus norvegicus GN=Kcnc1 PE=2 SV=1
Unigene17646_TAEpaeTARAAPEI-5				KCNC1_MOUSE Potassium voltage-gated channel subfamily C member 1 OS=Mus musculus GN=Kcnc1 PE=2 SV=1
Unigene17646_TAEpaeTARAAPEI-5				KCNC2_MOUSE Potassium voltage-gated channel subfamily C member 2 OS=Mus musculus GN=Kcnc2 PE=1 SV=1
Unigene17646_TAEpaeTARAAPEI-5				KCNC2_RAT Potassium voltage-gated channel subfamily C member 2 OS=Rattus norvegicus GN=Kcnc2 PE=1 SV=1
Unigene17646_TAEpaeTARAAPEI-5				KCNC2_HUMAN Potassium voltage-gated channel subfamily C member 2 OS=Homo sapiens GN=KCNC2 PE=1 SV=1
Unigene17646_TAEpaeTARAAPEI-5				KCNC4_RAT Potassium voltage-gated channel subfamily C member 4 OS=Rattus norvegicus GN=Kcnc4 PE=1 SV=1
Unigene17646_TAEpaeTARAAPEI-5				KCNC4_MOUSE Potassium voltage-gated channel subfamily C member 4 OS=Mus musculus GN=Kcnc4 PE=2 SV=1
Unigene17646_TAEpaeTARAAPEI-5				KCNC3_RAT Potassium voltage-gated channel subfamily C member 3 OS=Rattus norvegicus GN=Kcnc3 PE=2 SV=1
Unigene17646_TAEpaeTARAAPEI-5				KCNC3_HUMAN Potassium voltage-gated channel subfamily C member 3 OS=Homo sapiens GN=KCNC3 PE=1 SV=3
Unigene17647_TAEpaeTARAAPEI-5				SYDC_CAEEL Aspartyl-tRNA synthetase, cytoplasmic OS=Caenorhabditis elegans GN=drs-1 PE=2 SV=1
Unigene17647_TAEpaeTARAAPEI-5				SYDC_BOVIN Aspartyl-tRNA synthetase, cytoplasmic OS=Bos taurus GN=DARS PE=2 SV=1
Unigene17647_TAEpaeTARAAPEI-5				SYDC_RAT Aspartyl-tRNA synthetase, cytoplasmic OS=Rattus norvegicus GN=Dars PE=2 SV=1
Unigene17647_TAEpaeTARAAPEI-5				SYDC_MOUSE Aspartyl-tRNA synthetase, cytoplasmic OS=Mus musculus GN=Dars PE=2 SV=1
Unigene17647_TAEpaeTARAAPEI-5				SYDC_HUMAN Aspartyl-tRNA synthetase, cytoplasmic OS=Homo sapiens GN=DARS PE=1 SV=2
Unigene17647_TAEpaeTARAAPEI-5				SYDC_PONAB Aspartyl-tRNA synthetase, cytoplasmic OS=Pongo abelii GN=DARS PE=2 SV=1
Unigene17647_TAEpaeTARAAPEI-5				SYDC_YEAST Aspartyl-tRNA synthetase, cytoplasmic OS=Saccharomyces cerevisiae GN=DPS1 PE=1 SV=3
Unigene17647_TAEpaeTARAAPEI-5				SYDC1_DICDI Aspartyl-tRNA synthetase, cytoplasmic 1 OS=Dictyostelium discoideum GN=aspS1 PE=3 SV=1
Unigene17647_TAEpaeTARAAPEI-5				SYDC_SCHPO Aspartyl-tRNA synthetase, cytoplasmic OS=Schizosaccharomyces pombe GN=dps1 PE=1 SV=1
Unigene17647_TAEpaeTARAAPEI-5				SYD_METTH Aspartyl-tRNA synthetase OS=Methanobacterium thermoautotrophicum GN=aspS PE=3 SV=1
Unigene17648_TAEpaeTARAAPEI-5				UBC7_CAEEL Probable ubiquitin-conjugating enzyme E2 7 OS=Caenorhabditis elegans GN=ubc-7 PE=1 SV=1
Unigene17648_TAEpaeTARAAPEI-5				UB2G1_RAT Ubiquitin-conjugating enzyme E2 G1 OS=Rattus norvegicus GN=Ube2g1 PE=2 SV=3
Unigene17648_TAEpaeTARAAPEI-5				UB2G1_MOUSE Ubiquitin-conjugating enzyme E2 G1 OS=Mus musculus GN=Ube2g1 PE=2 SV=3
Unigene17648_TAEpaeTARAAPEI-5				UB2G1_HUMAN Ubiquitin-conjugating enzyme E2 G1 OS=Homo sapiens GN=UBE2G1 PE=1 SV=3
Unigene17648_TAEpaeTARAAPEI-5				UB2G1_MACFA Ubiquitin-conjugating enzyme E2 G1 OS=Macaca fascicularis GN=UBE2G1 PE=2 SV=1
Unigene17648_TAEpaeTARAAPEI-5				UBC15_SCHPO Ubiquitin-conjugating enzyme E2 15 OS=Schizosaccharomyces pombe GN=ubc15 PE=2 SV=1
Unigene17648_TAEpaeTARAAPEI-5				UBC13_ARATH Ubiquitin-conjugating enzyme E2 13 OS=Arabidopsis thaliana GN=UBC13 PE=2 SV=1
Unigene17648_TAEpaeTARAAPEI-5				UBC7_ARATH Ubiquitin-conjugating enzyme E2 7 OS=Arabidopsis thaliana GN=UBC7 PE=2 SV=1
Unigene17648_TAEpaeTARAAPEI-5				UBC14_ARATH Ubiquitin-conjugating enzyme E2 14 OS=Arabidopsis thaliana GN=UBC14 PE=2 SV=1
Unigene17648_TAEpaeTARAAPEI-5				UBC7_WHEAT Ubiquitin-conjugating enzyme E2 7 OS=Triticum aestivum GN=UBC7 PE=2 SV=1
Unigene17649_TAEpaeTARAAPEI-5				SGF29_RAT SAGA-associated factor 29 homolog OS=Rattus norvegicus GN=Ccdc101 PE=1 SV=1
Unigene17649_TAEpaeTARAAPEI-5				SGF29_MOUSE SAGA-associated factor 29 homolog OS=Mus musculus GN=Ccdc101 PE=2 SV=1
Unigene17649_TAEpaeTARAAPEI-5				SGF29_HUMAN SAGA-associated factor 29 homolog OS=Homo sapiens GN=CCDC101 PE=1 SV=1
Unigene17649_TAEpaeTARAAPEI-5				SGF29_CHICK SAGA-associated factor 29 homolog OS=Gallus gallus GN=CCDC101 PE=2 SV=1
Unigene17650_TAEpaeTARAAPEI-5				CL16A_MOUSE Protein CLEC16A OS=Mus musculus GN=Clec16a PE=2 SV=2
Unigene17650_TAEpaeTARAAPEI-5				CL16A_HUMAN Protein CLEC16A OS=Homo sapiens GN=CLEC16A PE=2 SV=2
Unigene17650_TAEpaeTARAAPEI-5				CL16A_DICDI Protein CLEC16A homolog OS=Dictyostelium discoideum GN=DDB_G0289943 PE=3 SV=1
Unigene17650_TAEpaeTARAAPEI-5				GOP1_CAEEL Uncharacterized protein gop-1 OS=Caenorhabditis elegans GN=gop-1 PE=2 SV=1
Unigene17653_TAEpaeTARAAPEI-5				HXK_SCHMA Hexokinase OS=Schistosoma mansoni PE=1 SV=2
Unigene17653_TAEpaeTARAAPEI-5				HXK2_DROME Hexokinase type 2 OS=Drosophila melanogaster GN=Hex-t2 PE=2 SV=4
Unigene17653_TAEpaeTARAAPEI-5				EMI2_YEAST Putative glucokinase-2 OS=Saccharomyces cerevisiae GN=EMI2 PE=1 SV=1
Unigene17653_TAEpaeTARAAPEI-5				HKDC1_HUMAN Putative hexokinase HKDC1 OS=Homo sapiens GN=HKDC1 PE=2 SV=2
Unigene17653_TAEpaeTARAAPEI-5				HXK4_MOUSE Glucokinase OS=Mus musculus GN=Gck PE=2 SV=1
Unigene17653_TAEpaeTARAAPEI-5				HXK4_RAT Glucokinase OS=Rattus norvegicus GN=Gck PE=1 SV=2
Unigene17653_TAEpaeTARAAPEI-5				HXK4_HUMAN Glucokinase OS=Homo sapiens GN=GCK PE=1 SV=1
Unigene17653_TAEpaeTARAAPEI-5				HKDC1_MOUSE Putative hexokinase HKDC1 OS=Mus musculus GN=Hkdc1 PE=2 SV=1
Unigene17653_TAEpaeTARAAPEI-5				HXK3_HUMAN Hexokinase-3 OS=Homo sapiens GN=HK3 PE=1 SV=2
Unigene17653_TAEpaeTARAAPEI-5				HXK2_PIG Hexokinase-2 OS=Sus scrofa GN=HK2 PE=2 SV=1
Unigene17656_TAEpaeTARAAPEI-5				SMAD5_CHICK Mothers against decapentaplegic homolog 5 OS=Gallus gallus GN=SMAD5 PE=2 SV=1
Unigene17656_TAEpaeTARAAPEI-5				SMAD5_DANRE Mothers against decapentaplegic homolog 5 OS=Danio rerio GN=smad5 PE=2 SV=1
Unigene17656_TAEpaeTARAAPEI-5				SMAD5_PONAB Mothers against decapentaplegic homolog 5 OS=Pongo abelii GN=SMAD5 PE=2 SV=1
Unigene17656_TAEpaeTARAAPEI-5				SMAD5_MOUSE Mothers against decapentaplegic homolog 5 OS=Mus musculus GN=Smad5 PE=2 SV=2
Unigene17656_TAEpaeTARAAPEI-5				SMAD5_HUMAN Mothers against decapentaplegic homolog 5 OS=Homo sapiens GN=SMAD5 PE=1 SV=1
Unigene17656_TAEpaeTARAAPEI-5				SMAD5_RAT Mothers against decapentaplegic homolog 5 OS=Rattus norvegicus GN=Smad5 PE=2 SV=1
Unigene17656_TAEpaeTARAAPEI-5				SMAD1_HUMAN Mothers against decapentaplegic homolog 1 OS=Homo sapiens GN=SMAD1 PE=1 SV=1
Unigene17656_TAEpaeTARAAPEI-5				SMAD1_BOVIN Mothers against decapentaplegic homolog 1 OS=Bos taurus GN=SMAD1 PE=2 SV=1
Unigene17656_TAEpaeTARAAPEI-5				SMAD9_MOUSE Mothers against decapentaplegic homolog 9 OS=Mus musculus GN=Smad9 PE=1 SV=2
Unigene17656_TAEpaeTARAAPEI-5				SMAD1_COTJA Mothers against decapentaplegic homolog 1 OS=Coturnix coturnix japonica GN=SMAD1 PE=2 SV=1
Unigene17657_TAEpaeTARAAPEI-5				FYN_XIPHE Proto-oncogene tyrosine-protein kinase FYN OS=Xiphophorus helleri GN=fyn PE=2 SV=3
Unigene17657_TAEpaeTARAAPEI-5				YRK_CHICK Proto-oncogene tyrosine-protein kinase Yrk OS=Gallus gallus GN=YRK PE=2 SV=2
Unigene17657_TAEpaeTARAAPEI-5				FYN_HUMAN Proto-oncogene tyrosine-protein kinase Fyn OS=Homo sapiens GN=FYN PE=1 SV=3
Unigene17657_TAEpaeTARAAPEI-5				FYN_RAT Proto-oncogene tyrosine-protein kinase Fyn OS=Rattus norvegicus GN=Fyn PE=1 SV=1
Unigene17657_TAEpaeTARAAPEI-5				FYN_PIG Proto-oncogene tyrosine-protein kinase Fyn OS=Sus scrofa GN=FYN PE=2 SV=2
Unigene17657_TAEpaeTARAAPEI-5				FYN_BOVIN Proto-oncogene tyrosine-protein kinase Fyn OS=Bos taurus GN=FYN PE=2 SV=1
Unigene17657_TAEpaeTARAAPEI-5				FYN_MOUSE Proto-oncogene tyrosine-protein kinase Fyn OS=Mus musculus GN=Fyn PE=1 SV=3
Unigene17657_TAEpaeTARAAPEI-5				FYN_XENLA Proto-oncogene tyrosine-protein kinase Fyn OS=Xenopus laevis GN=fyn PE=2 SV=3
Unigene17657_TAEpaeTARAAPEI-5				YES_XIPHE Tyrosine-protein kinase Yes OS=Xiphophorus helleri GN=yes PE=2 SV=3
Unigene17657_TAEpaeTARAAPEI-5				SRC_AVISS Tyrosine-protein kinase transforming protein Src OS=Avian sarcoma virus (strain S1) GN=V-SRC PE=3 SV=3
Unigene17658_TAEpaeTARAAPEI-5				CCD42_BOVIN Coiled-coil domain-containing protein 42A OS=Bos taurus GN=CCDC42 PE=2 SV=1
Unigene17665_TAEpaeTARAAPEI-5				PSA_HUMAN Puromycin-sensitive aminopeptidase OS=Homo sapiens GN=NPEPPS PE=1 SV=2
Unigene17665_TAEpaeTARAAPEI-5				PSA_MOUSE Puromycin-sensitive aminopeptidase OS=Mus musculus GN=Npepps PE=1 SV=1
Unigene17665_TAEpaeTARAAPEI-5				PSAL_HUMAN Puromycin-sensitive aminopeptidase-like protein OS=Homo sapiens PE=2 SV=3
Unigene17665_TAEpaeTARAAPEI-5				APE1_SCHPO Aminopeptidase 1 OS=Schizosaccharomyces pombe GN=ape1 PE=2 SV=1
Unigene17665_TAEpaeTARAAPEI-5				AAP1_YEAST Alanine/arginine aminopeptidase OS=Saccharomyces cerevisiae GN=AAP1 PE=1 SV=2
Unigene17665_TAEpaeTARAAPEI-5				LCAP_RAT Leucyl-cystinyl aminopeptidase OS=Rattus norvegicus GN=Lnpep PE=1 SV=1
Unigene17665_TAEpaeTARAAPEI-5				APE2_CANAL Aminopeptidase 2 OS=Candida albicans GN=APE2 PE=1 SV=2
Unigene17665_TAEpaeTARAAPEI-5				LCAP_MOUSE Leucyl-cystinyl aminopeptidase OS=Mus musculus GN=Lnpep PE=1 SV=1
Unigene17665_TAEpaeTARAAPEI-5				APE2_YEAST Aminopeptidase 2, mitochondrial OS=Saccharomyces cerevisiae GN=APE2 PE=1 SV=3
Unigene17665_TAEpaeTARAAPEI-5				ERAP1_RAT Endoplasmic reticulum aminopeptidase 1 OS=Rattus norvegicus GN=Erap1 PE=2 SV=2
Unigene17669_TAEpaeTARAAPEI-5				DIMT1_BOVIN Probable dimethyladenosine transferase OS=Bos taurus GN=DIMT1L PE=2 SV=1
Unigene17669_TAEpaeTARAAPEI-5				DIMT1_MOUSE Probable dimethyladenosine transferase OS=Mus musculus GN=Dimt1l PE=2 SV=1
Unigene17669_TAEpaeTARAAPEI-5				DIMT1_HUMAN Probable dimethyladenosine transferase OS=Homo sapiens GN=DIMT1L PE=1 SV=1
Unigene17669_TAEpaeTARAAPEI-5				DIMT1_MACFA Probable dimethyladenosine transferase OS=Macaca fascicularis GN=DIMT1L PE=2 SV=1
Unigene17669_TAEpaeTARAAPEI-5				DIMT1_CAEEL Probable dimethyladenosine transferase OS=Caenorhabditis elegans GN=E02H1.1 PE=2 SV=2
Unigene17669_TAEpaeTARAAPEI-5				DIMT1_DROME Probable dimethyladenosine transferase OS=Drosophila melanogaster GN=CG11837 PE=2 SV=1
Unigene17669_TAEpaeTARAAPEI-5				DIM1_YARLI Dimethyladenosine transferase OS=Yarrowia lipolytica GN=DIM1 PE=3 SV=1
Unigene17669_TAEpaeTARAAPEI-5				DIM1_SCHPO Dimethyladenosine transferase OS=Schizosaccharomyces pombe GN=dim1 PE=2 SV=1
Unigene17669_TAEpaeTARAAPEI-5				DIM1_DEBHA Dimethyladenosine transferase OS=Debaryomyces hansenii GN=DIM1 PE=3 SV=1
Unigene17669_TAEpaeTARAAPEI-5				DIM1_CANGA Dimethyladenosine transferase OS=Candida glabrata GN=DIM1 PE=3 SV=1
Unigene17671_TAEpaeTARAAPEI-5				LRC68_DANRE Leucine-rich repeat-containing protein 68 OS=Danio rerio GN=lrrc68 PE=2 SV=1
Unigene17671_TAEpaeTARAAPEI-5				LRC68_CAEEL Leucine-rich repeat-containing protein 68 homolog OS=Caenorhabditis elegans GN=F28C1.3 PE=2 SV=5
Unigene17671_TAEpaeTARAAPEI-5				LRC68_HUMAN Leucine-rich repeat-containing protein 68 OS=Homo sapiens GN=LRRC68 PE=1 SV=2
Unigene17671_TAEpaeTARAAPEI-5				LRC68_MOUSE Leucine-rich repeat-containing protein 68 OS=Mus musculus GN=Lrrc68 PE=2 SV=1
Unigene17671_TAEpaeTARAAPEI-5				LRC68_BOVIN Leucine-rich repeat-containing protein 68 OS=Bos taurus GN=LRRC68 PE=2 SV=1
Unigene17671_TAEpaeTARAAPEI-5				UAFA_STAS1 Uro-adherence factor A OS=Staphylococcus saprophyticus subsp. saprophyticus (strain ATCC 15305 / DSM 20229) GN=uafA PE=4 SV=1
Unigene17671_TAEpaeTARAAPEI-5				SRAP_STAA8 Serine-rich adhesin for platelets OS=Staphylococcus aureus (strain NCTC 8325) GN=sraP PE=1 SV=1
Unigene17671_TAEpaeTARAAPEI-5				SRAP_STAAU Serine-rich adhesin for platelets OS=Staphylococcus aureus GN=sraP PE=3 SV=1
Unigene17671_TAEpaeTARAAPEI-5				SRAP_STAA3 Serine-rich adhesin for platelets OS=Staphylococcus aureus (strain USA300) GN=sraP PE=3 SV=1
Unigene17671_TAEpaeTARAAPEI-5				SRAP_STAAC Serine-rich adhesin for platelets OS=Staphylococcus aureus (strain COL) GN=sraP PE=3 SV=1
Unigene17673_TAEpaeTARAAPEI-5				CPNE8_MOUSE Copine-8 OS=Mus musculus GN=Cpne8 PE=2 SV=2
Unigene17673_TAEpaeTARAAPEI-5				CPNE8_HUMAN Copine-8 OS=Homo sapiens GN=CPNE8 PE=1 SV=2
Unigene17673_TAEpaeTARAAPEI-5				CPNE5_MOUSE Copine-5 OS=Mus musculus GN=Cpne5 PE=2 SV=1
Unigene17673_TAEpaeTARAAPEI-5				CPNE5_HUMAN Copine-5 OS=Homo sapiens GN=CPNE5 PE=1 SV=2
Unigene17673_TAEpaeTARAAPEI-5				CPNE9_HUMAN Copine-9 OS=Homo sapiens GN=CPNE9 PE=1 SV=2
Unigene17673_TAEpaeTARAAPEI-5				CPNE9_RAT Copine-9 OS=Rattus norvegicus GN=Cpne9 PE=2 SV=1
Unigene17673_TAEpaeTARAAPEI-5				CPNE9_MOUSE Copine-9 OS=Mus musculus GN=Cpne9 PE=2 SV=1
Unigene17673_TAEpaeTARAAPEI-5				CPNE2_MOUSE Copine-2 OS=Mus musculus GN=Cpne2 PE=2 SV=1
Unigene17673_TAEpaeTARAAPEI-5				CPNE2_HUMAN Copine-2 OS=Homo sapiens GN=CPNE2 PE=1 SV=3
Unigene17673_TAEpaeTARAAPEI-5				CPNE3_MOUSE Copine-3 OS=Mus musculus GN=Cpne3 PE=1 SV=2
Unigene17675_TAEpaeTARAAPEI-5				PCKG_ASCSU Phosphoenolpyruvate carboxykinase [GTP] OS=Ascaris suum GN=PEPCK PE=2 SV=1
Unigene17675_TAEpaeTARAAPEI-5				PCKG_HAECO Phosphoenolpyruvate carboxykinase [GTP] OS=Haemonchus contortus GN=PEPCK PE=2 SV=1
Unigene17675_TAEpaeTARAAPEI-5				PCKGC_RAT Phosphoenolpyruvate carboxykinase, cytosolic [GTP] OS=Rattus norvegicus GN=Pck1 PE=1 SV=1
Unigene17675_TAEpaeTARAAPEI-5				PCKGM_MOUSE Phosphoenolpyruvate carboxykinase [GTP], mitochondrial OS=Mus musculus GN=Pck2 PE=2 SV=1
Unigene17675_TAEpaeTARAAPEI-5				PCKGC_MOUSE Phosphoenolpyruvate carboxykinase, cytosolic [GTP] OS=Mus musculus GN=Pck1 PE=2 SV=1
Unigene17675_TAEpaeTARAAPEI-5				PCKGM_HUMAN Phosphoenolpyruvate carboxykinase [GTP], mitochondrial OS=Homo sapiens GN=PCK2 PE=1 SV=2
Unigene17675_TAEpaeTARAAPEI-5				PCKGC_PONAB Phosphoenolpyruvate carboxykinase, cytosolic [GTP] OS=Pongo abelii GN=PPCK1 PE=2 SV=1
Unigene17675_TAEpaeTARAAPEI-5				PCKGC_HUMAN Phosphoenolpyruvate carboxykinase, cytosolic [GTP] OS=Homo sapiens GN=PCK1 PE=1 SV=3
Unigene17675_TAEpaeTARAAPEI-5				PCKGC_CHICK Phosphoenolpyruvate carboxykinase, cytosolic [GTP] OS=Gallus gallus GN=PCK1 PE=2 SV=1
Unigene17675_TAEpaeTARAAPEI-5				PCKGC_BOVIN Phosphoenolpyruvate carboxykinase, cytosolic [GTP] OS=Bos taurus GN=PPCK1 PE=2 SV=1
Unigene17676_TAEpaeTARAAPEI-5				FXL21_MOUSE F-box/LRR-repeat protein 21 OS=Mus musculus GN=Fbxl21 PE=2 SV=1
Unigene17676_TAEpaeTARAAPEI-5				FBXL3_HUMAN F-box/LRR-repeat protein 3 OS=Homo sapiens GN=FBXL3 PE=2 SV=1
Unigene17676_TAEpaeTARAAPEI-5				FXL21_BOVIN F-box/LRR-repeat protein 21 OS=Bos taurus GN=FBXL21 PE=2 SV=1
Unigene17676_TAEpaeTARAAPEI-5				FBXL3_MOUSE F-box/LRR-repeat protein 3 OS=Mus musculus GN=Fbxl3 PE=1 SV=1
Unigene17677_TAEpaeTARAAPEI-5				VPRBP_DROME VPRBP-like protein OS=Drosophila melanogaster GN=CG10080 PE=1 SV=2
Unigene17677_TAEpaeTARAAPEI-5				VPRBP_MOUSE Protein VPRBP OS=Mus musculus GN=Vprbp PE=2 SV=4
Unigene17677_TAEpaeTARAAPEI-5				VPRBP_HUMAN Protein VPRBP OS=Homo sapiens GN=VPRBP PE=1 SV=3
Unigene17677_TAEpaeTARAAPEI-5				VPRBP_CAEEL VPRBP-like protein OS=Caenorhabditis elegans GN=ZK1251.9 PE=2 SV=5
Unigene17678_TAEpaeTARAAPEI-5				ERN1_MOUSE Serine/threonine-protein kinase/endoribonuclease IRE1 OS=Mus musculus GN=Ern1 PE=2 SV=1
Unigene17678_TAEpaeTARAAPEI-5				ERN1_HUMAN Serine/threonine-protein kinase/endoribonuclease IRE1 OS=Homo sapiens GN=ERN1 PE=1 SV=2
Unigene17678_TAEpaeTARAAPEI-5				IRE1_CAEEL Serine/threonine-protein kinase/endoribonuclease ire-1 OS=Caenorhabditis elegans GN=ire-1 PE=2 SV=2
Unigene17678_TAEpaeTARAAPEI-5				ERN2_HUMAN Serine/threonine-protein kinase/endoribonuclease IRE2 OS=Homo sapiens GN=ERN2 PE=1 SV=2
Unigene17678_TAEpaeTARAAPEI-5				ERN2_MOUSE Serine/threonine-protein kinase/endoribonuclease IRE2 OS=Mus musculus GN=Ern2 PE=2 SV=1
Unigene17679_TAEpaeTARAAPEI-5				SCAP_CRIGR Sterol regulatory element-binding protein cleavage-activating protein OS=Cricetulus griseus GN=SCAP PE=1 SV=1
Unigene17679_TAEpaeTARAAPEI-5				SCAP_RAT Sterol regulatory element-binding protein cleavage-activating protein OS=Rattus norvegicus GN=Scap PE=2 SV=1
Unigene17679_TAEpaeTARAAPEI-5				SCAP_MOUSE Sterol regulatory element-binding protein cleavage-activating protein OS=Mus musculus GN=Scap PE=1 SV=1
Unigene17679_TAEpaeTARAAPEI-5				SCAP_HUMAN Sterol regulatory element-binding protein cleavage-activating protein OS=Homo sapiens GN=SCAP PE=1 SV=4
Unigene17679_TAEpaeTARAAPEI-5				SCAP_BOVIN Sterol regulatory element-binding protein cleavage-activating protein OS=Bos taurus GN=SCAP PE=2 SV=1
Unigene17679_TAEpaeTARAAPEI-5				SCAP_PIG Sterol regulatory element-binding protein cleavage-activating protein OS=Sus scrofa GN=SCAP PE=2 SV=2
Unigene17679_TAEpaeTARAAPEI-5				SCAP_XENLA Sterol regulatory element-binding protein cleavage-activating protein OS=Xenopus laevis GN=scap PE=2 SV=1
Unigene17679_TAEpaeTARAAPEI-5				SCAP_SCHPO Sterol regulatory element-binding protein cleavage-activating protein OS=Schizosaccharomyces pombe GN=scp1 PE=1 SV=1
Unigene17679_TAEpaeTARAAPEI-5				HMDH_STRPU 3-hydroxy-3-methylglutaryl-coenzyme A reductase OS=Strongylocentrotus purpuratus GN=HMGCR PE=2 SV=2
Unigene17679_TAEpaeTARAAPEI-5				HMDH_PHYBL 3-hydroxy-3-methylglutaryl-coenzyme A reductase OS=Phycomyces blakesleeanus GN=hmgA PE=3 SV=2
Unigene17680_TAEpaeTARAAPEI-5				NED4L_PONAB E3 ubiquitin-protein ligase NEDD4-like OS=Pongo abelii GN=NEDD4L PE=2 SV=1
Unigene17680_TAEpaeTARAAPEI-5				NED4L_MOUSE E3 ubiquitin-protein ligase NEDD4-like OS=Mus musculus GN=Nedd4l PE=1 SV=2
Unigene17680_TAEpaeTARAAPEI-5				NED4L_HUMAN E3 ubiquitin-protein ligase NEDD4-like OS=Homo sapiens GN=NEDD4L PE=1 SV=2
Unigene17680_TAEpaeTARAAPEI-5				NEDD4_HUMAN E3 ubiquitin-protein ligase NEDD4 OS=Homo sapiens GN=NEDD4 PE=1 SV=2
Unigene17680_TAEpaeTARAAPEI-5				NEDD4_RAT E3 ubiquitin-protein ligase NEDD4 OS=Rattus norvegicus GN=Nedd4 PE=1 SV=1
Unigene17680_TAEpaeTARAAPEI-5				NEDD4_MOUSE E3 ubiquitin-protein ligase NEDD4 OS=Mus musculus GN=Nedd4 PE=1 SV=3
Unigene17680_TAEpaeTARAAPEI-5				NEDD4_DROME E3 ubiquitin-protein ligase Nedd-4 OS=Drosophila melanogaster GN=Nedd4 PE=1 SV=2
Unigene17680_TAEpaeTARAAPEI-5				PUB1_SCHPO E3 ubiquitin-protein ligase pub1 OS=Schizosaccharomyces pombe GN=pub1 PE=1 SV=2
Unigene17680_TAEpaeTARAAPEI-5				RSP5_YEAST E3 ubiquitin-protein ligase RSP5 OS=Saccharomyces cerevisiae GN=RSP5 PE=1 SV=1
Unigene17680_TAEpaeTARAAPEI-5				PUB3_SCHPO E3 ubiquitin-protein ligase pub3 OS=Schizosaccharomyces pombe GN=pub3 PE=2 SV=1
Unigene17682_TAEpaeTARAAPEI-5				PCDH1_HUMAN Protocadherin-1 OS=Homo sapiens GN=PCDH1 PE=1 SV=2
Unigene17682_TAEpaeTARAAPEI-5				PCDBE_MOUSE Protocadherin beta-14 OS=Mus musculus GN=Pcdhb14 PE=1 SV=2
Unigene17682_TAEpaeTARAAPEI-5				PCDGL_PANTR Protocadherin gamma-C4 OS=Pan troglodytes GN=PCDHGC4 PE=3 SV=1
Unigene17682_TAEpaeTARAAPEI-5				PCDGL_HUMAN Protocadherin gamma-C4 OS=Homo sapiens GN=PCDHGC4 PE=2 SV=1
Unigene17682_TAEpaeTARAAPEI-5				PCDGD_HUMAN Protocadherin gamma-B1 OS=Homo sapiens GN=PCDHGB1 PE=2 SV=1
Unigene17682_TAEpaeTARAAPEI-5				PCDGD_PANTR Protocadherin gamma-B1 OS=Pan troglodytes GN=PCDHGB1 PE=3 SV=1
Unigene17682_TAEpaeTARAAPEI-5				PCDH7_HUMAN Protocadherin-7 OS=Homo sapiens GN=PCDH7 PE=1 SV=2
Unigene17682_TAEpaeTARAAPEI-5				PCDG1_HUMAN Protocadherin gamma-A1 OS=Homo sapiens GN=PCDHGA1 PE=2 SV=1
Unigene17682_TAEpaeTARAAPEI-5				PCDG1_PANTR Protocadherin gamma-A1 OS=Pan troglodytes GN=PCDHGA1 PE=3 SV=1
Unigene17682_TAEpaeTARAAPEI-5				PCDGF_HUMAN Protocadherin gamma-B3 OS=Homo sapiens GN=PCDHGB3 PE=2 SV=1
Unigene17687_TAEpaeTARAAPEI-5				CING_HUMAN Cingulin OS=Homo sapiens GN=CGN PE=1 SV=2
Unigene17687_TAEpaeTARAAPEI-5				CING_MOUSE Cingulin OS=Mus musculus GN=Cgn PE=1 SV=1
Unigene17687_TAEpaeTARAAPEI-5				CING_CALJA Cingulin OS=Callithrix jacchus GN=CGN PE=3 SV=2
Unigene17687_TAEpaeTARAAPEI-5				MYSP_MYTGA Paramyosin OS=Mytilus galloprovincialis PE=2 SV=1
Unigene17687_TAEpaeTARAAPEI-5				CING_PAPAN Cingulin OS=Papio anubis GN=CGN PE=3 SV=1
Unigene17687_TAEpaeTARAAPEI-5				CROCC_HUMAN Rootletin OS=Homo sapiens GN=CROCC PE=1 SV=1
Unigene17687_TAEpaeTARAAPEI-5				USO1_YEAST Intracellular protein transport protein USO1 OS=Saccharomyces cerevisiae GN=USO1 PE=1 SV=2
Unigene17687_TAEpaeTARAAPEI-5				MYH10_RAT Myosin-10 OS=Rattus norvegicus GN=Myh10 PE=1 SV=1
Unigene17687_TAEpaeTARAAPEI-5				CING_CANFA Cingulin OS=Canis familiaris GN=CGN PE=2 SV=1
Unigene17687_TAEpaeTARAAPEI-5				MYH10_MOUSE Myosin-10 OS=Mus musculus GN=Myh10 PE=1 SV=2
Unigene17689_TAEpaeTARAAPEI-5				HSP70_ECHGR Heat shock cognate 70 kDa protein OS=Echinococcus granulosus GN=HSP70 PE=2 SV=1
Unigene17689_TAEpaeTARAAPEI-5				HSP70_ONCTS Heat shock 70 kDa protein OS=Oncorhynchus tschawytscha GN=hsp70 PE=2 SV=1
Unigene17689_TAEpaeTARAAPEI-5				HSP7C_SAGOE Heat shock cognate 71 kDa protein OS=Saguinus oedipus GN=HSPA8 PE=2 SV=1
Unigene17689_TAEpaeTARAAPEI-5				HSP7C_RAT Heat shock cognate 71 kDa protein OS=Rattus norvegicus GN=Hspa8 PE=1 SV=1
Unigene17689_TAEpaeTARAAPEI-5				HSP7C_PONAB Heat shock cognate 71 kDa protein OS=Pongo abelii GN=HSPA8 PE=2 SV=2
Unigene17689_TAEpaeTARAAPEI-5				HSP7C_MOUSE Heat shock cognate 71 kDa protein OS=Mus musculus GN=Hspa8 PE=1 SV=1
Unigene17689_TAEpaeTARAAPEI-5				HSP7C_HUMAN Heat shock cognate 71 kDa protein OS=Homo sapiens GN=HSPA8 PE=1 SV=1
Unigene17689_TAEpaeTARAAPEI-5				HSP7C_HORSE Heat shock cognate 71 kDa protein OS=Equus caballus GN=HSPA8 PE=2 SV=1
Unigene17689_TAEpaeTARAAPEI-5				HSP7C_BOVIN Heat shock cognate 71 kDa protein OS=Bos taurus GN=HSPA8 PE=1 SV=2
Unigene17689_TAEpaeTARAAPEI-5				HSP7C_CRIGR Heat shock cognate 71 kDa protein OS=Cricetulus griseus GN=HSPA8 PE=2 SV=1
Unigene17692_TAEpaeTARAAPEI-5				MARH8_MOUSE E3 ubiquitin-protein ligase MARCH8 OS=Mus musculus GN=March8 PE=2 SV=1
Unigene17692_TAEpaeTARAAPEI-5				MARH1_MOUSE E3 ubiquitin-protein ligase MARCH1 OS=Mus musculus GN=March1 PE=2 SV=2
Unigene17692_TAEpaeTARAAPEI-5				MARH8_BOVIN E3 ubiquitin-protein ligase MARCH8 OS=Bos taurus GN=MARCH8 PE=2 SV=1
Unigene17692_TAEpaeTARAAPEI-5				MARH1_HUMAN E3 ubiquitin-protein ligase MARCH1 OS=Homo sapiens GN=MARCH1 PE=2 SV=1
Unigene17692_TAEpaeTARAAPEI-5				MARH8_HUMAN E3 ubiquitin-protein ligase MARCH8 OS=Homo sapiens GN=MARCH8 PE=1 SV=1
Unigene17692_TAEpaeTARAAPEI-5				MARH8_XENTR E3 ubiquitin-protein ligase MARCH8 OS=Xenopus tropicalis GN=march8 PE=2 SV=1
Unigene17692_TAEpaeTARAAPEI-5				MARH8_XENLA E3 ubiquitin-protein ligase MARCH8 OS=Xenopus laevis GN=march8 PE=2 SV=2
Unigene17692_TAEpaeTARAAPEI-5				MARH2_HUMAN E3 ubiquitin-protein ligase MARCH2 OS=Homo sapiens GN=MARCH2 PE=1 SV=1
Unigene17692_TAEpaeTARAAPEI-5				MARH2_BOVIN E3 ubiquitin-protein ligase MARCH2 OS=Bos taurus GN=MARCH2 PE=2 SV=1
Unigene17692_TAEpaeTARAAPEI-5				MARH3_XENTR E3 ubiquitin-protein ligase MARCH3 OS=Xenopus tropicalis GN=march3 PE=2 SV=1
Unigene17696_TAEpaeTARAAPEI-5				SEC62_MOUSE Translocation protein SEC62 OS=Mus musculus GN=Sec62 PE=1 SV=1
Unigene17696_TAEpaeTARAAPEI-5				SEC62_PONAB Translocation protein SEC62 OS=Pongo abelii GN=SEC62 PE=2 SV=1
Unigene17696_TAEpaeTARAAPEI-5				SEC62_HUMAN Translocation protein SEC62 OS=Homo sapiens GN=SEC62 PE=1 SV=1
Unigene17697_TAEpaeTARAAPEI-5				MRD1_DICDI Multiple RNA-binding domain-containing protein 1 OS=Dictyostelium discoideum GN=mrd1 PE=3 SV=1
Unigene17697_TAEpaeTARAAPEI-5				RBM19_HUMAN Probable RNA-binding protein 19 OS=Homo sapiens GN=RBM19 PE=1 SV=2
Unigene17697_TAEpaeTARAAPEI-5				RBM19_MOUSE Probable RNA-binding protein 19 OS=Mus musculus GN=Rbm19 PE=1 SV=1
Unigene17697_TAEpaeTARAAPEI-5				MRD1_SCHPO Multiple RNA-binding domain-containing protein 1 OS=Schizosaccharomyces pombe GN=mrd1 PE=2 SV=1
Unigene17697_TAEpaeTARAAPEI-5				MRD1_EMENI Multiple RNA-binding domain-containing protein 1 OS=Emericella nidulans GN=mrd1 PE=3 SV=1
Unigene17697_TAEpaeTARAAPEI-5				MRD1_CANAL Multiple RNA-binding domain-containing protein 1 OS=Candida albicans GN=MRD1 PE=3 SV=1
Unigene17697_TAEpaeTARAAPEI-5				MRD1_ASPFU Multiple RNA-binding domain-containing protein 1 OS=Aspergillus fumigatus GN=mrd1 PE=3 SV=1
Unigene17697_TAEpaeTARAAPEI-5				MRD1_CANGA Multiple RNA-binding domain-containing protein 1 OS=Candida glabrata GN=MRD1 PE=3 SV=1
Unigene17697_TAEpaeTARAAPEI-5				MRD1_ASHGO Multiple RNA-binding domain-containing protein 1 OS=Ashbya gossypii GN=MRD1 PE=3 SV=1
Unigene17697_TAEpaeTARAAPEI-5				MRD1_KLULA Multiple RNA-binding domain-containing protein 1 OS=Kluyveromyces lactis GN=MRD1 PE=3 SV=1
Unigene17700_TAEpaeTARAAPEI-5				KPCA_BOVIN Protein kinase C alpha type OS=Bos taurus GN=PRKCA PE=1 SV=3
Unigene17700_TAEpaeTARAAPEI-5				KPCA_RAT Protein kinase C alpha type OS=Rattus norvegicus GN=Prkca PE=1 SV=3
Unigene17700_TAEpaeTARAAPEI-5				KPCA_RABIT Protein kinase C alpha type OS=Oryctolagus cuniculus GN=PRKCA PE=2 SV=3
Unigene17700_TAEpaeTARAAPEI-5				KPCA_HUMAN Protein kinase C alpha type OS=Homo sapiens GN=PRKCA PE=1 SV=3
Unigene17700_TAEpaeTARAAPEI-5				KPC1_DROME Protein kinase C, brain isozyme OS=Drosophila melanogaster GN=Pkc53E PE=2 SV=2
Unigene17700_TAEpaeTARAAPEI-5				KPCA_MOUSE Protein kinase C alpha type OS=Mus musculus GN=Prkca PE=1 SV=3
Unigene17700_TAEpaeTARAAPEI-5				KPC1_APLCA Calcium-dependent protein kinase C OS=Aplysia californica GN=PRKC1 PE=1 SV=2
Unigene17700_TAEpaeTARAAPEI-5				KPCB_MOUSE Protein kinase C beta type OS=Mus musculus GN=Prkcb PE=1 SV=3
Unigene17700_TAEpaeTARAAPEI-5				KPCB_BOVIN Protein kinase C beta type OS=Bos taurus GN=PRKCB PE=2 SV=3
Unigene17700_TAEpaeTARAAPEI-5				KPC1_LYTPI Protein kinase C OS=Lytechinus pictus GN=PKC1 PE=2 SV=1
Unigene17702_TAEpaeTARAAPEI-5				CCNL2_XENTR Cyclin-L2 OS=Xenopus tropicalis GN=ccnl2 PE=2 SV=1
Unigene17702_TAEpaeTARAAPEI-5				CCNL2_HUMAN Cyclin-L2 OS=Homo sapiens GN=CCNL2 PE=1 SV=1
Unigene17702_TAEpaeTARAAPEI-5				CCNL1_CHICK Cyclin-L1 OS=Gallus gallus GN=CCNL1 PE=2 SV=1
Unigene17702_TAEpaeTARAAPEI-5				CCNL2_RAT Cyclin-L2 OS=Rattus norvegicus GN=Ccnl2 PE=2 SV=2
Unigene17702_TAEpaeTARAAPEI-5				CCNL2_MOUSE Cyclin-L2 OS=Mus musculus GN=Ccnl2 PE=1 SV=1
Unigene17702_TAEpaeTARAAPEI-5				CCNL1_RAT Cyclin-L1 OS=Rattus norvegicus GN=Ccnl1 PE=1 SV=1
Unigene17702_TAEpaeTARAAPEI-5				CCNL1_MOUSE Cyclin-L1 OS=Mus musculus GN=Ccnl1 PE=2 SV=1
Unigene17702_TAEpaeTARAAPEI-5				CCNL1_HUMAN Cyclin-L1 OS=Homo sapiens GN=CCNL1 PE=1 SV=1
Unigene17702_TAEpaeTARAAPEI-5				CCNL1_DANRE Cyclin-L1 OS=Danio rerio GN=ccnl1 PE=1 SV=1
Unigene17702_TAEpaeTARAAPEI-5				CCNL1_XENLA Cyclin-L1 OS=Xenopus laevis GN=ccnl1 PE=2 SV=2
Unigene17703_TAEpaeTARAAPEI-5				DYH1_HUMAN Dynein heavy chain 1, axonemal OS=Homo sapiens GN=DNAH1 PE=1 SV=3
Unigene17703_TAEpaeTARAAPEI-5				DYH1_RAT Dynein heavy chain 1, axonemal OS=Rattus norvegicus GN=Dnah1 PE=2 SV=2
Unigene17703_TAEpaeTARAAPEI-5				DYH7_RAT Dynein heavy chain 7, axonemal OS=Rattus norvegicus GN=Dnah7 PE=2 SV=2
Unigene17703_TAEpaeTARAAPEI-5				DYH7_HUMAN Dynein heavy chain 7, axonemal OS=Homo sapiens GN=DNAH7 PE=1 SV=1
Unigene17703_TAEpaeTARAAPEI-5				DYH3_MOUSE Dynein heavy chain 3, axonemal OS=Mus musculus GN=Dnah3 PE=1 SV=2
Unigene17703_TAEpaeTARAAPEI-5				DYH3_HUMAN Dynein heavy chain 3, axonemal OS=Homo sapiens GN=DNAH3 PE=2 SV=1
Unigene17703_TAEpaeTARAAPEI-5				DYH12_MOUSE Dynein heavy chain 12, axonemal OS=Mus musculus GN=Dnah12 PE=2 SV=2
Unigene17703_TAEpaeTARAAPEI-5				DYH12_RAT Dynein heavy chain 12, axonemal OS=Rattus norvegicus GN=Dnah12 PE=2 SV=2
Unigene17703_TAEpaeTARAAPEI-5				DYH6_HUMAN Dynein heavy chain 6, axonemal OS=Homo sapiens GN=DNAH6 PE=1 SV=3
Unigene17703_TAEpaeTARAAPEI-5				DYH12_HUMAN Dynein heavy chain 12, axonemal OS=Homo sapiens GN=DNAH12 PE=2 SV=2
Unigene17705_TAEpaeTARAAPEI-5				HIPK2_MOUSE Homeodomain-interacting protein kinase 2 OS=Mus musculus GN=Hipk2 PE=1 SV=2
Unigene17705_TAEpaeTARAAPEI-5				HIPK2_MESAU Homeodomain-interacting protein kinase 2 OS=Mesocricetus auratus GN=Hipk2 PE=1 SV=2
Unigene17705_TAEpaeTARAAPEI-5				HIPK2_HUMAN Homeodomain-interacting protein kinase 2 OS=Homo sapiens GN=HIPK2 PE=1 SV=2
Unigene17705_TAEpaeTARAAPEI-5				HIPK3_RAT Homeodomain-interacting protein kinase 3 OS=Rattus norvegicus GN=Hipk3 PE=1 SV=1
Unigene17705_TAEpaeTARAAPEI-5				HIPK3_HUMAN Homeodomain-interacting protein kinase 3 OS=Homo sapiens GN=HIPK3 PE=1 SV=1
Unigene17705_TAEpaeTARAAPEI-5				HIPK1_RAT Homeodomain-interacting protein kinase 1 OS=Rattus norvegicus GN=Hipk1 PE=2 SV=1
Unigene17705_TAEpaeTARAAPEI-5				HIPK1_MOUSE Homeodomain-interacting protein kinase 1 OS=Mus musculus GN=Hipk1 PE=1 SV=2
Unigene17705_TAEpaeTARAAPEI-5				HIPK1_HUMAN Homeodomain-interacting protein kinase 1 OS=Homo sapiens GN=HIPK1 PE=1 SV=1
Unigene17705_TAEpaeTARAAPEI-5				HIPK3_MOUSE Homeodomain-interacting protein kinase 3 OS=Mus musculus GN=Hipk3 PE=1 SV=2
Unigene17705_TAEpaeTARAAPEI-5				HIPK4_HUMAN Homeodomain-interacting protein kinase 4 OS=Homo sapiens GN=HIPK4 PE=2 SV=1
Unigene17706_TAEpaeTARAAPEI-5				FZD4_XENLA Frizzled-4 OS=Xenopus laevis GN=fzd4 PE=2 SV=1
Unigene17706_TAEpaeTARAAPEI-5				FZD4_HUMAN Frizzled-4 OS=Homo sapiens GN=FZD4 PE=1 SV=2
Unigene17706_TAEpaeTARAAPEI-5				FZD4_MOUSE Frizzled-4 OS=Mus musculus GN=Fzd4 PE=1 SV=1
Unigene17706_TAEpaeTARAAPEI-5				FZD4_RAT Frizzled-4 OS=Rattus norvegicus GN=Fzd4 PE=2 SV=1
Unigene17706_TAEpaeTARAAPEI-5				FZD4_CHICK Frizzled-4 OS=Gallus gallus GN=FZD4 PE=2 SV=1
Unigene17706_TAEpaeTARAAPEI-5				FZ10A_XENLA Frizzled-10-A OS=Xenopus laevis GN=fzd10-A PE=2 SV=1
Unigene17706_TAEpaeTARAAPEI-5				FZD10_CHICK Frizzled-10 OS=Gallus gallus GN=FZD10 PE=2 SV=1
Unigene17706_TAEpaeTARAAPEI-5				FZ10B_XENLA Frizzled-10-B OS=Xenopus laevis GN=fzd10-B PE=2 SV=1
Unigene17706_TAEpaeTARAAPEI-5				FZD1_XENLA Frizzled-1 OS=Xenopus laevis GN=fzd1 PE=2 SV=1
Unigene17706_TAEpaeTARAAPEI-5				FZD10_HUMAN Frizzled-10 OS=Homo sapiens GN=FZD10 PE=2 SV=1
Unigene17714_TAEpaeTARAAPEI-5				CADH5_HUMAN Cadherin-5 OS=Homo sapiens GN=CDH5 PE=1 SV=4
Unigene17714_TAEpaeTARAAPEI-5				PCDH1_HUMAN Protocadherin-1 OS=Homo sapiens GN=PCDH1 PE=1 SV=2
Unigene17714_TAEpaeTARAAPEI-5				PCD18_MOUSE Protocadherin 18 OS=Mus musculus GN=Pcdh18 PE=1 SV=2
Unigene17714_TAEpaeTARAAPEI-5				PC11Y_HUMAN Protocadherin-11 Y-linked OS=Homo sapiens GN=PCDH11Y PE=1 SV=1
Unigene17714_TAEpaeTARAAPEI-5				PC11X_PANTR Protocadherin-11 X-linked OS=Pan troglodytes GN=PCDH11X PE=3 SV=1
Unigene17714_TAEpaeTARAAPEI-5				PC11X_PANPA Protocadherin-11 X-linked OS=Pan paniscus GN=PCDH11X PE=3 SV=1
Unigene17714_TAEpaeTARAAPEI-5				PC11X_HUMAN Protocadherin-11 X-linked OS=Homo sapiens GN=PCDH11X PE=2 SV=1
Unigene17714_TAEpaeTARAAPEI-5				PC11X_GORGO Protocadherin-11 X-linked OS=Gorilla gorilla gorilla GN=PCDH11X PE=3 SV=1
Unigene17714_TAEpaeTARAAPEI-5				CADH5_MOUSE Cadherin-5 OS=Mus musculus GN=Cdh5 PE=2 SV=2
Unigene17714_TAEpaeTARAAPEI-5				PCDBC_HUMAN Protocadherin beta-12 OS=Homo sapiens GN=PCDHB12 PE=2 SV=1
Unigene17715_TAEpaeTARAAPEI-5				SGSM3_DANRE Small G protein signaling modulator 3 OS=Danio rerio GN=sgsm3 PE=2 SV=1
Unigene17715_TAEpaeTARAAPEI-5				SGSM3_XENLA Small G protein signaling modulator 3 homolog OS=Xenopus laevis GN=sgsm3 PE=2 SV=1
Unigene17715_TAEpaeTARAAPEI-5				SGSM3_HUMAN Small G protein signaling modulator 3 OS=Homo sapiens GN=SGSM3 PE=1 SV=1
Unigene17715_TAEpaeTARAAPEI-5				SGSM3_RAT Small G protein signaling modulator 3 OS=Rattus norvegicus GN=Sgsm3 PE=2 SV=1
Unigene17715_TAEpaeTARAAPEI-5				SGSM3_MOUSE Small G protein signaling modulator 3 OS=Mus musculus GN=Sgsm3 PE=1 SV=1
Unigene17715_TAEpaeTARAAPEI-5				SGSM3_BOVIN Small G protein signaling modulator 3 OS=Bos taurus GN=SGSM3 PE=2 SV=1
Unigene17716_TAEpaeTARAAPEI-5				CEBPZ_HUMAN CCAAT/enhancer-binding protein zeta OS=Homo sapiens GN=CEBPZ PE=1 SV=2
Unigene17716_TAEpaeTARAAPEI-5				CEBPZ_MOUSE CCAAT/enhancer-binding protein zeta OS=Mus musculus GN=Cebpz PE=2 SV=2
Unigene17716_TAEpaeTARAAPEI-5				YU0O_CAEEL Uncharacterized protein F23B12.7 OS=Caenorhabditis elegans GN=F23B12.7 PE=2 SV=1
Unigene17716_TAEpaeTARAAPEI-5				MAK21_YEAST Ribosome biogenesis protein MAK21 OS=Saccharomyces cerevisiae GN=MAK21 PE=1 SV=1
Unigene17716_TAEpaeTARAAPEI-5				YEK9_SCHPO Uncharacterized protein C4F10.09c OS=Schizosaccharomyces pombe GN=SPAC4F10.09c PE=1 SV=1
Unigene17717_TAEpaeTARAAPEI-5				CPSF2_XENLA Cleavage and polyadenylation specificity factor subunit 2 OS=Xenopus laevis GN=cpsf2 PE=2 SV=1
Unigene17717_TAEpaeTARAAPEI-5				CPSF2_HUMAN Cleavage and polyadenylation specificity factor subunit 2 OS=Homo sapiens GN=CPSF2 PE=1 SV=2
Unigene17717_TAEpaeTARAAPEI-5				CPSF2_CAEEL Probable cleavage and polyadenylation specificity factor subunit 2 OS=Caenorhabditis elegans GN=cpsf-2 PE=2 SV=1
Unigene17717_TAEpaeTARAAPEI-5				CPSF2_CAEBR Probable cleavage and polyadenylation specificity factor subunit 2 OS=Caenorhabditis briggsae GN=cpsf-2 PE=3 SV=2
Unigene17717_TAEpaeTARAAPEI-5				CPSF2_DROME Probable cleavage and polyadenylation specificity factor subunit 2 OS=Drosophila melanogaster GN=CG1957 PE=1 SV=1
Unigene17717_TAEpaeTARAAPEI-5				CPSF2_BOVIN Cleavage and polyadenylation specificity factor subunit 2 OS=Bos taurus GN=CPSF2 PE=1 SV=1
Unigene17717_TAEpaeTARAAPEI-5				CPSF2_MOUSE Cleavage and polyadenylation specificity factor subunit 2 OS=Mus musculus GN=Cpsf2 PE=1 SV=1
Unigene17717_TAEpaeTARAAPEI-5				CPSF2_ORYSJ Cleavage and polyadenylation specificity factor subunit 2 OS=Oryza sativa subsp. japonica GN=Os09g0569400 PE=2 SV=1
Unigene17717_TAEpaeTARAAPEI-5				CPSF2_ARATH Cleavage and polyadenylation specificity factor subunit 2 OS=Arabidopsis thaliana GN=EMB1265 PE=1 SV=2
Unigene17717_TAEpaeTARAAPEI-5				CPSF2_DICDI Cleavage and polyadenylation specificity factor subunit 2 OS=Dictyostelium discoideum GN=cpsf2 PE=3 SV=1
Unigene17718_TAEpaeTARAAPEI-5				DDB1_MOUSE DNA damage-binding protein 1 OS=Mus musculus GN=Ddb1 PE=1 SV=2
Unigene17718_TAEpaeTARAAPEI-5				DDB1_PONAB DNA damage-binding protein 1 OS=Pongo abelii GN=DDB1 PE=2 SV=1
Unigene17718_TAEpaeTARAAPEI-5				DDB1_HUMAN DNA damage-binding protein 1 OS=Homo sapiens GN=DDB1 PE=1 SV=1
Unigene17718_TAEpaeTARAAPEI-5				DDB1_CERAE DNA damage-binding protein 1 OS=Cercopithecus aethiops GN=DDB1 PE=1 SV=1
Unigene17718_TAEpaeTARAAPEI-5				DDB1_BOVIN DNA damage-binding protein 1 OS=Bos taurus GN=DDB1 PE=2 SV=1
Unigene17718_TAEpaeTARAAPEI-5				DDB1_CHICK DNA damage-binding protein 1 OS=Gallus gallus GN=DDB1 PE=2 SV=1
Unigene17718_TAEpaeTARAAPEI-5				DDB1_RAT DNA damage-binding protein 1 OS=Rattus norvegicus GN=Ddb1 PE=2 SV=1
Unigene17718_TAEpaeTARAAPEI-5				DDB1_XENLA DNA damage-binding protein 1 OS=Xenopus laevis GN=ddb1 PE=2 SV=1
Unigene17718_TAEpaeTARAAPEI-5				DDB1_DROME DNA damage-binding protein 1 OS=Drosophila melanogaster GN=pic PE=1 SV=1
Unigene17718_TAEpaeTARAAPEI-5				DDB1_DICDI DNA damage-binding protein 1 OS=Dictyostelium discoideum GN=repE PE=1 SV=1
Unigene17721_TAEpaeTARAAPEI-5				PSB4_XENLA Proteasome subunit beta type-4 (Fragment) OS=Xenopus laevis GN=psmb4 PE=2 SV=2
Unigene17721_TAEpaeTARAAPEI-5				PSB4_BOVIN Proteasome subunit beta type-4 OS=Bos taurus GN=PSMB4 PE=1 SV=1
Unigene17721_TAEpaeTARAAPEI-5				PSB4_MOUSE Proteasome subunit beta type-4 OS=Mus musculus GN=Psmb4 PE=1 SV=1
Unigene17721_TAEpaeTARAAPEI-5				PSB4_HUMAN Proteasome subunit beta type-4 OS=Homo sapiens GN=PSMB4 PE=1 SV=4
Unigene17721_TAEpaeTARAAPEI-5				PSB4_RAT Proteasome subunit beta type-4 OS=Rattus norvegicus GN=Psmb4 PE=1 SV=2
Unigene17721_TAEpaeTARAAPEI-5				PSB4_ARATH Proteasome subunit beta type-4 OS=Arabidopsis thaliana GN=PBG1 PE=1 SV=2
Unigene17721_TAEpaeTARAAPEI-5				PSB4_SCHPO Probable proteasome subunit beta type-4 OS=Schizosaccharomyces pombe GN=SPBC577.10 PE=2 SV=1
Unigene17721_TAEpaeTARAAPEI-5				PSB4_DROME Proteasome subunit beta type-4 OS=Drosophila melanogaster GN=Prosbeta4 PE=1 SV=1
Unigene17721_TAEpaeTARAAPEI-5				PSB4_YEAST Proteasome component PRE4 OS=Saccharomyces cerevisiae GN=PRE4 PE=1 SV=1
Unigene17721_TAEpaeTARAAPEI-5				PSB4_DICDI Proteasome subunit beta type-4 OS=Dictyostelium discoideum GN=psmB4-1 PE=3 SV=1
Unigene17722_TAEpaeTARAAPEI-5				RADI_HUMAN Radixin OS=Homo sapiens GN=RDX PE=1 SV=1
Unigene17722_TAEpaeTARAAPEI-5				RADI_BOVIN Radixin OS=Bos taurus GN=RDX PE=2 SV=1
Unigene17722_TAEpaeTARAAPEI-5				RADI_PIG Radixin OS=Sus scrofa GN=RDX PE=2 SV=1
Unigene17722_TAEpaeTARAAPEI-5				RADI_CHICK Radixin OS=Gallus gallus GN=RDX PE=2 SV=1
Unigene17722_TAEpaeTARAAPEI-5				EZRI_BOVIN Ezrin OS=Bos taurus GN=EZR PE=1 SV=2
Unigene17722_TAEpaeTARAAPEI-5				EZRI_HUMAN Ezrin OS=Homo sapiens GN=EZR PE=1 SV=4
Unigene17722_TAEpaeTARAAPEI-5				MOEH_ANOGA Moesin/ezrin/radixin homolog 1 OS=Anopheles gambiae GN=Moe PE=3 SV=4
Unigene17722_TAEpaeTARAAPEI-5				MOES_LYTVA Moesin OS=Lytechinus variegatus PE=3 SV=1
Unigene17722_TAEpaeTARAAPEI-5				MOES_RAT Moesin OS=Rattus norvegicus GN=Msn PE=1 SV=3
Unigene17722_TAEpaeTARAAPEI-5				MOEH_AEDAE Moesin/ezrin/radixin homolog 1 OS=Aedes aegypti GN=Moe PE=3 SV=1
Unigene17724_TAEpaeTARAAPEI-5				LACH_DROME Lachesin OS=Drosophila melanogaster GN=Lac PE=1 SV=2
Unigene17724_TAEpaeTARAAPEI-5				AMAL_DROME Protein amalgam OS=Drosophila melanogaster GN=Ama PE=1 SV=2
Unigene17724_TAEpaeTARAAPEI-5				LACH_SCHAM Lachesin OS=Schistocerca americana GN=LAC PE=1 SV=1
Unigene17724_TAEpaeTARAAPEI-5				LSAMP_CHICK Limbic system-associated membrane protein OS=Gallus gallus PE=2 SV=1
Unigene17724_TAEpaeTARAAPEI-5				LSAMP_RAT Limbic system-associated membrane protein OS=Rattus norvegicus GN=Lsamp PE=1 SV=1
Unigene17724_TAEpaeTARAAPEI-5				LSAMP_MOUSE Limbic system-associated membrane protein OS=Mus musculus GN=Lsamp PE=1 SV=1
Unigene17724_TAEpaeTARAAPEI-5				LSAMP_HUMAN Limbic system-associated membrane protein OS=Homo sapiens GN=LSAMP PE=1 SV=2
Unigene17724_TAEpaeTARAAPEI-5				OBCAM_CHICK Opioid-binding protein/cell adhesion molecule homolog OS=Gallus gallus GN=OPCML PE=1 SV=2
Unigene17724_TAEpaeTARAAPEI-5				NTRI_MOUSE Neurotrimin OS=Mus musculus GN=Ntm PE=2 SV=2
Unigene17724_TAEpaeTARAAPEI-5				NTRI_RAT Neurotrimin OS=Rattus norvegicus GN=Ntm PE=1 SV=1
Unigene17725_TAEpaeTARAAPEI-5				DYHC_ANTCR Dynein beta chain, ciliary OS=Anthocidaris crassispina PE=1 SV=1
Unigene17725_TAEpaeTARAAPEI-5				DYHC_TRIGR Dynein beta chain, ciliary OS=Tripneustes gratilla PE=1 SV=1
Unigene17725_TAEpaeTARAAPEI-5				DYH9_HUMAN Dynein heavy chain 9, axonemal OS=Homo sapiens GN=DNAH9 PE=1 SV=2
Unigene17725_TAEpaeTARAAPEI-5				DYH17_HUMAN Dynein heavy chain 17, axonemal OS=Homo sapiens GN=DNAH17 PE=2 SV=2
Unigene17725_TAEpaeTARAAPEI-5				DYH17_MOUSE Dynein heavy chain 17, axonemal OS=Mus musculus GN=Dnah17 PE=2 SV=2
Unigene17725_TAEpaeTARAAPEI-5				DYH11_HUMAN Dynein heavy chain 11, axonemal OS=Homo sapiens GN=DNAH11 PE=1 SV=2
Unigene17725_TAEpaeTARAAPEI-5				DYHB_CHLRE Dynein beta chain, flagellar outer arm OS=Chlamydomonas reinhardtii GN=ODA4 PE=3 SV=1
Unigene17725_TAEpaeTARAAPEI-5				DYHA_CHLRE Dynein alpha chain, flagellar outer arm OS=Chlamydomonas reinhardtii GN=ODA11 PE=3 SV=2
Unigene17725_TAEpaeTARAAPEI-5				DYH12_RAT Dynein heavy chain 12, axonemal OS=Rattus norvegicus GN=Dnah12 PE=2 SV=2
Unigene17725_TAEpaeTARAAPEI-5				DYH1A_CHLRE Dynein-1-alpha heavy chain, flagellar inner arm I1 complex OS=Chlamydomonas reinhardtii GN=DHC1 PE=1 SV=1
Unigene17726_TAEpaeTARAAPEI-5				DYHC2_TRIGR Cytoplasmic dynein 2 heavy chain 1 OS=Tripneustes gratilla GN=DYH1B PE=2 SV=2
Unigene17726_TAEpaeTARAAPEI-5				DYHC2_RAT Cytoplasmic dynein 2 heavy chain 1 OS=Rattus norvegicus GN=Dync2h1 PE=1 SV=1
Unigene17726_TAEpaeTARAAPEI-5				DYHC2_MOUSE Cytoplasmic dynein 2 heavy chain 1 OS=Mus musculus GN=Dync2h1 PE=1 SV=1
Unigene17726_TAEpaeTARAAPEI-5				DYHC2_HUMAN Cytoplasmic dynein 2 heavy chain 1 OS=Homo sapiens GN=DYNC2H1 PE=1 SV=3
Unigene17726_TAEpaeTARAAPEI-5				DYHC2_CAEEL Cytoplasmic dynein 2 heavy chain 1 OS=Caenorhabditis elegans GN=che-3 PE=2 SV=2
Unigene17726_TAEpaeTARAAPEI-5				DYHC2_CHLRE Cytoplasmic dynein 2 heavy chain 1 OS=Chlamydomonas reinhardtii GN=DHC1B PE=1 SV=2
Unigene17728_TAEpaeTARAAPEI-5				MYCPP_HUMAN C-myc promoter-binding protein OS=Homo sapiens GN=DENND4A PE=1 SV=2
Unigene17728_TAEpaeTARAAPEI-5				DEN4B_HUMAN DENN domain-containing protein 4B OS=Homo sapiens GN=DENND4B PE=1 SV=4
Unigene17728_TAEpaeTARAAPEI-5				DEN4B_MOUSE DENN domain-containing protein 4B OS=Mus musculus GN=Dennd4b PE=2 SV=2
Unigene17730_TAEpaeTARAAPEI-5				GTDC1_DANRE Glycosyltransferase-like domain-containing protein 1 OS=Danio rerio GN=gtdc1 PE=2 SV=2
Unigene17730_TAEpaeTARAAPEI-5				GTDC1_MOUSE Glycosyltransferase-like domain-containing protein 1 OS=Mus musculus GN=Gtdc1 PE=2 SV=2
Unigene17730_TAEpaeTARAAPEI-5				GTDC1_XENTR Glycosyltransferase-like domain-containing protein 1 OS=Xenopus tropicalis GN=gtdc1 PE=2 SV=1
Unigene17730_TAEpaeTARAAPEI-5				GTDC1_XENLA Glycosyltransferase-like domain-containing protein 1 OS=Xenopus laevis GN=gtdc1 PE=2 SV=1
Unigene17730_TAEpaeTARAAPEI-5				GTDC1_DROME Glycosyltransferase-like domain-containing protein 1-like OS=Drosophila melanogaster GN=CG15914 PE=1 SV=1
Unigene17730_TAEpaeTARAAPEI-5				GTDC1_RAT Glycosyltransferase-like domain-containing protein 1 OS=Rattus norvegicus GN=Gtdc1 PE=2 SV=1
Unigene17730_TAEpaeTARAAPEI-5				GTDC1_CHICK Glycosyltransferase-like domain-containing protein 1 OS=Gallus gallus GN=GTDC1 PE=2 SV=1
Unigene17730_TAEpaeTARAAPEI-5				GTDC1_HUMAN Glycosyltransferase-like domain-containing protein 1 OS=Homo sapiens GN=GTDC1 PE=2 SV=1
Unigene17730_TAEpaeTARAAPEI-5				GTDC1_BOVIN Glycosyltransferase-like domain-containing protein 1 OS=Bos taurus GN=GTDC1 PE=2 SV=1
Unigene17731_TAEpaeTARAAPEI-5				CJ118_HUMAN Uncharacterized protein C10orf118 OS=Homo sapiens GN=C10orf118 PE=2 SV=2
Unigene17731_TAEpaeTARAAPEI-5				MYOJ_DICDI Myosin-J heavy chain OS=Dictyostelium discoideum GN=myoJ PE=4 SV=2
Unigene17731_TAEpaeTARAAPEI-5				MYH11_CHICK Myosin-11 OS=Gallus gallus GN=MYH11 PE=1 SV=4
Unigene17731_TAEpaeTARAAPEI-5				DNLI1_DICDI DNA ligase 1 OS=Dictyostelium discoideum GN=lig1 PE=3 SV=1
Unigene17731_TAEpaeTARAAPEI-5				MYS_AEQIR Myosin heavy chain, striated muscle OS=Aequipecten irradians PE=1 SV=1
Unigene17731_TAEpaeTARAAPEI-5				CLIP1_CHICK CAP-Gly domain-containing linker protein 1 OS=Gallus gallus GN=CLIP1 PE=2 SV=1
Unigene17731_TAEpaeTARAAPEI-5				ITSN2_MOUSE Intersectin-2 OS=Mus musculus GN=Itsn2 PE=1 SV=1
Unigene17731_TAEpaeTARAAPEI-5				YPF05_PLAF7 Uncharacterized protein PF11_0207 OS=Plasmodium falciparum (isolate 3D7) GN=PF11_0207 PE=4 SV=1
Unigene17731_TAEpaeTARAAPEI-5				GRIP_ARATH Protein GRIP OS=Arabidopsis thaliana GN=GRIP PE=1 SV=2
Unigene17731_TAEpaeTARAAPEI-5				TG278_CAEEL Putative protein tag-278 OS=Caenorhabditis elegans GN=tag-278 PE=2 SV=1
Unigene17735_TAEpaeTARAAPEI-5				ASP_ANCCA Ancylostoma secreted protein OS=Ancylostoma caninum GN=ASP PE=2 SV=1
Unigene17735_TAEpaeTARAAPEI-5				PI15_MOUSE Peptidase inhibitor 15 OS=Mus musculus GN=Pi15 PE=2 SV=2
Unigene17735_TAEpaeTARAAPEI-5				PI15_HUMAN Peptidase inhibitor 15 OS=Homo sapiens GN=PI15 PE=1 SV=1
Unigene17735_TAEpaeTARAAPEI-5				PI15_CHICK Peptidase inhibitor 15 OS=Gallus gallus GN=PI15 PE=2 SV=1
Unigene17735_TAEpaeTARAAPEI-5				PI15A_DANRE Peptidase inhibitor 15-A OS=Danio rerio GN=pi15a PE=3 SV=2
Unigene17735_TAEpaeTARAAPEI-5				CRLD1_MOUSE Cysteine-rich secretory protein LCCL domain-containing 1 OS=Mus musculus GN=Crispld1 PE=2 SV=1
Unigene17735_TAEpaeTARAAPEI-5				CRLD1_HUMAN Cysteine-rich secretory protein LCCL domain-containing 1 OS=Homo sapiens GN=CRISPLD1 PE=1 SV=1
Unigene17735_TAEpaeTARAAPEI-5				VA5_VESSQ Venom allergen 5 OS=Vespula squamosa PE=1 SV=1
Unigene17735_TAEpaeTARAAPEI-5				CRLD2_MOUSE Cysteine-rich secretory protein LCCL domain-containing 2 OS=Mus musculus GN=Crispld2 PE=1 SV=1
Unigene17735_TAEpaeTARAAPEI-5				PRY2_YEAST Protein PRY2 OS=Saccharomyces cerevisiae GN=PRY2 PE=2 SV=1
Unigene17737_TAEpaeTARAAPEI-5				MDHC_ECHGR Malate dehydrogenase, cytoplasmic OS=Echinococcus granulosus GN=MDH PE=2 SV=2
Unigene17737_TAEpaeTARAAPEI-5				MDHC_XENTR Malate dehydrogenase, cytoplasmic OS=Xenopus tropicalis GN=mdh1 PE=2 SV=1
Unigene17737_TAEpaeTARAAPEI-5				MDHC_XENLA Malate dehydrogenase, cytoplasmic OS=Xenopus laevis GN=mdh1 PE=2 SV=1
Unigene17737_TAEpaeTARAAPEI-5				MDHC_BOVIN Malate dehydrogenase, cytoplasmic OS=Bos taurus GN=MDH1 PE=2 SV=3
Unigene17737_TAEpaeTARAAPEI-5				MDHC_PIG Malate dehydrogenase, cytoplasmic OS=Sus scrofa GN=MDH1 PE=1 SV=4
Unigene17737_TAEpaeTARAAPEI-5				MDHC_MOUSE Malate dehydrogenase, cytoplasmic OS=Mus musculus GN=Mdh1 PE=1 SV=3
Unigene17737_TAEpaeTARAAPEI-5				MDHC_HUMAN Malate dehydrogenase, cytoplasmic OS=Homo sapiens GN=MDH1 PE=1 SV=4
Unigene17737_TAEpaeTARAAPEI-5				MDHC_RAT Malate dehydrogenase, cytoplasmic OS=Rattus norvegicus GN=Mdh1 PE=1 SV=3
Unigene17737_TAEpaeTARAAPEI-5				MDHC_FELCA Malate dehydrogenase, cytoplasmic OS=Felis catus GN=MDH1 PE=2 SV=3
Unigene17737_TAEpaeTARAAPEI-5				MDHC_CHICK Malate dehydrogenase, cytoplasmic OS=Gallus gallus GN=MDH1 PE=2 SV=1
Unigene17739_TAEpaeTARAAPEI-5				TTC30_XENTR Tetratricopeptide repeat protein 30 OS=Xenopus tropicalis GN=ttc30 PE=2 SV=1
Unigene17739_TAEpaeTARAAPEI-5				TTC30_XENLA Tetratricopeptide repeat protein 30 OS=Xenopus laevis GN=ttc30 PE=2 SV=1
Unigene17739_TAEpaeTARAAPEI-5				TTC30_DANRE Tetratricopeptide repeat protein 30 OS=Danio rerio GN=ttc30 PE=2 SV=2
Unigene17739_TAEpaeTARAAPEI-5				TT30B_HUMAN Tetratricopeptide repeat protein 30B OS=Homo sapiens GN=TTC30B PE=2 SV=1
Unigene17739_TAEpaeTARAAPEI-5				TT30B_MOUSE Tetratricopeptide repeat protein 30B OS=Mus musculus GN=Ttc30b PE=2 SV=1
Unigene17739_TAEpaeTARAAPEI-5				T30A1_MOUSE Tetratricopeptide repeat protein 30A1 OS=Mus musculus GN=Ttc30a1 PE=2 SV=1
Unigene17739_TAEpaeTARAAPEI-5				TT30B_RAT Tetratricopeptide repeat protein 30B OS=Rattus norvegicus GN=Ttc30b PE=2 SV=1
Unigene17739_TAEpaeTARAAPEI-5				TT30A_BOVIN Tetratricopeptide repeat protein 30A OS=Bos taurus GN=TTC30A PE=2 SV=1
Unigene17739_TAEpaeTARAAPEI-5				TT30A_HUMAN Tetratricopeptide repeat protein 30A OS=Homo sapiens GN=TTC30A PE=2 SV=3
Unigene17739_TAEpaeTARAAPEI-5				T30A2_RAT Tetratricopeptide repeat protein 30A2 OS=Rattus norvegicus GN=Ttc30a2 PE=2 SV=1
Unigene17741_TAEpaeTARAAPEI-5				MYH4_HUMAN Myosin-4 OS=Homo sapiens GN=MYH4 PE=1 SV=2
Unigene17741_TAEpaeTARAAPEI-5				MYH2_PIG Myosin-2 OS=Sus scrofa GN=MYH2 PE=2 SV=1
Unigene17741_TAEpaeTARAAPEI-5				MYH2_CANFA Myosin-2 OS=Canis familiaris GN=MYH2 PE=3 SV=1
Unigene17741_TAEpaeTARAAPEI-5				MYH2_HUMAN Myosin-2 OS=Homo sapiens GN=MYH2 PE=1 SV=1
Unigene17741_TAEpaeTARAAPEI-5				MYH2_BOVIN Myosin-2 OS=Bos taurus GN=MYH2 PE=2 SV=1
Unigene17741_TAEpaeTARAAPEI-5				MYH4_CANFA Myosin-4 OS=Canis familiaris GN=MYH4 PE=3 SV=1
Unigene17741_TAEpaeTARAAPEI-5				MYH2_HORSE Myosin-2 OS=Equus caballus GN=MYH2 PE=2 SV=1
Unigene17741_TAEpaeTARAAPEI-5				MYH8_CANFA Myosin-8 OS=Canis familiaris GN=MYH8 PE=3 SV=1
Unigene17741_TAEpaeTARAAPEI-5				MYH4_RABIT Myosin-4 OS=Oryctolagus cuniculus GN=MYH4 PE=2 SV=1
Unigene17741_TAEpaeTARAAPEI-5				MYH1_PIG Myosin-1 OS=Sus scrofa GN=MYH1 PE=2 SV=1
Unigene17742_TAEpaeTARAAPEI-5				PATL1_MOUSE Protein PAT1 homolog 1 OS=Mus musculus GN=Patl1 PE=1 SV=2
Unigene17742_TAEpaeTARAAPEI-5				PATL1_DANRE Protein PAT1 homolog 1 OS=Danio rerio GN=patl1 PE=1 SV=1
Unigene17742_TAEpaeTARAAPEI-5				PATL1_PONAB Protein PAT1 homolog 1 OS=Pongo abelii GN=PATL1 PE=2 SV=1
Unigene17742_TAEpaeTARAAPEI-5				PATL1_HUMAN Protein PAT1 homolog 1 OS=Homo sapiens GN=PATL1 PE=1 SV=2
Unigene17742_TAEpaeTARAAPEI-5				YS027_HUMAN Putative uncharacterized protein FLJ22184 OS=Homo sapiens PE=2 SV=1
Unigene17743_TAEpaeTARAAPEI-5				NST1_ASPTN Stress response protein nst1 OS=Aspergillus terreus (strain NIH 2624 / FGSC A1156) GN=nst1 PE=3 SV=1
Unigene17743_TAEpaeTARAAPEI-5				YL57_CAEEL Putative zinc finger protein F44E2.7 OS=Caenorhabditis elegans GN=F44E2.7 PE=2 SV=2
Unigene17743_TAEpaeTARAAPEI-5				NST1_YEAST Stress response protein NST1 OS=Saccharomyces cerevisiae GN=NST1 PE=1 SV=1
Unigene17743_TAEpaeTARAAPEI-5				NST1_YEAS7 Stress response protein NST1 OS=Saccharomyces cerevisiae (strain YJM789) GN=NST1 PE=3 SV=1
Unigene17743_TAEpaeTARAAPEI-5				NST1_EMENI Stress response protein nst1 OS=Emericella nidulans GN=nst1 PE=3 SV=1
Unigene17743_TAEpaeTARAAPEI-5				GSE1_HUMAN Genetic suppressor element 1 OS=Homo sapiens GN=GSE1 PE=1 SV=3
Unigene17743_TAEpaeTARAAPEI-5				GSE1_MOUSE Genetic suppressor element 1 OS=Mus musculus GN=Gse1 PE=2 SV=2
Unigene17743_TAEpaeTARAAPEI-5				GSE1_DANRE Genetic suppressor element 1 OS=Danio rerio GN=gse1 PE=4 SV=1
Unigene17743_TAEpaeTARAAPEI-5				NST1_NEUCR Stress response protein nst-1 OS=Neurospora crassa GN=nst-1 PE=3 SV=1
Unigene17743_TAEpaeTARAAPEI-5				NST1_USTMA Stress response protein NST1 OS=Ustilago maydis GN=NST1 PE=3 SV=1
Unigene17744_TAEpaeTARAAPEI-5				ZN764_HUMAN Zinc finger protein 764 OS=Homo sapiens GN=ZNF764 PE=2 SV=2
Unigene17744_TAEpaeTARAAPEI-5				ZN808_HUMAN Zinc finger protein 808 OS=Homo sapiens GN=ZNF808 PE=2 SV=2
Unigene17744_TAEpaeTARAAPEI-5				PLAG1_CHICK Zinc finger protein PLAG1 OS=Gallus gallus GN=PLAG1 PE=2 SV=1
Unigene17744_TAEpaeTARAAPEI-5				ZO61_XENLA Oocyte zinc finger protein XlCOF6.1 (Fragment) OS=Xenopus laevis PE=3 SV=1
Unigene17744_TAEpaeTARAAPEI-5				ZG17_XENLA Gastrula zinc finger protein XlCGF17.1 (Fragment) OS=Xenopus laevis PE=3 SV=1
Unigene17744_TAEpaeTARAAPEI-5				ZN141_HUMAN Zinc finger protein 141 OS=Homo sapiens GN=ZNF141 PE=2 SV=1
Unigene17744_TAEpaeTARAAPEI-5				PLAG1_RAT Zinc finger protein PLAG1 OS=Rattus norvegicus GN=Plag1 PE=2 SV=1
Unigene17744_TAEpaeTARAAPEI-5				PLAG1_MOUSE Zinc finger protein PLAG1 OS=Mus musculus GN=Plag1 PE=2 SV=1
Unigene17744_TAEpaeTARAAPEI-5				PLAG1_HUMAN Zinc finger protein PLAG1 OS=Homo sapiens GN=PLAG1 PE=1 SV=1
Unigene17744_TAEpaeTARAAPEI-5				ZN425_MACFA Zinc finger protein 425 (Fragment) OS=Macaca fascicularis GN=ZNF425 PE=2 SV=2
Unigene17745_TAEpaeTARAAPEI-5				NUBP1_MOUSE Cytosolic Fe-S cluster assembly factor NUBP1 OS=Mus musculus GN=Nubp1 PE=1 SV=1
Unigene17745_TAEpaeTARAAPEI-5				NUBP1_RAT Cytosolic Fe-S cluster assembly factor NUBP1 OS=Rattus norvegicus GN=Nubp1 PE=2 SV=1
Unigene17745_TAEpaeTARAAPEI-5				NUBP1_DANRE Cytosolic Fe-S cluster assembly factor nubp1 OS=Danio rerio GN=nubp1 PE=2 SV=2
Unigene17745_TAEpaeTARAAPEI-5				NUP1A_XENLA Cytosolic Fe-S cluster assembly factor nubp1-A OS=Xenopus laevis GN=nubp1-A PE=2 SV=1
Unigene17745_TAEpaeTARAAPEI-5				NUBP1_XENTR Cytosolic Fe-S cluster assembly factor nubp1 OS=Xenopus tropicalis GN=nubp1 PE=2 SV=1
Unigene17745_TAEpaeTARAAPEI-5				NUBP1_BOVIN Cytosolic Fe-S cluster assembly factor NUBP1 OS=Bos taurus GN=NUBP1 PE=2 SV=1
Unigene17745_TAEpaeTARAAPEI-5				NUP1B_XENLA Cytosolic Fe-S cluster assembly factor nubp1-B OS=Xenopus laevis GN=nubp1-B PE=2 SV=1
Unigene17745_TAEpaeTARAAPEI-5				NUBP1_HUMAN Cytosolic Fe-S cluster assembly factor NUBP1 OS=Homo sapiens GN=NUBP1 PE=1 SV=2
Unigene17745_TAEpaeTARAAPEI-5				NUBP1_CULQU Cytosolic Fe-S cluster assembly factor NUBP1 homolog OS=Culex quinquefasciatus GN=CPIJ014142 PE=3 SV=1
Unigene17745_TAEpaeTARAAPEI-5				NUBP1_AEDAE Cytosolic Fe-S cluster assembly factor NUBP1 homolog OS=Aedes aegypti GN=AAEL010360 PE=3 SV=2
Unigene17746_TAEpaeTARAAPEI-5				ANC2_HUMAN Anaphase-promoting complex subunit 2 OS=Homo sapiens GN=ANAPC2 PE=1 SV=1
Unigene17746_TAEpaeTARAAPEI-5				ANC2_MOUSE Anaphase-promoting complex subunit 2 OS=Mus musculus GN=Anapc2 PE=1 SV=1
Unigene17746_TAEpaeTARAAPEI-5				APC2_DICDI Anaphase-promoting complex subunit 2 OS=Dictyostelium discoideum GN=anapc2 PE=3 SV=1
Unigene17746_TAEpaeTARAAPEI-5				APC2_SCHPO Anaphase-promoting complex subunit 2 OS=Schizosaccharomyces pombe GN=apc2 PE=1 SV=1
Unigene17746_TAEpaeTARAAPEI-5				APC2_CAEEL Anaphase-promoting complex subunit 2 OS=Caenorhabditis elegans GN=apc-2 PE=1 SV=3
Unigene17747_TAEpaeTARAAPEI-5				PIM1_RAT Proto-oncogene serine/threonine-protein kinase Pim-1 OS=Rattus norvegicus GN=Pim1 PE=2 SV=1
Unigene17747_TAEpaeTARAAPEI-5				PIM1_HUMAN Proto-oncogene serine/threonine-protein kinase Pim-1 OS=Homo sapiens GN=PIM1 PE=1 SV=3
Unigene17747_TAEpaeTARAAPEI-5				PIM1_BOVIN Proto-oncogene serine/threonine-protein kinase pim-1 OS=Bos taurus GN=PIM1 PE=2 SV=1
Unigene17747_TAEpaeTARAAPEI-5				PIM3_HUMAN Serine/threonine-protein kinase Pim-3 OS=Homo sapiens GN=PIM3 PE=2 SV=3
Unigene17747_TAEpaeTARAAPEI-5				PIM3_COTJA Serine/threonine-protein kinase Pim-3 OS=Coturnix coturnix japonica GN=PIM3 PE=2 SV=1
Unigene17747_TAEpaeTARAAPEI-5				PIM1_MOUSE Proto-oncogene serine/threonine-protein kinase Pim-1 OS=Mus musculus GN=Pim1 PE=1 SV=2
Unigene17747_TAEpaeTARAAPEI-5				PIM1_FELCA Proto-oncogene serine/threonine-protein kinase pim-1 OS=Felis catus GN=PIM1 PE=2 SV=1
Unigene17747_TAEpaeTARAAPEI-5				PIM3_RAT Serine/threonine-protein kinase Pim-3 OS=Rattus norvegicus GN=Pim3 PE=1 SV=3
Unigene17747_TAEpaeTARAAPEI-5				PIM3_MOUSE Serine/threonine-protein kinase Pim-3 OS=Mus musculus GN=Pim3 PE=2 SV=1
Unigene17747_TAEpaeTARAAPEI-5				PIM3_XENLA Serine/threonine-protein kinase Pim-3 OS=Xenopus laevis GN=pim3 PE=1 SV=1
Unigene17748_TAEpaeTARAAPEI-5				NSUN4_XENLA Putative methyltransferase NSUN4 OS=Xenopus laevis GN=nsun4 PE=2 SV=1
Unigene17748_TAEpaeTARAAPEI-5				NSUN4_XENTR Putative methyltransferase NSUN4 OS=Xenopus tropicalis GN=nsun4 PE=2 SV=1
Unigene17748_TAEpaeTARAAPEI-5				NSUN4_BOVIN Putative methyltransferase NSUN4 OS=Bos taurus GN=NSUN4 PE=2 SV=2
Unigene17748_TAEpaeTARAAPEI-5				NSUN4_HUMAN Putative methyltransferase NSUN4 OS=Homo sapiens GN=NSUN4 PE=1 SV=2
Unigene17748_TAEpaeTARAAPEI-5				NSUN4_MOUSE Putative methyltransferase NSUN4 OS=Mus musculus GN=Nsun4 PE=2 SV=1
Unigene17748_TAEpaeTARAAPEI-5				NSUN3_BOVIN Putative methyltransferase NSUN3 OS=Bos taurus GN=NSUN3 PE=2 SV=1
Unigene17748_TAEpaeTARAAPEI-5				NSUN3_HUMAN Putative methyltransferase NSUN3 OS=Homo sapiens GN=NSUN3 PE=2 SV=1
Unigene17748_TAEpaeTARAAPEI-5				NSUN3_DANRE Putative methyltransferase NSUN3 OS=Danio rerio GN=nsun3 PE=2 SV=1
Unigene17748_TAEpaeTARAAPEI-5				NSUN3_MOUSE Putative methyltransferase NSUN3 OS=Mus musculus GN=Nsun3 PE=2 SV=1
Unigene17748_TAEpaeTARAAPEI-5				NSUN6_MOUSE Putative methyltransferase NSUN6 OS=Mus musculus GN=Nsun6 PE=2 SV=2
Unigene17749_TAEpaeTARAAPEI-5				TMX1_BOVIN Thioredoxin-related transmembrane protein 1 OS=Bos taurus GN=TMX1 PE=2 SV=1
Unigene17749_TAEpaeTARAAPEI-5				TMX1_HUMAN Thioredoxin-related transmembrane protein 1 OS=Homo sapiens GN=TMX1 PE=1 SV=1
Unigene17749_TAEpaeTARAAPEI-5				TMX1_MOUSE Thioredoxin-related transmembrane protein 1 OS=Mus musculus GN=Tmx1 PE=1 SV=1
Unigene17749_TAEpaeTARAAPEI-5				TMX4_MOUSE Thioredoxin-related transmembrane protein 4 OS=Mus musculus GN=Tmx4 PE=1 SV=2
Unigene17749_TAEpaeTARAAPEI-5				TMX4_HUMAN Thioredoxin-related transmembrane protein 4 OS=Homo sapiens GN=TMX4 PE=1 SV=1
Unigene17749_TAEpaeTARAAPEI-5				DJC10_MOUSE DnaJ homolog subfamily C member 10 OS=Mus musculus GN=Dnajc10 PE=1 SV=1
Unigene17749_TAEpaeTARAAPEI-5				DJC10_RAT DnaJ homolog subfamily C member 10 OS=Rattus norvegicus GN=Dnajc10 PE=2 SV=2
Unigene17749_TAEpaeTARAAPEI-5				TMX3_XENLA Protein disulfide-isomerase TMX3 OS=Xenopus laevis GN=tmx3 PE=2 SV=1
Unigene17749_TAEpaeTARAAPEI-5				TMX3_MOUSE Protein disulfide-isomerase TMX3 OS=Mus musculus GN=Tmx3 PE=1 SV=2
Unigene17749_TAEpaeTARAAPEI-5				TMX3_HUMAN Protein disulfide-isomerase TMX3 OS=Homo sapiens GN=TMX3 PE=1 SV=2
Unigene17750_TAEpaeTARAAPEI-5				TPRXL_HUMAN Putative protein TPRXL OS=Homo sapiens GN=TPRXL PE=2 SV=2
Unigene17750_TAEpaeTARAAPEI-5				MUC5A_HUMAN Mucin-5AC (Fragments) OS=Homo sapiens GN=MUC5AC PE=1 SV=3
Unigene17750_TAEpaeTARAAPEI-5				YL61_SCHPO Uncharacterized serine/threonine-rich protein PB15E9.01c OS=Schizosaccharomyces pombe GN=SPAPB15E9.01c PE=2 SV=2
Unigene17750_TAEpaeTARAAPEI-5				MUC1_YEAST Flocculation protein FLO11 OS=Saccharomyces cerevisiae GN=MUC1 PE=1 SV=2
Unigene17750_TAEpaeTARAAPEI-5				Y8927_DICDI Putative uncharacterized protein DDB_G0290521 OS=Dictyostelium discoideum GN=DDB_G0290521 PE=4 SV=1
Unigene17750_TAEpaeTARAAPEI-5				PK1L3_MOUSE Polycystic kidney disease protein 1-like 3 OS=Mus musculus GN=Pkd1l3 PE=2 SV=1
Unigene17750_TAEpaeTARAAPEI-5				MUC2_HUMAN Mucin-2 OS=Homo sapiens GN=MUC2 PE=1 SV=2
Unigene17750_TAEpaeTARAAPEI-5				HKR1_YEAST Hansenula MRAKII killer toxin-resistant protein 1 OS=Saccharomyces cerevisiae GN=HKR1 PE=1 SV=2
Unigene17750_TAEpaeTARAAPEI-5				YHU2_SCHPO Uncharacterized threonine-rich GPI-anchored glycoprotein PJ4664.02 OS=Schizosaccharomyces pombe GN=SPBPJ4664.02 PE=2 SV=1
Unigene17750_TAEpaeTARAAPEI-5				AGA1_YEAST A-agglutinin anchorage subunit OS=Saccharomyces cerevisiae GN=AGA1 PE=1 SV=1
Unigene17753_TAEpaeTARAAPEI-5				IP3KB_RAT Inositol-trisphosphate 3-kinase B OS=Rattus norvegicus GN=Itpkb PE=1 SV=3
Unigene17753_TAEpaeTARAAPEI-5				IP3KB_HUMAN Inositol-trisphosphate 3-kinase B OS=Homo sapiens GN=ITPKB PE=1 SV=5
Unigene17753_TAEpaeTARAAPEI-5				IP3KC_MOUSE Inositol-trisphosphate 3-kinase C OS=Mus musculus GN=Itpkc PE=2 SV=1
Unigene17753_TAEpaeTARAAPEI-5				IP3KC_RAT Inositol-trisphosphate 3-kinase C OS=Rattus norvegicus GN=Itpkc PE=1 SV=1
Unigene17753_TAEpaeTARAAPEI-5				IP3KC_HUMAN Inositol-trisphosphate 3-kinase C OS=Homo sapiens GN=ITPKC PE=1 SV=1
Unigene17753_TAEpaeTARAAPEI-5				IP3KA_HUMAN Inositol-trisphosphate 3-kinase A OS=Homo sapiens GN=ITPKA PE=1 SV=1
Unigene17753_TAEpaeTARAAPEI-5				IP3KA_RAT Inositol-trisphosphate 3-kinase A OS=Rattus norvegicus GN=Itpka PE=1 SV=3
Unigene17753_TAEpaeTARAAPEI-5				IP3KA_MOUSE Inositol-trisphosphate 3-kinase A OS=Mus musculus GN=Itpka PE=2 SV=1
Unigene17754_TAEpaeTARAAPEI-5				NOTC1_RAT Neurogenic locus notch homolog protein 1 OS=Rattus norvegicus GN=Notch1 PE=1 SV=2
Unigene17754_TAEpaeTARAAPEI-5				NOTC1_MOUSE Neurogenic locus notch homolog protein 1 OS=Mus musculus GN=Notch1 PE=1 SV=2
Unigene17754_TAEpaeTARAAPEI-5				NOTC3_MOUSE Neurogenic locus notch homolog protein 3 OS=Mus musculus GN=Notch3 PE=1 SV=1
Unigene17754_TAEpaeTARAAPEI-5				NOTCH_XENLA Neurogenic locus notch protein homolog OS=Xenopus laevis GN=notch1 PE=1 SV=3
Unigene17754_TAEpaeTARAAPEI-5				NOTC3_RAT Neurogenic locus notch homolog protein 3 OS=Rattus norvegicus GN=Notch3 PE=2 SV=2
Unigene17754_TAEpaeTARAAPEI-5				NOTC1_HUMAN Neurogenic locus notch homolog protein 1 OS=Homo sapiens GN=NOTCH1 PE=1 SV=4
Unigene17754_TAEpaeTARAAPEI-5				NOTC2_MOUSE Neurogenic locus notch homolog protein 2 OS=Mus musculus GN=Notch2 PE=1 SV=1
Unigene17754_TAEpaeTARAAPEI-5				FBN1_BOVIN Fibrillin-1 OS=Bos taurus GN=FBN1 PE=1 SV=1
Unigene17754_TAEpaeTARAAPEI-5				NOTC3_HUMAN Neurogenic locus notch homolog protein 3 OS=Homo sapiens GN=NOTCH3 PE=1 SV=1
Unigene17754_TAEpaeTARAAPEI-5				FBN1_HUMAN Fibrillin-1 OS=Homo sapiens GN=FBN1 PE=1 SV=2
Unigene17757_TAEpaeTARAAPEI-5				KIRR2_MOUSE Kin of IRRE-like protein 2 OS=Mus musculus GN=Kirrel2 PE=1 SV=1
Unigene17757_TAEpaeTARAAPEI-5				ICCR_DROME Irregular chiasm C-roughest protein OS=Drosophila melanogaster GN=rst PE=2 SV=2
Unigene17757_TAEpaeTARAAPEI-5				KIRR2_HUMAN Kin of IRRE-like protein 2 OS=Homo sapiens GN=KIRREL2 PE=1 SV=1
Unigene17757_TAEpaeTARAAPEI-5				NPHN_HUMAN Nephrin OS=Homo sapiens GN=NPHS1 PE=1 SV=1
Unigene17757_TAEpaeTARAAPEI-5				NPHN_MOUSE Nephrin OS=Mus musculus GN=Nphs1 PE=1 SV=1
Unigene17757_TAEpaeTARAAPEI-5				KIRR3_MOUSE Kin of IRRE-like protein 3 OS=Mus musculus GN=Kirrel3 PE=2 SV=1
Unigene17757_TAEpaeTARAAPEI-5				KIRR3_HUMAN Kin of IRRE-like protein 3 OS=Homo sapiens GN=KIRREL3 PE=1 SV=1
Unigene17757_TAEpaeTARAAPEI-5				KIRR1_MOUSE Kin of IRRE-like protein 1 OS=Mus musculus GN=Kirrel PE=1 SV=1
Unigene17757_TAEpaeTARAAPEI-5				KIRR1_HUMAN Kin of IRRE-like protein 1 OS=Homo sapiens GN=KIRREL PE=1 SV=2
Unigene17757_TAEpaeTARAAPEI-5				NPHN_RAT Nephrin OS=Rattus norvegicus GN=Nphs1 PE=1 SV=1
Unigene17761_TAEpaeTARAAPEI-5				MLL2_HUMAN Histone-lysine N-methyltransferase MLL2 OS=Homo sapiens GN=MLL2 PE=1 SV=1
Unigene17761_TAEpaeTARAAPEI-5				MLL3_MOUSE Histone-lysine N-methyltransferase MLL3 OS=Mus musculus GN=Mll3 PE=2 SV=2
Unigene17761_TAEpaeTARAAPEI-5				MLL3_HUMAN Histone-lysine N-methyltransferase MLL3 OS=Homo sapiens GN=MLL3 PE=1 SV=3
Unigene17761_TAEpaeTARAAPEI-5				TRR_DROME Histone-lysine N-methyltransferase trr OS=Drosophila melanogaster GN=trr PE=1 SV=2
Unigene17761_TAEpaeTARAAPEI-5				TRX_DROME Histone-lysine N-methyltransferase trithorax OS=Drosophila melanogaster GN=trx PE=1 SV=3
Unigene17761_TAEpaeTARAAPEI-5				TRX_DROVI Histone-lysine N-methyltransferase trithorax OS=Drosophila virilis GN=trx PE=3 SV=1
Unigene17761_TAEpaeTARAAPEI-5				HRX_MOUSE Histone-lysine N-methyltransferase HRX OS=Mus musculus GN=Mll PE=2 SV=2
Unigene17761_TAEpaeTARAAPEI-5				HRX_HUMAN Histone-lysine N-methyltransferase HRX OS=Homo sapiens GN=MLL PE=1 SV=5
Unigene17761_TAEpaeTARAAPEI-5				MLL4_MOUSE Histone-lysine N-methyltransferase MLL4 OS=Mus musculus GN=Wbp7 PE=1 SV=2
Unigene17761_TAEpaeTARAAPEI-5				MLL4_HUMAN Histone-lysine N-methyltransferase MLL4 OS=Homo sapiens GN=WBP7 PE=1 SV=1
Unigene17767_TAEpaeTARAAPEI-5				ANR10_HUMAN Ankyrin repeat domain-containing protein 10 OS=Homo sapiens GN=ANKRD10 PE=2 SV=2
Unigene17767_TAEpaeTARAAPEI-5				ANR10_MOUSE Ankyrin repeat domain-containing protein 10 OS=Mus musculus GN=Ankrd10 PE=2 SV=1
Unigene17767_TAEpaeTARAAPEI-5				ANR10_CHICK Ankyrin repeat domain-containing protein 10 OS=Gallus gallus GN=ANKRD10 PE=2 SV=1
Unigene17767_TAEpaeTARAAPEI-5				ANR23_MOUSE Ankyrin repeat domain-containing protein 23 OS=Mus musculus GN=Ankrd23 PE=2 SV=1
Unigene17767_TAEpaeTARAAPEI-5				ANR42_MOUSE Ankyrin repeat domain-containing protein 42 OS=Mus musculus GN=Ankrd42 PE=2 SV=1
Unigene17767_TAEpaeTARAAPEI-5				ANR24_MOUSE Ankyrin repeat domain-containing protein 24 OS=Mus musculus GN=Ankrd24 PE=2 SV=3
Unigene17767_TAEpaeTARAAPEI-5				ANK2_MOUSE Ankyrin-2 OS=Mus musculus GN=Ank2 PE=1 SV=2
Unigene17767_TAEpaeTARAAPEI-5				ANK2_HUMAN Ankyrin-2 OS=Homo sapiens GN=ANK2 PE=1 SV=3
Unigene17767_TAEpaeTARAAPEI-5				ANK1_MOUSE Ankyrin-1 OS=Mus musculus GN=Ank1 PE=1 SV=2
Unigene17767_TAEpaeTARAAPEI-5				ANK1_HUMAN Ankyrin-1 OS=Homo sapiens GN=ANK1 PE=1 SV=3
Unigene17768_TAEpaeTARAAPEI-5				ACH7_CAEEL Acetylcholine receptor subunit beta-type lev-1 OS=Caenorhabditis elegans GN=lev-1 PE=1 SV=1
Unigene17768_TAEpaeTARAAPEI-5				ACHA2_RAT Neuronal acetylcholine receptor subunit alpha-2 OS=Rattus norvegicus GN=Chrna2 PE=2 SV=2
Unigene17768_TAEpaeTARAAPEI-5				ACHA2_MOUSE Neuronal acetylcholine receptor subunit alpha-2 OS=Mus musculus GN=Chrna2 PE=2 SV=1
Unigene17768_TAEpaeTARAAPEI-5				ACHA4_CHICK Neuronal acetylcholine receptor subunit alpha-4 OS=Gallus gallus GN=CHRNA4 PE=1 SV=1
Unigene17768_TAEpaeTARAAPEI-5				ACHA2_HUMAN Neuronal acetylcholine receptor subunit alpha-2 OS=Homo sapiens GN=CHRNA2 PE=1 SV=1
Unigene17768_TAEpaeTARAAPEI-5				ACHA2_PANTR Neuronal acetylcholine receptor subunit alpha-2 OS=Pan troglodytes GN=CHRNA2 PE=2 SV=1
Unigene17768_TAEpaeTARAAPEI-5				ACHA4_PANTR Neuronal acetylcholine receptor subunit alpha-4 OS=Pan troglodytes GN=CHRNA4 PE=2 SV=1
Unigene17768_TAEpaeTARAAPEI-5				ACHA4_HUMAN Neuronal acetylcholine receptor subunit alpha-4 OS=Homo sapiens GN=CHRNA4 PE=1 SV=2
Unigene17768_TAEpaeTARAAPEI-5				ACHA4_RAT Neuronal acetylcholine receptor subunit alpha-4 OS=Rattus norvegicus GN=Chrna4 PE=1 SV=3
Unigene17768_TAEpaeTARAAPEI-5				ACHA4_MOUSE Neuronal acetylcholine receptor subunit alpha-4 OS=Mus musculus GN=Chrna4 PE=2 SV=2
Unigene17770_TAEpaeTARAAPEI-5				BCCIP_DROME Protein BCCIP homolog OS=Drosophila melanogaster GN=CG9286 PE=1 SV=2
Unigene17770_TAEpaeTARAAPEI-5				BCCIP_XENTR Protein BCCIP homolog OS=Xenopus tropicalis GN=bccip PE=2 SV=1
Unigene17770_TAEpaeTARAAPEI-5				BCCIP_XENLA Protein BCCIP homolog OS=Xenopus laevis GN=bccip PE=2 SV=1
Unigene17770_TAEpaeTARAAPEI-5				BCCIP_HUMAN BRCA2 and CDKN1A-interacting protein OS=Homo sapiens GN=BCCIP PE=1 SV=1
Unigene17770_TAEpaeTARAAPEI-5				BCCIP_ARATH Protein BCCIP homolog OS=Arabidopsis thaliana GN=At2g44510 PE=2 SV=2
Unigene17770_TAEpaeTARAAPEI-5				BCP1_SCHPO Protein bcp1 OS=Schizosaccharomyces pombe GN=bcp1 PE=2 SV=1
Unigene17770_TAEpaeTARAAPEI-5				BCCIP_DANRE Protein BCCIP homolog OS=Danio rerio GN=bccip PE=2 SV=1
Unigene17770_TAEpaeTARAAPEI-5				BCCIP_MOUSE BRCA2 and CDKN1A-interacting protein OS=Mus musculus GN=Bccip PE=2 SV=1
Unigene17770_TAEpaeTARAAPEI-5				BCCIP_CAEEL Protein BCCIP homolog OS=Caenorhabditis elegans GN=ZK1127.4 PE=2 SV=1
Unigene17770_TAEpaeTARAAPEI-5				BCP1_ASPOR Protein bcp1 OS=Aspergillus oryzae GN=bcp1 PE=3 SV=1
Unigene17772_TAEpaeTARAAPEI-5				SRCAP_HUMAN Helicase SRCAP OS=Homo sapiens GN=SRCAP PE=1 SV=2
Unigene17772_TAEpaeTARAAPEI-5				DOM_DROME Helicase domino OS=Drosophila melanogaster GN=dom PE=1 SV=2
Unigene17772_TAEpaeTARAAPEI-5				SWR1_SCHPO Helicase swr1 OS=Schizosaccharomyces pombe GN=swr1 PE=2 SV=1
Unigene17772_TAEpaeTARAAPEI-5				SWR1_ASPFU Helicase swr1 OS=Aspergillus fumigatus GN=swr1 PE=3 SV=1
Unigene17772_TAEpaeTARAAPEI-5				SWR1_EMENI Helicase swr1 OS=Emericella nidulans GN=swr1 PE=3 SV=1
Unigene17772_TAEpaeTARAAPEI-5				SWR1_NEUCR Helicase swr-1 OS=Neurospora crassa GN=swr-1 PE=3 SV=1
Unigene17772_TAEpaeTARAAPEI-5				SWR1_GIBZE Helicase SWR1 OS=Gibberella zeae GN=SWR1 PE=3 SV=1
Unigene17772_TAEpaeTARAAPEI-5				SSL1_CAEEL Helicase ssl-1 OS=Caenorhabditis elegans GN=ssl-1 PE=2 SV=4
Unigene17772_TAEpaeTARAAPEI-5				SWR1_CANGA Helicase SWR1 OS=Candida glabrata GN=SWR1 PE=3 SV=1
Unigene17772_TAEpaeTARAAPEI-5				SWR1_YEAST Helicase SWR1 OS=Saccharomyces cerevisiae GN=SWR1 PE=1 SV=1
Unigene17774_TAEpaeTARAAPEI-5				STT3A_PONAB Dolichyl-diphosphooligosaccharide--protein glycosyltransferase subunit STT3A OS=Pongo abelii GN=STT3A PE=2 SV=1
Unigene17774_TAEpaeTARAAPEI-5				STT3A_MOUSE Dolichyl-diphosphooligosaccharide--protein glycosyltransferase subunit STT3A OS=Mus musculus GN=Stt3a PE=1 SV=1
Unigene17774_TAEpaeTARAAPEI-5				STT3A_HUMAN Dolichyl-diphosphooligosaccharide--protein glycosyltransferase subunit STT3A OS=Homo sapiens GN=STT3A PE=1 SV=2
Unigene17774_TAEpaeTARAAPEI-5				STT3A_BOVIN Dolichyl-diphosphooligosaccharide--protein glycosyltransferase subunit STT3A OS=Bos taurus GN=STT3A PE=2 SV=1
Unigene17774_TAEpaeTARAAPEI-5				STT3_DICDI Dolichyl-diphosphooligosaccharide--protein glycosyltransferase subunit STT3 OS=Dictyostelium discoideum GN=stt3 PE=3 SV=1
Unigene17774_TAEpaeTARAAPEI-5				STT3_CAEEL Oligosaccharyl transferase subunit STT3 homolog OS=Caenorhabditis elegans GN=T12A2.2 PE=1 SV=1
Unigene17774_TAEpaeTARAAPEI-5				STT3B_MOUSE Dolichyl-diphosphooligosaccharide--protein glycosyltransferase subunit STT3B OS=Mus musculus GN=Stt3b PE=1 SV=2
Unigene17774_TAEpaeTARAAPEI-5				STT3B_HUMAN Dolichyl-diphosphooligosaccharide--protein glycosyltransferase subunit STT3B OS=Homo sapiens GN=STT3B PE=1 SV=1
Unigene17774_TAEpaeTARAAPEI-5				STT3_SCHPO Dolichyl-diphosphooligosaccharide--protein glycosyltransferase subunit stt3 OS=Schizosaccharomyces pombe GN=stt3 PE=2 SV=1
Unigene17774_TAEpaeTARAAPEI-5				STT3_YEAST Dolichyl-diphosphooligosaccharide--protein glycosyltransferase subunit STT3 OS=Saccharomyces cerevisiae GN=STT3 PE=1 SV=2
Unigene17777_TAEpaeTARAAPEI-5				EDRF1_PONAB Erythroid differentiation-related factor 1 OS=Pongo abelii GN=EDRF1 PE=2 SV=1
Unigene17777_TAEpaeTARAAPEI-5				EDRF1_HUMAN Erythroid differentiation-related factor 1 OS=Homo sapiens GN=EDRF1 PE=1 SV=1
Unigene17777_TAEpaeTARAAPEI-5				EDRF1_MOUSE Erythroid differentiation-related factor 1 OS=Mus musculus GN=Edrf1 PE=2 SV=1
Unigene17778_TAEpaeTARAAPEI-5				FRY_DROME Protein furry OS=Drosophila melanogaster GN=fry PE=1 SV=2
Unigene17778_TAEpaeTARAAPEI-5				FRY_HUMAN Protein furry homolog OS=Homo sapiens GN=FRY PE=1 SV=1
Unigene17778_TAEpaeTARAAPEI-5				FRYL_HUMAN Protein furry homolog-like OS=Homo sapiens GN=FRYL PE=1 SV=2
Unigene17781_TAEpaeTARAAPEI-5				MUC1_YEAST Flocculation protein FLO11 OS=Saccharomyces cerevisiae GN=MUC1 PE=1 SV=2
Unigene17781_TAEpaeTARAAPEI-5				SRAP_STAHJ Serine-rich adhesin for platelets OS=Staphylococcus haemolyticus (strain JCSC1435) GN=sraP PE=3 SV=1
Unigene17781_TAEpaeTARAAPEI-5				MUC19_MOUSE Mucin-19 OS=Mus musculus GN=Muc19 PE=2 SV=2
Unigene17781_TAEpaeTARAAPEI-5				YL61_SCHPO Uncharacterized serine/threonine-rich protein PB15E9.01c OS=Schizosaccharomyces pombe GN=SPAPB15E9.01c PE=2 SV=2
Unigene17781_TAEpaeTARAAPEI-5				YKT4_SCHPO Chitinase-like protein PB1E7.04c OS=Schizosaccharomyces pombe GN=SPAPB1E7.04c PE=2 SV=1
Unigene17781_TAEpaeTARAAPEI-5				MUC17_HUMAN Mucin-17 OS=Homo sapiens GN=MUC17 PE=1 SV=1
Unigene17781_TAEpaeTARAAPEI-5				YL54_SCHPO Uncharacterized protein PB18E9.04c OS=Schizosaccharomyces pombe GN=SPAPB18E9.04c PE=2 SV=1
Unigene17781_TAEpaeTARAAPEI-5				YH5D_SCHPO Uncharacterized serine-rich protein C215.13 OS=Schizosaccharomyces pombe GN=SPBC215.13 PE=1 SV=1
Unigene17781_TAEpaeTARAAPEI-5				VGLX_EHV1V Glycoprotein X OS=Equine herpesvirus 1 (strain V592) GN=71 PE=4 SV=1
Unigene17781_TAEpaeTARAAPEI-5				SRAP_STAAC Serine-rich adhesin for platelets OS=Staphylococcus aureus (strain COL) GN=sraP PE=3 SV=1
Unigene17782_TAEpaeTARAAPEI-5				CP035_HUMAN UPF0171 protein C16orf35 OS=Homo sapiens GN=MARE PE=2 SV=1
Unigene17782_TAEpaeTARAAPEI-5				CP035_MOUSE UPF0171 protein C16orf35 homolog OS=Mus musculus GN=Mare PE=2 SV=1
Unigene17782_TAEpaeTARAAPEI-5				U171_DROME UPF0171 protein CG8783 OS=Drosophila melanogaster GN=CG8783 PE=1 SV=1
Unigene17782_TAEpaeTARAAPEI-5				U171_CAEEL UPF0171 protein F35H10.7 OS=Caenorhabditis elegans GN=F35H10.7 PE=3 SV=1
Unigene17782_TAEpaeTARAAPEI-5				YW04_SCHPO UPF0171 protein C543.04 OS=Schizosaccharomyces pombe GN=SPBC543.04 PE=2 SV=1
Unigene17789_TAEpaeTARAAPEI-5				GP1_CHLRE Vegetative cell wall protein gp1 OS=Chlamydomonas reinhardtii GN=GP1 PE=2 SV=1
Unigene17789_TAEpaeTARAAPEI-5				FH3_ORYSJ Formin-like protein 3 OS=Oryza sativa subsp. japonica GN=FH3 PE=2 SV=2
Unigene17789_TAEpaeTARAAPEI-5				EXTN_TOBAC Extensin OS=Nicotiana tabacum GN=HRGPNT3 PE=2 SV=1
Unigene17789_TAEpaeTARAAPEI-5				FH20_ARATH Formin-like protein 20 OS=Arabidopsis thaliana GN=FH20 PE=2 SV=2
Unigene17789_TAEpaeTARAAPEI-5				RERE_MOUSE Arginine-glutamic acid dipeptide repeats protein OS=Mus musculus GN=Rere PE=1 SV=2
Unigene17789_TAEpaeTARAAPEI-5				YLPM1_HUMAN YLP motif-containing protein 1 OS=Homo sapiens GN=YLPM1 PE=1 SV=3
Unigene17789_TAEpaeTARAAPEI-5				SFPQ_MOUSE Splicing factor, proline- and glutamine-rich OS=Mus musculus GN=Sfpq PE=1 SV=1
Unigene17789_TAEpaeTARAAPEI-5				SEC16_YARLI COPII coat assembly protein SEC16 OS=Yarrowia lipolytica GN=SEC16 PE=3 SV=1
Unigene17789_TAEpaeTARAAPEI-5				FH6_ORYSJ Formin-like protein 6 OS=Oryza sativa subsp. japonica GN=FH6 PE=2 SV=2
Unigene17789_TAEpaeTARAAPEI-5				RBM33_HUMAN RNA-binding protein 33 OS=Homo sapiens GN=RBM33 PE=1 SV=3
Unigene17793_TAEpaeTARAAPEI-5				BTBD2_HUMAN BTB/POZ domain-containing protein 2 OS=Homo sapiens GN=BTBD2 PE=1 SV=1
Unigene17793_TAEpaeTARAAPEI-5				BTBD1_MOUSE BTB/POZ domain-containing protein 1 OS=Mus musculus GN=Btbd1 PE=2 SV=2
Unigene17793_TAEpaeTARAAPEI-5				BTBD1_HUMAN BTB/POZ domain-containing protein 1 OS=Homo sapiens GN=BTBD1 PE=1 SV=1
Unigene17793_TAEpaeTARAAPEI-5				BTBD3_MOUSE BTB/POZ domain-containing protein 3 OS=Mus musculus GN=Btbd3 PE=2 SV=1
Unigene17793_TAEpaeTARAAPEI-5				BTBD3_HUMAN BTB/POZ domain-containing protein 3 OS=Homo sapiens GN=BTBD3 PE=2 SV=1
Unigene17793_TAEpaeTARAAPEI-5				BTB6A_DANRE BTB/POZ domain-containing protein 6-A OS=Danio rerio GN=btbd6a PE=2 SV=1
Unigene17793_TAEpaeTARAAPEI-5				BTBD6_XENTR BTB/POZ domain-containing protein 6 OS=Xenopus tropicalis GN=btbd6 PE=2 SV=2
Unigene17793_TAEpaeTARAAPEI-5				BTBD6_MOUSE BTB/POZ domain-containing protein 6 OS=Mus musculus GN=Btbd6 PE=2 SV=2
Unigene17793_TAEpaeTARAAPEI-5				BTBD6_HUMAN BTB/POZ domain-containing protein 6 OS=Homo sapiens GN=BTBD6 PE=1 SV=3
Unigene17793_TAEpaeTARAAPEI-5				BTBD6_XENLA BTB/POZ domain-containing protein 6 OS=Xenopus laevis GN=btbd6 PE=1 SV=1
Unigene17798_TAEpaeTARAAPEI-5				VPS39_MOUSE Vam6/Vps39-like protein OS=Mus musculus GN=Vps39 PE=2 SV=1
Unigene17798_TAEpaeTARAAPEI-5				VPS39_HUMAN Vam6/Vps39-like protein OS=Homo sapiens GN=VPS39 PE=2 SV=2
Unigene17801_TAEpaeTARAAPEI-5				QTRD1_XENTR Queuine tRNA-ribosyltransferase subunit qtrtd1 OS=Xenopus tropicalis GN=qtrtd1 PE=2 SV=1
Unigene17801_TAEpaeTARAAPEI-5				QTRD1_XENLA Queuine tRNA-ribosyltransferase subunit qtrtd1 OS=Xenopus laevis GN=qtrtd1 PE=2 SV=1
Unigene17801_TAEpaeTARAAPEI-5				QTRD1_MOUSE Queuine tRNA-ribosyltransferase subunit QTRTD1 OS=Mus musculus GN=Qtrtd1 PE=1 SV=2
Unigene17801_TAEpaeTARAAPEI-5				QTRD1_HUMAN Queuine tRNA-ribosyltransferase subunit QTRTD1 OS=Homo sapiens GN=QTRTD1 PE=1 SV=1
Unigene17801_TAEpaeTARAAPEI-5				QTRD1_PONAB Queuine tRNA-ribosyltransferase subunit QTRTD1 OS=Pongo abelii GN=QTRTD1 PE=2 SV=1
Unigene17801_TAEpaeTARAAPEI-5				QTRD1_DANRE Queuine tRNA-ribosyltransferase subunit qtrtd1 OS=Danio rerio GN=qtrtd1 PE=2 SV=2
Unigene17801_TAEpaeTARAAPEI-5				QTRD1_CHICK Queuine tRNA-ribosyltransferase subunit QTRTD1 OS=Gallus gallus GN=QTRTD1 PE=2 SV=1
Unigene17801_TAEpaeTARAAPEI-5				QTRD1_ANOGA Queuine tRNA-ribosyltransferase subunit QTRTD1 homolog OS=Anopheles gambiae GN=AGAP005542 PE=3 SV=3
Unigene17801_TAEpaeTARAAPEI-5				QTRD1_TRIAD Queuine tRNA-ribosyltransferase subunit QTRTD1 homolog OS=Trichoplax adhaerens GN=TRIADDRAFT_53275 PE=3 SV=1
Unigene17801_TAEpaeTARAAPEI-5				QTRD1_IXOSC Queuine tRNA-ribosyltransferase subunit QTRTD1 homolog OS=Ixodes scapularis GN=ISCW021855 PE=3 SV=1
Unigene17802_TAEpaeTARAAPEI-5				O16G_BACCO Oligo-1,6-glucosidase OS=Bacillus coagulans GN=malL PE=3 SV=1
Unigene17802_TAEpaeTARAAPEI-5				O16G_BACTR Oligo-1,6-glucosidase OS=Bacillus thermoglucosidasius GN=malL PE=1 SV=1
Unigene17802_TAEpaeTARAAPEI-5				MALT_SCHPO Alpha-glucosidase OS=Schizosaccharomyces pombe GN=mal1 PE=2 SV=1
Unigene17802_TAEpaeTARAAPEI-5				O16G_BACCE Oligo-1,6-glucosidase OS=Bacillus cereus GN=malL PE=1 SV=1
Unigene17802_TAEpaeTARAAPEI-5				AGL_PEDPE Alpha-glucosidase OS=Pediococcus pentosaceus GN=agl PE=3 SV=1
Unigene17802_TAEpaeTARAAPEI-5				O16G1_BACSU Oligo-1,6-glucosidase 1 OS=Bacillus subtilis GN=malL PE=1 SV=1
Unigene17802_TAEpaeTARAAPEI-5				DEXB_STRPN Glucan 1,6-alpha-glucosidase OS=Streptococcus pneumoniae GN=dexB PE=3 SV=2
Unigene17802_TAEpaeTARAAPEI-5				O16G2_BACSU Probable oligo-1,6-glucosidase 2 OS=Bacillus subtilis GN=ycdG PE=2 SV=1
Unigene17802_TAEpaeTARAAPEI-5				O16G3_BACSU Probable oligo-1,6-glucosidase 3 OS=Bacillus subtilis GN=yugT PE=3 SV=2
Unigene17802_TAEpaeTARAAPEI-5				O16G_BACHD Oligo-1,6-glucosidase OS=Bacillus halodurans GN=malL PE=3 SV=1
Unigene17803_TAEpaeTARAAPEI-5				CC114_HUMAN Coiled-coil domain-containing protein 114 OS=Homo sapiens GN=CCDC114 PE=2 SV=3
Unigene17803_TAEpaeTARAAPEI-5				CCD63_BOVIN Coiled-coil domain-containing protein 63 OS=Bos taurus GN=CCDC63 PE=2 SV=1
Unigene17803_TAEpaeTARAAPEI-5				CCD63_HUMAN Coiled-coil domain-containing protein 63 OS=Homo sapiens GN=CCDC63 PE=1 SV=1
Unigene17803_TAEpaeTARAAPEI-5				CCD63_RAT Coiled-coil domain-containing protein 63 OS=Rattus norvegicus GN=Ccdc63 PE=2 SV=1
Unigene17803_TAEpaeTARAAPEI-5				CCD63_MOUSE Coiled-coil domain-containing protein 63 OS=Mus musculus GN=Ccdc63 PE=2 SV=2
Unigene17803_TAEpaeTARAAPEI-5				CC114_MOUSE Coiled-coil domain-containing protein 114 OS=Mus musculus GN=Ccdc114 PE=2 SV=1
Unigene17804_TAEpaeTARAAPEI-5				FKBP4_HUMAN FK506-binding protein 4 OS=Homo sapiens GN=FKBP4 PE=1 SV=3
Unigene17804_TAEpaeTARAAPEI-5				FKBP4_BOVIN FK506-binding protein 4 OS=Bos taurus GN=FKBP4 PE=1 SV=4
Unigene17804_TAEpaeTARAAPEI-5				FKBP5_SAIBB FK506-binding protein 5 OS=Saimiri boliviensis boliviensis GN=FKBP5 PE=1 SV=1
Unigene17804_TAEpaeTARAAPEI-5				FKBP5_PONAB FK506-binding protein 5 OS=Pongo abelii GN=FKBP5 PE=2 SV=1
Unigene17804_TAEpaeTARAAPEI-5				FKBP5_HUMAN FK506-binding protein 5 OS=Homo sapiens GN=FKBP5 PE=1 SV=2
Unigene17804_TAEpaeTARAAPEI-5				FKBP5_AOTNA FK506-binding protein 5 OS=Aotus nancymaae GN=FKBP5 PE=2 SV=2
Unigene17804_TAEpaeTARAAPEI-5				FKBP5_SAGOE FK506-binding protein 5 OS=Saguinus oedipus GN=FKBP5 PE=2 SV=2
Unigene17804_TAEpaeTARAAPEI-5				FKBP4_RABIT FK506-binding protein 4 OS=Oryctolagus cuniculus GN=FKBP4 PE=1 SV=3
Unigene17804_TAEpaeTARAAPEI-5				FKBP5_CERAE FK506-binding protein 5 OS=Cercopithecus aethiops GN=FKBP5 PE=2 SV=1
Unigene17804_TAEpaeTARAAPEI-5				FKBP4_MOUSE FK506-binding protein 4 OS=Mus musculus GN=Fkbp4 PE=1 SV=5
Unigene17806_TAEpaeTARAAPEI-5				MTMRF_DANRE Coiled-coil domain-containing protein MTMR15 OS=Danio rerio GN=mtmr15 PE=2 SV=2
Unigene17806_TAEpaeTARAAPEI-5				MTMRF_HUMAN Coiled-coil domain-containing protein MTMR15 OS=Homo sapiens GN=MTMR15 PE=2 SV=4
Unigene17806_TAEpaeTARAAPEI-5				MTMRF_MOUSE Coiled-coil domain-containing protein MTMR15 OS=Mus musculus GN=Mtmr15 PE=2 SV=2
Unigene17806_TAEpaeTARAAPEI-5				MTMRF_SCHPO Protein MTMR15 homolog OS=Schizosaccharomyces pombe GN=SPBC146.06c PE=2 SV=1
Unigene17806_TAEpaeTARAAPEI-5				Y8484_DICDI Uncharacterized protein DDB_G0271670 OS=Dictyostelium discoideum GN=DDB_G0271670 PE=4 SV=1
Unigene17806_TAEpaeTARAAPEI-5				TPRXL_HUMAN Putative protein TPRXL OS=Homo sapiens GN=TPRXL PE=2 SV=2
Unigene17806_TAEpaeTARAAPEI-5				SRAP_STAHJ Serine-rich adhesin for platelets OS=Staphylococcus haemolyticus (strain JCSC1435) GN=sraP PE=3 SV=1
Unigene17806_TAEpaeTARAAPEI-5				AGA1_YEAST A-agglutinin anchorage subunit OS=Saccharomyces cerevisiae GN=AGA1 PE=1 SV=1
Unigene17806_TAEpaeTARAAPEI-5				SRAP_STAAN Serine-rich adhesin for platelets OS=Staphylococcus aureus (strain N315) GN=sraP PE=1 SV=1
Unigene17806_TAEpaeTARAAPEI-5				SRAP_STAAM Serine-rich adhesin for platelets OS=Staphylococcus aureus (strain Mu50 / ATCC 700699) GN=sraP PE=3 SV=1
Unigene17807_TAEpaeTARAAPEI-5				ZNT5_DANRE Zinc transporter 5 OS=Danio rerio GN=slc30a5 PE=2 SV=1
Unigene17807_TAEpaeTARAAPEI-5				ZNT5_MOUSE Zinc transporter 5 OS=Mus musculus GN=Slc30a5 PE=2 SV=1
Unigene17807_TAEpaeTARAAPEI-5				ZNT5_HUMAN Zinc transporter 5 OS=Homo sapiens GN=SLC30A5 PE=1 SV=1
Unigene17807_TAEpaeTARAAPEI-5				ZNT5_CHICK Zinc transporter 5 OS=Gallus gallus GN=SLC30A5 PE=2 SV=1
Unigene17807_TAEpaeTARAAPEI-5				ZNT5_XENTR Zinc transporter 5 OS=Xenopus tropicalis GN=slc30a5 PE=2 SV=1
Unigene17807_TAEpaeTARAAPEI-5				Y1141_DICDI Probable zinc transporter protein DDB_G0291141 OS=Dictyostelium discoideum GN=DDB_G0291141 PE=3 SV=1
Unigene17809_TAEpaeTARAAPEI-5				MFRN1_MOUSE Mitoferrin-1 OS=Mus musculus GN=Slc25a37 PE=1 SV=1
Unigene17809_TAEpaeTARAAPEI-5				MFRN1_HUMAN Mitoferrin-1 OS=Homo sapiens GN=SLC25A37 PE=1 SV=2
Unigene17809_TAEpaeTARAAPEI-5				MFRN2_HUMAN Mitoferrin-2 OS=Homo sapiens GN=SLC25A28 PE=2 SV=1
Unigene17809_TAEpaeTARAAPEI-5				MFRN1_RAT Mitoferrin-1 OS=Rattus norvegicus GN=Slc25a37 PE=2 SV=1
Unigene17809_TAEpaeTARAAPEI-5				MFRN2_MOUSE Mitoferrin-2 OS=Mus musculus GN=Slc25a28 PE=2 SV=1
Unigene17809_TAEpaeTARAAPEI-5				MFRN2_DANRE Mitoferrin-2 OS=Danio rerio GN=slc25a28 PE=2 SV=1
Unigene17809_TAEpaeTARAAPEI-5				MFRN1_DANRE Mitoferrin-1 OS=Danio rerio GN=slc25a37 PE=1 SV=1
Unigene17809_TAEpaeTARAAPEI-5				MFRN_CAEEL Mitoferrin OS=Caenorhabditis elegans GN=W02B12.9 PE=2 SV=1
Unigene17809_TAEpaeTARAAPEI-5				MFRN_CAEBR Mitoferrin OS=Caenorhabditis briggsae GN=CBG02884 PE=3 SV=1
Unigene17809_TAEpaeTARAAPEI-5				MFRN_DROME Mitoferrin OS=Drosophila melanogaster GN=Mfrn PE=1 SV=1
Unigene17810_TAEpaeTARAAPEI-5				YE56_CAEEL Probable cation-transporting ATPase C10C6.6 OS=Caenorhabditis elegans GN=C10C6.6 PE=2 SV=3
Unigene17810_TAEpaeTARAAPEI-5				AT131_MOUSE Probable cation-transporting ATPase 13A1 OS=Mus musculus GN=Atp13a1 PE=1 SV=1
Unigene17810_TAEpaeTARAAPEI-5				AT131_HUMAN Probable cation-transporting ATPase 13A1 OS=Homo sapiens GN=ATP13A1 PE=1 SV=2
Unigene17810_TAEpaeTARAAPEI-5				ATY1_ARATH Putative cation-transporting ATPase OS=Arabidopsis thaliana GN=At5g23630 PE=2 SV=1
Unigene17810_TAEpaeTARAAPEI-5				ATC6_YEAST Probable cation-transporting ATPase 1 OS=Saccharomyces cerevisiae GN=SPF1 PE=1 SV=1
Unigene17810_TAEpaeTARAAPEI-5				ATC4_SCHPO Cation-transporting ATPase 4 OS=Schizosaccharomyces pombe GN=cta4 PE=2 SV=1
Unigene17810_TAEpaeTARAAPEI-5				AT133_MOUSE Probable cation-transporting ATPase 13A3 OS=Mus musculus GN=Atp13a3 PE=1 SV=1
Unigene17810_TAEpaeTARAAPEI-5				AT133_MACFA Probable cation-transporting ATPase 13A3 (Fragment) OS=Macaca fascicularis GN=ATP13A3 PE=2 SV=2
Unigene17810_TAEpaeTARAAPEI-5				AT133_HUMAN Probable cation-transporting ATPase 13A3 OS=Homo sapiens GN=ATP13A3 PE=1 SV=4
Unigene17810_TAEpaeTARAAPEI-5				YBF7_CAEEL Probable cation-transporting ATPase K07E3.7 OS=Caenorhabditis elegans GN=K07E3.7/K07E3.6 PE=2 SV=4
Unigene17811_TAEpaeTARAAPEI-5				SSF1_PONAB Suppressor of SWI4 1 homolog OS=Pongo abelii GN=PPAN PE=2 SV=1
Unigene17811_TAEpaeTARAAPEI-5				SSF1_HUMAN Suppressor of SWI4 1 homolog OS=Homo sapiens GN=PPAN PE=1 SV=1
Unigene17811_TAEpaeTARAAPEI-5				SSF1_MOUSE Suppressor of SWI4 1 homolog OS=Mus musculus GN=Ppan PE=2 SV=1
Unigene17811_TAEpaeTARAAPEI-5				PPAN_DROME Protein Peter pan OS=Drosophila melanogaster GN=ppan PE=1 SV=1
Unigene17811_TAEpaeTARAAPEI-5				YDD3_SCHPO Brix domain-containing protein C1B9.03c OS=Schizosaccharomyces pombe GN=SPAC1B9.03c PE=1 SV=2
Unigene17811_TAEpaeTARAAPEI-5				PPAN_ARATH Peter Pan-like protein OS=Arabidopsis thaliana GN=PPAN PE=1 SV=1
Unigene17811_TAEpaeTARAAPEI-5				PPAN_DICDI Peter Pan-like protein OS=Dictyostelium discoideum GN=ppan PE=3 SV=1
Unigene17811_TAEpaeTARAAPEI-5				SSF1_YEAST Ribosome biogenesis protein SSF1 OS=Saccharomyces cerevisiae GN=SSF1 PE=1 SV=1
Unigene17811_TAEpaeTARAAPEI-5				SSF2_YEAST Ribosome biogenesis protein SSF2 OS=Saccharomyces cerevisiae GN=SSF2 PE=1 SV=1
Unigene17811_TAEpaeTARAAPEI-5				SMI1_YARLI KNR4/SMI1 homolog OS=Yarrowia lipolytica GN=YALI0B20570g PE=3 SV=1
Unigene17814_TAEpaeTARAAPEI-5				PGAM5_RAT Phosphoglycerate mutase family member 5 OS=Rattus norvegicus GN=Pgam5 PE=2 SV=1
Unigene17814_TAEpaeTARAAPEI-5				PGAM5_XENLA Phosphoglycerate mutase family member 5 OS=Xenopus laevis GN=pgam5 PE=2 SV=1
Unigene17814_TAEpaeTARAAPEI-5				PGAM5_MOUSE Phosphoglycerate mutase family member 5 OS=Mus musculus GN=Pgam5 PE=2 SV=1
Unigene17814_TAEpaeTARAAPEI-5				PGAM5_HUMAN Phosphoglycerate mutase family member 5 OS=Homo sapiens GN=PGAM5 PE=1 SV=2
Unigene17814_TAEpaeTARAAPEI-5				PGAM5_CAEBR Phosphoglycerate mutase family member 5 homolog OS=Caenorhabditis briggsae GN=CBG13006 PE=3 SV=2
Unigene17814_TAEpaeTARAAPEI-5				PGAM5_DANRE Phosphoglycerate mutase family member 5 OS=Danio rerio GN=pgam5 PE=2 SV=2
Unigene17814_TAEpaeTARAAPEI-5				PGAM5_CAEEL Phosphoglycerate mutase family member 5 homolog OS=Caenorhabditis elegans GN=R07G3.5 PE=2 SV=2
Unigene17814_TAEpaeTARAAPEI-5				PGAM5_DROPS Phosphoglycerate mutase family member 5 homolog OS=Drosophila pseudoobscura pseudoobscura GN=GA13269 PE=3 SV=1
Unigene17814_TAEpaeTARAAPEI-5				PGAM5_DROME Phosphoglycerate mutase family member 5 homolog OS=Drosophila melanogaster GN=CG14816 PE=1 SV=1
Unigene17814_TAEpaeTARAAPEI-5				PGAM5_XENTR Phosphoglycerate mutase family member 5 OS=Xenopus tropicalis GN=pgam5 PE=2 SV=1
Unigene17815_TAEpaeTARAAPEI-5				Y8484_DICDI Uncharacterized protein DDB_G0271670 OS=Dictyostelium discoideum GN=DDB_G0271670 PE=4 SV=1
Unigene17815_TAEpaeTARAAPEI-5				POE_DROME Protein purity of essence OS=Drosophila melanogaster GN=poe PE=1 SV=1
Unigene17815_TAEpaeTARAAPEI-5				UBR4_RAT E3 ubiquitin-protein ligase UBR4 OS=Rattus norvegicus GN=Ubr4 PE=2 SV=2
Unigene17815_TAEpaeTARAAPEI-5				POE_DROPS Protein purity of essence OS=Drosophila pseudoobscura pseudoobscura GN=poe PE=3 SV=1
Unigene17815_TAEpaeTARAAPEI-5				UBR4_MOUSE E3 ubiquitin-protein ligase UBR4 OS=Mus musculus GN=Ubr4 PE=1 SV=1
Unigene17815_TAEpaeTARAAPEI-5				UBR4_HUMAN E3 ubiquitin-protein ligase UBR4 OS=Homo sapiens GN=UBR4 PE=1 SV=1
Unigene17815_TAEpaeTARAAPEI-5				TPRXL_HUMAN Putative protein TPRXL OS=Homo sapiens GN=TPRXL PE=2 SV=2
Unigene17815_TAEpaeTARAAPEI-5				YH5D_SCHPO Uncharacterized serine-rich protein C215.13 OS=Schizosaccharomyces pombe GN=SPBC215.13 PE=1 SV=1
Unigene17815_TAEpaeTARAAPEI-5				MUC1_YEAST Flocculation protein FLO11 OS=Saccharomyces cerevisiae GN=MUC1 PE=1 SV=2
Unigene17815_TAEpaeTARAAPEI-5				VG48_SHV21 Uncharacterized gene 48 protein OS=Saimiriine herpesvirus 2 (strain 11) GN=48 PE=3 SV=1
Unigene17816_TAEpaeTARAAPEI-5				Y1727_DROME TBC1 domain family member CG11727 OS=Drosophila melanogaster GN=CG11727 PE=1 SV=3
Unigene17816_TAEpaeTARAAPEI-5				EVI5_MOUSE Ecotropic viral integration site 5 protein OS=Mus musculus GN=Evi5 PE=1 SV=2
Unigene17816_TAEpaeTARAAPEI-5				EVI5_HUMAN Ecotropic viral integration site 5 protein homolog OS=Homo sapiens GN=EVI5 PE=1 SV=2
Unigene17816_TAEpaeTARAAPEI-5				EVI5L_HUMAN EVI5-like protein OS=Homo sapiens GN=EVI5L PE=1 SV=1
Unigene17819_TAEpaeTARAAPEI-5				CC148_MOUSE Coiled-coil domain-containing protein 148 OS=Mus musculus GN=Ccdc148 PE=2 SV=1
Unigene17819_TAEpaeTARAAPEI-5				CC148_HUMAN Coiled-coil domain-containing protein 148 OS=Homo sapiens GN=CCDC148 PE=2 SV=1
Unigene17819_TAEpaeTARAAPEI-5				CC148_MACFA Coiled-coil domain-containing protein 148 OS=Macaca fascicularis GN=CCDC148 PE=2 SV=1
Unigene17819_TAEpaeTARAAPEI-5				TRHY_RABIT Trichohyalin OS=Oryctolagus cuniculus GN=TCHH PE=2 SV=1
Unigene17819_TAEpaeTARAAPEI-5				RBP2A_PLAF7 Reticulocyte-binding protein 2 homolog a OS=Plasmodium falciparum (isolate 3D7) GN=PF13_0198 PE=3 SV=1
Unigene17819_TAEpaeTARAAPEI-5				CC112_MOUSE Coiled-coil domain-containing protein 112 OS=Mus musculus GN=Ccdc112 PE=2 SV=2
Unigene17819_TAEpaeTARAAPEI-5				K1211_DANRE Uncharacterized protein KIAA1211 homolog OS=Danio rerio GN=si:dkeyp-117h8.2 PE=4 SV=3
Unigene17819_TAEpaeTARAAPEI-5				NST1_PHANO Stress response protein NST1 OS=Phaeosphaeria nodorum GN=NST1 PE=3 SV=3
Unigene17819_TAEpaeTARAAPEI-5				NST1_EMENI Stress response protein nst1 OS=Emericella nidulans GN=nst1 PE=3 SV=1
Unigene17819_TAEpaeTARAAPEI-5				SEC3_YEAST Exocyst complex component SEC3 OS=Saccharomyces cerevisiae GN=SEC3 PE=1 SV=1
Unigene17821_TAEpaeTARAAPEI-5				GPR89_HUMAN Protein GPR89 OS=Homo sapiens GN=GPR89A PE=1 SV=1
Unigene17821_TAEpaeTARAAPEI-5				GPR89_CHICK Protein GPR89 OS=Gallus gallus GN=GPR89A PE=2 SV=1
Unigene17821_TAEpaeTARAAPEI-5				GPR89_MOUSE Protein GPR89 OS=Mus musculus GN=Gpr89a PE=2 SV=2
Unigene17821_TAEpaeTARAAPEI-5				GPR89_BOVIN Protein GPR89 OS=Bos taurus GN=GPR89A PE=2 SV=1
Unigene17821_TAEpaeTARAAPEI-5				GP89C_HUMAN Putative protein GPR89C OS=Homo sapiens GN=GPR89C PE=5 SV=2
Unigene17821_TAEpaeTARAAPEI-5				GPR89_DICDI Protein GPR89 homolog OS=Dictyostelium discoideum GN=DDB_G0283855 PE=3 SV=1
Unigene17821_TAEpaeTARAAPEI-5				GTG1_ARATH GPCR-type G protein 1 OS=Arabidopsis thaliana GN=GTG1 PE=1 SV=1
Unigene17821_TAEpaeTARAAPEI-5				GTG2_ARATH GPCR-type G protein 2 OS=Arabidopsis thaliana GN=GTG2 PE=1 SV=2
Unigene17822_TAEpaeTARAAPEI-5				NOL6_XENTR Nucleolar protein 6 OS=Xenopus tropicalis GN=nol6 PE=2 SV=1
Unigene17822_TAEpaeTARAAPEI-5				NOL6_HUMAN Nucleolar protein 6 OS=Homo sapiens GN=NOL6 PE=1 SV=2
Unigene17822_TAEpaeTARAAPEI-5				NOL6_XENLA Nucleolar protein 6 OS=Xenopus laevis GN=nol6 PE=2 SV=2
Unigene17822_TAEpaeTARAAPEI-5				NOL6_MOUSE Nucleolar protein 6 OS=Mus musculus GN=Nol6 PE=2 SV=2
Unigene17823_TAEpaeTARAAPEI-5				TF2AA_DROME Transcription initiation factor IIA subunit 1 OS=Drosophila melanogaster GN=TfIIA-L PE=1 SV=2
Unigene17823_TAEpaeTARAAPEI-5				TF2AA_RAT Transcription initiation factor IIA subunit 1 OS=Rattus norvegicus GN=Gtf2a1 PE=2 SV=1
Unigene17823_TAEpaeTARAAPEI-5				TF2AA_PONAB Transcription initiation factor IIA subunit 1 OS=Pongo abelii GN=GTF2A1 PE=2 SV=1
Unigene17823_TAEpaeTARAAPEI-5				TF2AA_MOUSE Transcription initiation factor IIA subunit 1 OS=Mus musculus GN=Gtf2a1 PE=2 SV=2
Unigene17823_TAEpaeTARAAPEI-5				TF2AA_HUMAN Transcription initiation factor IIA subunit 1 OS=Homo sapiens GN=GTF2A1 PE=1 SV=1
Unigene17823_TAEpaeTARAAPEI-5				TF2AY_HUMAN TFIIA-alpha and beta-like factor OS=Homo sapiens GN=GTF2A1L PE=2 SV=1
Unigene17823_TAEpaeTARAAPEI-5				TF2AY_MOUSE TFIIA-alpha and beta-like factor OS=Mus musculus GN=Gtf2a1l PE=2 SV=2
Unigene17823_TAEpaeTARAAPEI-5				MUC1_YEAST Flocculation protein FLO11 OS=Saccharomyces cerevisiae GN=MUC1 PE=1 SV=2
Unigene17823_TAEpaeTARAAPEI-5				Y8484_DICDI Uncharacterized protein DDB_G0271670 OS=Dictyostelium discoideum GN=DDB_G0271670 PE=4 SV=1
Unigene17823_TAEpaeTARAAPEI-5				TPRXL_HUMAN Putative protein TPRXL OS=Homo sapiens GN=TPRXL PE=2 SV=2
Unigene17824_TAEpaeTARAAPEI-5				YLA4_CAEEL Uncharacterized protein C30C11.4 OS=Caenorhabditis elegans GN=C30C11.4 PE=2 SV=1
Unigene17824_TAEpaeTARAAPEI-5				HSP74_CANFA Heat shock 70 kDa protein 4 OS=Canis familiaris GN=HSPA4 PE=1 SV=1
Unigene17824_TAEpaeTARAAPEI-5				HSP74_PONAB Heat shock 70 kDa protein 4 OS=Pongo abelii GN=HSPA4 PE=2 SV=1
Unigene17824_TAEpaeTARAAPEI-5				HSP74_HUMAN Heat shock 70 kDa protein 4 OS=Homo sapiens GN=HSPA4 PE=1 SV=4
Unigene17824_TAEpaeTARAAPEI-5				HSP74_RAT Heat shock 70 kDa protein 4 OS=Rattus norvegicus GN=Hspa4 PE=1 SV=1
Unigene17824_TAEpaeTARAAPEI-5				HSP74_MOUSE Heat shock 70 kDa protein 4 OS=Mus musculus GN=Hspa4 PE=1 SV=1
Unigene17824_TAEpaeTARAAPEI-5				HSP97_STRFN 97 kDa heat shock protein OS=Strongylocentrotus franciscanus GN=HSP110 PE=2 SV=1
Unigene17824_TAEpaeTARAAPEI-5				HSP97_STRPU 97 kDa heat shock protein OS=Strongylocentrotus purpuratus PE=1 SV=2
Unigene17824_TAEpaeTARAAPEI-5				HS74L_MOUSE Heat shock 70 kDa protein 4L OS=Mus musculus GN=Hspa4l PE=1 SV=2
Unigene17824_TAEpaeTARAAPEI-5				HS74L_HUMAN Heat shock 70 kDa protein 4L OS=Homo sapiens GN=HSPA4L PE=1 SV=2
Unigene17826_TAEpaeTARAAPEI-5				MCM3_PONAB DNA replication licensing factor MCM3 OS=Pongo abelii GN=MCM3 PE=2 SV=1
Unigene17826_TAEpaeTARAAPEI-5				MCM3_HUMAN DNA replication licensing factor MCM3 OS=Homo sapiens GN=MCM3 PE=1 SV=3
Unigene17826_TAEpaeTARAAPEI-5				MCM3_BOVIN DNA replication licensing factor MCM3 OS=Bos taurus GN=MCM3 PE=2 SV=1
Unigene17826_TAEpaeTARAAPEI-5				MCM3Z_XENLA Zygotic DNA replication licensing factor mcm3 OS=Xenopus laevis GN=zmcm3 PE=1 SV=1
Unigene17826_TAEpaeTARAAPEI-5				MCM3M_XENLA Maternal DNA replication licensing factor mcm3 OS=Xenopus laevis GN=mmcm3 PE=1 SV=2
Unigene17826_TAEpaeTARAAPEI-5				MCM3_MOUSE DNA replication licensing factor MCM3 OS=Mus musculus GN=Mcm3 PE=1 SV=2
Unigene17826_TAEpaeTARAAPEI-5				MCM3Z_XENTR Zygotic DNA replication licensing factor mcm3 OS=Xenopus tropicalis GN=zmcm3 PE=2 SV=1
Unigene17826_TAEpaeTARAAPEI-5				MCM3_CHICK DNA replication licensing factor MCM3 OS=Gallus gallus GN=MCM3 PE=2 SV=1
Unigene17826_TAEpaeTARAAPEI-5				MCM3_ARATH DNA replication licensing factor MCM3 homolog OS=Arabidopsis thaliana GN=MCM3 PE=2 SV=1
Unigene17826_TAEpaeTARAAPEI-5				MCM33_MAIZE DNA replication licensing factor MCM3 homolog 3 OS=Zea mays GN=ROA3 PE=2 SV=1
Unigene17827_TAEpaeTARAAPEI-5				DYH10_HUMAN Dynein heavy chain 10, axonemal OS=Homo sapiens GN=DNAH10 PE=1 SV=3
Unigene17827_TAEpaeTARAAPEI-5				DYH1A_CHLRE Dynein-1-alpha heavy chain, flagellar inner arm I1 complex OS=Chlamydomonas reinhardtii GN=DHC1 PE=1 SV=1
Unigene17827_TAEpaeTARAAPEI-5				DYH17_HUMAN Dynein heavy chain 17, axonemal OS=Homo sapiens GN=DNAH17 PE=2 SV=2
Unigene17827_TAEpaeTARAAPEI-5				DYH17_MOUSE Dynein heavy chain 17, axonemal OS=Mus musculus GN=Dnah17 PE=2 SV=2
Unigene17827_TAEpaeTARAAPEI-5				DYHC_TRIGR Dynein beta chain, ciliary OS=Tripneustes gratilla PE=1 SV=1
Unigene17827_TAEpaeTARAAPEI-5				DYHC_ANTCR Dynein beta chain, ciliary OS=Anthocidaris crassispina PE=1 SV=1
Unigene17827_TAEpaeTARAAPEI-5				DYH1B_CHLRE Dynein-1-beta heavy chain, flagellar inner arm I1 complex OS=Chlamydomonas reinhardtii GN=DHC10 PE=1 SV=1
Unigene17827_TAEpaeTARAAPEI-5				DYH11_HUMAN Dynein heavy chain 11, axonemal OS=Homo sapiens GN=DNAH11 PE=1 SV=2
Unigene17827_TAEpaeTARAAPEI-5				DYH6_HUMAN Dynein heavy chain 6, axonemal OS=Homo sapiens GN=DNAH6 PE=1 SV=3
Unigene17827_TAEpaeTARAAPEI-5				DYHB_CHLRE Dynein beta chain, flagellar outer arm OS=Chlamydomonas reinhardtii GN=ODA4 PE=3 SV=1
Unigene17830_TAEpaeTARAAPEI-5				MUC1_YEAST Flocculation protein FLO11 OS=Saccharomyces cerevisiae GN=MUC1 PE=1 SV=2
Unigene17830_TAEpaeTARAAPEI-5				YL61_SCHPO Uncharacterized serine/threonine-rich protein PB15E9.01c OS=Schizosaccharomyces pombe GN=SPAPB15E9.01c PE=2 SV=2
Unigene17830_TAEpaeTARAAPEI-5				MUC2_HUMAN Mucin-2 OS=Homo sapiens GN=MUC2 PE=1 SV=2
Unigene17830_TAEpaeTARAAPEI-5				YL54_SCHPO Uncharacterized protein PB18E9.04c OS=Schizosaccharomyces pombe GN=SPAPB18E9.04c PE=2 SV=1
Unigene17830_TAEpaeTARAAPEI-5				YKT4_SCHPO Chitinase-like protein PB1E7.04c OS=Schizosaccharomyces pombe GN=SPAPB1E7.04c PE=2 SV=1
Unigene17830_TAEpaeTARAAPEI-5				HKR1_YEAST Hansenula MRAKII killer toxin-resistant protein 1 OS=Saccharomyces cerevisiae GN=HKR1 PE=1 SV=2
Unigene17830_TAEpaeTARAAPEI-5				MUC5A_HUMAN Mucin-5AC (Fragments) OS=Homo sapiens GN=MUC5AC PE=1 SV=3
Unigene17830_TAEpaeTARAAPEI-5				MSB2_YEAST Protein MSB2 OS=Saccharomyces cerevisiae GN=MSB2 PE=1 SV=1
Unigene17830_TAEpaeTARAAPEI-5				YM96_YEAST Uncharacterized protein YMR317W OS=Saccharomyces cerevisiae GN=YMR317W PE=2 SV=1
Unigene17830_TAEpaeTARAAPEI-5				MUC6_MOUSE Mucin-6 OS=Mus musculus GN=Muc6 PE=2 SV=1
Unigene17832_TAEpaeTARAAPEI-5				SYMPK_MOUSE Symplekin OS=Mus musculus GN=Sympk PE=1 SV=1
Unigene17832_TAEpaeTARAAPEI-5				SYMPK_HUMAN Symplekin OS=Homo sapiens GN=SYMPK PE=1 SV=2
Unigene17832_TAEpaeTARAAPEI-5				Y8484_DICDI Uncharacterized protein DDB_G0271670 OS=Dictyostelium discoideum GN=DDB_G0271670 PE=4 SV=1
Unigene17832_TAEpaeTARAAPEI-5				VIT2_CHICK Vitellogenin-2 OS=Gallus gallus GN=VTG2 PE=1 SV=1
Unigene17832_TAEpaeTARAAPEI-5				TPRXL_HUMAN Putative protein TPRXL OS=Homo sapiens GN=TPRXL PE=2 SV=2
Unigene17832_TAEpaeTARAAPEI-5				MUC1_YEAST Flocculation protein FLO11 OS=Saccharomyces cerevisiae GN=MUC1 PE=1 SV=2
Unigene17832_TAEpaeTARAAPEI-5				YL61_SCHPO Uncharacterized serine/threonine-rich protein PB15E9.01c OS=Schizosaccharomyces pombe GN=SPAPB15E9.01c PE=2 SV=2
Unigene17832_TAEpaeTARAAPEI-5				YKT4_SCHPO Chitinase-like protein PB1E7.04c OS=Schizosaccharomyces pombe GN=SPAPB1E7.04c PE=2 SV=1
Unigene17832_TAEpaeTARAAPEI-5				YH5D_SCHPO Uncharacterized serine-rich protein C215.13 OS=Schizosaccharomyces pombe GN=SPBC215.13 PE=1 SV=1
Unigene17833_TAEpaeTARAAPEI-5				RHG22_HUMAN Rho GTPase-activating protein 22 OS=Homo sapiens GN=ARHGAP22 PE=1 SV=1
Unigene17833_TAEpaeTARAAPEI-5				RHG24_MOUSE Rho GTPase-activating protein 24 OS=Mus musculus GN=Arhgap24 PE=2 SV=2
Unigene17833_TAEpaeTARAAPEI-5				RHG24_HUMAN Rho GTPase-activating protein 24 OS=Homo sapiens GN=ARHGAP24 PE=1 SV=2
Unigene17833_TAEpaeTARAAPEI-5				RHG24_RAT Rho GTPase-activating protein 24 OS=Rattus norvegicus GN=Arhgap24 PE=2 SV=2
Unigene17833_TAEpaeTARAAPEI-5				RHG22_MOUSE Rho GTPase-activating protein 22 OS=Mus musculus GN=Arhgap22 PE=1 SV=2
Unigene17833_TAEpaeTARAAPEI-5				RHG25_MOUSE Rho GTPase-activating protein 25 OS=Mus musculus GN=Arhgap25 PE=1 SV=2
Unigene17833_TAEpaeTARAAPEI-5				RHG25_HUMAN Rho GTPase-activating protein 25 OS=Homo sapiens GN=ARHGAP25 PE=1 SV=2
Unigene17833_TAEpaeTARAAPEI-5				GACJJ_DICDI Rho GTPase-activating protein gacJJ OS=Dictyostelium discoideum GN=gacJJ PE=3 SV=1
Unigene17833_TAEpaeTARAAPEI-5				RHG01_HUMAN Rho GTPase-activating protein 1 OS=Homo sapiens GN=ARHGAP1 PE=1 SV=1
Unigene17833_TAEpaeTARAAPEI-5				RHG01_MOUSE Rho GTPase-activating protein 1 OS=Mus musculus GN=Arhgap1 PE=1 SV=1
Unigene17834_TAEpaeTARAAPEI-5				BRD8_HUMAN Bromodomain-containing protein 8 OS=Homo sapiens GN=BRD8 PE=1 SV=1
Unigene17834_TAEpaeTARAAPEI-5				BRD8_MOUSE Bromodomain-containing protein 8 OS=Mus musculus GN=Brd8 PE=1 SV=2
Unigene17834_TAEpaeTARAAPEI-5				YH5D_SCHPO Uncharacterized serine-rich protein C215.13 OS=Schizosaccharomyces pombe GN=SPBC215.13 PE=1 SV=1
Unigene17835_TAEpaeTARAAPEI-5				FRY_DROME Protein furry OS=Drosophila melanogaster GN=fry PE=1 SV=2
Unigene17835_TAEpaeTARAAPEI-5				FRYL_HUMAN Protein furry homolog-like OS=Homo sapiens GN=FRYL PE=1 SV=2
Unigene17835_TAEpaeTARAAPEI-5				FRY_HUMAN Protein furry homolog OS=Homo sapiens GN=FRY PE=1 SV=1
Unigene17835_TAEpaeTARAAPEI-5				WSC1_SCHPO Cell wall integrity and stress response component 1 OS=Schizosaccharomyces pombe GN=wsc1 PE=1 SV=3
Unigene17835_TAEpaeTARAAPEI-5				VIT2_CHICK Vitellogenin-2 OS=Gallus gallus GN=VTG2 PE=1 SV=1
Unigene17835_TAEpaeTARAAPEI-5				DSPP_MOUSE Dentin sialophosphoprotein OS=Mus musculus GN=Dspp PE=1 SV=2
Unigene17835_TAEpaeTARAAPEI-5				Y8484_DICDI Uncharacterized protein DDB_G0271670 OS=Dictyostelium discoideum GN=DDB_G0271670 PE=4 SV=1
Unigene17835_TAEpaeTARAAPEI-5				DSPP_HUMAN Dentin sialophosphoprotein OS=Homo sapiens GN=DSPP PE=1 SV=2
Unigene17835_TAEpaeTARAAPEI-5				TAO3_YEAST Cell morphogenesis protein PAG1 OS=Saccharomyces cerevisiae GN=TAO3 PE=1 SV=1
Unigene17835_TAEpaeTARAAPEI-5				SRP40_YEAST Suppressor protein SRP40 OS=Saccharomyces cerevisiae GN=SRP40 PE=1 SV=2
Unigene17839_TAEpaeTARAAPEI-5				LAMA1_MOUSE Laminin subunit alpha-1 OS=Mus musculus GN=Lama1 PE=1 SV=1
Unigene17839_TAEpaeTARAAPEI-5				LAMA1_HUMAN Laminin subunit alpha-1 OS=Homo sapiens GN=LAMA1 PE=1 SV=1
Unigene17839_TAEpaeTARAAPEI-5				LAMA2_MOUSE Laminin subunit alpha-2 OS=Mus musculus GN=Lama2 PE=1 SV=1
Unigene17839_TAEpaeTARAAPEI-5				LAMA2_HUMAN Laminin subunit alpha-2 OS=Homo sapiens GN=LAMA2 PE=1 SV=4
Unigene17839_TAEpaeTARAAPEI-5				LAMA3_HUMAN Laminin subunit alpha-3 OS=Homo sapiens GN=LAMA3 PE=1 SV=2
Unigene17839_TAEpaeTARAAPEI-5				LAMA5_MOUSE Laminin subunit alpha-5 OS=Mus musculus GN=Lama5 PE=1 SV=3
Unigene17839_TAEpaeTARAAPEI-5				LAMA5_HUMAN Laminin subunit alpha-5 OS=Homo sapiens GN=LAMA5 PE=1 SV=7
Unigene17839_TAEpaeTARAAPEI-5				LAMA3_MOUSE Laminin subunit alpha-3 OS=Mus musculus GN=Lama3 PE=1 SV=3
Unigene17839_TAEpaeTARAAPEI-5				LAMA_DROME Laminin subunit alpha OS=Drosophila melanogaster GN=LanA PE=1 SV=2
Unigene17839_TAEpaeTARAAPEI-5				EPI1_CAEEL Laminin-like protein epi-1 OS=Caenorhabditis elegans GN=epi-1 PE=1 SV=1
Unigene17840_TAEpaeTARAAPEI-5				EIF3A_CAEBR Eukaryotic translation initiation factor 3 subunit A OS=Caenorhabditis briggsae GN=egl-45 PE=3 SV=1
Unigene17840_TAEpaeTARAAPEI-5				EIF3A_CAEEL Eukaryotic translation initiation factor 3 subunit A OS=Caenorhabditis elegans GN=egl-45 PE=2 SV=1
Unigene17840_TAEpaeTARAAPEI-5				EIF3A_BRUMA Eukaryotic translation initiation factor 3 subunit A OS=Brugia malayi GN=Bm1_29045 PE=3 SV=1
Unigene17840_TAEpaeTARAAPEI-5				PRP1_HUMAN Basic salivary proline-rich protein 1 OS=Homo sapiens GN=PRB1 PE=1 SV=2
Unigene17840_TAEpaeTARAAPEI-5				PRB2_HUMAN Basic salivary proline-rich protein 2 OS=Homo sapiens GN=PRB2 PE=1 SV=3
Unigene17842_TAEpaeTARAAPEI-5				HBX4_ECHGR Homeobox protein EgHBX4 (Fragment) OS=Echinococcus granulosus GN=HBX4 PE=3 SV=1
Unigene17842_TAEpaeTARAAPEI-5				PITX2_CHICK Pituitary homeobox 2 OS=Gallus gallus GN=PITX2 PE=2 SV=1
Unigene17842_TAEpaeTARAAPEI-5				GSC2_MOUSE Homeobox protein goosecoid-2 OS=Mus musculus GN=Gsc2 PE=2 SV=1
Unigene17842_TAEpaeTARAAPEI-5				UNC30_CAEEL Homeobox protein unc-30 OS=Caenorhabditis elegans GN=unc-30 PE=2 SV=2
Unigene17842_TAEpaeTARAAPEI-5				GSC2_HUMAN Homeobox protein goosecoid-2 OS=Homo sapiens GN=GSC2 PE=2 SV=1
Unigene17842_TAEpaeTARAAPEI-5				ALX4_BOVIN Homeobox protein aristaless-like 4 OS=Bos taurus GN=ALX4 PE=2 SV=1
Unigene17842_TAEpaeTARAAPEI-5				PITX1_RAT Pituitary homeobox 1 OS=Rattus norvegicus GN=Pitx1 PE=2 SV=1
Unigene17842_TAEpaeTARAAPEI-5				PITX1_MOUSE Pituitary homeobox 1 OS=Mus musculus GN=Pitx1 PE=2 SV=2
Unigene17842_TAEpaeTARAAPEI-5				PITX1_HUMAN Pituitary homeobox 1 OS=Homo sapiens GN=PITX1 PE=1 SV=2
Unigene17842_TAEpaeTARAAPEI-5				PITX1_CHICK Pituitary homeobox 1 OS=Gallus gallus GN=PITX1 PE=2 SV=1
Unigene17844_TAEpaeTARAAPEI-5				MPP6_HUMAN MAGUK p55 subfamily member 6 OS=Homo sapiens GN=MPP6 PE=1 SV=2
Unigene17844_TAEpaeTARAAPEI-5				MPP6_MOUSE MAGUK p55 subfamily member 6 OS=Mus musculus GN=Mpp6 PE=1 SV=1
Unigene17844_TAEpaeTARAAPEI-5				MPP2_MOUSE MAGUK p55 subfamily member 2 OS=Mus musculus GN=Mpp2 PE=1 SV=1
Unigene17844_TAEpaeTARAAPEI-5				MPP2_HUMAN MAGUK p55 subfamily member 2 OS=Homo sapiens GN=MPP2 PE=1 SV=2
Unigene17844_TAEpaeTARAAPEI-5				EM55_CHICK 55 kDa erythrocyte membrane protein OS=Gallus gallus GN=MPP1 PE=2 SV=1
Unigene17844_TAEpaeTARAAPEI-5				CSKP_MOUSE Peripheral plasma membrane protein CASK OS=Mus musculus GN=Cask PE=1 SV=2
Unigene17844_TAEpaeTARAAPEI-5				CSKP_HUMAN Peripheral plasma membrane protein CASK OS=Homo sapiens GN=CASK PE=1 SV=3
Unigene17844_TAEpaeTARAAPEI-5				CAKI_DROME Calcium/calmodulin-dependent protein kinase OS=Drosophila melanogaster GN=Caki PE=1 SV=4
Unigene17844_TAEpaeTARAAPEI-5				EM55_PONAB 55 kDa erythrocyte membrane protein OS=Pongo abelii GN=MPP1 PE=2 SV=1
Unigene17844_TAEpaeTARAAPEI-5				EM55_HUMAN 55 kDa erythrocyte membrane protein OS=Homo sapiens GN=MPP1 PE=1 SV=2
Unigene17846_TAEpaeTARAAPEI-5				LNX1_MOUSE E3 ubiquitin-protein ligase LNX OS=Mus musculus GN=Lnx1 PE=1 SV=1
Unigene17846_TAEpaeTARAAPEI-5				LNX2_HUMAN Ligand of Numb protein X 2 OS=Homo sapiens GN=LNX2 PE=1 SV=1
Unigene17846_TAEpaeTARAAPEI-5				LNX1_HUMAN E3 ubiquitin-protein ligase LNX OS=Homo sapiens GN=LNX1 PE=1 SV=1
Unigene17846_TAEpaeTARAAPEI-5				LNX2_MOUSE Ligand of Numb protein X 2 OS=Mus musculus GN=Lnx2 PE=1 SV=1
Unigene17846_TAEpaeTARAAPEI-5				INF2_MOUSE Inverted formin-2 OS=Mus musculus GN=Inf2 PE=1 SV=1
Unigene17846_TAEpaeTARAAPEI-5				WASF2_BOVIN Wiskott-Aldrich syndrome protein family member 2 OS=Bos taurus GN=WASF2 PE=2 SV=1
Unigene17846_TAEpaeTARAAPEI-5				MUC2_HUMAN Mucin-2 OS=Homo sapiens GN=MUC2 PE=1 SV=2
Unigene17846_TAEpaeTARAAPEI-5				YS027_HUMAN Putative uncharacterized protein FLJ22184 OS=Homo sapiens PE=2 SV=1
Unigene17846_TAEpaeTARAAPEI-5				YL54_SCHPO Uncharacterized protein PB18E9.04c OS=Schizosaccharomyces pombe GN=SPAPB18E9.04c PE=2 SV=1
Unigene17846_TAEpaeTARAAPEI-5				FH5_ORYSJ Formin-like protein 5 OS=Oryza sativa subsp. japonica GN=FH5 PE=2 SV=2
Unigene17847_TAEpaeTARAAPEI-5				ADRM1_CAEEL Proteasomal ubiquitin receptor ADRM1 homolog OS=Caenorhabditis elegans GN=C56G2.7 PE=1 SV=2
Unigene17847_TAEpaeTARAAPEI-5				ADRM1_XENTR Proteasomal ubiquitin receptor ADRM1 OS=Xenopus tropicalis GN=adrm1 PE=2 SV=1
Unigene17847_TAEpaeTARAAPEI-5				ADRM1_BOVIN Proteasomal ubiquitin receptor ADRM1 OS=Bos taurus GN=ADRM1 PE=2 SV=1
Unigene17847_TAEpaeTARAAPEI-5				ADRM1_MOUSE Proteasomal ubiquitin receptor ADRM1 OS=Mus musculus GN=Adrm1 PE=1 SV=2
Unigene17847_TAEpaeTARAAPEI-5				ADRM1_RAT Proteasomal ubiquitin receptor ADRM1 OS=Rattus norvegicus GN=Adrm1 PE=2 SV=2
Unigene17847_TAEpaeTARAAPEI-5				ADRM1_HUMAN Proteasomal ubiquitin receptor ADRM1 OS=Homo sapiens GN=ADRM1 PE=1 SV=2
Unigene17847_TAEpaeTARAAPEI-5				ADM1B_XENLA Proteasomal ubiquitin receptor ADRM1-B OS=Xenopus laevis GN=adrm1-B PE=2 SV=1
Unigene17847_TAEpaeTARAAPEI-5				ADM1A_XENLA Proteasomal ubiquitin receptor ADRM1-A OS=Xenopus laevis GN=adrm1-A PE=2 SV=2
Unigene17847_TAEpaeTARAAPEI-5				ADRM1_CHICK Proteasomal ubiquitin receptor ADRM1 OS=Gallus gallus GN=ADRM1 PE=2 SV=1
Unigene17847_TAEpaeTARAAPEI-5				ADRM1_DANRE Proteasomal ubiquitin receptor ADRM1 OS=Danio rerio GN=adrm1b PE=1 SV=1
Unigene17849_TAEpaeTARAAPEI-5				CDC37_CAEEL Probable Hsp90 co-chaperone cdc37 OS=Caenorhabditis elegans GN=cdc-37 PE=1 SV=1
Unigene17849_TAEpaeTARAAPEI-5				CDC37_DROME Hsp90 co-chaperone Cdc37 OS=Drosophila melanogaster GN=Cdc37 PE=1 SV=1
Unigene17849_TAEpaeTARAAPEI-5				CDC37_DROVI Hsp90 co-chaperone Cdc37 OS=Drosophila virilis GN=Cdc37 PE=3 SV=1
Unigene17849_TAEpaeTARAAPEI-5				CDC37_CHICK Hsp90 co-chaperone Cdc37 OS=Gallus gallus GN=CDC37 PE=2 SV=1
Unigene17849_TAEpaeTARAAPEI-5				CDC37_HUMAN Hsp90 co-chaperone Cdc37 OS=Homo sapiens GN=CDC37 PE=1 SV=1
Unigene17849_TAEpaeTARAAPEI-5				CDC37_TETFL Hsp90 co-chaperone Cdc37 OS=Tetraodon fluviatilis GN=cdc37 PE=3 SV=1
Unigene17849_TAEpaeTARAAPEI-5				CDC37_BOVIN Hsp90 co-chaperone Cdc37 OS=Bos taurus GN=CDC37 PE=2 SV=1
Unigene17849_TAEpaeTARAAPEI-5				CDC37_MOUSE Hsp90 co-chaperone Cdc37 OS=Mus musculus GN=Cdc37 PE=2 SV=1
Unigene17849_TAEpaeTARAAPEI-5				CDC37_RAT Hsp90 co-chaperone Cdc37 OS=Rattus norvegicus GN=Cdc37 PE=1 SV=2
Unigene17849_TAEpaeTARAAPEI-5				CD37L_BOVIN Hsp90 co-chaperone Cdc37-like 1 OS=Bos taurus GN=CDC37L1 PE=2 SV=2
Unigene17853_TAEpaeTARAAPEI-5				PICK1_BOVIN PRKCA-binding protein OS=Bos taurus GN=PICK1 PE=2 SV=1
Unigene17853_TAEpaeTARAAPEI-5				PICK1_RAT PRKCA-binding protein OS=Rattus norvegicus GN=Pick1 PE=1 SV=1
Unigene17853_TAEpaeTARAAPEI-5				PICK1_PONAB PRKCA-binding protein OS=Pongo abelii GN=PICK1 PE=2 SV=1
Unigene17853_TAEpaeTARAAPEI-5				PICK1_HUMAN PRKCA-binding protein OS=Homo sapiens GN=PICK1 PE=1 SV=2
Unigene17853_TAEpaeTARAAPEI-5				PICK1_MACFA PRKCA-binding protein OS=Macaca fascicularis GN=PICK1 PE=2 SV=1
Unigene17853_TAEpaeTARAAPEI-5				PICK1_MOUSE PRKCA-binding protein OS=Mus musculus GN=Pick1 PE=1 SV=1
Unigene17853_TAEpaeTARAAPEI-5				ARFP1_HUMAN Arfaptin-1 OS=Homo sapiens GN=ARFIP1 PE=1 SV=2
Unigene17853_TAEpaeTARAAPEI-5				ARFP2_RAT Arfaptin-2 OS=Rattus norvegicus GN=Arfip2 PE=2 SV=1
Unigene17853_TAEpaeTARAAPEI-5				ARFP2_MOUSE Arfaptin-2 OS=Mus musculus GN=Arfip2 PE=2 SV=2
Unigene17853_TAEpaeTARAAPEI-5				ARFP2_HUMAN Arfaptin-2 OS=Homo sapiens GN=ARFIP2 PE=1 SV=1
Unigene17854_TAEpaeTARAAPEI-5				IPYR_CAEEL Probable inorganic pyrophosphatase 1 OS=Caenorhabditis elegans GN=pyp-1 PE=2 SV=3
Unigene17854_TAEpaeTARAAPEI-5				IPYR_DROME Inorganic pyrophosphatase OS=Drosophila melanogaster GN=Nurf-38 PE=1 SV=3
Unigene17854_TAEpaeTARAAPEI-5				IPYR_BOVIN Inorganic pyrophosphatase OS=Bos taurus GN=PPA1 PE=1 SV=2
Unigene17854_TAEpaeTARAAPEI-5				IPYR_MOUSE Inorganic pyrophosphatase OS=Mus musculus GN=Ppa1 PE=1 SV=1
Unigene17854_TAEpaeTARAAPEI-5				IPYR_MACFA Inorganic pyrophosphatase OS=Macaca fascicularis GN=PPA1 PE=2 SV=2
Unigene17854_TAEpaeTARAAPEI-5				IPYR_HUMAN Inorganic pyrophosphatase OS=Homo sapiens GN=PPA1 PE=1 SV=2
Unigene17854_TAEpaeTARAAPEI-5				IPYR_CANGA Inorganic pyrophosphatase OS=Candida glabrata GN=IPP1 PE=3 SV=1
Unigene17854_TAEpaeTARAAPEI-5				IPYR_PONAB Inorganic pyrophosphatase OS=Pongo abelii GN=PPA1 PE=2 SV=1
Unigene17854_TAEpaeTARAAPEI-5				IPYR_KLULA Inorganic pyrophosphatase OS=Kluyveromyces lactis GN=IPP1 PE=3 SV=2
Unigene17854_TAEpaeTARAAPEI-5				IPYR_ZYGBA Inorganic pyrophosphatase OS=Zygosaccharomyces bailii GN=IPP1 PE=3 SV=1
Unigene17856_TAEpaeTARAAPEI-5				AGRIN_HUMAN Agrin OS=Homo sapiens GN=AGRN PE=1 SV=4
Unigene17856_TAEpaeTARAAPEI-5				AGRIN_RAT Agrin OS=Rattus norvegicus GN=Agrn PE=1 SV=2
Unigene17856_TAEpaeTARAAPEI-5				AGRIN_MOUSE Agrin OS=Mus musculus GN=Agrn PE=2 SV=1
Unigene17856_TAEpaeTARAAPEI-5				AGRIN_CHICK Agrin OS=Gallus gallus GN=AGRN PE=1 SV=2
Unigene17856_TAEpaeTARAAPEI-5				FSTA_DANRE Follistatin-A OS=Danio rerio GN=fsta PE=2 SV=2
Unigene17856_TAEpaeTARAAPEI-5				FST_PIG Follistatin OS=Sus scrofa GN=FST PE=1 SV=1
Unigene17856_TAEpaeTARAAPEI-5				FST_HORSE Follistatin OS=Equus caballus GN=FST PE=2 SV=1
Unigene17856_TAEpaeTARAAPEI-5				FST_CHICK Follistatin OS=Gallus gallus GN=FST PE=2 SV=1
Unigene17856_TAEpaeTARAAPEI-5				FST_SHEEP Follistatin (Fragment) OS=Ovis aries GN=FST PE=2 SV=1
Unigene17856_TAEpaeTARAAPEI-5				FST_MOUSE Follistatin OS=Mus musculus GN=Fst PE=2 SV=1
Unigene17857_TAEpaeTARAAPEI-5				ANK1_MOUSE Ankyrin-1 OS=Mus musculus GN=Ank1 PE=1 SV=2
Unigene17857_TAEpaeTARAAPEI-5				ANK3_HUMAN Ankyrin-3 OS=Homo sapiens GN=ANK3 PE=1 SV=3
Unigene17857_TAEpaeTARAAPEI-5				ANR44_CHICK Serine/threonine-protein phosphatase 6 regulatory ankyrin repeat subunit B OS=Gallus gallus GN=ANKRD44 PE=2 SV=1
Unigene17857_TAEpaeTARAAPEI-5				ANK2_MOUSE Ankyrin-2 OS=Mus musculus GN=Ank2 PE=1 SV=2
Unigene17857_TAEpaeTARAAPEI-5				ANK2_HUMAN Ankyrin-2 OS=Homo sapiens GN=ANK2 PE=1 SV=3
Unigene17857_TAEpaeTARAAPEI-5				TNKS1_HUMAN Tankyrase-1 OS=Homo sapiens GN=TNKS PE=1 SV=2
Unigene17857_TAEpaeTARAAPEI-5				ANK1_HUMAN Ankyrin-1 OS=Homo sapiens GN=ANK1 PE=1 SV=3
Unigene17857_TAEpaeTARAAPEI-5				TNKS2_HUMAN Tankyrase-2 OS=Homo sapiens GN=TNKS2 PE=1 SV=1
Unigene17857_TAEpaeTARAAPEI-5				ANR52_MOUSE Serine/threonine-protein phosphatase 6 regulatory ankyrin repeat subunit C OS=Mus musculus GN=Ankrd52 PE=2 SV=1
Unigene17857_TAEpaeTARAAPEI-5				ANR52_CHICK Serine/threonine-protein phosphatase 6 regulatory ankyrin repeat subunit C OS=Gallus gallus GN=ANKRD52 PE=2 SV=1
Unigene17859_TAEpaeTARAAPEI-5				ERC6L_DANRE DNA excision repair protein ERCC-6-like OS=Danio rerio GN=ercc6l PE=1 SV=1
Unigene17859_TAEpaeTARAAPEI-5				ERC6L_MOUSE DNA excision repair protein ERCC-6-like OS=Mus musculus GN=Ercc6l PE=1 SV=1
Unigene17859_TAEpaeTARAAPEI-5				ERC6L_BOVIN DNA excision repair protein ERCC-6-like OS=Bos taurus GN=ERCC6L PE=2 SV=1
Unigene17859_TAEpaeTARAAPEI-5				ERC6L_HUMAN DNA excision repair protein ERCC-6-like OS=Homo sapiens GN=ERCC6L PE=1 SV=1
Unigene17859_TAEpaeTARAAPEI-5				RHP26_SCHPO DNA repair protein rhp26 OS=Schizosaccharomyces pombe GN=rhp26 PE=2 SV=1
Unigene17859_TAEpaeTARAAPEI-5				ERCC6_HUMAN DNA excision repair protein ERCC-6 OS=Homo sapiens GN=ERCC6 PE=1 SV=1
Unigene17859_TAEpaeTARAAPEI-5				RAD26_YEAST DNA repair and recombination protein RAD26 OS=Saccharomyces cerevisiae GN=RAD26 PE=1 SV=1
Unigene17859_TAEpaeTARAAPEI-5				BTAF1_HUMAN TATA-binding protein-associated factor 172 OS=Homo sapiens GN=BTAF1 PE=1 SV=2
Unigene17859_TAEpaeTARAAPEI-5				INO80_PHANO Putative DNA helicase INO80 OS=Phaeosphaeria nodorum GN=INO80 PE=3 SV=2
Unigene17859_TAEpaeTARAAPEI-5				INO80_NEUCR Putative DNA helicase ino-80 OS=Neurospora crassa GN=ino-80 PE=3 SV=3
Unigene17861_TAEpaeTARAAPEI-5				ASP_ANCCA Ancylostoma secreted protein OS=Ancylostoma caninum GN=ASP PE=2 SV=1
Unigene17861_TAEpaeTARAAPEI-5				INT6_DICDI Integrator complex subunit 6 homolog OS=Dictyostelium discoideum GN=ints6 PE=3 SV=2
Unigene17862_TAEpaeTARAAPEI-5				GLT1_YEAST Glutamate synthase [NADH] OS=Saccharomyces cerevisiae GN=GLT1 PE=1 SV=2
Unigene17862_TAEpaeTARAAPEI-5				GLSN_MEDSA Glutamate synthase [NADH], amyloplastic OS=Medicago sativa PE=1 SV=1
Unigene17862_TAEpaeTARAAPEI-5				GLT1_SCHPO Putative glutamate synthase [NADPH] OS=Schizosaccharomyces pombe GN=SPAPB1E7.07 PE=2 SV=1
Unigene17862_TAEpaeTARAAPEI-5				GLTB_SYNY3 Ferredoxin-dependent glutamate synthase 1 OS=Synechocystis sp. (strain PCC 6803) GN=gltB PE=1 SV=1
Unigene17862_TAEpaeTARAAPEI-5				GLTA_BACSU Glutamate synthase [NADPH] large chain OS=Bacillus subtilis GN=gltA PE=2 SV=3
Unigene17862_TAEpaeTARAAPEI-5				GLTB_PORPU Ferredoxin-dependent glutamate synthase OS=Porphyra purpurea GN=gltB PE=3 SV=1
Unigene17862_TAEpaeTARAAPEI-5				GLTB_SPIOL Ferredoxin-dependent glutamate synthase, chloroplastic OS=Spinacia oleracea PE=1 SV=3
Unigene17862_TAEpaeTARAAPEI-5				GLTB_PORYE Ferredoxin-dependent glutamate synthase OS=Porphyra yezoensis GN=gltB PE=3 SV=1
Unigene17862_TAEpaeTARAAPEI-5				GLTB_ANTSP Ferredoxin-dependent glutamate synthase OS=Antithamnion sp. GN=gltB PE=3 SV=1
Unigene17862_TAEpaeTARAAPEI-5				GLTB1_ARATH Ferredoxin-dependent glutamate synthase 1, chloroplastic OS=Arabidopsis thaliana GN=GLU1 PE=1 SV=2
Unigene17863_TAEpaeTARAAPEI-5				DYH5_HUMAN Dynein heavy chain 5, axonemal OS=Homo sapiens GN=DNAH5 PE=1 SV=3
Unigene17863_TAEpaeTARAAPEI-5				DYH5_MOUSE Dynein heavy chain 5, axonemal OS=Mus musculus GN=Dnah5 PE=1 SV=1
Unigene17863_TAEpaeTARAAPEI-5				DYH8_HUMAN Dynein heavy chain 8, axonemal OS=Homo sapiens GN=DNAH8 PE=1 SV=2
Unigene17863_TAEpaeTARAAPEI-5				DYH8_MOUSE Dynein heavy chain 8, axonemal OS=Mus musculus GN=Dnahc8 PE=2 SV=1
Unigene17863_TAEpaeTARAAPEI-5				DYHG_CHLRE Dynein gamma chain, flagellar outer arm OS=Chlamydomonas reinhardtii GN=ODA2 PE=1 SV=1
Unigene17863_TAEpaeTARAAPEI-5				DYH2_MOUSE Dynein heavy chain 2, axonemal OS=Mus musculus GN=Dnah2 PE=2 SV=1
Unigene17863_TAEpaeTARAAPEI-5				DYH10_HUMAN Dynein heavy chain 10, axonemal OS=Homo sapiens GN=DNAH10 PE=1 SV=3
Unigene17863_TAEpaeTARAAPEI-5				DYH1B_CHLRE Dynein-1-beta heavy chain, flagellar inner arm I1 complex OS=Chlamydomonas reinhardtii GN=DHC10 PE=1 SV=1
Unigene17863_TAEpaeTARAAPEI-5				DYH2_HUMAN Dynein heavy chain 2, axonemal OS=Homo sapiens GN=DNAH2 PE=1 SV=3
Unigene17863_TAEpaeTARAAPEI-5				DYHC_ANTCR Dynein beta chain, ciliary OS=Anthocidaris crassispina PE=1 SV=1
Unigene17865_TAEpaeTARAAPEI-5				ANT1_ONCVO Major antigen OS=Onchocerca volvulus GN=OVT1 PE=2 SV=2
Unigene17865_TAEpaeTARAAPEI-5				PUMA_PARUN 227 kDa spindle- and centromere-associated protein OS=Parascaris univalens GN=PUMA1 PE=2 SV=1
Unigene17865_TAEpaeTARAAPEI-5				NUF1_YEAST Protein NUF1 OS=Saccharomyces cerevisiae GN=NUF1 PE=1 SV=1
Unigene17865_TAEpaeTARAAPEI-5				LRRX1_DICDI Putative leucine-rich repeat-containing protein DDB_G0290503 OS=Dictyostelium discoideum GN=DDB_G0290503 PE=4 SV=1
Unigene17865_TAEpaeTARAAPEI-5				MYOJ_DICDI Myosin-J heavy chain OS=Dictyostelium discoideum GN=myoJ PE=4 SV=2
Unigene17865_TAEpaeTARAAPEI-5				MYH11_CHICK Myosin-11 OS=Gallus gallus GN=MYH11 PE=1 SV=4
Unigene17865_TAEpaeTARAAPEI-5				MYSP_SCHJA Paramyosin OS=Schistosoma japonicum PE=2 SV=2
Unigene17865_TAEpaeTARAAPEI-5				MYH11_RABIT Myosin-11 OS=Oryctolagus cuniculus GN=MYH11 PE=2 SV=2
Unigene17865_TAEpaeTARAAPEI-5				MFP1_TOBAC MAR-binding filament-like protein 1-1 OS=Nicotiana tabacum GN=MFP1-1 PE=2 SV=1
Unigene17865_TAEpaeTARAAPEI-5				MYH11_MOUSE Myosin-11 OS=Mus musculus GN=Myh11 PE=1 SV=1
Unigene17866_TAEpaeTARAAPEI-5				XYLT_DROME Xylosyltransferase oxt OS=Drosophila melanogaster GN=oxt PE=2 SV=1
Unigene17866_TAEpaeTARAAPEI-5				XYLT_DROPS Xylosyltransferase oxt OS=Drosophila pseudoobscura pseudoobscura GN=oxt PE=2 SV=1
Unigene17866_TAEpaeTARAAPEI-5				XYLT2_RAT Xylosyltransferase 2 OS=Rattus norvegicus GN=Xylt2 PE=2 SV=1
Unigene17866_TAEpaeTARAAPEI-5				XYLT_CIOSA Xylosyltransferase OS=Ciona savignyi GN=xt PE=2 SV=1
Unigene17866_TAEpaeTARAAPEI-5				XYLT2_MOUSE Xylosyltransferase 2 OS=Mus musculus GN=Xylt2 PE=2 SV=3
Unigene17866_TAEpaeTARAAPEI-5				XYLT_CIOIN Xylosyltransferase OS=Ciona intestinalis GN=xt PE=2 SV=1
Unigene17866_TAEpaeTARAAPEI-5				XYLT2_HUMAN Xylosyltransferase 2 OS=Homo sapiens GN=XYLT2 PE=2 SV=2
Unigene17866_TAEpaeTARAAPEI-5				XYLT2_CANFA Xylosyltransferase 2 OS=Canis familiaris GN=XYLT2 PE=2 SV=1
Unigene17866_TAEpaeTARAAPEI-5				XYLT_CAEBR Xylosyltransferase sqv-6 OS=Caenorhabditis briggsae GN=sqv-6 PE=2 SV=1
Unigene17866_TAEpaeTARAAPEI-5				XYLT2_PANTR Xylosyltransferase 2 OS=Pan troglodytes GN=XYLT2 PE=2 SV=1
Unigene17868_TAEpaeTARAAPEI-5				NED4L_MOUSE E3 ubiquitin-protein ligase NEDD4-like OS=Mus musculus GN=Nedd4l PE=1 SV=2
Unigene17868_TAEpaeTARAAPEI-5				NED4L_PONAB E3 ubiquitin-protein ligase NEDD4-like OS=Pongo abelii GN=NEDD4L PE=2 SV=1
Unigene17868_TAEpaeTARAAPEI-5				NED4L_HUMAN E3 ubiquitin-protein ligase NEDD4-like OS=Homo sapiens GN=NEDD4L PE=1 SV=2
Unigene17868_TAEpaeTARAAPEI-5				NEDD4_HUMAN E3 ubiquitin-protein ligase NEDD4 OS=Homo sapiens GN=NEDD4 PE=1 SV=2
Unigene17868_TAEpaeTARAAPEI-5				NEDD4_DROME E3 ubiquitin-protein ligase Nedd-4 OS=Drosophila melanogaster GN=Nedd4 PE=1 SV=2
Unigene17868_TAEpaeTARAAPEI-5				NEDD4_MOUSE E3 ubiquitin-protein ligase NEDD4 OS=Mus musculus GN=Nedd4 PE=1 SV=3
Unigene17868_TAEpaeTARAAPEI-5				NEDD4_RAT E3 ubiquitin-protein ligase NEDD4 OS=Rattus norvegicus GN=Nedd4 PE=1 SV=1
Unigene17868_TAEpaeTARAAPEI-5				RSP5_YEAST E3 ubiquitin-protein ligase RSP5 OS=Saccharomyces cerevisiae GN=RSP5 PE=1 SV=1
Unigene17868_TAEpaeTARAAPEI-5				PUB1_SCHPO E3 ubiquitin-protein ligase pub1 OS=Schizosaccharomyces pombe GN=pub1 PE=1 SV=2
Unigene17868_TAEpaeTARAAPEI-5				PUB3_SCHPO E3 ubiquitin-protein ligase pub3 OS=Schizosaccharomyces pombe GN=pub3 PE=2 SV=1
Unigene17869_TAEpaeTARAAPEI-5				FORE_DICDI Formin-E OS=Dictyostelium discoideum GN=forE PE=1 SV=1
Unigene17870_TAEpaeTARAAPEI-5				UAP1_CAEEL Probable UDP-N-acetylglucosamine pyrophosphorylase OS=Caenorhabditis elegans GN=C36A4.4 PE=2 SV=2
Unigene17870_TAEpaeTARAAPEI-5				UAP1_MOUSE UDP-N-acetylhexosamine pyrophosphorylase OS=Mus musculus GN=Uap1 PE=1 SV=1
Unigene17870_TAEpaeTARAAPEI-5				UAP1L_XENTR UDP-N-acetylhexosamine pyrophosphorylase-like protein 1 OS=Xenopus tropicalis GN=uap1l1 PE=2 SV=1
Unigene17870_TAEpaeTARAAPEI-5				UAP1_HUMAN UDP-N-acetylhexosamine pyrophosphorylase OS=Homo sapiens GN=UAP1 PE=1 SV=3
Unigene17870_TAEpaeTARAAPEI-5				UAP1_YEAST UDP-N-acetylglucosamine pyrophosphorylase OS=Saccharomyces cerevisiae GN=UAP1 PE=1 SV=1
Unigene17870_TAEpaeTARAAPEI-5				UAP1_CANAL UDP-N-acetylglucosamine pyrophosphorylase OS=Candida albicans GN=UAP1 PE=1 SV=1
Unigene17870_TAEpaeTARAAPEI-5				UAP1L_HUMAN UDP-N-acetylhexosamine pyrophosphorylase-like protein 1 OS=Homo sapiens GN=UAP1L1 PE=2 SV=2
Unigene17870_TAEpaeTARAAPEI-5				UAP1L_MOUSE UDP-N-acetylhexosamine pyrophosphorylase-like protein 1 OS=Mus musculus GN=Uap1l1 PE=2 SV=1
Unigene17870_TAEpaeTARAAPEI-5				UAP1L_DANRE UDP-N-acetylhexosamine pyrophosphorylase-like protein 1 OS=Danio rerio GN=uap1l1 PE=2 SV=1
Unigene17870_TAEpaeTARAAPEI-5				UAP1_ARATH Probable UDP-N-acetylglucosamine pyrophosphorylase OS=Arabidopsis thaliana GN=At2g35020 PE=2 SV=1
Unigene17873_TAEpaeTARAAPEI-5				F135B_XENLA Protein FAM135B OS=Xenopus laevis GN=fam135b PE=2 SV=1
Unigene17873_TAEpaeTARAAPEI-5				F135A_PONAB Protein FAM135A OS=Pongo abelii GN=FAM135A PE=2 SV=1
Unigene17873_TAEpaeTARAAPEI-5				F135B_MOUSE Protein FAM135B OS=Mus musculus GN=FAM135B PE=2 SV=3
Unigene17873_TAEpaeTARAAPEI-5				F135A_HUMAN Protein FAM135A OS=Homo sapiens GN=FAM135A PE=2 SV=2
Unigene17873_TAEpaeTARAAPEI-5				F135A_MOUSE Protein FAM135A OS=Mus musculus GN=Fam135a PE=2 SV=2
Unigene17873_TAEpaeTARAAPEI-5				F135B_HUMAN Protein FAM135B OS=Homo sapiens GN=FAM135B PE=2 SV=2
Unigene17874_TAEpaeTARAAPEI-5				SF3A3_HUMAN Splicing factor 3A subunit 3 OS=Homo sapiens GN=SF3A3 PE=1 SV=1
Unigene17874_TAEpaeTARAAPEI-5				SF3A3_MOUSE Splicing factor 3A subunit 3 OS=Mus musculus GN=Sf3a3 PE=2 SV=2
Unigene17874_TAEpaeTARAAPEI-5				NOI_DROME Splicing factor 3A subunit 3 OS=Drosophila melanogaster GN=noi PE=1 SV=1
Unigene17874_TAEpaeTARAAPEI-5				SAP61_SCHPO CWF complex protein sap61 OS=Schizosaccharomyces pombe GN=sap61 PE=1 SV=1
Unigene17874_TAEpaeTARAAPEI-5				PRP9_YEAST Pre-mRNA-splicing factor PRP9 OS=Saccharomyces cerevisiae GN=PRP9 PE=1 SV=1
Unigene17874_TAEpaeTARAAPEI-5				CA055_RAT UPF0667 protein C1orf55 homolog OS=Rattus norvegicus PE=2 SV=2
Unigene17874_TAEpaeTARAAPEI-5				CA055_XENLA UPF0667 protein C1orf55 homolog OS=Xenopus laevis PE=2 SV=1
Unigene17874_TAEpaeTARAAPEI-5				CA055_MOUSE UPF0667 protein C1orf55 homolog OS=Mus musculus PE=1 SV=1
Unigene17874_TAEpaeTARAAPEI-5				CA055_PONAB UPF0667 protein C1orf55 homolog OS=Pongo abelii PE=2 SV=1
Unigene17874_TAEpaeTARAAPEI-5				CA055_HUMAN UPF0667 protein C1orf55 OS=Homo sapiens GN=C1orf55 PE=1 SV=1
Unigene17876_TAEpaeTARAAPEI-5				THO4A_XENLA THO complex subunit 4-A OS=Xenopus laevis GN=thoc4-A PE=2 SV=1
Unigene17876_TAEpaeTARAAPEI-5				THOC4_TAEGU THO complex subunit 4 OS=Taeniopygia guttata GN=THOC4 PE=2 SV=1
Unigene17876_TAEpaeTARAAPEI-5				THOC4_XENTR THO complex subunit 4 OS=Xenopus tropicalis GN=thoc4 PE=2 SV=1
Unigene17876_TAEpaeTARAAPEI-5				THO4B_XENLA THO complex subunit 4-B OS=Xenopus laevis GN=thoc4-B PE=2 SV=1
Unigene17876_TAEpaeTARAAPEI-5				THOC4_BOVIN THO complex subunit 4 OS=Bos taurus GN=THOC4 PE=2 SV=1
Unigene17876_TAEpaeTARAAPEI-5				THOC4_HUMAN THO complex subunit 4 OS=Homo sapiens GN=THOC4 PE=1 SV=3
Unigene17876_TAEpaeTARAAPEI-5				THOC4_MOUSE THO complex subunit 4 OS=Mus musculus GN=Thoc4 PE=1 SV=3
Unigene17876_TAEpaeTARAAPEI-5				REFP2_MOUSE RNA and export factor-binding protein 2 OS=Mus musculus GN=Refbp2 PE=1 SV=1
Unigene17876_TAEpaeTARAAPEI-5				YRA1_YEAST RNA annealing protein YRA1 OS=Saccharomyces cerevisiae GN=YRA1 PE=1 SV=2
Unigene17876_TAEpaeTARAAPEI-5				YBLC_SCHPO Uncharacterized RNA-binding protein C106.12c OS=Schizosaccharomyces pombe GN=SPBC106.12c PE=2 SV=1
Unigene17879_TAEpaeTARAAPEI-5				LYST_BOVIN Lysosomal-trafficking regulator OS=Bos taurus GN=LYST PE=1 SV=1
Unigene17879_TAEpaeTARAAPEI-5				LVSA_DICDI BEACH domain-containing protein lvsA OS=Dictyostelium discoideum GN=lvsA PE=4 SV=2
Unigene17879_TAEpaeTARAAPEI-5				LYST_HUMAN Lysosomal-trafficking regulator OS=Homo sapiens GN=LYST PE=1 SV=3
Unigene17879_TAEpaeTARAAPEI-5				LYST_MOUSE Lysosomal-trafficking regulator OS=Mus musculus GN=Lyst PE=1 SV=1
Unigene17879_TAEpaeTARAAPEI-5				LVSB_DICDI BEACH domain-containing protein lvsB OS=Dictyostelium discoideum GN=lvsB PE=4 SV=1
Unigene17879_TAEpaeTARAAPEI-5				WDFY3_HUMAN WD repeat and FYVE domain-containing protein 3 OS=Homo sapiens GN=WDFY3 PE=1 SV=2
Unigene17879_TAEpaeTARAAPEI-5				WDFY3_MOUSE WD repeat and FYVE domain-containing protein 3 OS=Mus musculus GN=Wdfy3 PE=1 SV=1
Unigene17879_TAEpaeTARAAPEI-5				NBEA_DROME Neurobeachin OS=Drosophila melanogaster GN=rg PE=1 SV=2
Unigene17879_TAEpaeTARAAPEI-5				NBEA_MOUSE Neurobeachin OS=Mus musculus GN=Nbea PE=1 SV=1
Unigene17879_TAEpaeTARAAPEI-5				LVSC_DICDI BEACH domain-containing protein lvsC OS=Dictyostelium discoideum GN=lvsC PE=4 SV=2
Unigene17880_TAEpaeTARAAPEI-5				BIN2_CHICK Bridging integrator 2 OS=Gallus gallus GN=BIN2 PE=2 SV=1
Unigene17880_TAEpaeTARAAPEI-5				AMPH_HUMAN Amphiphysin OS=Homo sapiens GN=AMPH PE=1 SV=1
Unigene17880_TAEpaeTARAAPEI-5				BIN2_RAT Bridging integrator 2 OS=Rattus norvegicus GN=Bin2 PE=2 SV=1
Unigene17880_TAEpaeTARAAPEI-5				BIN2_HUMAN Bridging integrator 2 OS=Homo sapiens GN=BIN2 PE=1 SV=3
Unigene17880_TAEpaeTARAAPEI-5				AMPH_MOUSE Amphiphysin OS=Mus musculus GN=Amph PE=1 SV=1
Unigene17880_TAEpaeTARAAPEI-5				AMPH_RAT Amphiphysin OS=Rattus norvegicus GN=Amph PE=1 SV=1
Unigene17880_TAEpaeTARAAPEI-5				AMPH_CHICK Amphiphysin OS=Gallus gallus GN=AMPH PE=2 SV=1
Unigene17880_TAEpaeTARAAPEI-5				BIN1_HUMAN Myc box-dependent-interacting protein 1 OS=Homo sapiens GN=BIN1 PE=1 SV=1
Unigene17880_TAEpaeTARAAPEI-5				BIN1_RAT Myc box-dependent-interacting protein 1 OS=Rattus norvegicus GN=Bin1 PE=1 SV=1
Unigene17880_TAEpaeTARAAPEI-5				BIN1_MOUSE Myc box-dependent-interacting protein 1 OS=Mus musculus GN=Bin1 PE=1 SV=1
Unigene17881_TAEpaeTARAAPEI-5				PERQ1_DROME PERQ amino acid-rich with GYF domain-containing protein CG11148 OS=Drosophila melanogaster GN=CG11148 PE=1 SV=1
Unigene17881_TAEpaeTARAAPEI-5				PERQ2_MOUSE PERQ amino acid-rich with GYF domain-containing protein 2 OS=Mus musculus GN=Gigyf2 PE=1 SV=2
Unigene17881_TAEpaeTARAAPEI-5				PERQ2_HUMAN PERQ amino acid-rich with GYF domain-containing protein 2 OS=Homo sapiens GN=GIGYF2 PE=1 SV=1
Unigene17881_TAEpaeTARAAPEI-5				PERQ2_DANRE PERQ amino acid-rich with GYF domain-containing protein 2 OS=Danio rerio GN=gigyf2 PE=2 SV=1
Unigene17881_TAEpaeTARAAPEI-5				MPD2_SCHPO GYF domain-containing protein mpd2 OS=Schizosaccharomyces pombe GN=mpd2 PE=1 SV=1
Unigene17881_TAEpaeTARAAPEI-5				EIF3A_MAGGR Eukaryotic translation initiation factor 3 subunit A OS=Magnaporthe grisea GN=TIF32 PE=3 SV=1
Unigene17881_TAEpaeTARAAPEI-5				NST1_CANAL Stress response protein NST1 OS=Candida albicans GN=NST1 PE=3 SV=1
Unigene17881_TAEpaeTARAAPEI-5				K1211_DANRE Uncharacterized protein KIAA1211 homolog OS=Danio rerio GN=si:dkeyp-117h8.2 PE=4 SV=3
Unigene17881_TAEpaeTARAAPEI-5				PERQ1_MOUSE PERQ amino acid-rich with GYF domain-containing protein 1 OS=Mus musculus GN=Gigyf1 PE=1 SV=2
Unigene17881_TAEpaeTARAAPEI-5				PERQ1_HUMAN PERQ amino acid-rich with GYF domain-containing protein 1 OS=Homo sapiens GN=GIGYF1 PE=1 SV=2
Unigene17882_TAEpaeTARAAPEI-5				WDFY3_MOUSE WD repeat and FYVE domain-containing protein 3 OS=Mus musculus GN=Wdfy3 PE=1 SV=1
Unigene17882_TAEpaeTARAAPEI-5				WDFY3_HUMAN WD repeat and FYVE domain-containing protein 3 OS=Homo sapiens GN=WDFY3 PE=1 SV=2
Unigene17882_TAEpaeTARAAPEI-5				WDFY4_HUMAN Protein WDFY4 OS=Homo sapiens GN=WDFY4 PE=1 SV=3
Unigene17882_TAEpaeTARAAPEI-5				LVSA_DICDI BEACH domain-containing protein lvsA OS=Dictyostelium discoideum GN=lvsA PE=4 SV=2
Unigene17883_TAEpaeTARAAPEI-5				MIPT3_DANRE TRAF3-interacting protein 1 OS=Danio rerio GN=traf3ip1 PE=2 SV=1
Unigene17883_TAEpaeTARAAPEI-5				MIPT3_RAT TRAF3-interacting protein 1 OS=Rattus norvegicus GN=Traf3ip1 PE=2 SV=1
Unigene17883_TAEpaeTARAAPEI-5				MIPT3_HUMAN TRAF3-interacting protein 1 OS=Homo sapiens GN=TRAF3IP1 PE=1 SV=1
Unigene17883_TAEpaeTARAAPEI-5				MIPT3_MOUSE TRAF3-interacting protein 1 OS=Mus musculus GN=Traf3ip1 PE=1 SV=2
Unigene17884_TAEpaeTARAAPEI-5				FANCM_HUMAN Fanconi anemia group M protein OS=Homo sapiens GN=FANCM PE=1 SV=2
Unigene17884_TAEpaeTARAAPEI-5				FANCM_MOUSE Fanconi anemia group M protein homolog OS=Mus musculus GN=Fancm PE=1 SV=3
Unigene17884_TAEpaeTARAAPEI-5				MPH1_ASPCL ATP-dependent DNA helicase mph1 OS=Aspergillus clavatus GN=mph1 PE=3 SV=1
Unigene17884_TAEpaeTARAAPEI-5				MPH1_NEOFI ATP-dependent DNA helicase MPH1 OS=Neosartorya fischeri (strain ATCC 1020 / DSM 3700 / FGSC A1164 / NRRL 181) GN=mph1 PE=3 SV=1
Unigene17884_TAEpaeTARAAPEI-5				MPH1_ASPFU ATP-dependent DNA helicase mph1 OS=Aspergillus fumigatus GN=mph1 PE=3 SV=1
Unigene17884_TAEpaeTARAAPEI-5				MPH1_ASPFC ATP-dependent DNA helicase mph1 OS=Aspergillus fumigatus (strain CEA10 / CBS 144.89 / FGSC A1163) GN=mph1 PE=3 SV=1
Unigene17884_TAEpaeTARAAPEI-5				MPH1_ASPOR ATP-dependent DNA helicase mph1 OS=Aspergillus oryzae GN=mph1 PE=3 SV=2
Unigene17884_TAEpaeTARAAPEI-5				MPH1_ASPTN ATP-dependent DNA helicase mph1 OS=Aspergillus terreus (strain NIH 2624 / FGSC A1156) GN=mph1 PE=3 SV=2
Unigene17884_TAEpaeTARAAPEI-5				MPH1_SCLS1 ATP-dependent DNA helicase mph1 OS=Sclerotinia sclerotiorum (strain ATCC 18683 / 1980 / Ss-1) GN=mph1 PE=3 SV=1
Unigene17884_TAEpaeTARAAPEI-5				MPH1_MAGGR ATP-dependent DNA helicase MPH1 OS=Magnaporthe grisea GN=MPH1 PE=3 SV=1
Unigene17886_TAEpaeTARAAPEI-5				GLYG_HUMAN Glycogenin-1 OS=Homo sapiens GN=GYG1 PE=1 SV=4
Unigene17886_TAEpaeTARAAPEI-5				GLYG_RABIT Glycogenin-1 OS=Oryctolagus cuniculus GN=GYG1 PE=1 SV=3
Unigene17886_TAEpaeTARAAPEI-5				GLYG_RAT Glycogenin-1 OS=Rattus norvegicus GN=Gyg1 PE=2 SV=4
Unigene17886_TAEpaeTARAAPEI-5				GLYG_MOUSE Glycogenin-1 OS=Mus musculus GN=Gyg1 PE=2 SV=3
Unigene17886_TAEpaeTARAAPEI-5				GLYG2_HUMAN Glycogenin-2 OS=Homo sapiens GN=GYG2 PE=1 SV=2
Unigene17886_TAEpaeTARAAPEI-5				GLG2_YEAST Glycogenin-2 OS=Saccharomyces cerevisiae GN=GLG2 PE=1 SV=1
Unigene17886_TAEpaeTARAAPEI-5				GLG1_YEAS7 Glycogenin-1 OS=Saccharomyces cerevisiae (strain YJM789) GN=GLG1 PE=2 SV=2
Unigene17886_TAEpaeTARAAPEI-5				GLG2_YEAS7 Glycogenin-2 OS=Saccharomyces cerevisiae (strain YJM789) GN=GLG2 PE=3 SV=1
Unigene17886_TAEpaeTARAAPEI-5				GLG1_YEAST Glycogenin-1 OS=Saccharomyces cerevisiae GN=GLG1 PE=1 SV=4
Unigene17886_TAEpaeTARAAPEI-5				YR707_MIMIV Uncharacterized protein R707 OS=Acanthamoeba polyphaga mimivirus GN=MIMI_R707 PE=4 SV=1
Unigene17887_TAEpaeTARAAPEI-5				ARP6_MOUSE Actin-related protein 6 OS=Mus musculus GN=Actr6 PE=2 SV=2
Unigene17887_TAEpaeTARAAPEI-5				ARP6_HUMAN Actin-related protein 6 OS=Homo sapiens GN=ACTR6 PE=2 SV=1
Unigene17887_TAEpaeTARAAPEI-5				ARP6_CHICK Actin-related protein 6 OS=Gallus gallus GN=ACTR6 PE=2 SV=1
Unigene17887_TAEpaeTARAAPEI-5				ARP6_DROME Actin-like protein 13E OS=Drosophila melanogaster GN=Actr13E PE=1 SV=1
Unigene17887_TAEpaeTARAAPEI-5				ARP6_SCHPO Actin-like protein arp6 OS=Schizosaccharomyces pombe GN=arp6 PE=2 SV=1
Unigene17887_TAEpaeTARAAPEI-5				ARP6_CRYNE Actin-like protein ARP6 OS=Cryptococcus neoformans GN=ARP6 PE=3 SV=1
Unigene17887_TAEpaeTARAAPEI-5				ARP6_NEUCR Actin-like protein arp-6 OS=Neurospora crassa GN=arp-6 PE=3 SV=1
Unigene17887_TAEpaeTARAAPEI-5				ARP6_CAEEL Actin-like protein C08B11.6 OS=Caenorhabditis elegans GN=C08B11.6 PE=2 SV=3
Unigene17887_TAEpaeTARAAPEI-5				ARP6_EMENI Actin-like protein arp6 OS=Emericella nidulans GN=arp6 PE=3 SV=1
Unigene17887_TAEpaeTARAAPEI-5				ARP6_ASPFU Actin-like protein arp6 OS=Aspergillus fumigatus GN=arp6 PE=3 SV=1
Unigene17893_TAEpaeTARAAPEI-5				SYNJ1_HUMAN Synaptojanin-1 OS=Homo sapiens GN=SYNJ1 PE=1 SV=2
Unigene17893_TAEpaeTARAAPEI-5				SYNJ1_BOVIN Synaptojanin-1 (Fragment) OS=Bos taurus GN=SYNJ1 PE=1 SV=2
Unigene17893_TAEpaeTARAAPEI-5				SYNJ1_MOUSE Synaptojanin-1 OS=Mus musculus GN=Synj1 PE=1 SV=3
Unigene17893_TAEpaeTARAAPEI-5				SYNJ1_RAT Synaptojanin-1 OS=Rattus norvegicus GN=Synj1 PE=1 SV=3
Unigene17893_TAEpaeTARAAPEI-5				SYNJ2_HUMAN Synaptojanin-2 OS=Homo sapiens GN=SYNJ2 PE=1 SV=3
Unigene17893_TAEpaeTARAAPEI-5				SYNJ2_MOUSE Synaptojanin-2 OS=Mus musculus GN=Synj2 PE=2 SV=2
Unigene17893_TAEpaeTARAAPEI-5				SYNJ2_RAT Synaptojanin-2 OS=Rattus norvegicus GN=Synj2 PE=1 SV=2
Unigene17893_TAEpaeTARAAPEI-5				I5P2_HUMAN Type II inositol-1,4,5-trisphosphate 5-phosphatase OS=Homo sapiens GN=INPP5B PE=1 SV=3
Unigene17893_TAEpaeTARAAPEI-5				OCRL_HUMAN Inositol polyphosphate 5-phosphatase OCRL-1 OS=Homo sapiens GN=OCRL PE=1 SV=3
Unigene17893_TAEpaeTARAAPEI-5				IP5P2_ARATH Type I inositol-1,4,5-trisphosphate 5-phosphatase 2 OS=Arabidopsis thaliana GN=IP5P2 PE=1 SV=2
Unigene17895_TAEpaeTARAAPEI-5				HBX3_ECHGR Homeobox protein EgHBX3 (Fragment) OS=Echinococcus granulosus GN=HBX3 PE=3 SV=2
Unigene17895_TAEpaeTARAAPEI-5				NKX22_MOUSE Homeobox protein Nkx-2.2 OS=Mus musculus GN=Nkx2-2 PE=1 SV=2
Unigene17895_TAEpaeTARAAPEI-5				NKX22_MESAU Homeobox protein Nkx-2.2 OS=Mesocricetus auratus GN=NKX2-2 PE=2 SV=1
Unigene17895_TAEpaeTARAAPEI-5				NKX22_HUMAN Homeobox protein Nkx-2.2 OS=Homo sapiens GN=NKX2-2 PE=2 SV=1
Unigene17895_TAEpaeTARAAPEI-5				DTH1_DUGTI Homeobox protein DTH-1 OS=Dugesia tigrina GN=DTH-1 PE=2 SV=2
Unigene17895_TAEpaeTARAAPEI-5				TITF1_CANFA Thyroid transcription factor 1 OS=Canis familiaris GN=TITF1 PE=2 SV=1
Unigene17895_TAEpaeTARAAPEI-5				NKX28_MOUSE Homeobox protein Nkx-2.8 OS=Mus musculus GN=Nkx2-8 PE=2 SV=1
Unigene17895_TAEpaeTARAAPEI-5				NKX24_MOUSE Homeobox protein Nkx-2.4 OS=Mus musculus GN=Nkx2-4 PE=2 SV=2
Unigene17895_TAEpaeTARAAPEI-5				NKX24_HUMAN Homeobox protein Nkx-2.4 OS=Homo sapiens GN=NKX2-4 PE=2 SV=3
Unigene17895_TAEpaeTARAAPEI-5				NKX21_RAT Homeobox protein Nkx-2.1 OS=Rattus norvegicus GN=Nkx2-1 PE=1 SV=1
Unigene17896_TAEpaeTARAAPEI-5				PCD18_MOUSE Protocadherin 18 OS=Mus musculus GN=Pcdh18 PE=1 SV=2
Unigene17896_TAEpaeTARAAPEI-5				PCD18_BOVIN Protocadherin-18 OS=Bos taurus GN=PCDH18 PE=2 SV=1
Unigene17896_TAEpaeTARAAPEI-5				PCD18_HUMAN Protocadherin-18 OS=Homo sapiens GN=PCDH18 PE=2 SV=3
Unigene17896_TAEpaeTARAAPEI-5				PCDAD_PANTR Protocadherin alpha-13 OS=Pan troglodytes GN=PCDHA13 PE=3 SV=1
Unigene17896_TAEpaeTARAAPEI-5				PCDAD_HUMAN Protocadherin alpha-13 OS=Homo sapiens GN=PCDHA13 PE=2 SV=1
Unigene17896_TAEpaeTARAAPEI-5				PCDA1_HUMAN Protocadherin alpha-1 OS=Homo sapiens GN=PCDHA1 PE=1 SV=1
Unigene17896_TAEpaeTARAAPEI-5				PCDA2_PANTR Protocadherin alpha-2 OS=Pan troglodytes GN=PCDHA2 PE=3 SV=1
Unigene17896_TAEpaeTARAAPEI-5				PCDG1_PANTR Protocadherin gamma-A1 OS=Pan troglodytes GN=PCDHGA1 PE=3 SV=1
Unigene17896_TAEpaeTARAAPEI-5				PCDA2_HUMAN Protocadherin alpha-2 OS=Homo sapiens GN=PCDHA2 PE=1 SV=1
Unigene17896_TAEpaeTARAAPEI-5				PCDG5_HUMAN Protocadherin gamma-A5 OS=Homo sapiens GN=PCDHGA5 PE=2 SV=1
Unigene17897_TAEpaeTARAAPEI-5				PRC1_HUMAN Protein regulator of cytokinesis 1 OS=Homo sapiens GN=PRC1 PE=1 SV=2
Unigene17898_TAEpaeTARAAPEI-5				TFP11_PIG Tuftelin-interacting protein 11 OS=Sus scrofa GN=TFIP11 PE=2 SV=1
Unigene17898_TAEpaeTARAAPEI-5				TFP11_MOUSE Tuftelin-interacting protein 11 OS=Mus musculus GN=Tfip11 PE=1 SV=1
Unigene17898_TAEpaeTARAAPEI-5				TFP11_RAT Tuftelin-interacting protein 11 OS=Rattus norvegicus GN=Tfip11 PE=2 SV=1
Unigene17898_TAEpaeTARAAPEI-5				TFP11_MACMU Tuftelin-interacting protein 11 OS=Macaca mulatta GN=TFIP11 PE=2 SV=1
Unigene17898_TAEpaeTARAAPEI-5				TFP11_MACFA Tuftelin-interacting protein 11 OS=Macaca fascicularis GN=TFIP11 PE=2 SV=1
Unigene17898_TAEpaeTARAAPEI-5				TFP11_HUMAN Tuftelin-interacting protein 11 OS=Homo sapiens GN=TFIP11 PE=1 SV=1
Unigene17898_TAEpaeTARAAPEI-5				TFP11_CANFA Tuftelin-interacting protein 11 OS=Canis familiaris GN=TFIP11 PE=2 SV=1
Unigene17898_TAEpaeTARAAPEI-5				TFP11_PANTR Tuftelin-interacting protein 11 OS=Pan troglodytes GN=TFIP11 PE=2 SV=1
Unigene17898_TAEpaeTARAAPEI-5				TFP11_XENTR Tuftelin-interacting protein 11 OS=Xenopus tropicalis GN=tfip11 PE=2 SV=2
Unigene17898_TAEpaeTARAAPEI-5				TFP11_RABIT Tuftelin-interacting protein 11 OS=Oryctolagus cuniculus GN=TFIP11 PE=2 SV=1
Unigene17901_TAEpaeTARAAPEI-5				MYH11_CHICK Myosin-11 OS=Gallus gallus GN=MYH11 PE=1 SV=4
Unigene17901_TAEpaeTARAAPEI-5				EPS15_HUMAN Epidermal growth factor receptor substrate 15 OS=Homo sapiens GN=EPS15 PE=1 SV=2
Unigene17901_TAEpaeTARAAPEI-5				MYS2_DICDI Myosin-2 heavy chain OS=Dictyostelium discoideum GN=mhcA PE=1 SV=3
Unigene17901_TAEpaeTARAAPEI-5				MYH4_RABIT Myosin-4 OS=Oryctolagus cuniculus GN=MYH4 PE=2 SV=1
Unigene17901_TAEpaeTARAAPEI-5				GOGA4_MOUSE Golgin subfamily A member 4 OS=Mus musculus GN=Golga4 PE=1 SV=2
Unigene17901_TAEpaeTARAAPEI-5				MYSS_RABIT Myosin heavy chain, skeletal muscle (Fragments) OS=Oryctolagus cuniculus PE=1 SV=2
Unigene17901_TAEpaeTARAAPEI-5				MYSP_SCHJA Paramyosin OS=Schistosoma japonicum PE=2 SV=2
Unigene17901_TAEpaeTARAAPEI-5				MYH7_MESAU Myosin-7 OS=Mesocricetus auratus GN=MYH7 PE=2 SV=2
Unigene17901_TAEpaeTARAAPEI-5				MYH1_HORSE Myosin-1 OS=Equus caballus GN=MYH1 PE=2 SV=1
Unigene17901_TAEpaeTARAAPEI-5				MFP1_TOBAC MAR-binding filament-like protein 1-1 OS=Nicotiana tabacum GN=MFP1-1 PE=2 SV=1
Unigene17905_TAEpaeTARAAPEI-5				Y6503_DICDI Uncharacterized protein DDB_G0274915 OS=Dictyostelium discoideum GN=DDB_G0274915 PE=4 SV=2
Unigene17905_TAEpaeTARAAPEI-5				MUC19_MOUSE Mucin-19 OS=Mus musculus GN=Muc19 PE=2 SV=2
Unigene17905_TAEpaeTARAAPEI-5				NU214_HUMAN Nuclear pore complex protein Nup214 OS=Homo sapiens GN=NUP214 PE=1 SV=2
Unigene17905_TAEpaeTARAAPEI-5				NU214_MOUSE Nuclear pore complex protein Nup214 OS=Mus musculus GN=Nup214 PE=1 SV=2
Unigene17905_TAEpaeTARAAPEI-5				NUP98_DICDI Nuclear pore complex protein Nup98-Nup96 OS=Dictyostelium discoideum GN=nup98 PE=3 SV=1
Unigene17905_TAEpaeTARAAPEI-5				NU214_DROME Nuclear pore complex protein Nup214 OS=Drosophila melanogaster GN=Nup214 PE=1 SV=2
Unigene17905_TAEpaeTARAAPEI-5				YL61_SCHPO Uncharacterized serine/threonine-rich protein PB15E9.01c OS=Schizosaccharomyces pombe GN=SPAPB15E9.01c PE=2 SV=2
Unigene17905_TAEpaeTARAAPEI-5				PO121_MOUSE Nuclear envelope pore membrane protein POM 121 OS=Mus musculus GN=Pom121 PE=1 SV=2
Unigene17905_TAEpaeTARAAPEI-5				MUC5A_HUMAN Mucin-5AC (Fragments) OS=Homo sapiens GN=MUC5AC PE=1 SV=3
Unigene17905_TAEpaeTARAAPEI-5				NU116_YEAST Nucleoporin NUP116/NSP116 OS=Saccharomyces cerevisiae GN=NUP116 PE=1 SV=2
Unigene17908_TAEpaeTARAAPEI-5				MED13_CAEBR Mediator of RNA polymerase II transcription subunit 13 OS=Caenorhabditis briggsae GN=let-19 PE=3 SV=1
Unigene17908_TAEpaeTARAAPEI-5				MED13_CAEEL Mediator of RNA polymerase II transcription subunit 13 OS=Caenorhabditis elegans GN=let-19 PE=1 SV=3
Unigene17908_TAEpaeTARAAPEI-5				MED13_DROME Mediator of RNA polymerase II transcription subunit 13 OS=Drosophila melanogaster GN=skd PE=1 SV=1
Unigene17908_TAEpaeTARAAPEI-5				MED13_MOUSE Mediator of RNA polymerase II transcription subunit 13 OS=Mus musculus GN=Med13 PE=2 SV=1
Unigene17908_TAEpaeTARAAPEI-5				MED13_HUMAN Mediator of RNA polymerase II transcription subunit 13 OS=Homo sapiens GN=MED13 PE=1 SV=2
Unigene17908_TAEpaeTARAAPEI-5				MD13L_DANRE Mediator of RNA polymerase II transcription subunit 13-like OS=Danio rerio GN=zgc:153454 PE=2 SV=1
Unigene17908_TAEpaeTARAAPEI-5				MD13L_HUMAN Mediator of RNA polymerase II transcription subunit 13-like OS=Homo sapiens GN=MED13L PE=1 SV=1
Unigene17908_TAEpaeTARAAPEI-5				MD13L_MOUSE Mediator of RNA polymerase II transcription subunit 13-like OS=Mus musculus GN=Med13l PE=1 SV=2
Unigene17909_TAEpaeTARAAPEI-5				ANK1_MOUSE Ankyrin-1 OS=Mus musculus GN=Ank1 PE=1 SV=2
Unigene17909_TAEpaeTARAAPEI-5				ANK1_HUMAN Ankyrin-1 OS=Homo sapiens GN=ANK1 PE=1 SV=3
Unigene17909_TAEpaeTARAAPEI-5				ANK3_HUMAN Ankyrin-3 OS=Homo sapiens GN=ANK3 PE=1 SV=3
Unigene17909_TAEpaeTARAAPEI-5				MYPT2_HUMAN Protein phosphatase 1 regulatory subunit 12B OS=Homo sapiens GN=PPP1R12B PE=1 SV=2
Unigene17909_TAEpaeTARAAPEI-5				BARD1_HUMAN BRCA1-associated RING domain protein 1 OS=Homo sapiens GN=BARD1 PE=1 SV=2
Unigene17909_TAEpaeTARAAPEI-5				ANKK1_HUMAN Ankyrin repeat and protein kinase domain-containing protein 1 OS=Homo sapiens GN=ANKK1 PE=1 SV=1
Unigene17909_TAEpaeTARAAPEI-5				ANK2_HUMAN Ankyrin-2 OS=Homo sapiens GN=ANK2 PE=1 SV=3
Unigene17909_TAEpaeTARAAPEI-5				HACE1_HUMAN E3 ubiquitin-protein ligase HACE1 OS=Homo sapiens GN=HACE1 PE=1 SV=2
Unigene17909_TAEpaeTARAAPEI-5				ANR54_DANRE Ankyrin repeat domain-containing protein 54 OS=Danio rerio GN=ankrd54 PE=2 SV=1
Unigene17909_TAEpaeTARAAPEI-5				MYPT2_MOUSE Protein phosphatase 1 regulatory subunit 12B OS=Mus musculus GN=Ppp1r12b PE=1 SV=2
Unigene17910_TAEpaeTARAAPEI-5				NUP93_XENTR Nuclear pore complex protein Nup93 OS=Xenopus tropicalis GN=nup93 PE=2 SV=1
Unigene17910_TAEpaeTARAAPEI-5				NUP93_XENLA Nuclear pore complex protein Nup93 OS=Xenopus laevis GN=nup93 PE=2 SV=1
Unigene17910_TAEpaeTARAAPEI-5				NUP93_RAT Nuclear pore complex protein Nup93 OS=Rattus norvegicus GN=Nup93 PE=2 SV=1
Unigene17910_TAEpaeTARAAPEI-5				NUP93_PONAB Nuclear pore complex protein Nup93 OS=Pongo abelii GN=NUP93 PE=2 SV=2
Unigene17910_TAEpaeTARAAPEI-5				NUP93_MOUSE Nuclear pore complex protein Nup93 OS=Mus musculus GN=Nup93 PE=2 SV=1
Unigene17910_TAEpaeTARAAPEI-5				NUP93_HUMAN Nuclear pore complex protein Nup93 OS=Homo sapiens GN=NUP93 PE=1 SV=2
Unigene17910_TAEpaeTARAAPEI-5				NUP93_BOVIN Nuclear pore complex protein Nup93 OS=Bos taurus GN=NUP93 PE=2 SV=1
Unigene17910_TAEpaeTARAAPEI-5				NUP93_DANRE Nuclear pore complex protein Nup93 OS=Danio rerio GN=dye PE=2 SV=1
Unigene17910_TAEpaeTARAAPEI-5				MUG87_SCHPO Meiotically up-regulated gene 87 protein OS=Schizosaccharomyces pombe GN=mug87 PE=1 SV=1
Unigene17910_TAEpaeTARAAPEI-5				NIC96_YEAST Nucleoporin NIC96 OS=Saccharomyces cerevisiae GN=NIC96 PE=1 SV=2
Unigene17912_TAEpaeTARAAPEI-5				FH14_ARATH Formin-like protein 14 OS=Arabidopsis thaliana GN=FH14 PE=2 SV=3
Unigene17912_TAEpaeTARAAPEI-5				FH3_ORYSJ Formin-like protein 3 OS=Oryza sativa subsp. japonica GN=FH3 PE=2 SV=2
Unigene17912_TAEpaeTARAAPEI-5				FH7_ORYSJ Formin-like protein 7 OS=Oryza sativa subsp. japonica GN=FH7 PE=2 SV=2
Unigene17912_TAEpaeTARAAPEI-5				FH18_ARATH Formin-like protein 18 OS=Arabidopsis thaliana GN=FH18 PE=2 SV=2
Unigene17912_TAEpaeTARAAPEI-5				VRP1_YEAST Verprolin OS=Saccharomyces cerevisiae GN=VRP1 PE=1 SV=2
Unigene17912_TAEpaeTARAAPEI-5				FH13_ARATH Formin-like protein 13 OS=Arabidopsis thaliana GN=FH13 PE=2 SV=2
Unigene17912_TAEpaeTARAAPEI-5				FH20_ARATH Formin-like protein 20 OS=Arabidopsis thaliana GN=FH20 PE=2 SV=2
Unigene17912_TAEpaeTARAAPEI-5				FH5_ORYSJ Formin-like protein 5 OS=Oryza sativa subsp. japonica GN=FH5 PE=2 SV=2
Unigene17912_TAEpaeTARAAPEI-5				WIPF1_HUMAN WAS/WASL-interacting protein family member 1 OS=Homo sapiens GN=WIPF1 PE=1 SV=2
Unigene17912_TAEpaeTARAAPEI-5				FMN1_MOUSE Formin-1 OS=Mus musculus GN=Fmn1 PE=1 SV=2
Unigene17914_TAEpaeTARAAPEI-5				UB2R2_RABIT Ubiquitin-conjugating enzyme E2 R2 OS=Oryctolagus cuniculus GN=UBE2R2 PE=2 SV=1
Unigene17914_TAEpaeTARAAPEI-5				UB2R2_MOUSE Ubiquitin-conjugating enzyme E2 R2 OS=Mus musculus GN=Ube2r2 PE=2 SV=1
Unigene17914_TAEpaeTARAAPEI-5				UB2R2_HUMAN Ubiquitin-conjugating enzyme E2 R2 OS=Homo sapiens GN=UBE2R2 PE=1 SV=1
Unigene17914_TAEpaeTARAAPEI-5				UB2R1_HUMAN Ubiquitin-conjugating enzyme E2 R1 OS=Homo sapiens GN=CDC34 PE=1 SV=2
Unigene17914_TAEpaeTARAAPEI-5				UB2R1_MOUSE Ubiquitin-conjugating enzyme E2 R1 OS=Mus musculus GN=Cdc34 PE=1 SV=1
Unigene17914_TAEpaeTARAAPEI-5				UBC_ASFWA Ubiquitin-conjugating enzyme E2 OS=African swine fever virus (isolate Warthog/Namibia/Wart80/1980) GN=UBC PE=2 SV=1
Unigene17914_TAEpaeTARAAPEI-5				UBC_ASFP4 Ubiquitin-conjugating enzyme E2 OS=African swine fever virus (isolate Tick/South Africa/Pretoriuskop Pr4/1996) GN=UBC PE=2 SV=1
Unigene17914_TAEpaeTARAAPEI-5				UBC_ASFM2 Ubiquitin-conjugating enzyme E2 OS=African swine fever virus (isolate Tick/Malawi/Lil 20-1/1983) GN=UBC PE=2 SV=1
Unigene17914_TAEpaeTARAAPEI-5				UBC14_ARATH Ubiquitin-conjugating enzyme E2 14 OS=Arabidopsis thaliana GN=UBC14 PE=2 SV=1
Unigene17914_TAEpaeTARAAPEI-5				UBC_ASFB7 Ubiquitin-conjugating enzyme E2 OS=African swine fever virus (strain Badajoz 1971 Vero-adapted) GN=UBC PE=2 SV=1
Unigene17916_TAEpaeTARAAPEI-5				ELP2_MOUSE Elongator complex protein 2 OS=Mus musculus GN=Elp2 PE=1 SV=1
Unigene17916_TAEpaeTARAAPEI-5				ELP2_HUMAN Elongator complex protein 2 OS=Homo sapiens GN=ELP2 PE=1 SV=2
Unigene17916_TAEpaeTARAAPEI-5				ELP2_XENTR Elongator complex protein 2 OS=Xenopus tropicalis GN=elp2 PE=2 SV=1
Unigene17916_TAEpaeTARAAPEI-5				ELP2_RAT Elongator complex protein 2 OS=Rattus norvegicus GN=Elp2 PE=2 SV=1
Unigene17916_TAEpaeTARAAPEI-5				ELP2_DROME Probable elongator complex protein 2 OS=Drosophila melanogaster GN=StIP PE=1 SV=1
Unigene17916_TAEpaeTARAAPEI-5				ELP2_DANRE Elongator complex protein 2 OS=Danio rerio GN=elp2 PE=2 SV=1
Unigene17916_TAEpaeTARAAPEI-5				ELP2_DICDI Probable elongator complex protein 2 OS=Dictyostelium discoideum GN=elp2 PE=3 SV=1
Unigene17916_TAEpaeTARAAPEI-5				ELP2_YEAST Elongator complex protein 2 OS=Saccharomyces cerevisiae GN=ELP2 PE=1 SV=1
Unigene17916_TAEpaeTARAAPEI-5				YCA6_SCHPO Uncharacterized WD repeat-containing protein C895.06 OS=Schizosaccharomyces pombe GN=SPCC895.06 PE=2 SV=1
Unigene17916_TAEpaeTARAAPEI-5				Y2124_ANASP Uncharacterized WD repeat-containing protein all2124 OS=Anabaena sp. (strain PCC 7120) GN=all2124 PE=4 SV=1
Unigene17918_TAEpaeTARAAPEI-5				EI2BE_MOUSE Translation initiation factor eIF-2B subunit epsilon OS=Mus musculus GN=Eif2b5 PE=1 SV=1
Unigene17918_TAEpaeTARAAPEI-5				EI2BE_RAT Translation initiation factor eIF-2B subunit epsilon OS=Rattus norvegicus GN=Eif2b5 PE=1 SV=2
Unigene17918_TAEpaeTARAAPEI-5				EI2BE_HUMAN Translation initiation factor eIF-2B subunit epsilon OS=Homo sapiens GN=EIF2B5 PE=1 SV=3
Unigene17918_TAEpaeTARAAPEI-5				EI2BE_RABIT Translation initiation factor eIF-2B subunit epsilon OS=Oryctolagus cuniculus GN=EIF2B5 PE=1 SV=1
Unigene17918_TAEpaeTARAAPEI-5				EI2BE_YEAST Translation initiation factor eIF-2B subunit epsilon OS=Saccharomyces cerevisiae GN=GCD6 PE=1 SV=1
Unigene17918_TAEpaeTARAAPEI-5				EI2BE_CANAL Translation initiation factor eIF-2B subunit epsilon OS=Candida albicans GN=GCD6 PE=3 SV=2
Unigene17919_TAEpaeTARAAPEI-5				MIB_DROME E3 ubiquitin-protein ligase mind-bomb OS=Drosophila melanogaster GN=mib1 PE=1 SV=3
Unigene17919_TAEpaeTARAAPEI-5				MIB1_MOUSE E3 ubiquitin-protein ligase MIB1 OS=Mus musculus GN=Mib1 PE=1 SV=1
Unigene17919_TAEpaeTARAAPEI-5				MIB1_HUMAN E3 ubiquitin-protein ligase MIB1 OS=Homo sapiens GN=MIB1 PE=2 SV=1
Unigene17919_TAEpaeTARAAPEI-5				MIB1_XENLA E3 ubiquitin-protein ligase mib1 OS=Xenopus laevis GN=mib1 PE=2 SV=1
Unigene17919_TAEpaeTARAAPEI-5				MIB1_DANRE E3 ubiquitin-protein ligase mib1 OS=Danio rerio GN=mib1 PE=1 SV=1
Unigene17919_TAEpaeTARAAPEI-5				MIB2_CHICK E3 ubiquitin-protein ligase MIB2 OS=Gallus gallus GN=MIB2 PE=2 SV=1
Unigene17919_TAEpaeTARAAPEI-5				MIB2_HUMAN E3 ubiquitin-protein ligase MIB2 OS=Homo sapiens GN=MIB2 PE=1 SV=3
Unigene17919_TAEpaeTARAAPEI-5				MIB2_RAT E3 ubiquitin-protein ligase MIB2 OS=Rattus norvegicus GN=Mib2 PE=2 SV=2
Unigene17919_TAEpaeTARAAPEI-5				MIB2_MOUSE E3 ubiquitin-protein ligase MIB2 OS=Mus musculus GN=Mib2 PE=1 SV=2
Unigene17919_TAEpaeTARAAPEI-5				HERC2_MOUSE Probable E3 ubiquitin-protein ligase HERC2 OS=Mus musculus GN=Herc2 PE=1 SV=2
Unigene17920_TAEpaeTARAAPEI-5				FAS_MOUSE Fatty acid synthase OS=Mus musculus GN=Fasn PE=1 SV=2
Unigene17920_TAEpaeTARAAPEI-5				FAS_CHICK Fatty acid synthase OS=Gallus gallus GN=FASN PE=1 SV=5
Unigene17920_TAEpaeTARAAPEI-5				FAS_RAT Fatty acid synthase OS=Rattus norvegicus GN=Fasn PE=1 SV=3
Unigene17920_TAEpaeTARAAPEI-5				FAS_HUMAN Fatty acid synthase OS=Homo sapiens GN=FASN PE=1 SV=2
Unigene17920_TAEpaeTARAAPEI-5				FAS_BOVIN Fatty acid synthase OS=Bos taurus GN=FASN PE=2 SV=1
Unigene17921_TAEpaeTARAAPEI-5				MCF2L_RAT Guanine nucleotide exchange factor DBS (Fragment) OS=Rattus norvegicus GN=Mcf2l PE=1 SV=2
Unigene17921_TAEpaeTARAAPEI-5				MCF2L_MOUSE Guanine nucleotide exchange factor DBS OS=Mus musculus GN=Mcf2l PE=1 SV=1
Unigene17923_TAEpaeTARAAPEI-5				CT004_BOVIN Uncharacterized protein C20orf4 homolog OS=Bos taurus PE=2 SV=1
Unigene17923_TAEpaeTARAAPEI-5				CT004_MACFA Uncharacterized protein C20orf4 homolog OS=Macaca fascicularis GN=QtsA-15573 PE=2 SV=1
Unigene17923_TAEpaeTARAAPEI-5				CT004_MOUSE Uncharacterized protein C20orf4 homolog OS=Mus musculus PE=2 SV=2
Unigene17923_TAEpaeTARAAPEI-5				CT004_PONAB Uncharacterized protein C20orf4 homolog OS=Pongo abelii PE=2 SV=1
Unigene17923_TAEpaeTARAAPEI-5				CT004_HUMAN Uncharacterized protein C20orf4 OS=Homo sapiens GN=C20orf4 PE=1 SV=2
Unigene17923_TAEpaeTARAAPEI-5				CT004_RABIT Uncharacterized protein C20orf4 homolog OS=Oryctolagus cuniculus PE=2 SV=2
Unigene17923_TAEpaeTARAAPEI-5				YQQ2_CAEEL Uncharacterized protein F10B5.2 OS=Caenorhabditis elegans GN=F10B5.2 PE=1 SV=1
Unigene17924_TAEpaeTARAAPEI-5				AXP83_CIOIN Axonemal 84 kDa protein OS=Ciona intestinalis GN=AXP83.9 PE=2 SV=1
Unigene17924_TAEpaeTARAAPEI-5				CASC1_HUMAN Cancer susceptibility candidate protein 1 OS=Homo sapiens GN=CASC1 PE=2 SV=1
Unigene17924_TAEpaeTARAAPEI-5				CASC1_MACFA Cancer susceptibility candidate protein 1 homolog OS=Macaca fascicularis GN=CASC1 PE=2 SV=1
Unigene17924_TAEpaeTARAAPEI-5				CASC1_DANRE Cancer susceptibility candidate protein 1 homolog OS=Danio rerio GN=casc1 PE=2 SV=2
Unigene17924_TAEpaeTARAAPEI-5				CASC1_BOVIN Cancer susceptibility candidate protein 1 homolog OS=Bos taurus GN=CASC1 PE=2 SV=1
Unigene17924_TAEpaeTARAAPEI-5				CASC1_MOUSE Cancer susceptibility candidate protein 1 OS=Mus musculus GN=Casc1 PE=2 SV=1
Unigene17925_TAEpaeTARAAPEI-5				BA2D1_MOUSE BAT2 domain-containing protein 1 OS=Mus musculus GN=Bat2d1 PE=1 SV=2
Unigene17925_TAEpaeTARAAPEI-5				MUC2_HUMAN Mucin-2 OS=Homo sapiens GN=MUC2 PE=1 SV=2
Unigene17925_TAEpaeTARAAPEI-5				SAMD1_RABIT Atherin OS=Oryctolagus cuniculus GN=SAMD1 PE=2 SV=1
Unigene17926_TAEpaeTARAAPEI-5				SUFU_MOUSE Suppressor of fused homolog OS=Mus musculus GN=Sufu PE=1 SV=1
Unigene17926_TAEpaeTARAAPEI-5				SUFU_HUMAN Suppressor of fused homolog OS=Homo sapiens GN=SUFU PE=1 SV=2
Unigene17927_TAEpaeTARAAPEI-5				GLAS_DROME Protein glass OS=Drosophila melanogaster GN=gl PE=1 SV=2
Unigene17927_TAEpaeTARAAPEI-5				PRDM1_MOUSE PR domain zinc finger protein 1 OS=Mus musculus GN=Prdm1 PE=1 SV=1
[truncated: 63,536 more rows]
