# Supplementary material for: Annotation of the Transcriptome from Taenia pisiformis and Its Comparative Analysis with Three Taeniidae Species
Source: PLoS One. 2012 Apr 13;7(4):e32283. doi: 10.1371/journal.pone.0032283 (PMC3326008; doi:10.1371/journal.pone.0032283)
Supplement: Dataset S4 — The transcriptome annotations of Taenia pisiformis in KEGG database. Overall, 15,920 unigenes and 134,829 subject functional annotations were obtained from the KEGG database. (XLSX) [file pone.0032283.s005.xlsx]

## Sheet: TAEpaeTARAAPEI-5Unigene.fa.blas
Unigene17483_TAEpaeTARAAPEI-5	GA11265 gene product from transcript GA11265-RA ; K04600 cadherin EGF LAG seven-pass G-type receptor 1 (flamingo)
Unigene17483_TAEpaeTARAAPEI-5	similar to cadherin; K04600 cadherin EGF LAG seven-pass G-type receptor 1 (flamingo)
Unigene17483_TAEpaeTARAAPEI-5	stan; starry night; K04600 cadherin EGF LAG seven-pass G-type receptor 1 (flamingo)
Unigene17483_TAEpaeTARAAPEI-5	celsr1a; cadherin EGF LAG seven-pass G-type receptor 1a; K04600 cadherin EGF LAG seven-pass G-type receptor 1 (flamingo)
Unigene17483_TAEpaeTARAAPEI-5	cadherin ; K04600 cadherin EGF LAG seven-pass G-type receptor 1 (flamingo)
Unigene17483_TAEpaeTARAAPEI-5	similar to cadherin EGF LAG seven-pass G-type receptor 1; K04600 cadherin EGF LAG seven-pass G-type receptor 1 (flamingo)
Unigene17483_TAEpaeTARAAPEI-5	celsr2; cadherin, EGF LAG seven-pass G-type receptor 2; K04601 cadherin EGF LAG seven-pass G-type receptor 2 (flamingo)
Unigene17483_TAEpaeTARAAPEI-5	CELSR1; cadherin, EGF LAG seven-pass G-type receptor 1 (flamingo homolog, Drosophila); K04600 cadherin EGF LAG seven-pass G-type receptor 1 (flamingo)
Unigene17483_TAEpaeTARAAPEI-5	CDH23; cadherin-related 23; K06813 cadherin 23
Unigene17483_TAEpaeTARAAPEI-5	celsr3; cadherin, EGF LAG seven-pass G-type receptor 3; K04602 cadherin EGF LAG seven-pass G-type receptor 3 (flamingo)
Unigene17484_TAEpaeTARAAPEI-5	GK17362 gene product from transcript GK17362-RA ; K11841 ubiquitin carboxyl-terminal hydrolase 10 [EC:3.1.2.15]
Unigene17485_TAEpaeTARAAPEI-5	eag; ether a go-go (EC:2.7.3.-); K05322 potassium voltage-gated channel, Eag-related subfamily H, invertebrate
Unigene17485_TAEpaeTARAAPEI-5	GA23028 gene product from transcript GA23028-RA ; K05322 potassium voltage-gated channel, Eag-related subfamily H, invertebrate
Unigene17485_TAEpaeTARAAPEI-5	AGAP002719-PA ; K05322 potassium voltage-gated channel, Eag-related subfamily H, invertebrate
Unigene17485_TAEpaeTARAAPEI-5	voltage and ligand gated potassium channel ; K05322 potassium voltage-gated channel, Eag-related subfamily H, invertebrate
Unigene17485_TAEpaeTARAAPEI-5	similar to ether a go-go CG10952-PB; K05322 potassium voltage-gated channel, Eag-related subfamily H, invertebrate
Unigene17485_TAEpaeTARAAPEI-5	kcnh5a; potassium voltage-gated channel, subfamily H (eag-related), member 5a; K04908 potassium voltage-gated channel, Eag-related subfamily H, member 5
Unigene17485_TAEpaeTARAAPEI-5	similar to potassium voltage-gated channel, subfamily H, member 5; K04908 potassium voltage-gated channel, Eag-related subfamily H, member 5
Unigene17485_TAEpaeTARAAPEI-5	KCNH5; potassium voltage-gated channel, subfamily H (eag-related), member 5; K04908 potassium voltage-gated channel, Eag-related subfamily H, member 5
Unigene17485_TAEpaeTARAAPEI-5	KCNH5; potassium voltage-gated channel, subfamily H (eag-related), member 5; K04908 potassium voltage-gated channel, Eag-related subfamily H, member 5
Unigene17485_TAEpaeTARAAPEI-5	similar to potassium channel HEAG2; K04908 potassium voltage-gated channel, Eag-related subfamily H, member 5
Unigene17487_TAEpaeTARAAPEI-5	ND5; NADH dehydrogenase subunit 5; K03883 NADH dehydrogenase I subunit 5 [EC:1.6.5.3]
Unigene17487_TAEpaeTARAAPEI-5	ND5; NADH dehydrogenase subunit 5; K03883 NADH dehydrogenase I subunit 5 [EC:1.6.5.3]
Unigene17487_TAEpaeTARAAPEI-5	ND5; NADH dehydrogenase subunit 5; K03883 NADH dehydrogenase I subunit 5 [EC:1.6.5.3]
Unigene17487_TAEpaeTARAAPEI-5	ND5; NADH dehydrogenase subunit 5; K03883 NADH dehydrogenase I subunit 5 [EC:1.6.5.3]
Unigene17487_TAEpaeTARAAPEI-5	ND5; NADH dehydrogenase subunit 5; K03883 NADH dehydrogenase I subunit 5 [EC:1.6.5.3]
Unigene17487_TAEpaeTARAAPEI-5	ND5; NADH dehydrogenase subunit 5 (EC:1.6.5.3); K03883 NADH dehydrogenase I subunit 5 [EC:1.6.5.3]
Unigene17487_TAEpaeTARAAPEI-5	ND5; NADH dehydrogenase subunit 5; K03883 NADH dehydrogenase I subunit 5 [EC:1.6.5.3]
Unigene17487_TAEpaeTARAAPEI-5	ND5; NADH dehydrogenase subunit 5; K03883 NADH dehydrogenase I subunit 5 [EC:1.6.5.3]
Unigene17487_TAEpaeTARAAPEI-5	ND5; NADH dehydrogenase, subunit 5 (complex I); K03883 NADH dehydrogenase I subunit 5 [EC:1.6.5.3]
Unigene17487_TAEpaeTARAAPEI-5	ND5; NADH dehydrogenase subunit 5; K03883 NADH dehydrogenase I subunit 5 [EC:1.6.5.3]
Unigene17489_TAEpaeTARAAPEI-5	topoisomerase (DNA) III beta; K03165 DNA topoisomerase III [EC:5.99.1.2]
Unigene17489_TAEpaeTARAAPEI-5	TOP3B; topoisomerase (DNA) III beta (EC:5.99.1.2); K03165 DNA topoisomerase III [EC:5.99.1.2]
Unigene17489_TAEpaeTARAAPEI-5	MGC53016; similar to topoisomerase (DNA) III beta; K03165 DNA topoisomerase III [EC:5.99.1.2]
Unigene17489_TAEpaeTARAAPEI-5	similar to Topoisomerase (DNA) III beta; K03165 DNA topoisomerase III [EC:5.99.1.2]
Unigene17489_TAEpaeTARAAPEI-5	similar to topoisomerase (DNA) III beta; K03165 DNA topoisomerase III [EC:5.99.1.2]
Unigene17489_TAEpaeTARAAPEI-5	Top3b; topoisomerase (DNA) III beta (EC:5.99.1.2); K03165 DNA topoisomerase III [EC:5.99.1.2]
Unigene17489_TAEpaeTARAAPEI-5	TOP3B; topoisomerase (DNA) III beta; K03165 DNA topoisomerase III [EC:5.99.1.2]
Unigene17489_TAEpaeTARAAPEI-5	TOP3B; topoisomerase (DNA) III beta (EC:5.99.1.2); K03165 DNA topoisomerase III [EC:5.99.1.2]
Unigene17489_TAEpaeTARAAPEI-5	Top3b; topoisomerase (DNA) III beta (EC:5.99.1.2); K03165 DNA topoisomerase III [EC:5.99.1.2]
Unigene17489_TAEpaeTARAAPEI-5	TcasGA2_TC007344; similar to topoisomerase (DNA) III beta; K03165 DNA topoisomerase III [EC:5.99.1.2]
Unigene17492_TAEpaeTARAAPEI-5	DEAD box ATP-dependent RNA helicase ; K13131 ATP-dependent RNA helicase DDX20 [EC:3.6.1.-]
Unigene17498_TAEpaeTARAAPEI-5	ubr5; ubiquitin protein ligase E3 component n-recognin 5; K10593 E3 ubiquitin-protein ligase EDD1 [EC:6.3.2.19]
Unigene17498_TAEpaeTARAAPEI-5	Ubr5, Dd5; ubiquitin protein ligase E3 component n-recognin 5; K10593 E3 ubiquitin-protein ligase EDD1 [EC:6.3.2.19]
Unigene17498_TAEpaeTARAAPEI-5	similar to E3 ubiquitin protein ligase, HECT domain containing, 1; K10593 E3 ubiquitin-protein ligase EDD1 [EC:6.3.2.19]
Unigene17498_TAEpaeTARAAPEI-5	Ubr5; ubiquitin protein ligase E3 component n-recognin 5; K10593 E3 ubiquitin-protein ligase EDD1 [EC:6.3.2.19]
Unigene17498_TAEpaeTARAAPEI-5	UBR5; ubiquitin protein ligase E3 component n-recognin 5; K10593 E3 ubiquitin-protein ligase EDD1 [EC:6.3.2.19]
Unigene17498_TAEpaeTARAAPEI-5	similar to KIAA0896 protein; K10593 E3 ubiquitin-protein ligase EDD1 [EC:6.3.2.19]
Unigene17498_TAEpaeTARAAPEI-5	similar to E3 ubiquitin protein ligase, HECT domain containing, 1; K10593 E3 ubiquitin-protein ligase EDD1 [EC:6.3.2.19]
Unigene17498_TAEpaeTARAAPEI-5	UBR5; ubiquitin protein ligase E3 component n-recognin 5; K10593 E3 ubiquitin-protein ligase EDD1 [EC:6.3.2.19]
Unigene17498_TAEpaeTARAAPEI-5	UBR5; ubiquitin protein ligase E3 component n-recognin 5; K10593 E3 ubiquitin-protein ligase EDD1 [EC:6.3.2.19]
Unigene17498_TAEpaeTARAAPEI-5	UBR5; ubiquitin protein ligase E3 component n-recognin 5; K10593 E3 ubiquitin-protein ligase EDD1 [EC:6.3.2.19]
Unigene17502_TAEpaeTARAAPEI-5	similar to Nuclear receptor co-repressor 1; K04650 nuclear receptor co-repressor 1
Unigene17502_TAEpaeTARAAPEI-5	ncor2; nuclear receptor co-repressor 2; K06065 nuclear receptor co-repressor 2
Unigene17502_TAEpaeTARAAPEI-5	ncor1; nuclear receptor co-repressor 1; K04650 nuclear receptor co-repressor 1
Unigene17502_TAEpaeTARAAPEI-5	NCOR2; nuclear receptor co-repressor 2; K06065 nuclear receptor co-repressor 2
Unigene17502_TAEpaeTARAAPEI-5	similar to nuclear receptor co-repressor 1; K04650 nuclear receptor co-repressor 1
Unigene17502_TAEpaeTARAAPEI-5	NCOR1; nuclear receptor co-repressor 1; K04650 nuclear receptor co-repressor 1
Unigene17502_TAEpaeTARAAPEI-5	NCOR2; nuclear receptor co-repressor 2; K06065 nuclear receptor co-repressor 2
Unigene17502_TAEpaeTARAAPEI-5	NCOR1; nuclear receptor co-repressor 1; K04650 nuclear receptor co-repressor 1
Unigene17502_TAEpaeTARAAPEI-5	NCOR1; nuclear receptor co-repressor 1; K04650 nuclear receptor co-repressor 1
Unigene17502_TAEpaeTARAAPEI-5	Ncor1; nuclear receptor co-repressor 1; K04650 nuclear receptor co-repressor 1
Unigene17503_TAEpaeTARAAPEI-5	DNTTIP1; deoxynucleotidyltransferase, terminal, interacting protein 1; K08707 nuclear receptor, other families, vertebrate
Unigene17503_TAEpaeTARAAPEI-5	similar to terminal deoxynucleotidyltransferase interacting factor 1; K08707 nuclear receptor, other families, vertebrate
Unigene17503_TAEpaeTARAAPEI-5	DNTTIP1; deoxynucleotidyltransferase, terminal, interacting protein 1; K08707 nuclear receptor, other families, vertebrate
Unigene17503_TAEpaeTARAAPEI-5	DNTTIP1; deoxynucleotidyltransferase, terminal, interacting protein 1; K08707 nuclear receptor, other families, vertebrate
Unigene17503_TAEpaeTARAAPEI-5	Dnttip1; deoxynucleotidyltransferase, terminal, interacting protein 1; K08707 nuclear receptor, other families, vertebrate
Unigene17503_TAEpaeTARAAPEI-5	Dnttip1; deoxynucleotidyltransferase, terminal, interacting protein 1; K08707 nuclear receptor, other families, vertebrate
Unigene17503_TAEpaeTARAAPEI-5	similar to terminal deoxynucleotidyltransferase interacting factor 1; K08707 nuclear receptor, other families, vertebrate
Unigene17503_TAEpaeTARAAPEI-5	DNTTIP1; deoxynucleotidyltransferase, terminal, interacting protein 1; K08707 nuclear receptor, other families, vertebrate
Unigene17503_TAEpaeTARAAPEI-5	DNTTIP1; deoxynucleotidyltransferase, terminal, interacting protein 1; K08707 nuclear receptor, other families, vertebrate
Unigene17503_TAEpaeTARAAPEI-5	similar to deoxynucleotidyltransferase, terminal, interacting protein 1; K08707 nuclear receptor, other families, vertebrate
Unigene17507_TAEpaeTARAAPEI-5	similar to dynein, axonemal, heavy chain 3; K10408 dynein heavy chain, axonemal
Unigene17507_TAEpaeTARAAPEI-5	DNAH3; dynein, axonemal, heavy chain 3; K10408 dynein heavy chain, axonemal
Unigene17507_TAEpaeTARAAPEI-5	similar to dynein, axonemal, heavy chain 3; K10408 dynein heavy chain, axonemal
Unigene17507_TAEpaeTARAAPEI-5	similar to axonemal heavy chain dynein type 3; K10408 dynein heavy chain, axonemal
Unigene17507_TAEpaeTARAAPEI-5	Dnahc3; dynein, axonemal, heavy chain 3; K10408 dynein heavy chain, axonemal
Unigene17507_TAEpaeTARAAPEI-5	DNAH3; dynein, axonemal, heavy chain 3; K10408 dynein heavy chain, axonemal
Unigene17507_TAEpaeTARAAPEI-5	DNAH3; dynein, axonemal, heavy chain 3; K10408 dynein heavy chain, axonemal
Unigene17507_TAEpaeTARAAPEI-5	DNAH3; dynein, axonemal, heavy chain 3; K10408 dynein heavy chain, axonemal
Unigene17507_TAEpaeTARAAPEI-5	DNAH3; dynein, axonemal, heavy chain 3; K10408 dynein heavy chain, axonemal
Unigene17507_TAEpaeTARAAPEI-5	similar to dynein, axonemal, heavy polypeptide 3; K10408 dynein heavy chain, axonemal
Unigene17508_TAEpaeTARAAPEI-5	mitochondrial processing peptidase alpha subunit ; K01412 mitochondrial processing peptidase [EC:3.4.24.64]
Unigene17508_TAEpaeTARAAPEI-5	AGAP008086-PA ; K01412 mitochondrial processing peptidase [EC:3.4.24.64]
Unigene17508_TAEpaeTARAAPEI-5	TcasGA2_TC011343; similar to mitochondrial processing peptidase alpha subunit; K01412 mitochondrial processing peptidase [EC:3.4.24.64]
Unigene17508_TAEpaeTARAAPEI-5	GA21285 gene product from transcript GA21285-RA ; K01412 mitochondrial processing peptidase [EC:3.4.24.64]
Unigene17508_TAEpaeTARAAPEI-5	CG8728 gene product from transcript CG8728-RA (EC:3.4.24.-); K01412 mitochondrial processing peptidase [EC:3.4.24.64]
Unigene17508_TAEpaeTARAAPEI-5	pmpca; peptidase (mitochondrial processing) alpha (EC:3.4.24.64); K01412 mitochondrial processing peptidase [EC:3.4.24.64]
Unigene17508_TAEpaeTARAAPEI-5	Peptidase M16 inactive domain containing protein; K01412 mitochondrial processing peptidase [EC:3.4.24.64]
Unigene17508_TAEpaeTARAAPEI-5	PMPCA; peptidase (mitochondrial processing) alpha (EC:3.4.24.64); K01412 mitochondrial processing peptidase [EC:3.4.24.64]
Unigene17508_TAEpaeTARAAPEI-5	peptidase (mitochondrial processing) alpha; K01412 mitochondrial processing peptidase [EC:3.4.24.64]
Unigene17508_TAEpaeTARAAPEI-5	PMPCA; peptidase (mitochondrial processing) alpha; K01412 mitochondrial processing peptidase [EC:3.4.24.64]
Unigene17509_TAEpaeTARAAPEI-5	CG31229 gene product from transcript CG31229-RA (EC:3.6.3.51); K10836 mitochondrial protein-transporting ATPase [EC:3.6.3.51]
Unigene17510_TAEpaeTARAAPEI-5	TcasGA2_TC000790; similar to calpain, small subunit 1; K10768 alkylated DNA repair protein alkB homolog 6
Unigene17510_TAEpaeTARAAPEI-5	alkbh6; alkB, alkylation repair homolog 6 (E. coli) (EC:3.4.22.17); K10768 alkylated DNA repair protein alkB homolog 6
Unigene17510_TAEpaeTARAAPEI-5	ALKBH6; alkB, alkylation repair homolog 6 (E. coli); K10768 alkylated DNA repair protein alkB homolog 6
Unigene17510_TAEpaeTARAAPEI-5	ALKBH6; alkB, alkylation repair homolog 6 (E. coli); K10768 alkylated DNA repair protein alkB homolog 6
Unigene17510_TAEpaeTARAAPEI-5	similar to calpain, small subunit 1; K10768 alkylated DNA repair protein alkB homolog 6
Unigene17510_TAEpaeTARAAPEI-5	Alkbh6; alkB, alkylation repair homolog 6 (E. coli) (EC:3.4.22.17); K10768 alkylated DNA repair protein alkB homolog 6
Unigene17510_TAEpaeTARAAPEI-5	Alkbh6; alkB, alkylation repair homolog 6 (E. coli) (EC:3.4.22.17); K10768 alkylated DNA repair protein alkB homolog 6
Unigene17510_TAEpaeTARAAPEI-5	ALKBH6; alkB, alkylation repair homolog 6 (E. coli) (EC:3.4.22.17); K10768 alkylated DNA repair protein alkB homolog 6
Unigene17510_TAEpaeTARAAPEI-5	ALKBH6; alkB, alkylation repair homolog 6 (E. coli); K10768 alkylated DNA repair protein alkB homolog 6
Unigene17510_TAEpaeTARAAPEI-5	alkbh6; Alkylated DNA repair protein alkB homolog 6; K10768 alkylated DNA repair protein alkB homolog 6
Unigene17511_TAEpaeTARAAPEI-5	aspartyl-tRNA synthetase ; K01893 asparaginyl-tRNA synthetase [EC:6.1.1.22]
Unigene17511_TAEpaeTARAAPEI-5	aspartyl-tRNA synthetase ; K01893 asparaginyl-tRNA synthetase [EC:6.1.1.22]
Unigene17511_TAEpaeTARAAPEI-5	similar to CG6796-PA; K01893 asparaginyl-tRNA synthetase [EC:6.1.1.22]
Unigene17511_TAEpaeTARAAPEI-5	GD11238 gene product from transcript GD11238-RA ; K01893 asparaginyl-tRNA synthetase [EC:6.1.1.22]
Unigene17511_TAEpaeTARAAPEI-5	GE11636 gene product from transcript GE11636-RA ; K01893 asparaginyl-tRNA synthetase [EC:6.1.1.22]
Unigene17511_TAEpaeTARAAPEI-5	GM21746 gene product from transcript GM21746-RA ; K01893 asparaginyl-tRNA synthetase [EC:6.1.1.22]
Unigene17511_TAEpaeTARAAPEI-5	CG6796 gene product from transcript CG6796-RA (EC:6.1.1.12 6.1.1.22); K01893 asparaginyl-tRNA synthetase [EC:6.1.1.22]
Unigene17511_TAEpaeTARAAPEI-5	zgc:153218 (EC:6.1.1.22); K01893 asparaginyl-tRNA synthetase [EC:6.1.1.22]
Unigene17511_TAEpaeTARAAPEI-5	GG20650 gene product from transcript GG20650-RA ; K01893 asparaginyl-tRNA synthetase [EC:6.1.1.22]
Unigene17511_TAEpaeTARAAPEI-5	GF11428 gene product from transcript GF11428-RA ; K01893 asparaginyl-tRNA synthetase [EC:6.1.1.22]
Unigene17512_TAEpaeTARAAPEI-5	enhancer of zeste ezh ; K11430 enhancer of zeste [EC:2.1.1.43]
Unigene17521_TAEpaeTARAAPEI-5	Hypothetical protein CBG09435; K01648 ATP citrate (pro-S)-lyase [EC:2.3.3.8]
Unigene17521_TAEpaeTARAAPEI-5	GD25577 gene product from transcript GD25577-RA ; K01648 ATP citrate (pro-S)-lyase [EC:2.3.3.8]
Unigene17521_TAEpaeTARAAPEI-5	GE14108 gene product from transcript GE14108-RA ; K01648 ATP citrate (pro-S)-lyase [EC:2.3.3.8]
Unigene17521_TAEpaeTARAAPEI-5	GF13329 gene product from transcript GF13329-RA ; K01648 ATP citrate (pro-S)-lyase [EC:2.3.3.8]
Unigene17521_TAEpaeTARAAPEI-5	GI20417 gene product from transcript GI20417-RA ; K01648 ATP citrate (pro-S)-lyase [EC:2.3.3.8]
Unigene17521_TAEpaeTARAAPEI-5	GM20101 gene product from transcript GM20101-RA ; K01648 ATP citrate (pro-S)-lyase [EC:2.3.3.8]
Unigene17521_TAEpaeTARAAPEI-5	GG22311 gene product from transcript GG22311-RA ; K01648 ATP citrate (pro-S)-lyase [EC:2.3.3.8]
Unigene17521_TAEpaeTARAAPEI-5	similar to ATP-citrate synthase; K01648 ATP citrate (pro-S)-lyase [EC:2.3.3.8]
Unigene17521_TAEpaeTARAAPEI-5	GK10643 gene product from transcript GK10643-RA ; K01648 ATP citrate (pro-S)-lyase [EC:2.3.3.8]
Unigene17521_TAEpaeTARAAPEI-5	ATPCL; ATP citrate lyase (EC:2.3.3.8 6.2.1.5); K01648 ATP citrate (pro-S)-lyase [EC:2.3.3.8]
Unigene17523_TAEpaeTARAAPEI-5	ACAA2; acetyl-Coenzyme A acyltransferase 2 (mitochondrial 3-oxoacyl-Coenzyme A thiolase) (EC:2.3.1.16); K07508 acetyl-CoA acyltransferase 2 [EC:2.3.1.16]
Unigene17523_TAEpaeTARAAPEI-5	acetyl-coenzyme A acyltransferase 2; K07508 acetyl-CoA acyltransferase 2 [EC:2.3.1.16]
Unigene17523_TAEpaeTARAAPEI-5	acaa2; acetyl-Coenzyme A acyltransferase 2 (mitochondrial 3-oxoacyl-Coenzyme A thiolase) (EC:2.3.1.16); K07508 acetyl-CoA acyltransferase 2 [EC:2.3.1.16]
Unigene17523_TAEpaeTARAAPEI-5	ACAA2; acetyl-Coenzyme A acyltransferase 2; K07508 acetyl-CoA acyltransferase 2 [EC:2.3.1.16]
Unigene17523_TAEpaeTARAAPEI-5	ACAA2; acetyl-Coenzyme A acyltransferase 2 (EC:2.3.1.16); K07508 acetyl-CoA acyltransferase 2 [EC:2.3.1.16]
Unigene17523_TAEpaeTARAAPEI-5	zgc:56036 (EC:2.3.1.16); K07508 acetyl-CoA acyltransferase 2 [EC:2.3.1.16]
Unigene17523_TAEpaeTARAAPEI-5	ACAA2; acetyl-Coenzyme A acyltransferase 2; K07508 acetyl-CoA acyltransferase 2 [EC:2.3.1.16]
Unigene17523_TAEpaeTARAAPEI-5	similar to Acetyl-Coenzyme A acyltransferase 2 (mitochondrial 3-oxoacyl-Coenzyme A thiolase); K07508 acetyl-CoA acyltransferase 2 [EC:2.3.1.16]
Unigene17523_TAEpaeTARAAPEI-5	ACAA2; acetyl-Coenzyme A acyltransferase 2 (EC:2.3.1.16); K07508 acetyl-CoA acyltransferase 2 [EC:2.3.1.16]
Unigene17523_TAEpaeTARAAPEI-5	Acaa2; acetyl-Coenzyme A acyltransferase 2 (mitochondrial 3-oxoacyl-Coenzyme A thiolase) (EC:2.3.1.16); K07508 acetyl-CoA acyltransferase 2 [EC:2.3.1.16]
Unigene17527_TAEpaeTARAAPEI-5	Cbr-ccdc-55; C. briggsae CBR-CCDC-55 protein; K13206 coiled-coil domain-containing protein 55
Unigene17527_TAEpaeTARAAPEI-5	Hypothetical 45.1 kDa protein C16C10.6 in chromosome III; K13206 coiled-coil domain-containing protein 55
Unigene17527_TAEpaeTARAAPEI-5	AGAP007874-PA ; K13100 pre-mRNA-splicing factor CWC22
Unigene17527_TAEpaeTARAAPEI-5	GF14847 gene product from transcript GF14847-RA ; K13100 pre-mRNA-splicing factor CWC22
Unigene17527_TAEpaeTARAAPEI-5	similar to RNA binding motif protein 25; K12822 RNA-binding protein 25
Unigene17527_TAEpaeTARAAPEI-5	GI16794 gene product from transcript GI16794-RA ; K13172 serine/arginine repetitive matrix protein 2
Unigene17527_TAEpaeTARAAPEI-5	GH17577 gene product from transcript GH17577-RA ; K12811 ATP-dependent RNA helicase DDX46/PRP5 [EC:3.6.1.-]
Unigene17527_TAEpaeTARAAPEI-5	GG14576 gene product from transcript GG14576-RA ; K13172 serine/arginine repetitive matrix protein 2
Unigene17527_TAEpaeTARAAPEI-5	zgc:152777; K13206 coiled-coil domain-containing protein 55
Unigene17527_TAEpaeTARAAPEI-5	snrnp70; U1 small nuclear ribonucleoprotein 70 kDa; K11093 U1 small nuclear ribonucleoprotein 70kDa
Unigene17528_TAEpaeTARAAPEI-5	PEX7; peroxisomal biogenesis factor 7; K13341 peroxin-7
Unigene17528_TAEpaeTARAAPEI-5	similar to peroxisomal PTS2 receptor; K13341 peroxin-7
Unigene17528_TAEpaeTARAAPEI-5	PEX7; peroxisomal biogenesis factor 7; K13341 peroxin-7
Unigene17528_TAEpaeTARAAPEI-5	PEX7; peroxisomal biogenesis factor 7; K13341 peroxin-7
Unigene17528_TAEpaeTARAAPEI-5	PEX7; peroxisomal biogenesis factor 7; K13341 peroxin-7
Unigene17528_TAEpaeTARAAPEI-5	PEX7; peroxisomal biogenesis factor 7; K13341 peroxin-7
Unigene17528_TAEpaeTARAAPEI-5	Pex7; peroxisomal biogenesis factor 7; K13341 peroxin-7
Unigene17529_TAEpaeTARAAPEI-5	nuo-5; NADH Ubiquinone Oxidoreductase ; K03934 NADH dehydrogenase (ubiquinone) Fe-S protein 1 [EC:1.6.5.3 1.6.99.3]
Unigene17529_TAEpaeTARAAPEI-5	NDUFS1; NADH dehydrogenase (ubiquinone) Fe-S protein 1, 75kDa (NADH-coenzyme Q reductase); K03934 NADH dehydrogenase (ubiquinone) Fe-S protein 1 [EC:1.6.5.3 1.6.99.3]
Unigene17529_TAEpaeTARAAPEI-5	similar to NADH dehydrogenase (ubiquinone) Fe-S protein 1, 75kDa (NADH-coenzyme Q reductase); K03934 NADH dehydrogenase (ubiquinone) Fe-S protein 1 [EC:1.6.5.3 1.6.99.3]
Unigene17529_TAEpaeTARAAPEI-5	NDUFS1; NADH dehydrogenase (ubiquinone) Fe-S protein 1, 75kDa (NADH-coenzyme Q reductase); K03934 NADH dehydrogenase (ubiquinone) Fe-S protein 1 [EC:1.6.5.3 1.6.99.3]
Unigene17529_TAEpaeTARAAPEI-5	NADH dehydrogenase (ubiquinone) Fe-S protein 1, 75kDa (NADH-coenzyme Q reductase); K03934 NADH dehydrogenase (ubiquinone) Fe-S protein 1 [EC:1.6.5.3 1.6.99.3]
Unigene17529_TAEpaeTARAAPEI-5	AGAP001653-PA ; K03934 NADH dehydrogenase (ubiquinone) Fe-S protein 1 [EC:1.6.5.3 1.6.99.3]
Unigene17529_TAEpaeTARAAPEI-5	NDUFS1; NADH dehydrogenase (ubiquinone) Fe-S protein 1, 75kDa (NADH-coenzyme Q reductase); K03934 NADH dehydrogenase (ubiquinone) Fe-S protein 1 [EC:1.6.5.3 1.6.99.3]
Unigene17529_TAEpaeTARAAPEI-5	similar to NADH-ubiquinone oxidoreductase 75 kDa subunit, mitochondrial precursor (Complex I-75kD) (CI-75kD); K03934 NADH dehydrogenase (ubiquinone) Fe-S protein 1 [EC:1.6.5.3 1.6.99.3]
Unigene17529_TAEpaeTARAAPEI-5	NDUFS1; NADH dehydrogenase (ubiquinone) Fe-S protein 1, 75kDa (NADH-coenzyme Q reductase) (EC:1.6.5.3 1.6.99.3); K03934 NADH dehydrogenase (ubiquinone) Fe-S protein 1 [EC:1.6.5.3 1.6.99.3]
Unigene17529_TAEpaeTARAAPEI-5	NADH-ubiquinone oxidoreductase ; K03934 NADH dehydrogenase (ubiquinone) Fe-S protein 1 [EC:1.6.5.3 1.6.99.3]
Unigene17530_TAEpaeTARAAPEI-5	translation elongation factor G ; K02355 elongation factor EF-G [EC:3.6.5.3]
Unigene17535_TAEpaeTARAAPEI-5	pxl-1; PaXiLlin homolo ; K05760 paxillin
Unigene17535_TAEpaeTARAAPEI-5	Cbr-tag-327; C. briggsae CBR-TAG-327 protein; K05760 paxillin
Unigene17535_TAEpaeTARAAPEI-5	similar to Paxillin CG31794-PC, isoform C; K05760 paxillin
Unigene17535_TAEpaeTARAAPEI-5	similar to Paxillin CG31794-PD; K05760 paxillin
Unigene17535_TAEpaeTARAAPEI-5	LIM domain containing protein; K05760 paxillin
Unigene17535_TAEpaeTARAAPEI-5	AGAP008532-PA ; K05760 paxillin
Unigene17535_TAEpaeTARAAPEI-5	paxillin; K05760 paxillin
Unigene17535_TAEpaeTARAAPEI-5	GI17221 gene product from transcript GI17221-RA ; K05760 paxillin
Unigene17535_TAEpaeTARAAPEI-5	GE12653 gene product from transcript GE12653-RA ; K05760 paxillin
Unigene17535_TAEpaeTARAAPEI-5	GM17013 gene product from transcript GM17013-RA ; K05760 paxillin
Unigene17542_TAEpaeTARAAPEI-5	FEM1B; fem-1 homolog b (C. elegans); K10349 Fem-1 homolog b
Unigene17542_TAEpaeTARAAPEI-5	FEM1B; fem-1 homolog b (C. elegans); K10349 Fem-1 homolog b
Unigene17542_TAEpaeTARAAPEI-5	FEM1B; fem-1 homolog b (C. elegans); K10349 Fem-1 homolog b
Unigene17542_TAEpaeTARAAPEI-5	Fem1b; feminization 1 homolog b (C. elegans); K10349 Fem-1 homolog b
Unigene17542_TAEpaeTARAAPEI-5	Fem1b; feminization 1 homolog b (C. elegans); K10349 Fem-1 homolog b
Unigene17542_TAEpaeTARAAPEI-5	FEM1B; similar to fem-1 homolog b; K10349 Fem-1 homolog b
Unigene17542_TAEpaeTARAAPEI-5	FEM1B; fem-1 homolog b (C. elegans); K10349 Fem-1 homolog b
Unigene17542_TAEpaeTARAAPEI-5	FEM1B; fem-1 homolog b (C. elegans); K10349 Fem-1 homolog b
Unigene17542_TAEpaeTARAAPEI-5	fem-1 homolog b; K10349 Fem-1 homolog b
Unigene17542_TAEpaeTARAAPEI-5	FEM1B; fem-1 homolog b (C. elegans); K10349 Fem-1 homolog b
Unigene17543_TAEpaeTARAAPEI-5	GM22263 gene product from transcript GM22263-RA ; K11450 lysine-specific histone demethylase 1 [EC:1.-.-.-]
Unigene17543_TAEpaeTARAAPEI-5	Su(var)3-3; Suppressor of variegation 3-3 (EC:1.-.-.-); K11450 lysine-specific histone demethylase 1 [EC:1.-.-.-]
Unigene17543_TAEpaeTARAAPEI-5	GE19651 gene product from transcript GE19651-RA ; K11450 lysine-specific histone demethylase 1 [EC:1.-.-.-]
Unigene17543_TAEpaeTARAAPEI-5	GG16089 gene product from transcript GG16089-RA ; K11450 lysine-specific histone demethylase 1 [EC:1.-.-.-]
Unigene17543_TAEpaeTARAAPEI-5	GF25315 gene product from transcript GF25315-RA ; K11450 lysine-specific histone demethylase 1 [EC:1.-.-.-]
Unigene17543_TAEpaeTARAAPEI-5	GH16339 gene product from transcript GH16339-RA ; K11450 lysine-specific histone demethylase 1 [EC:1.-.-.-]
Unigene17543_TAEpaeTARAAPEI-5	GL25121 gene product from transcript GL25121-RA ; K11450 lysine-specific histone demethylase 1 [EC:1.-.-.-]
Unigene17543_TAEpaeTARAAPEI-5	GA14350 gene product from transcript GA14350-RA ; K11450 lysine-specific histone demethylase 1 [EC:1.-.-.-]
Unigene17543_TAEpaeTARAAPEI-5	similar to Lysine-specific histone demethylase 1 (Flavin-containing amine oxidase domain-containing protein 2) (BRAF35-HDAC complex protein BHC110); K11450 lysine-specific histone demethylase 1 [EC:1.-.-.-]
Unigene17543_TAEpaeTARAAPEI-5	GI11530 gene product from transcript GI11530-RA ; K11450 lysine-specific histone demethylase 1 [EC:1.-.-.-]
Unigene17551_TAEpaeTARAAPEI-5	GA25699 gene product from transcript GA25699-RA ; K11498 centromeric protein E
Unigene17551_TAEpaeTARAAPEI-5	similar to type I hair keratin 3B; K07604 type I keratin, acidic
Unigene17551_TAEpaeTARAAPEI-5	MYH15; myosin, heavy chain 15; K10352 myosin heavy chain
Unigene17552_TAEpaeTARAAPEI-5	similar to zinc finger protein 420; K09228 KRAB domain-containing zinc finger protein
Unigene17552_TAEpaeTARAAPEI-5	ZBTB48; zinc finger and BTB domain containing 48; K10519 zinc finger and BTB domain-containing protein 48
Unigene17552_TAEpaeTARAAPEI-5	GH14214 gene product from transcript GH14214-RA ; K09299 zinc finger homeobox protein 1
Unigene17552_TAEpaeTARAAPEI-5	ZNF81; zinc finger protein 81; K09228 KRAB domain-containing zinc finger protein
Unigene17552_TAEpaeTARAAPEI-5	ZNF81; zinc finger protein 81; K09228 KRAB domain-containing zinc finger protein
Unigene17552_TAEpaeTARAAPEI-5	ZBTB48, HKR3; zinc finger and BTB domain containing 48; K10519 zinc finger and BTB domain-containing protein 48
Unigene17552_TAEpaeTARAAPEI-5	ZBTB48, HKR3; zinc finger and BTB domain containing 48; K10519 zinc finger and BTB domain-containing protein 48
Unigene17552_TAEpaeTARAAPEI-5	ZBTB48; zinc finger and BTB domain containing 48; K10519 zinc finger and BTB domain-containing protein 48
Unigene17552_TAEpaeTARAAPEI-5	ZBTB48; zinc finger and BTB domain containing 48; K10519 zinc finger and BTB domain-containing protein 48
Unigene17552_TAEpaeTARAAPEI-5	Hkr3; GLI-Kruppel family member HKR3; K10519 zinc finger and BTB domain-containing protein 48
Unigene17553_TAEpaeTARAAPEI-5	similar to amontillado CG6438-PA; K01360 proprotein convertase subtilisin/kexin type 2 [EC:3.4.21.94]
Unigene17553_TAEpaeTARAAPEI-5	MGC84034 protein; K01360 proprotein convertase subtilisin/kexin type 2 [EC:3.4.21.94]
Unigene17553_TAEpaeTARAAPEI-5	amon; amontillado (EC:3.4.-.- 3.4.21.-); K01360 proprotein convertase subtilisin/kexin type 2 [EC:3.4.21.94]
Unigene17553_TAEpaeTARAAPEI-5	pcsk2-A; convertase PC2; K01360 proprotein convertase subtilisin/kexin type 2 [EC:3.4.21.94]
Unigene17553_TAEpaeTARAAPEI-5	similar to proprotein convertase subtilisin/kexin type 2; K01360 proprotein convertase subtilisin/kexin type 2 [EC:3.4.21.94]
Unigene17553_TAEpaeTARAAPEI-5	PCSK2; proprotein convertase subtilisin/kexin type 2 (EC:3.4.21.94); K01360 proprotein convertase subtilisin/kexin type 2 [EC:3.4.21.94]
Unigene17553_TAEpaeTARAAPEI-5	pcsk2; proprotein convertase subtilisin/kexin type 2 (EC:3.4.21.94); K01360 proprotein convertase subtilisin/kexin type 2 [EC:3.4.21.94]
Unigene17553_TAEpaeTARAAPEI-5	pcsk2; proprotein convertase subtilisin/kexin type 2 (EC:3.4.21.94); K01360 proprotein convertase subtilisin/kexin type 2 [EC:3.4.21.94]
Unigene17553_TAEpaeTARAAPEI-5	PCSK2; proprotein convertase subtilisin/kexin type 2; K01360 proprotein convertase subtilisin/kexin type 2 [EC:3.4.21.94]
Unigene17553_TAEpaeTARAAPEI-5	similar to Neuroendocrine convertase 2 precursor (NEC 2) (PC2) (Prohormone convertase 2) (Proprotein convertase 2) (KEX2-like endoprotease 2); K01360 proprotein convertase subtilisin/kexin type 2 [EC:3.4.21.94]
Unigene17556_TAEpaeTARAAPEI-5	Kidins220; kinase D-interacting substrate 220; K12460 ankyrin repeat-rich membrane spanning protein
Unigene17556_TAEpaeTARAAPEI-5	Kidins220; kinase D-interacting substrate 220; K12460 ankyrin repeat-rich membrane spanning protein
Unigene17556_TAEpaeTARAAPEI-5	ANK2; ankyrin 2, neuronal; K10380 ankyrin
Unigene17556_TAEpaeTARAAPEI-5	similar to ankyrin 2; K10380 ankyrin
Unigene17556_TAEpaeTARAAPEI-5	KIDINS220; kinase D-interacting substrate, 220kDa; K12460 ankyrin repeat-rich membrane spanning protein
Unigene17556_TAEpaeTARAAPEI-5	GF12810 gene product from transcript GF12810-RA ; K12460 ankyrin repeat-rich membrane spanning protein
Unigene17556_TAEpaeTARAAPEI-5	CG30387 gene product from transcript CG30387-RI; K12460 ankyrin repeat-rich membrane spanning protein
Unigene17556_TAEpaeTARAAPEI-5	similar to KIAA1250 protein; K12460 ankyrin repeat-rich membrane spanning protein
Unigene17556_TAEpaeTARAAPEI-5	KIDINS220; kinase D-interacting substrate, 220kDa; K12460 ankyrin repeat-rich membrane spanning protein
Unigene17556_TAEpaeTARAAPEI-5	ANK2; ankyrin 2, neuronal; K10380 ankyrin
Unigene17557_TAEpaeTARAAPEI-5	ENAH; enabled homolog (Drosophila); K05746 enabled
Unigene17557_TAEpaeTARAAPEI-5	Enah; enabled homolog (Drosophila); K05746 enabled
Unigene17557_TAEpaeTARAAPEI-5	enah; enabled homolog (Drosophila); K05746 enabled
Unigene17557_TAEpaeTARAAPEI-5	similar to splicing coactivator subunit SRm300; K13172 serine/arginine repetitive matrix protein 2
Unigene17557_TAEpaeTARAAPEI-5	enabled homolog; K05746 enabled
Unigene17557_TAEpaeTARAAPEI-5	similar to Enabled protein homolog; K05746 enabled
Unigene17557_TAEpaeTARAAPEI-5	similar to dentatorubral pallidoluysian atrophy; K05626 atrophin-1 (dentatorubral-pallidoluysian atrophy protein)
Unigene17557_TAEpaeTARAAPEI-5	similar to enabled homolog (Drosophila); K05746 enabled
Unigene17557_TAEpaeTARAAPEI-5	TBKBP1; TBK1 binding protein 1; K12652 TANK-binding kinase 1-binding protein
Unigene17557_TAEpaeTARAAPEI-5	enah; enabled homolog; K05746 enabled
Unigene17558_TAEpaeTARAAPEI-5	nuo-4; NADH Ubiquinone Oxidoreductase ; K03954 NADH dehydrogenase (ubiquinone) 1 alpha subcomplex 10 [EC:1.6.5.3 1.6.99.3]
Unigene17558_TAEpaeTARAAPEI-5	GA19526 gene product from transcript GA19526-RA ; K03954 NADH dehydrogenase (ubiquinone) 1 alpha subcomplex 10 [EC:1.6.5.3 1.6.99.3]
Unigene17558_TAEpaeTARAAPEI-5	ND42; NADH:ubiquinone reductase 42kD subunit precursor (EC:1.6.5.3 1.6.99.3 2.7.1.-); K03954 NADH dehydrogenase (ubiquinone) 1 alpha subcomplex 10 [EC:1.6.5.3 1.6.99.3]
Unigene17558_TAEpaeTARAAPEI-5	GF18063 gene product from transcript GF18063-RA ; K03954 NADH dehydrogenase (ubiquinone) 1 alpha subcomplex 10 [EC:1.6.5.3 1.6.99.3]
Unigene17558_TAEpaeTARAAPEI-5	NADH dehydrogenase ubiquinone 1 alpha subcomplex 10-like; K03954 NADH dehydrogenase (ubiquinone) 1 alpha subcomplex 10 [EC:1.6.5.3 1.6.99.3]
Unigene17558_TAEpaeTARAAPEI-5	similar to NADH dehydrogenase [ubiquinone] 1 alpha subcomplex subunit 10, mitochondrial precursor (NADH-ubiquinone oxidoreductase 42 kDa subunit) (Complex I-42KD) (CI-42KD); K03954 NADH dehydrogenase (ubiquinone) 1 alpha subcomplex 10 [EC:1.6.5.3 1.6.99.3]
Unigene17558_TAEpaeTARAAPEI-5	ndufa10; NADH dehydrogenase (ubiquinone) 1 alpha subcomplex, 10, 42kDa; K03954 NADH dehydrogenase (ubiquinone) 1 alpha subcomplex 10 [EC:1.6.5.3 1.6.99.3]
Unigene17558_TAEpaeTARAAPEI-5	ndufa10b; NADH dehydrogenase (ubiquinone) 1 alpha subcomplex, 10, 42kDa; K03954 NADH dehydrogenase (ubiquinone) 1 alpha subcomplex 10 [EC:1.6.5.3 1.6.99.3]
Unigene17558_TAEpaeTARAAPEI-5	ndufa10a; NADH dehydrogenase (ubiquinone) 1 alpha subcomplex, 10, 42kDa; K03954 NADH dehydrogenase (ubiquinone) 1 alpha subcomplex 10 [EC:1.6.5.3 1.6.99.3]
Unigene17558_TAEpaeTARAAPEI-5	similar to MGC83091 protein; K03954 NADH dehydrogenase (ubiquinone) 1 alpha subcomplex 10 [EC:1.6.5.3 1.6.99.3]
Unigene17560_TAEpaeTARAAPEI-5	similar to raptor; K07204 regulatory associated protein of mTOR
Unigene17560_TAEpaeTARAAPEI-5	Rptor; regulatory associated protein of MTOR, complex 1; K07204 regulatory associated protein of mTOR
Unigene17560_TAEpaeTARAAPEI-5	Rptor; regulatory associated protein of MTOR, complex 1; K07204 regulatory associated protein of mTOR
Unigene17560_TAEpaeTARAAPEI-5	RPTOR; regulatory associated protein of MTOR, complex 1; K07204 regulatory associated protein of mTOR
Unigene17560_TAEpaeTARAAPEI-5	RPTOR; regulatory associated protein of MTOR, complex 1; K07204 regulatory associated protein of mTOR
Unigene17560_TAEpaeTARAAPEI-5	RPTOR; regulatory associated protein of MTOR, complex 1; K07204 regulatory associated protein of mTOR
Unigene17560_TAEpaeTARAAPEI-5	RPTOR; regulatory associated protein of MTOR, complex 1; K07204 regulatory associated protein of mTOR
Unigene17560_TAEpaeTARAAPEI-5	RPTOR; regulatory associated protein of MTOR, complex 1; K07204 regulatory associated protein of mTOR
Unigene17560_TAEpaeTARAAPEI-5	similar to raptor; K07204 regulatory associated protein of mTOR
Unigene17560_TAEpaeTARAAPEI-5	similar to raptor; K07204 regulatory associated protein of mTOR
Unigene17562_TAEpaeTARAAPEI-5	mobkl2a; MOB1, Mps One Binder kinase activator-like 2A; K06685 maintenance of ploidy protein MOB1 (MPS1 binder 1)
Unigene17562_TAEpaeTARAAPEI-5	MOBKL2B; MOB1, Mps One Binder kinase activator-like 2B (yeast); K06685 maintenance of ploidy protein MOB1 (MPS1 binder 1)
Unigene17562_TAEpaeTARAAPEI-5	mobkl1aa; MOB1, Mps One Binder kinase activator-like 1A (yeast), genome duplicate a; K06685 maintenance of ploidy protein MOB1 (MPS1 binder 1)
Unigene17562_TAEpaeTARAAPEI-5	MOBKL1A; MOB1, Mps One Binder kinase activator-like 1A (yeast); K06685 maintenance of ploidy protein MOB1 (MPS1 binder 1)
Unigene17562_TAEpaeTARAAPEI-5	similar to MOB1, Mps One Binder kinase activator-like 1A (yeast); K06685 maintenance of ploidy protein MOB1 (MPS1 binder 1)
Unigene17562_TAEpaeTARAAPEI-5	similar to MOB1, Mps One Binder kinase activator-like 1A (yeast); K06685 maintenance of ploidy protein MOB1 (MPS1 binder 1)
Unigene17562_TAEpaeTARAAPEI-5	MOBKL1A; MOB1, Mps One Binder kinase activator-like 1A (yeast); K06685 maintenance of ploidy protein MOB1 (MPS1 binder 1)
Unigene17562_TAEpaeTARAAPEI-5	MOBKL1A; MOB1, Mps One Binder kinase activator-like 1A (yeast); K06685 maintenance of ploidy protein MOB1 (MPS1 binder 1)
Unigene17562_TAEpaeTARAAPEI-5	Mobkl1a; MOB1, Mps One Binder kinase activator-like 1A (yeast); K06685 maintenance of ploidy protein MOB1 (MPS1 binder 1)
Unigene17562_TAEpaeTARAAPEI-5	Mobkl1a; MOB1, Mps One Binder kinase activator-like 1A (yeast); K06685 maintenance of ploidy protein MOB1 (MPS1 binder 1)
Unigene17564_TAEpaeTARAAPEI-5	pole; polymerase (DNA directed), epsilon (EC:2.7.7.7); K02324 DNA polymerase epsilon subunit 1 [EC:2.7.7.7]
Unigene17564_TAEpaeTARAAPEI-5	Pole; polymerase (DNA directed), epsilon (EC:2.7.7.7); K02324 DNA polymerase epsilon subunit 1 [EC:2.7.7.7]
Unigene17564_TAEpaeTARAAPEI-5	POLE; polymerase (DNA directed), epsilon; K02324 DNA polymerase epsilon subunit 1 [EC:2.7.7.7]
Unigene17564_TAEpaeTARAAPEI-5	POLE; polymerase (DNA directed), epsilon; K02324 DNA polymerase epsilon subunit 1 [EC:2.7.7.7]
Unigene17564_TAEpaeTARAAPEI-5	POLE; polymerase (DNA directed), epsilon (EC:2.7.7.7); K02324 DNA polymerase epsilon subunit 1 [EC:2.7.7.7]
Unigene17564_TAEpaeTARAAPEI-5	similar to polymerase (DNA directed), epsilon; K02324 DNA polymerase epsilon subunit 1 [EC:2.7.7.7]
Unigene17564_TAEpaeTARAAPEI-5	POLE; polymerase (DNA directed), epsilon; K02324 DNA polymerase epsilon subunit 1 [EC:2.7.7.7]
Unigene17564_TAEpaeTARAAPEI-5	POLE; polymerase (DNA directed), epsilon; K02324 DNA polymerase epsilon subunit 1 [EC:2.7.7.7]
Unigene17564_TAEpaeTARAAPEI-5	similar to CG6768-PA; K02324 DNA polymerase epsilon subunit 1 [EC:2.7.7.7]
Unigene17564_TAEpaeTARAAPEI-5	similar to DNA polymerase epsilon catalytic subunit; K02324 DNA polymerase epsilon subunit 1 [EC:2.7.7.7]
Unigene17565_TAEpaeTARAAPEI-5	similar to flotillin 2; K07192 flotillin
Unigene17565_TAEpaeTARAAPEI-5	FLOT2; flotillin 2; K07192 flotillin
Unigene17565_TAEpaeTARAAPEI-5	FLOT2; flotillin 2; K07192 flotillin
Unigene17565_TAEpaeTARAAPEI-5	Flot2; flotillin 2; K07192 flotillin
Unigene17565_TAEpaeTARAAPEI-5	Flot2; flotillin 2; K07192 flotillin
Unigene17565_TAEpaeTARAAPEI-5	FLOT2; flotillin 2; K07192 flotillin
Unigene17565_TAEpaeTARAAPEI-5	similar to Flotillin-2 (Reggie-1) (REG-1); K07192 flotillin
Unigene17565_TAEpaeTARAAPEI-5	FLOT2; flotillin 2; K07192 flotillin
Unigene17565_TAEpaeTARAAPEI-5	flot2; flotillin 2; K07192 flotillin
Unigene17565_TAEpaeTARAAPEI-5	flotillin 2; K07192 flotillin
Unigene17569_TAEpaeTARAAPEI-5	Cbr-gsp-2; C. briggsae CBR-GSP-2 protein; K06269 protein phosphatase 1, catalytic subunit [EC:3.1.3.16]
Unigene17569_TAEpaeTARAAPEI-5	gsp-2; yeast Glc Seven-like Phosphatases ; K06269 protein phosphatase 1, catalytic subunit [EC:3.1.3.16]
Unigene17569_TAEpaeTARAAPEI-5	Serine/threonine protein phosphatase F56C9.1 in chromosomeIII; K06269 protein phosphatase 1, catalytic subunit [EC:3.1.3.16]
Unigene17569_TAEpaeTARAAPEI-5	ppp1ca; Protein phosphatase type 1 alpha, catalytic subunit; K06269 protein phosphatase 1, catalytic subunit [EC:3.1.3.16]
Unigene17569_TAEpaeTARAAPEI-5	similar to protein phosphatase 1, catalytic subunit, gamma isoform; K06269 protein phosphatase 1, catalytic subunit [EC:3.1.3.16]
Unigene17569_TAEpaeTARAAPEI-5	similar to protein phosphatase 1, catalytic subunit, alpha; K06269 protein phosphatase 1, catalytic subunit [EC:3.1.3.16]
Unigene17569_TAEpaeTARAAPEI-5	ppp1cab; protein phosphatase 1, catalytic subunit, alpha isoform b (EC:3.1.3.16); K06269 protein phosphatase 1, catalytic subunit [EC:3.1.3.16]
Unigene17569_TAEpaeTARAAPEI-5	ppp1cbl; protein phosphatase 1, catalytic subunit, beta isoform, like (EC:3.1.3.16); K06269 protein phosphatase 1, catalytic subunit [EC:3.1.3.16]
Unigene17569_TAEpaeTARAAPEI-5	ppp1cc, wu:fi22e08; protein phosphatase 1, catalytic subunit, gamma isoform; K06269 protein phosphatase 1, catalytic subunit [EC:3.1.3.16]
Unigene17569_TAEpaeTARAAPEI-5	ppp1caa; protein phosphatase 1, catalytic subunit, alpha isoform a (EC:3.1.3.16); K06269 protein phosphatase 1, catalytic subunit [EC:3.1.3.16]
Unigene17570_TAEpaeTARAAPEI-5	pfn-1; ProFiliN ; K05759 profilin
Unigene17570_TAEpaeTARAAPEI-5	chic; chickadee; K05759 profilin
Unigene17570_TAEpaeTARAAPEI-5	AGAP009861-PA ; K05759 profilin
Unigene17570_TAEpaeTARAAPEI-5	GA21874 gene product from transcript GA21874-RA ; K05759 profilin
Unigene17570_TAEpaeTARAAPEI-5	profilin; K05759 profilin
Unigene17570_TAEpaeTARAAPEI-5	pfn-3; ProFiliN ; K05759 profilin
Unigene17573_TAEpaeTARAAPEI-5	dynein heavy chain ; K10408 dynein heavy chain, axonemal
Unigene17573_TAEpaeTARAAPEI-5	DNAH3; dynein, axonemal, heavy chain 3; K10408 dynein heavy chain, axonemal
Unigene17573_TAEpaeTARAAPEI-5	DNAH3; dynein, axonemal, heavy chain 3; K10408 dynein heavy chain, axonemal
Unigene17573_TAEpaeTARAAPEI-5	Dnahc3; dynein, axonemal, heavy chain 3; K10408 dynein heavy chain, axonemal
Unigene17573_TAEpaeTARAAPEI-5	DNAH3; dynein, axonemal, heavy chain 3; K10408 dynein heavy chain, axonemal
Unigene17573_TAEpaeTARAAPEI-5	similar to dynein, axonemal, heavy chain 3; K10408 dynein heavy chain, axonemal
Unigene17573_TAEpaeTARAAPEI-5	similar to axonemal heavy chain dynein type 3; K10408 dynein heavy chain, axonemal
Unigene17573_TAEpaeTARAAPEI-5	DNAH3; dynein, axonemal, heavy chain 3; K10408 dynein heavy chain, axonemal
Unigene17573_TAEpaeTARAAPEI-5	DNAH3; dynein, axonemal, heavy chain 3; K10408 dynein heavy chain, axonemal
Unigene17573_TAEpaeTARAAPEI-5	similar to axonemal heavy chain dynein type 3; K10408 dynein heavy chain, axonemal
Unigene17575_TAEpaeTARAAPEI-5	erd-2; ERD (yeast endoplasmic reticulum retention defective) related ; K10949 ER lumen protein retaining receptor
Unigene17575_TAEpaeTARAAPEI-5	Cbr-erd-2; C. briggsae CBR-ERD-2 protein; K10949 ER lumen protein retaining receptor
Unigene17575_TAEpaeTARAAPEI-5	ER lumen protein retaining receptor; K10949 ER lumen protein retaining receptor
Unigene17575_TAEpaeTARAAPEI-5	ER lumen protein retaining receptor; K10949 ER lumen protein retaining receptor
Unigene17575_TAEpaeTARAAPEI-5	GE18943 gene product from transcript GE18943-RA ; K10949 ER lumen protein retaining receptor
Unigene17575_TAEpaeTARAAPEI-5	GG10131 gene product from transcript GG10131-RA ; K10949 ER lumen protein retaining receptor
Unigene17575_TAEpaeTARAAPEI-5	GH13610 gene product from transcript GH13610-RA ; K10949 ER lumen protein retaining receptor
Unigene17575_TAEpaeTARAAPEI-5	GM18383 gene product from transcript GM18383-RA ; K10949 ER lumen protein retaining receptor
Unigene17575_TAEpaeTARAAPEI-5	KdelR; KDEL receptor; K10949 ER lumen protein retaining receptor
Unigene17575_TAEpaeTARAAPEI-5	erd2; KDEL receptor; K10949 ER lumen protein retaining receptor
Unigene17576_TAEpaeTARAAPEI-5	similar to Cytoplasmic dynein 2 heavy chain 1 (Dynein heavy chain isotype 1B); K10414 dynein heavy chain 2, cytosolic
Unigene17576_TAEpaeTARAAPEI-5	DYNC2H1; dynein, cytoplasmic 2, heavy chain 1; K10414 dynein heavy chain 2, cytosolic
Unigene17576_TAEpaeTARAAPEI-5	similar to Cytoplasmic dynein 2 heavy chain 1; K10414 dynein heavy chain 2, cytosolic
Unigene17576_TAEpaeTARAAPEI-5	Dync2h1; dynein cytoplasmic 2 heavy chain 1; K10414 dynein heavy chain 2, cytosolic
Unigene17576_TAEpaeTARAAPEI-5	similar to dynein, cytoplasmic, heavy polypeptide 2; K10414 dynein heavy chain 2, cytosolic
Unigene17576_TAEpaeTARAAPEI-5	similar to dynein, cytoplasmic, heavy polypeptide 2; K10414 dynein heavy chain 2, cytosolic
Unigene17576_TAEpaeTARAAPEI-5	Dync2h1; dynein cytoplasmic 2 heavy chain 1; K10414 dynein heavy chain 2, cytosolic
Unigene17576_TAEpaeTARAAPEI-5	similar to dynein, cytoplasmic 2, heavy chain 1; K10414 dynein heavy chain 2, cytosolic
Unigene17576_TAEpaeTARAAPEI-5	DYNC2H1; dynein, cytoplasmic 2, heavy chain 1; K10414 dynein heavy chain 2, cytosolic
Unigene17576_TAEpaeTARAAPEI-5	similar to dynein, cytoplasmic, heavy polypeptide 2; K10414 dynein heavy chain 2, cytosolic
Unigene17581_TAEpaeTARAAPEI-5	gc-rich sequence DNA-binding factor ; K13211 GC-rich sequence DNA-binding factor
Unigene17581_TAEpaeTARAAPEI-5	similar to CG1965-PA; K13211 GC-rich sequence DNA-binding factor
Unigene17581_TAEpaeTARAAPEI-5	similar to gc-rich sequence DNA-binding factor; K13211 GC-rich sequence DNA-binding factor
Unigene17581_TAEpaeTARAAPEI-5	TcasGA2_TC014258; similar to CG1965-PA; K13211 GC-rich sequence DNA-binding factor
Unigene17581_TAEpaeTARAAPEI-5	chromosome 21 open reading frame 66; K13211 GC-rich sequence DNA-binding factor
Unigene17581_TAEpaeTARAAPEI-5	C21orf66; chromosome 21 open reading frame 66; K13211 GC-rich sequence DNA-binding factor
Unigene17581_TAEpaeTARAAPEI-5	GCFC; GC-rich sequence DNA-binding factor homolog; K13211 GC-rich sequence DNA-binding factor
Unigene17581_TAEpaeTARAAPEI-5	1810007M14Rik; RIKEN cDNA 1810007M14 gene; K13211 GC-rich sequence DNA-binding factor
Unigene17581_TAEpaeTARAAPEI-5	similar to GC-rich sequence DNA-binding factor homolog; K13211 GC-rich sequence DNA-binding factor
Unigene17581_TAEpaeTARAAPEI-5	similar to gc-rich sequence DNA-binding factor; K13211 GC-rich sequence DNA-binding factor
Unigene17582_TAEpaeTARAAPEI-5	Cdk1; cyclin dependent kinase 1; K02087 cyclin-dependent kinase 1 [EC:2.7.11.22]
Unigene17582_TAEpaeTARAAPEI-5	Cbr-cdk-1; C. briggsae CBR-CDK-1 protein; K02087 cyclin-dependent kinase 1 [EC:2.7.11.22]
Unigene17582_TAEpaeTARAAPEI-5	similar to Cell division control protein 2 homolog (p34 protein kinase); K02087 cyclin-dependent kinase 1 [EC:2.7.11.22]
Unigene17582_TAEpaeTARAAPEI-5	cdk-1; Cyclin-Dependent Kinase family ; K02087 cyclin-dependent kinase 1 [EC:2.7.11.22]
Unigene17582_TAEpaeTARAAPEI-5	cell division protein kinase 2; K02087 cyclin-dependent kinase 1 [EC:2.7.11.22]
Unigene17582_TAEpaeTARAAPEI-5	cdk1; cyclin-dependent kinase 1; K02087 cyclin-dependent kinase 1 [EC:2.7.11.22]
Unigene17582_TAEpaeTARAAPEI-5	CDC2; cell division cycle 2, G1 to S and G2 to M (EC:2.7.11.23 2.7.11.22); K02087 cyclin-dependent kinase 1 [EC:2.7.11.22]
Unigene17582_TAEpaeTARAAPEI-5	GF14103 gene product from transcript GF14103-RA ; K02087 cyclin-dependent kinase 1 [EC:2.7.11.22]
Unigene17582_TAEpaeTARAAPEI-5	cdk1; cyclin-dependent kinase 1; K02087 cyclin-dependent kinase 1 [EC:2.7.11.22]
Unigene17582_TAEpaeTARAAPEI-5	cdc2-a; Cell division control protein 2 homolog 1 (EC:2.7.11.23 2.7.11.22); K02087 cyclin-dependent kinase 1 [EC:2.7.11.22]
Unigene17585_TAEpaeTARAAPEI-5	similar to Early endosome antigen 1 (Endosome-associated protein p162) (Zinc finger FYVE domain-containing protein 2); K12478 early endosome antigen 1
Unigene17585_TAEpaeTARAAPEI-5	CH211-204P6.5; novel protein similar to H.sapiens EEA1, early endosome antigen 1 (EEA1); K12478 early endosome antigen 1
Unigene17585_TAEpaeTARAAPEI-5	chondroitin sulfate proteoglycan ; K06636 structural maintenance of chromosome 1
Unigene17585_TAEpaeTARAAPEI-5	AGAP005883-PA ; K09288 coiled-coil domain-containing protein 6
Unigene17585_TAEpaeTARAAPEI-5	GF11513 gene product from transcript GF11513-RA ; K10352 myosin heavy chain
Unigene17585_TAEpaeTARAAPEI-5	GI19126 gene product from transcript GI19126-RA ; K10352 myosin heavy chain
Unigene17585_TAEpaeTARAAPEI-5	GG19865 gene product from transcript GG19865-RA ; K10352 myosin heavy chain
Unigene17585_TAEpaeTARAAPEI-5	MGC75596; myosin heavy chain; K10352 myosin heavy chain
Unigene17585_TAEpaeTARAAPEI-5	MYH11; myosin, heavy chain 11, smooth muscle; K10352 myosin heavy chain
Unigene17585_TAEpaeTARAAPEI-5	GL10886 gene product from transcript GL10886-RA ; K10352 myosin heavy chain
Unigene17587_TAEpaeTARAAPEI-5	Fbn1; fibrillin 1; K06825 fibrillin 1
Unigene17587_TAEpaeTARAAPEI-5	Fbn1; fibrillin 1; K06825 fibrillin 1
Unigene17587_TAEpaeTARAAPEI-5	FBN1; fibrillin 1; K06825 fibrillin 1
Unigene17587_TAEpaeTARAAPEI-5	similar to fibrillin 1 precursor; K06825 fibrillin 1
Unigene17587_TAEpaeTARAAPEI-5	FBN1; fibrillin 1; K06825 fibrillin 1
Unigene17587_TAEpaeTARAAPEI-5	FBN1; fibrillin 1; K06825 fibrillin 1
Unigene17587_TAEpaeTARAAPEI-5	similar to latent transforming growth factor beta binding protein 4; K08023 latent transforming growth factor beta binding protein
Unigene17587_TAEpaeTARAAPEI-5	FBN1; fibrillin 1; K06825 fibrillin 1
Unigene17587_TAEpaeTARAAPEI-5	FBN1; fibrillin 1; K06825 fibrillin 1
Unigene17587_TAEpaeTARAAPEI-5	FBN1; fibrillin 1; K06825 fibrillin 1
Unigene17589_TAEpaeTARAAPEI-5	Hypothetical protein CBG01119; K01785 aldose 1-epimerase [EC:5.1.3.3]
Unigene17589_TAEpaeTARAAPEI-5	Galm; galactose mutarotase (aldose 1-epimerase) (EC:5.1.3.3); K01785 aldose 1-epimerase [EC:5.1.3.3]
Unigene17589_TAEpaeTARAAPEI-5	similar to aldose 1-epimerase; K01785 aldose 1-epimerase [EC:5.1.3.3]
Unigene17589_TAEpaeTARAAPEI-5	GALM; galactose mutarotase (aldose 1-epimerase) (EC:5.1.3.3); K01785 aldose 1-epimerase [EC:5.1.3.3]
Unigene17589_TAEpaeTARAAPEI-5	Galm; galactose mutarotase (EC:5.1.3.3); K01785 aldose 1-epimerase [EC:5.1.3.3]
Unigene17589_TAEpaeTARAAPEI-5	similar to aldose 1-epimerase; K01785 aldose 1-epimerase [EC:5.1.3.3]
Unigene17589_TAEpaeTARAAPEI-5	similar to aldose 1-epimerase; K01785 aldose 1-epimerase [EC:5.1.3.3]
Unigene17589_TAEpaeTARAAPEI-5	GALM; galactose mutarotase (EC:5.1.3.3); K01785 aldose 1-epimerase [EC:5.1.3.3]
Unigene17589_TAEpaeTARAAPEI-5	GALM; galactose mutarotase (aldose 1-epimerase) (EC:5.1.3.3); K01785 aldose 1-epimerase [EC:5.1.3.3]
Unigene17589_TAEpaeTARAAPEI-5	similar to galactose mutarotase (aldose 1-epimerase); K01785 aldose 1-epimerase [EC:5.1.3.3]
Unigene17593_TAEpaeTARAAPEI-5	Cbr-eif-3.B; C. briggsae CBR-EIF-3.B protein; K03253 translation initiation factor eIF-3 subunit 9
Unigene17593_TAEpaeTARAAPEI-5	eif-3.B; Eukaryotic Initiation Factor ; K03253 translation initiation factor eIF-3 subunit 9
Unigene17593_TAEpaeTARAAPEI-5	Eif3s9 protein; K03253 translation initiation factor eIF-3 subunit 9
Unigene17593_TAEpaeTARAAPEI-5	similar to eIF3-S9; K03253 translation initiation factor eIF-3 subunit 9
Unigene17593_TAEpaeTARAAPEI-5	similar to eIF3-S9 CG4878-PB, isoform B; K03253 translation initiation factor eIF-3 subunit 9
Unigene17593_TAEpaeTARAAPEI-5	similar to eIF3-S9; K03253 translation initiation factor eIF-3 subunit 9
Unigene17593_TAEpaeTARAAPEI-5	TcasGA2_TC006009; similar to eIF3-S9; K03253 translation initiation factor eIF-3 subunit 9
Unigene17593_TAEpaeTARAAPEI-5	similar to Eukaryotic translation initiation factor 3, subunit B; K03253 translation initiation factor eIF-3 subunit 9
Unigene17593_TAEpaeTARAAPEI-5	GH20755 gene product from transcript GH20755-RA ; K03253 translation initiation factor eIF-3 subunit 9
Unigene17593_TAEpaeTARAAPEI-5	GI20840 gene product from transcript GI20840-RA ; K03253 translation initiation factor eIF-3 subunit 9
Unigene17595_TAEpaeTARAAPEI-5	Micro-fibrillar-associated protein 1 C-terminus containing protein; K13110 microfibrillar-associated protein 1
Unigene17599_TAEpaeTARAAPEI-5	otud5; OTU domain-containing protein 5; K12655 OTU domain-containing protein 5 [EC:3.1.2.15]
Unigene17599_TAEpaeTARAAPEI-5	otud5-a; OTU domain-containing protein 5-A; K12655 OTU domain-containing protein 5 [EC:3.1.2.15]
Unigene17599_TAEpaeTARAAPEI-5	otud5-b; OTU domain-containing protein 5-B; K12655 OTU domain-containing protein 5 [EC:3.1.2.15]
Unigene17599_TAEpaeTARAAPEI-5	OTUD5; OTU domain containing 5; K12655 OTU domain-containing protein 5 [EC:3.1.2.15]
Unigene17599_TAEpaeTARAAPEI-5	Otud5; OTU domain containing 5 (EC:3.1.2.15); K12655 OTU domain-containing protein 5 [EC:3.1.2.15]
Unigene17599_TAEpaeTARAAPEI-5	OTUD5; OTU domain containing 5 (EC:3.1.2.15); K12655 OTU domain-containing protein 5 [EC:3.1.2.15]
Unigene17599_TAEpaeTARAAPEI-5	Otud5; OTU domain containing 5 (EC:3.1.2.15); K12655 OTU domain-containing protein 5 [EC:3.1.2.15]
Unigene17599_TAEpaeTARAAPEI-5	OTUD5; OTU domain containing 5; K12655 OTU domain-containing protein 5 [EC:3.1.2.15]
Unigene17599_TAEpaeTARAAPEI-5	otud5; OTU domain containing 5 (EC:3.1.2.15); K12655 OTU domain-containing protein 5 [EC:3.1.2.15]
Unigene17599_TAEpaeTARAAPEI-5	OTUD5; OTU domain containing 5; K12655 OTU domain-containing protein 5 [EC:3.1.2.15]
Unigene17600_TAEpaeTARAAPEI-5	DNAH1; dynein, axonemal, heavy chain 1; K10408 dynein heavy chain, axonemal
Unigene17600_TAEpaeTARAAPEI-5	Dnahc1; dynein, axonemal, heavy chain 1; K10408 dynein heavy chain, axonemal
Unigene17600_TAEpaeTARAAPEI-5	DNAH1; dynein, axonemal, heavy chain 1; K10408 dynein heavy chain, axonemal
Unigene17600_TAEpaeTARAAPEI-5	Dnah1; dynein, axonemal, heavy chain 1; K10408 dynein heavy chain, axonemal
Unigene17600_TAEpaeTARAAPEI-5	DNAH1; dynein, axonemal, heavy chain 1; K10408 dynein heavy chain, axonemal
Unigene17600_TAEpaeTARAAPEI-5	similar to dynein, axonemal, heavy chain 1; K10408 dynein heavy chain, axonemal
Unigene17600_TAEpaeTARAAPEI-5	similar to KIAA1410 protein; K10408 dynein heavy chain, axonemal
Unigene17600_TAEpaeTARAAPEI-5	dynein, axonemal, heavy chain 1; K10408 dynein heavy chain, axonemal
Unigene17600_TAEpaeTARAAPEI-5	DNAH1; dynein, axonemal, heavy chain 1; K10408 dynein heavy chain, axonemal
Unigene17600_TAEpaeTARAAPEI-5	similar to dynein, axonemal, heavy polypeptide 1; K10408 dynein heavy chain, axonemal
Unigene17601_TAEpaeTARAAPEI-5	DNA replication licensing factor MCM4 ; K02212 minichromosome maintenance protein 4 (cell division control protein 54)
Unigene17601_TAEpaeTARAAPEI-5	similar to Minichromosome maintenance complex component 4; K02212 minichromosome maintenance protein 4 (cell division control protein 54)
Unigene17601_TAEpaeTARAAPEI-5	MCM4; minichromosome maintenance complex component 4; K02212 minichromosome maintenance protein 4 (cell division control protein 54)
Unigene17601_TAEpaeTARAAPEI-5	similar to MCM4 minichromosome maintenance deficient 4; K02212 minichromosome maintenance protein 4 (cell division control protein 54)
Unigene17601_TAEpaeTARAAPEI-5	mcm4-b; cdc21 protein; K02212 minichromosome maintenance protein 4 (cell division control protein 54)
Unigene17601_TAEpaeTARAAPEI-5	mcm4; MCM4 minichromosome maintenance deficient 4 (S. cerevisiae); K02212 minichromosome maintenance protein 4 (cell division control protein 54)
Unigene17601_TAEpaeTARAAPEI-5	MCM4; minichromosome maintenance complex component 4; K02212 minichromosome maintenance protein 4 (cell division control protein 54)
Unigene17601_TAEpaeTARAAPEI-5	MCM4; minichromosome maintenance complex component 4; K02212 minichromosome maintenance protein 4 (cell division control protein 54)
Unigene17601_TAEpaeTARAAPEI-5	MCM4; minichromosome maintenance complex component 4; K02212 minichromosome maintenance protein 4 (cell division control protein 54)
Unigene17601_TAEpaeTARAAPEI-5	Mcm4; minichromosome maintenance complex component 4; K02212 minichromosome maintenance protein 4 (cell division control protein 54)
Unigene17602_TAEpaeTARAAPEI-5	hypothetical LOC100059802; K09186 myeloid/lymphoid or mixed-lineage leukemia protein 1/4
Unigene17605_TAEpaeTARAAPEI-5	TcasGA2_TC015577, Pho; pleiohomeotic; K09201 transcription factor YY
Unigene17605_TAEpaeTARAAPEI-5	transcriptional repressor protein YY1; K09201 transcription factor YY
Unigene17605_TAEpaeTARAAPEI-5	similar to FIII; K09201 transcription factor YY
Unigene17605_TAEpaeTARAAPEI-5	yy1b; YY1 transcription factor b; K09201 transcription factor YY
Unigene17605_TAEpaeTARAAPEI-5	yy1a; YY1 transcription factor a; K09201 transcription factor YY
Unigene17605_TAEpaeTARAAPEI-5	yy1; YY1 transcription factor; K09201 transcription factor YY
Unigene17605_TAEpaeTARAAPEI-5	yy1-a; YY1 transcription factor; K09201 transcription factor YY
Unigene17605_TAEpaeTARAAPEI-5	MGC83552 protein; K09201 transcription factor YY
Unigene17605_TAEpaeTARAAPEI-5	YY1 transcription factor; K09201 transcription factor YY
Unigene17605_TAEpaeTARAAPEI-5	RCJMB04_1i20, YY1; YY1 transcription factor; K09201 transcription factor YY
Unigene17606_TAEpaeTARAAPEI-5	dif-1; DIFferentiation abnormal ; K03454 mitochondrial carrier protein, MC family
Unigene17606_TAEpaeTARAAPEI-5	protein kinase, cAMP-dependent, regulatory, type II, alpha; K03454 mitochondrial carrier protein, MC family
Unigene17606_TAEpaeTARAAPEI-5	slc25a14; solute carrier family 25 (mitochondrial carrier, brain), member 14; K03454 mitochondrial carrier protein, MC family
Unigene17606_TAEpaeTARAAPEI-5	slc25a20; solute carrier family 25 (carnitine/acylcarnitine translocase), member 20; K03454 mitochondrial carrier protein, MC family
Unigene17606_TAEpaeTARAAPEI-5	Slc25a14; solute carrier family 25 (mitochondrial carrier, brain), member 14; K03454 mitochondrial carrier protein, MC family
Unigene17606_TAEpaeTARAAPEI-5	Slc25a14; solute carrier family 25 (mitochondrial carrier, brain), member 14; K03454 mitochondrial carrier protein, MC family
Unigene17606_TAEpaeTARAAPEI-5	UCP1; uncoupling protein 1 (mitochondrial, proton carrier); K08769 mitochondrial brown fat uncoupling protein 1
Unigene17606_TAEpaeTARAAPEI-5	slc25a20; solute carrier family 25 (carnitine/acylcarnitine translocase), member 20; K03454 mitochondrial carrier protein, MC family
Unigene17606_TAEpaeTARAAPEI-5	similar to brain mitochondrial carrier protein BMCP1; K03454 mitochondrial carrier protein, MC family
Unigene17606_TAEpaeTARAAPEI-5	SLC25A14; solute carrier family 25 (mitochondrial carrier, brain), member 14; K03454 mitochondrial carrier protein, MC family
Unigene17607_TAEpaeTARAAPEI-5	Variant SH3 domain containing protein; K04705 signal transducing adaptor molecule
Unigene17607_TAEpaeTARAAPEI-5	stam-1; STAM (Signal Transducing Adapter Molecule) homolog ; K04705 signal transducing adaptor molecule
Unigene17607_TAEpaeTARAAPEI-5	Cbr-pqn-19; C. briggsae CBR-PQN-19 protein; K04705 signal transducing adaptor molecule
Unigene17607_TAEpaeTARAAPEI-5	GI23591 gene product from transcript GI23591-RA ; K04705 signal transducing adaptor molecule
Unigene17607_TAEpaeTARAAPEI-5	GH13592 gene product from transcript GH13592-RA ; K04705 signal transducing adaptor molecule
Unigene17607_TAEpaeTARAAPEI-5	GL19123 gene product from transcript GL19123-RA ; K04705 signal transducing adaptor molecule
Unigene17607_TAEpaeTARAAPEI-5	GA19660 gene product from transcript GA19660-RA ; K04705 signal transducing adaptor molecule
Unigene17607_TAEpaeTARAAPEI-5	similar to Signal transducing adaptor molecule CG6521-PA; K04705 signal transducing adaptor molecule
Unigene17607_TAEpaeTARAAPEI-5	AGAP008494-PA ; K04705 signal transducing adaptor molecule
Unigene17607_TAEpaeTARAAPEI-5	stam2; signal transducing adaptor molecule (SH3 domain and ITAM motif) 2; K04705 signal transducing adaptor molecule
Unigene17614_TAEpaeTARAAPEI-5	GF23510 gene product from transcript GF23510-RA ; K00933 creatine kinase [EC:2.7.3.2]
Unigene17614_TAEpaeTARAAPEI-5	GK19776 gene product from transcript GK19776-RA ; K10592 E3 ubiquitin-protein ligase HUWE1 [EC:6.3.2.19]
Unigene17614_TAEpaeTARAAPEI-5	waslb; Wiskott-Aldrich syndrome-like b; K05747 Wiskott-Aldrich syndrome protein
Unigene17614_TAEpaeTARAAPEI-5	ZC3H18; zinc finger CCCH-type containing 18; K13092 nuclear protein NHN1
Unigene17614_TAEpaeTARAAPEI-5	ZC3H18; zinc finger CCCH-type containing 18; K13092 nuclear protein NHN1
Unigene17614_TAEpaeTARAAPEI-5	similar to Wiskott-Aldrich syndrome (eczema-thrombocytopenia); K05747 Wiskott-Aldrich syndrome protein
Unigene17614_TAEpaeTARAAPEI-5	WAS; Wiskott-Aldrich syndrome (eczema-thrombocytopenia); K05747 Wiskott-Aldrich syndrome protein
Unigene17614_TAEpaeTARAAPEI-5	was; Wiskott-Aldrich syndrome homolog (human); K05747 Wiskott-Aldrich syndrome protein
Unigene17614_TAEpaeTARAAPEI-5	similar to retinoblastoma protein-binding zinc finger protein; K11432 PR domain zinc finger protein 2
Unigene17614_TAEpaeTARAAPEI-5	similar to WAS protein family, member 2; K05748 WAS protein family, member 2
Unigene17616_TAEpaeTARAAPEI-5	kdm1a, aof2; lysine (K)-specific demethylase 1a; K11450 lysine-specific histone demethylase 1 [EC:1.-.-.-]
Unigene17616_TAEpaeTARAAPEI-5	wu:fb82e06; K11450 lysine-specific histone demethylase 1 [EC:1.-.-.-]
Unigene17616_TAEpaeTARAAPEI-5	AGAP011661-PA ; K11450 lysine-specific histone demethylase 1 [EC:1.-.-.-]
Unigene17616_TAEpaeTARAAPEI-5	lysine-specific histone demethylase ; K11450 lysine-specific histone demethylase 1 [EC:1.-.-.-]
Unigene17616_TAEpaeTARAAPEI-5	KDM1A; lysine (K)-specific demethylase 1A; K11450 lysine-specific histone demethylase 1 [EC:1.-.-.-]
Unigene17616_TAEpaeTARAAPEI-5	similar to KIAA0601 protein; K11450 lysine-specific histone demethylase 1 [EC:1.-.-.-]
Unigene17616_TAEpaeTARAAPEI-5	similar to Lysine-specific histone demethylase 1 (Amine oxidase flavin-containing domain protein 2) (BRAF35-HDAC complex protein BHC110); K11450 lysine-specific histone demethylase 1 [EC:1.-.-.-]
Unigene17616_TAEpaeTARAAPEI-5	GI11530 gene product from transcript GI11530-RA ; K11450 lysine-specific histone demethylase 1 [EC:1.-.-.-]
Unigene17616_TAEpaeTARAAPEI-5	similar to amine oxidase (flavin containing) domain 2; K11450 lysine-specific histone demethylase 1 [EC:1.-.-.-]
Unigene17616_TAEpaeTARAAPEI-5	GG16089 gene product from transcript GG16089-RA ; K11450 lysine-specific histone demethylase 1 [EC:1.-.-.-]
Unigene17621_TAEpaeTARAAPEI-5	similar to alanyl-tRNA synthetase like; K01872 alanyl-tRNA synthetase [EC:6.1.1.7]
Unigene17621_TAEpaeTARAAPEI-5	similar to alanyl-tRNA synthetase like; K01872 alanyl-tRNA synthetase [EC:6.1.1.7]
Unigene17621_TAEpaeTARAAPEI-5	alanyl-tRNA synthetase 2, mitochondrial; K01872 alanyl-tRNA synthetase [EC:6.1.1.7]
Unigene17621_TAEpaeTARAAPEI-5	Alanyl-tRNA synthetase; K01872 alanyl-tRNA synthetase [EC:6.1.1.7]
Unigene17621_TAEpaeTARAAPEI-5	si:dkey-240e12.1; K01872 alanyl-tRNA synthetase [EC:6.1.1.7]
Unigene17621_TAEpaeTARAAPEI-5	alanyl-tRNA synthetase ; K01872 alanyl-tRNA synthetase [EC:6.1.1.7]
Unigene17621_TAEpaeTARAAPEI-5	ars-2; Alanyl tRNA Synthetase ; K01872 alanyl-tRNA synthetase [EC:6.1.1.7]
Unigene17621_TAEpaeTARAAPEI-5	GG23450 gene product from transcript GG23450-RA ; K01872 alanyl-tRNA synthetase [EC:6.1.1.7]
Unigene17621_TAEpaeTARAAPEI-5	alanyl-tRNA synthetase family protein; K01872 alanyl-tRNA synthetase [EC:6.1.1.7]
Unigene17621_TAEpaeTARAAPEI-5	similar to Alanyl-tRNA synthetase; K01872 alanyl-tRNA synthetase [EC:6.1.1.7]
Unigene17623_TAEpaeTARAAPEI-5	GH22190 gene product from transcript GH22190-RA ; K04225 tachykinin receptor, invertebrate
Unigene17623_TAEpaeTARAAPEI-5	GI21970 gene product from transcript GI21970-RA ; K04225 tachykinin receptor, invertebrate
Unigene17623_TAEpaeTARAAPEI-5	GD17519 gene product from transcript GD17519-RA ; K04225 tachykinin receptor, invertebrate
Unigene17623_TAEpaeTARAAPEI-5	Takr99D; Tachykinin-like receptor at 99D; K04225 tachykinin receptor, invertebrate
Unigene17623_TAEpaeTARAAPEI-5	GG11982 gene product from transcript GG11982-RA ; K04225 tachykinin receptor, invertebrate
Unigene17623_TAEpaeTARAAPEI-5	GE10408 gene product from transcript GE10408-RA ; K04225 tachykinin receptor, invertebrate
Unigene17623_TAEpaeTARAAPEI-5	GF16216 gene product from transcript GF16216-RA ; K04225 tachykinin receptor, invertebrate
Unigene17623_TAEpaeTARAAPEI-5	tachykinin receptor ; K04225 tachykinin receptor, invertebrate
Unigene17623_TAEpaeTARAAPEI-5	GL13493 gene product from transcript GL13493-RA ; K04225 tachykinin receptor, invertebrate
Unigene17623_TAEpaeTARAAPEI-5	GA20661 gene product from transcript GA20661-RA ; K04225 tachykinin receptor, invertebrate
Unigene17625_TAEpaeTARAAPEI-5	CPN2; carboxypeptidase N, polypeptide 2 (EC:3.4.17.3); K13023 carboxypeptidase N regulatory subunit
Unigene17625_TAEpaeTARAAPEI-5	CPN2; carboxypeptidase N, polypeptide 2; K13023 carboxypeptidase N regulatory subunit
Unigene17625_TAEpaeTARAAPEI-5	CPN2; carboxypeptidase N, polypeptide 2; K13023 carboxypeptidase N regulatory subunit
Unigene17625_TAEpaeTARAAPEI-5	CPN2; carboxypeptidase N, polypeptide 2 (EC:3.4.17.3); K13023 carboxypeptidase N regulatory subunit
Unigene17625_TAEpaeTARAAPEI-5	similar to hCG2040284; K13023 carboxypeptidase N regulatory subunit
Unigene17625_TAEpaeTARAAPEI-5	slit1a; slit homolog 1a (Drosophila); K06838 slit 1
Unigene17625_TAEpaeTARAAPEI-5	GPR124; G protein-coupled receptor 124; K08461 G protein-coupled receptor 124
Unigene17625_TAEpaeTARAAPEI-5	similar to G protein-coupled receptor 124; K08461 G protein-coupled receptor 124
Unigene17625_TAEpaeTARAAPEI-5	GPR124; G protein-coupled receptor 124; K08461 G protein-coupled receptor 124
Unigene17625_TAEpaeTARAAPEI-5	Cpn2; carboxypeptidase N, polypeptide 2 (EC:3.4.17.3); K13023 carboxypeptidase N regulatory subunit
Unigene17629_TAEpaeTARAAPEI-5	ER lumen protein retaining receptor; K10949 ER lumen protein retaining receptor
Unigene17629_TAEpaeTARAAPEI-5	erd-2; ERD (yeast endoplasmic reticulum retention defective) related ; K10949 ER lumen protein retaining receptor
Unigene17629_TAEpaeTARAAPEI-5	ER lumen protein retaining receptor; K10949 ER lumen protein retaining receptor
Unigene17629_TAEpaeTARAAPEI-5	Cbr-erd-2; C. briggsae CBR-ERD-2 protein; K10949 ER lumen protein retaining receptor
Unigene17629_TAEpaeTARAAPEI-5	er lumen protein retaining receptor ; K10949 ER lumen protein retaining receptor
Unigene17629_TAEpaeTARAAPEI-5	ER lumen protein retaining receptor; K10949 ER lumen protein retaining receptor
Unigene17629_TAEpaeTARAAPEI-5	AGAP010224-PA ; K10949 ER lumen protein retaining receptor
Unigene17629_TAEpaeTARAAPEI-5	KDELR2; KDEL (Lys-Asp-Glu-Leu) endoplasmic reticulum protein retention receptor 2; K10949 ER lumen protein retaining receptor
Unigene17629_TAEpaeTARAAPEI-5	KDELR2; KDEL (Lys-Asp-Glu-Leu) endoplasmic reticulum protein retention receptor 2; K10949 ER lumen protein retaining receptor
Unigene17629_TAEpaeTARAAPEI-5	KDELR2; KDEL (Lys-Asp-Glu-Leu) endoplasmic reticulum protein retention receptor 2; K10949 ER lumen protein retaining receptor
Unigene17630_TAEpaeTARAAPEI-5	CG14935 gene product from transcript CG14935-RA (EC:3.2.1.20); K01187 alpha-glucosidase [EC:3.2.1.20]
Unigene17630_TAEpaeTARAAPEI-5	Hbg2; alpha-glucosidase (EC:3.2.1.20); K01187 alpha-glucosidase [EC:3.2.1.20]
Unigene17630_TAEpaeTARAAPEI-5	LvpH; Larval visceral protein H (EC:3.2.1.20); K01187 alpha-glucosidase [EC:3.2.1.20]
Unigene17630_TAEpaeTARAAPEI-5	CG14934 gene product from transcript CG14934-RA (EC:3.2.1.20); K01187 alpha-glucosidase [EC:3.2.1.20]
Unigene17630_TAEpaeTARAAPEI-5	GA13361 gene product from transcript GA13361-RA ; K01187 alpha-glucosidase [EC:3.2.1.20]
Unigene17630_TAEpaeTARAAPEI-5	CG11669 gene product from transcript CG11669-RA (EC:3.2.1.20); K01187 alpha-glucosidase [EC:3.2.1.20]
Unigene17630_TAEpaeTARAAPEI-5	CG8693 gene product from transcript CG8693-RA (EC:3.2.1.20); K01187 alpha-glucosidase [EC:3.2.1.20]
Unigene17630_TAEpaeTARAAPEI-5	AGAP008962-PA ; K01187 alpha-glucosidase [EC:3.2.1.20]
Unigene17630_TAEpaeTARAAPEI-5	LvpL; Larval visceral protein L (EC:3.2.1.20); K01187 alpha-glucosidase [EC:3.2.1.20]
Unigene17630_TAEpaeTARAAPEI-5	LvpD; Larval visceral protein D (EC:3.2.1.20); K01187 alpha-glucosidase [EC:3.2.1.20]
Unigene17631_TAEpaeTARAAPEI-5	Hypothetical protein CBG17559; K01900 succinyl-CoA synthetase beta subunit [EC:6.2.1.4 6.2.1.5]
Unigene17631_TAEpaeTARAAPEI-5	succinyl-CoA ligase [ADP-forming] beta-chain, mitochondrial (EC:6.2.1.5); K01900 succinyl-CoA synthetase beta subunit [EC:6.2.1.4 6.2.1.5]
Unigene17631_TAEpaeTARAAPEI-5	similar to succinate-Coenzyme A ligase, ADP-forming, beta subunit; K01900 succinyl-CoA synthetase beta subunit [EC:6.2.1.4 6.2.1.5]
Unigene17631_TAEpaeTARAAPEI-5	SUCLA2; succinate-CoA ligase, ADP-forming, beta subunit; K01900 succinyl-CoA synthetase beta subunit [EC:6.2.1.4 6.2.1.5]
Unigene17631_TAEpaeTARAAPEI-5	MGC82958 protein; K01900 succinyl-CoA synthetase beta subunit [EC:6.2.1.4 6.2.1.5]
Unigene17631_TAEpaeTARAAPEI-5	similar to ATP-specific succinyl-CoA synthetase beta subunit; K01900 succinyl-CoA synthetase beta subunit [EC:6.2.1.4 6.2.1.5]
Unigene17631_TAEpaeTARAAPEI-5	sucla2; succinate-CoA ligase, ADP-forming, beta subunit (EC:6.2.1.5); K01900 succinyl-CoA synthetase beta subunit [EC:6.2.1.4 6.2.1.5]
Unigene17631_TAEpaeTARAAPEI-5	SUCLA2; succinate-CoA ligase, ADP-forming, beta subunit (EC:6.2.1.5); K01900 succinyl-CoA synthetase beta subunit [EC:6.2.1.4 6.2.1.5]
Unigene17631_TAEpaeTARAAPEI-5	Sucla2; succinate-Coenzyme A ligase, ADP-forming, beta subunit (EC:6.2.1.5); K01900 succinyl-CoA synthetase beta subunit [EC:6.2.1.4 6.2.1.5]
Unigene17631_TAEpaeTARAAPEI-5	Sucla2; succinate-CoA ligase, ADP-forming, beta subunit (EC:6.2.1.5); K01900 succinyl-CoA synthetase beta subunit [EC:6.2.1.4 6.2.1.5]
Unigene17633_TAEpaeTARAAPEI-5	INSR; insulin receptor; K04527 insulin receptor [EC:2.7.10.1]
Unigene17633_TAEpaeTARAAPEI-5	INSRR; insulin receptor-related receptor; K05086 insulin receptor-related receptor [EC:2.7.10.1]
Unigene17633_TAEpaeTARAAPEI-5	INSRR; insulin receptor-related receptor; K05086 insulin receptor-related receptor [EC:2.7.10.1]
Unigene17633_TAEpaeTARAAPEI-5	similar to Insulin receptor-related protein precursor (IRR) (IR-related receptor); K05086 insulin receptor-related receptor [EC:2.7.10.1]
Unigene17633_TAEpaeTARAAPEI-5	Insrr; insulin receptor-related receptor (EC:2.7.10.1); K05086 insulin receptor-related receptor [EC:2.7.10.1]
Unigene17633_TAEpaeTARAAPEI-5	INSRR; insulin receptor-related receptor (EC:2.7.10.1); K05086 insulin receptor-related receptor [EC:2.7.10.1]
Unigene17633_TAEpaeTARAAPEI-5	Insrr; insulin receptor-related receptor (EC:2.7.10.1); K05086 insulin receptor-related receptor [EC:2.7.10.1]
Unigene17633_TAEpaeTARAAPEI-5	insulin receptor ; K04527 insulin receptor [EC:2.7.10.1]
Unigene17633_TAEpaeTARAAPEI-5	INSR; insulin receptor (EC:2.7.10.1); K04527 insulin receptor [EC:2.7.10.1]
Unigene17633_TAEpaeTARAAPEI-5	INSR; insulin receptor; K04527 insulin receptor [EC:2.7.10.1]
Unigene17634_TAEpaeTARAAPEI-5	dut-1; DeoxyUTPase ; K01520 dUTP pyrophosphatase [EC:3.6.1.23]
Unigene17634_TAEpaeTARAAPEI-5	Cbr-dut-1; C. briggsae CBR-DUT-1 protein; K01520 dUTP pyrophosphatase [EC:3.6.1.23]
Unigene17634_TAEpaeTARAAPEI-5	dUTP diphosphatase (EC:3.6.1.23); K01520 dUTP pyrophosphatase [EC:3.6.1.23]
Unigene17634_TAEpaeTARAAPEI-5	AGAP010159-PA ; K01520 dUTP pyrophosphatase [EC:3.6.1.23]
Unigene17634_TAEpaeTARAAPEI-5	GK21239 gene product from transcript GK21239-RA ; K01520 dUTP pyrophosphatase [EC:3.6.1.23]
Unigene17634_TAEpaeTARAAPEI-5	GF15633 gene product from transcript GF15633-RA ; K01520 dUTP pyrophosphatase [EC:3.6.1.23]
Unigene17634_TAEpaeTARAAPEI-5	TcasGA2_TC008662; similar to CG4584-PA, isoform A; K01520 dUTP pyrophosphatase [EC:3.6.1.23]
Unigene17634_TAEpaeTARAAPEI-5	GL19531 gene product from transcript GL19531-RA ; K01520 dUTP pyrophosphatase [EC:3.6.1.23]
Unigene17634_TAEpaeTARAAPEI-5	GA18276 gene product from transcript GA18276-RA ; K01520 dUTP pyrophosphatase [EC:3.6.1.23]
Unigene17634_TAEpaeTARAAPEI-5	GG23694 gene product from transcript GG23694-RA ; K01520 dUTP pyrophosphatase [EC:3.6.1.23]
Unigene17636_TAEpaeTARAAPEI-5	ARID2; AT rich interactive domain 2 (ARID, RFX-like); K11765 AT-rich interactive domain-containing protein 2
Unigene17636_TAEpaeTARAAPEI-5	Arid2; AT rich interactive domain 2 (ARID, RFX-like); K11765 AT-rich interactive domain-containing protein 2
Unigene17636_TAEpaeTARAAPEI-5	similar to AT rich interactive domain 2 (ARID, RFX-like); K11765 AT-rich interactive domain-containing protein 2
Unigene17636_TAEpaeTARAAPEI-5	similar to AT rich interactive domain 2 (ARID, RFX-like); K11765 AT-rich interactive domain-containing protein 2
Unigene17636_TAEpaeTARAAPEI-5	arid2; AT rich interactive domain 2 (ARID, RFX-like); K11765 AT-rich interactive domain-containing protein 2
Unigene17636_TAEpaeTARAAPEI-5	ARID2; AT rich interactive domain 2 (ARID, RFX-like); K11765 AT-rich interactive domain-containing protein 2
Unigene17636_TAEpaeTARAAPEI-5	ARID2; AT rich interactive domain 2 (ARID, RFX-like); K11765 AT-rich interactive domain-containing protein 2
Unigene17636_TAEpaeTARAAPEI-5	similar to AT rich interactive domain 2 (ARID, RFX-like); K11765 AT-rich interactive domain-containing protein 2
Unigene17636_TAEpaeTARAAPEI-5	GA17110 gene product from transcript GA17110-RA ; K11765 AT-rich interactive domain-containing protein 2
Unigene17636_TAEpaeTARAAPEI-5	Bap170; Brahma associated protein 170kD; K11765 AT-rich interactive domain-containing protein 2
Unigene17638_TAEpaeTARAAPEI-5	N-myristoyltransferase ; K00671 glycylpeptide N-tetradecanoyltransferase [EC:2.3.1.97]
Unigene17638_TAEpaeTARAAPEI-5	similar to N-myristoyltransferase 2; K00671 glycylpeptide N-tetradecanoyltransferase [EC:2.3.1.97]
Unigene17638_TAEpaeTARAAPEI-5	AGAP001804-PA ; K00671 glycylpeptide N-tetradecanoyltransferase [EC:2.3.1.97]
Unigene17638_TAEpaeTARAAPEI-5	N-myristoyltransferase 1; K00671 glycylpeptide N-tetradecanoyltransferase [EC:2.3.1.97]
Unigene17638_TAEpaeTARAAPEI-5	NMT1; N-myristoyltransferase 1; K00671 glycylpeptide N-tetradecanoyltransferase [EC:2.3.1.97]
Unigene17638_TAEpaeTARAAPEI-5	N-myristoyltransferase 2; K00671 glycylpeptide N-tetradecanoyltransferase [EC:2.3.1.97]
Unigene17638_TAEpaeTARAAPEI-5	similar to N-myristoyltransferase 1; K00671 glycylpeptide N-tetradecanoyltransferase [EC:2.3.1.97]
Unigene17638_TAEpaeTARAAPEI-5	N-myristoyltransferase 2; K00671 glycylpeptide N-tetradecanoyltransferase [EC:2.3.1.97]
Unigene17638_TAEpaeTARAAPEI-5	NMT2; N-myristoyltransferase 2; K00671 glycylpeptide N-tetradecanoyltransferase [EC:2.3.1.97]
Unigene17638_TAEpaeTARAAPEI-5	similar to N-myristoyltransferase 1; K00671 glycylpeptide N-tetradecanoyltransferase [EC:2.3.1.97]
Unigene17639_TAEpaeTARAAPEI-5	similar to class I INCENP protein; K11515 inner centromere protein
Unigene17639_TAEpaeTARAAPEI-5	eif3s10; eukaryotic translation initiation factor 3, subunit 10 (theta); K03254 translation initiation factor eIF-3 subunit 10
Unigene17639_TAEpaeTARAAPEI-5	similar to plectin 11; K10388 plectin
Unigene17639_TAEpaeTARAAPEI-5	PLEC1; plectin 1, intermediate filament binding protein 500kDa; K10388 plectin
Unigene17639_TAEpaeTARAAPEI-5	PLEC1; plectin 1, intermediate filament binding protein 500kDa; K10388 plectin
Unigene17639_TAEpaeTARAAPEI-5	caldesmon 1; K12327 caldesmon
Unigene17639_TAEpaeTARAAPEI-5	Incenp; inner centromere protein; K11515 inner centromere protein
Unigene17639_TAEpaeTARAAPEI-5	GK20720 gene product from transcript GK20720-RA ; K10352 myosin heavy chain
Unigene17639_TAEpaeTARAAPEI-5	PLEC1; plectin 1, intermediate filament binding protein 500kDa; K10388 plectin
Unigene17639_TAEpaeTARAAPEI-5	PLEC1; plectin 1, intermediate filament binding protein 500kDa; K10388 plectin
Unigene17640_TAEpaeTARAAPEI-5	Slc8a2; solute carrier family 8 (sodium/calcium exchanger), member 2; K05849 solute carrier family 8 (sodium/calcium exchanger)
Unigene17640_TAEpaeTARAAPEI-5	Slc8a2; solute carrier family 8 (sodium/calcium exchanger), member 2; K05849 solute carrier family 8 (sodium/calcium exchanger)
Unigene17640_TAEpaeTARAAPEI-5	sodium/calcium exchanger ; K05849 solute carrier family 8 (sodium/calcium exchanger)
Unigene17640_TAEpaeTARAAPEI-5	AGAP002859-PA ; K05849 solute carrier family 8 (sodium/calcium exchanger)
Unigene17640_TAEpaeTARAAPEI-5	SLC8A2; solute carrier family 8 (sodium/calcium exchanger), member 2; K05849 solute carrier family 8 (sodium/calcium exchanger)
Unigene17640_TAEpaeTARAAPEI-5	SLC8A2; solute carrier family 8 (sodium/calcium exchanger), member 2; K05849 solute carrier family 8 (sodium/calcium exchanger)
Unigene17640_TAEpaeTARAAPEI-5	SLC8A2; solute carrier family 8 (sodium/calcium exchanger), member 2; K05849 solute carrier family 8 (sodium/calcium exchanger)
Unigene17640_TAEpaeTARAAPEI-5	SLC8A2; solute carrier family 8 (sodium/calcium exchanger), member 2; K05849 solute carrier family 8 (sodium/calcium exchanger)
Unigene17640_TAEpaeTARAAPEI-5	sodium/calcium exchanger; K05849 solute carrier family 8 (sodium/calcium exchanger)
Unigene17640_TAEpaeTARAAPEI-5	GL24292 gene product from transcript GL24292-RA ; K05849 solute carrier family 8 (sodium/calcium exchanger)
Unigene17641_TAEpaeTARAAPEI-5	guanine-nucleotide-exchange-factor ; K06277 Rap guanine nucleotide exchange factor (GEF) 1
Unigene17641_TAEpaeTARAAPEI-5	GK25837 gene product from transcript GK25837-RA ; K06277 Rap guanine nucleotide exchange factor (GEF) 1
Unigene17641_TAEpaeTARAAPEI-5	GH24527 gene product from transcript GH24527-RA ; K06277 Rap guanine nucleotide exchange factor (GEF) 1
Unigene17641_TAEpaeTARAAPEI-5	GI21607 gene product from transcript GI21607-RA ; K06277 Rap guanine nucleotide exchange factor (GEF) 1
Unigene17641_TAEpaeTARAAPEI-5	C3G; CG42328 gene product from transcript CG42328-RC; K06277 Rap guanine nucleotide exchange factor (GEF) 1
Unigene17641_TAEpaeTARAAPEI-5	GM12552 gene product from transcript GM12552-RA ; K06277 Rap guanine nucleotide exchange factor (GEF) 1
Unigene17641_TAEpaeTARAAPEI-5	Guanine nucleotide exchange factor for Ras-like GTPases; N-terminal motif family protein; K06277 Rap guanine nucleotide exchange factor (GEF) 1
Unigene17641_TAEpaeTARAAPEI-5	RAPGEF1; Rap guanine nucleotide exchange factor (GEF) 1; K06277 Rap guanine nucleotide exchange factor (GEF) 1
Unigene17641_TAEpaeTARAAPEI-5	GF20837 gene product from transcript GF20837-RA ; K06277 Rap guanine nucleotide exchange factor (GEF) 1
Unigene17641_TAEpaeTARAAPEI-5	RAPGEF1; Rap guanine nucleotide exchange factor (GEF) 1; K06277 Rap guanine nucleotide exchange factor (GEF) 1
Unigene17642_TAEpaeTARAAPEI-5	similar to mucin 2; K10955 intestinal mucin-2
Unigene17642_TAEpaeTARAAPEI-5	MUC2; mucin 2, oligomeric mucus/gel-forming; K10955 intestinal mucin-2
Unigene17642_TAEpaeTARAAPEI-5	MUC2; mucin 2; K10955 intestinal mucin-2
Unigene17642_TAEpaeTARAAPEI-5	novel trypsin family protein; K09635 transmembrane protease, serine 4 [EC:3.4.21.-]
Unigene17642_TAEpaeTARAAPEI-5	similar to podocalyxin-like protein 1; K06817 podocalyxin-like
Unigene17642_TAEpaeTARAAPEI-5	similar to Snf2-related CBP activator protein; K11661 helicase SRCAP [EC:3.6.1.-]
Unigene17642_TAEpaeTARAAPEI-5	MUC2; mucin 2, oligomeric mucus/gel-forming; K10955 intestinal mucin-2
Unigene17642_TAEpaeTARAAPEI-5	GK22198 gene product from transcript GK22198-RA ; K03308 neurotransmitter:Na+ symporter, NSS family
Unigene17642_TAEpaeTARAAPEI-5	enabled homolog; K05746 enabled
Unigene17642_TAEpaeTARAAPEI-5	similar to G protein-coupled receptor 128; K08464 G protein-coupled receptor 128
Unigene17644_TAEpaeTARAAPEI-5	gsa-1; G protein, Subunit Alpha ; K04632 guanine nucleotide binding protein (G protein), alpha stimulating activity polypeptide
Unigene17644_TAEpaeTARAAPEI-5	similar to guanine nucleotide-binding protein G-s-alpha-2; K04632 guanine nucleotide binding protein (G protein), alpha stimulating activity polypeptide
Unigene17644_TAEpaeTARAAPEI-5	gnas; GNAS complex locus; K04632 guanine nucleotide binding protein (G protein), alpha stimulating activity polypeptide
Unigene17644_TAEpaeTARAAPEI-5	similar to Guanine nucleotide-binding protein G(s) subunit alpha (Adenylate cyclase-stimulating G alpha protein); K04632 guanine nucleotide binding protein (G protein), alpha stimulating activity polypeptide
Unigene17644_TAEpaeTARAAPEI-5	gnas; GNAS complex locus; K04632 guanine nucleotide binding protein (G protein), alpha stimulating activity polypeptide
Unigene17644_TAEpaeTARAAPEI-5	gnal; guanine nucleotide binding protein, alpha stimulating, olfactory type; K04632 guanine nucleotide binding protein (G protein), alpha stimulating activity polypeptide
Unigene17644_TAEpaeTARAAPEI-5	zgc:92392; K04640 guanine nucleotide binding protein (G protein), alpha, other
Unigene17644_TAEpaeTARAAPEI-5	PORGSA1; alpha-stimulatory subunit of GTP-binding protein; K04632 guanine nucleotide binding protein (G protein), alpha stimulating activity polypeptide
Unigene17644_TAEpaeTARAAPEI-5	GNAS; GNAS complex locus; K04632 guanine nucleotide binding protein (G protein), alpha stimulating activity polypeptide
Unigene17644_TAEpaeTARAAPEI-5	gnal; guanine nucleotide binding protein (G protein), alpha activating activity polypeptide, olfactory type; K04633 guanine nucleotide binding protein (G protein), alpha polypeptide, olfactory type
Unigene17646_TAEpaeTARAAPEI-5	KCNC1; potassium voltage-gated channel, Shaw-related subfamily, member 1; K04887 potassium voltage-gated channel, Shaw-related subfamily C, member 1
Unigene17646_TAEpaeTARAAPEI-5	similar to voltage-gated potassium channel; K05320 potassium voltage-gated channel, Shaw-related subfamily C, invertebrate
Unigene17646_TAEpaeTARAAPEI-5	KCNC1; potassium voltage-gated channel, Shaw-related subfamily, member 1; K04887 potassium voltage-gated channel, Shaw-related subfamily C, member 1
Unigene17646_TAEpaeTARAAPEI-5	similar to potassium voltage-gated channel, Shaw-related subfamily, member 1; K04887 potassium voltage-gated channel, Shaw-related subfamily C, member 1
Unigene17646_TAEpaeTARAAPEI-5	KCNC1; potassium voltage-gated channel, Shaw-related subfamily, member 1; K04887 potassium voltage-gated channel, Shaw-related subfamily C, member 1
Unigene17646_TAEpaeTARAAPEI-5	KCNC1; potassium voltage-gated channel, Shaw-related subfamily, member 1; K04887 potassium voltage-gated channel, Shaw-related subfamily C, member 1
Unigene17646_TAEpaeTARAAPEI-5	KCNC1; potassium voltage-gated channel, Shaw-related subfamily, member 1; K04887 potassium voltage-gated channel, Shaw-related subfamily C, member 1
Unigene17646_TAEpaeTARAAPEI-5	Kcnc1; potassium voltage gated channel, Shaw-related subfamily, member 1; K04887 potassium voltage-gated channel, Shaw-related subfamily C, member 1
Unigene17646_TAEpaeTARAAPEI-5	Kcnc1; potassium voltage gated channel, Shaw-related subfamily, member 1; K04887 potassium voltage-gated channel, Shaw-related subfamily C, member 1
Unigene17646_TAEpaeTARAAPEI-5	similar to Potassium voltage-gated channel subfamily C member 1 (Voltage-gated potassium channel subunit Kv3.1) (Kv4) (NGK2) (RAW2); K04887 potassium voltage-gated channel, Shaw-related subfamily C, member 1
Unigene17647_TAEpaeTARAAPEI-5	drs-1; aspartyl(D) tRNA Synthetase ; K01876 aspartyl-tRNA synthetase [EC:6.1.1.12]
Unigene17647_TAEpaeTARAAPEI-5	Cbr-drs-1; C. briggsae CBR-DRS-1 protein; K01876 aspartyl-tRNA synthetase [EC:6.1.1.12]
Unigene17647_TAEpaeTARAAPEI-5	Aspartyl-tRNA synthetase; K01876 aspartyl-tRNA synthetase [EC:6.1.1.12]
Unigene17647_TAEpaeTARAAPEI-5	aspartyl-tRNA synthetase ; K01876 aspartyl-tRNA synthetase [EC:6.1.1.12]
Unigene17647_TAEpaeTARAAPEI-5	similar to aspartyl-tRNA synthetase; K01876 aspartyl-tRNA synthetase [EC:6.1.1.12]
Unigene17647_TAEpaeTARAAPEI-5	aspartyl-tRNA synthetase ; K01876 aspartyl-tRNA synthetase [EC:6.1.1.12]
Unigene17647_TAEpaeTARAAPEI-5	GI18555 gene product from transcript GI18555-RA ; K01876 aspartyl-tRNA synthetase [EC:6.1.1.12]
Unigene17647_TAEpaeTARAAPEI-5	GH21379 gene product from transcript GH21379-RA ; K01876 aspartyl-tRNA synthetase [EC:6.1.1.12]
Unigene17647_TAEpaeTARAAPEI-5	GD10925 gene product from transcript GD10925-RA ; K01876 aspartyl-tRNA synthetase [EC:6.1.1.12]
Unigene17647_TAEpaeTARAAPEI-5	GM21429 gene product from transcript GM21429-RA ; K01876 aspartyl-tRNA synthetase [EC:6.1.1.12]
Unigene17648_TAEpaeTARAAPEI-5	ubc-7; UBiquitin Conjugating enzyme ; K10575 ubiquitin-conjugating enzyme E2 G1 [EC:6.3.2.19]
Unigene17648_TAEpaeTARAAPEI-5	Cbr-ubc-7; C. briggsae CBR-UBC-7 protein; K10575 ubiquitin-conjugating enzyme E2 G1 [EC:6.3.2.19]
Unigene17648_TAEpaeTARAAPEI-5	Ube2g1; ubiquitin-conjugating enzyme E2G 1; K10575 ubiquitin-conjugating enzyme E2 G1 [EC:6.3.2.19]
Unigene17648_TAEpaeTARAAPEI-5	similar to ubiquitin conjugating enzyme; K10575 ubiquitin-conjugating enzyme E2 G1 [EC:6.3.2.19]
Unigene17648_TAEpaeTARAAPEI-5	CG9602 gene product from transcript CG9602-RA (EC:6.3.2.19); K10575 ubiquitin-conjugating enzyme E2 G1 [EC:6.3.2.19]
Unigene17648_TAEpaeTARAAPEI-5	ubiquitin-conjugating enzyme E2 g ; K10575 ubiquitin-conjugating enzyme E2 G1 [EC:6.3.2.19]
Unigene17648_TAEpaeTARAAPEI-5	AGAP002251-PA ; K10575 ubiquitin-conjugating enzyme E2 G1 [EC:6.3.2.19]
Unigene17648_TAEpaeTARAAPEI-5	GK12909 gene product from transcript GK12909-RA ; K10575 ubiquitin-conjugating enzyme E2 G1 [EC:6.3.2.19]
Unigene17648_TAEpaeTARAAPEI-5	TcasGA2_TC014980; similar to ubiquitin conjugating enzyme; K10575 ubiquitin-conjugating enzyme E2 G1 [EC:6.3.2.19]
Unigene17648_TAEpaeTARAAPEI-5	ubiquitin-conjugating enzyme E2-19 kDa; K10575 ubiquitin-conjugating enzyme E2 G1 [EC:6.3.2.19]
Unigene17653_TAEpaeTARAAPEI-5	hexokinase (EC:2.7.1.1); K00844 hexokinase [EC:2.7.1.1]
Unigene17653_TAEpaeTARAAPEI-5	Hex-t2; CG32849 gene product from transcript CG32849-RA (EC:2.7.1.1); K00844 hexokinase [EC:2.7.1.1]
Unigene17653_TAEpaeTARAAPEI-5	Dyak_Hex-t2; GE23669 gene product from transcript GE23669-RA ; K00844 hexokinase [EC:2.7.1.1]
Unigene17653_TAEpaeTARAAPEI-5	GI22624 gene product from transcript GI22624-RA ; K00844 hexokinase [EC:2.7.1.1]
Unigene17653_TAEpaeTARAAPEI-5	GF20727 gene product from transcript GF20727-RA ; K00844 hexokinase [EC:2.7.1.1]
Unigene17653_TAEpaeTARAAPEI-5	Dsim_Hex-t2; GD21282 gene product from transcript GD21282-RA ; K00844 hexokinase [EC:2.7.1.1]
Unigene17653_TAEpaeTARAAPEI-5	GM10321 gene product from transcript GM10321-RA ; K00844 hexokinase [EC:2.7.1.1]
Unigene17653_TAEpaeTARAAPEI-5	GF20735 gene product from transcript GF20735-RA ; K00844 hexokinase [EC:2.7.1.1]
Unigene17653_TAEpaeTARAAPEI-5	GA17282 gene product from transcript GA17282-RA ; K00844 hexokinase [EC:2.7.1.1]
Unigene17653_TAEpaeTARAAPEI-5	GK13969 gene product from transcript GK13969-RA ; K00844 hexokinase [EC:2.7.1.1]
Unigene17654_TAEpaeTARAAPEI-5	DNA replication helicase ; K10742 DNA replication ATP-dependent helicase Dna2 [EC:3.6.1.-]
Unigene17654_TAEpaeTARAAPEI-5	similar to CG2990 CG2990-PB; K10742 DNA replication ATP-dependent helicase Dna2 [EC:3.6.1.-]
Unigene17654_TAEpaeTARAAPEI-5	GM11399 gene product from transcript GM11399-RA ; K10742 DNA replication ATP-dependent helicase Dna2 [EC:3.6.1.-]
Unigene17654_TAEpaeTARAAPEI-5	GE17824 gene product from transcript GE17824-RA ; K10742 DNA replication ATP-dependent helicase Dna2 [EC:3.6.1.-]
Unigene17654_TAEpaeTARAAPEI-5	GG18336 gene product from transcript GG18336-RA ; K10742 DNA replication ATP-dependent helicase Dna2 [EC:3.6.1.-]
Unigene17656_TAEpaeTARAAPEI-5	smad1 5 8 and ; K04676 SMAD, mothers against DPP 1/5/8
Unigene17656_TAEpaeTARAAPEI-5	similar to SMAD family member 5; K04676 SMAD, mothers against DPP 1/5/8
Unigene17656_TAEpaeTARAAPEI-5	SMAD5; SMAD family member 5; K04676 SMAD, mothers against DPP 1/5/8
Unigene17656_TAEpaeTARAAPEI-5	similar to SMAD5; K04676 SMAD, mothers against DPP 1/5/8
Unigene17656_TAEpaeTARAAPEI-5	similar to SMAD5; K04676 SMAD, mothers against DPP 1/5/8
Unigene17656_TAEpaeTARAAPEI-5	SMAD1; SMAD family member 1; K04676 SMAD, mothers against DPP 1/5/8
Unigene17656_TAEpaeTARAAPEI-5	similar to latent transforming growth factor binding protein; K04676 SMAD, mothers against DPP 1/5/8
Unigene17656_TAEpaeTARAAPEI-5	smad5; MAD homolog 5 (Drosophila); K04676 SMAD, mothers against DPP 1/5/8
Unigene17656_TAEpaeTARAAPEI-5	SMAD5; SMAD family member 5; K04676 SMAD, mothers against DPP 1/5/8
Unigene17656_TAEpaeTARAAPEI-5	SMAD5; SMAD family member 5; K04676 SMAD, mothers against DPP 1/5/8
Unigene17657_TAEpaeTARAAPEI-5	similar to Fyn proto-oncogene; K05703 proto-oncogene tyrosine-protein kinase Fyn [EC:2.7.10.2]
Unigene17657_TAEpaeTARAAPEI-5	FYN; FYN oncogene related to SRC, FGR, YES (EC:2.7.10.2); K05703 proto-oncogene tyrosine-protein kinase Fyn [EC:2.7.10.2]
Unigene17657_TAEpaeTARAAPEI-5	FYN; FYN oncogene related to SRC, FGR, YES (EC:2.7.10.2); K05703 proto-oncogene tyrosine-protein kinase Fyn [EC:2.7.10.2]
Unigene17657_TAEpaeTARAAPEI-5	FYN; FYN oncogene related to SRC, FGR, YES (EC:2.7.10.2); K05703 proto-oncogene tyrosine-protein kinase Fyn [EC:2.7.10.2]
Unigene17657_TAEpaeTARAAPEI-5	Fyn; FYN oncogene related to SRC, FGR, YES (EC:2.7.10.2); K05703 proto-oncogene tyrosine-protein kinase Fyn [EC:2.7.10.2]
Unigene17657_TAEpaeTARAAPEI-5	FYN; FYN oncogene related to SRC, FGR, YES; K05703 proto-oncogene tyrosine-protein kinase Fyn [EC:2.7.10.2]
Unigene17657_TAEpaeTARAAPEI-5	fyn; c-fyn protein (EC:2.7.10.2); K05703 proto-oncogene tyrosine-protein kinase Fyn [EC:2.7.10.2]
Unigene17657_TAEpaeTARAAPEI-5	fyn; FYN oncogene related to SRC, FGR, YES (EC:2.7.10.2); K05703 proto-oncogene tyrosine-protein kinase Fyn [EC:2.7.10.2]
Unigene17657_TAEpaeTARAAPEI-5	yes1; v-yes-1 Yamaguchi sarcoma viral oncogene homolog 1 (EC:2.7.10.1); K05705 proto-oncogene tyrosine-protein kinase Yes [EC:2.7.10.2]
Unigene17657_TAEpaeTARAAPEI-5	fynb; FYN oncogene related to SRC, FGR, YES b; K05703 proto-oncogene tyrosine-protein kinase Fyn [EC:2.7.10.2]
Unigene17665_TAEpaeTARAAPEI-5	AGAP005728-PA ; K08776 puromycin-sensitive aminopeptidase [EC:3.4.11.-]
Unigene17665_TAEpaeTARAAPEI-5	Psa; Puromycin sensitive aminopeptidase (EC:3.4.11.-); K08776 puromycin-sensitive aminopeptidase [EC:3.4.11.-]
Unigene17665_TAEpaeTARAAPEI-5	GF24769 gene product from transcript GF24769-RA ; K08776 puromycin-sensitive aminopeptidase [EC:3.4.11.-]
Unigene17665_TAEpaeTARAAPEI-5	similar to Aminopeptidase puromycin sensitive; K08776 puromycin-sensitive aminopeptidase [EC:3.4.11.-]
Unigene17665_TAEpaeTARAAPEI-5	NPEPPS; aminopeptidase puromycin sensitive (EC:3.4.11.-); K08776 puromycin-sensitive aminopeptidase [EC:3.4.11.-]
Unigene17665_TAEpaeTARAAPEI-5	NPEPPS; aminopeptidase puromycin sensitive; K08776 puromycin-sensitive aminopeptidase [EC:3.4.11.-]
Unigene17665_TAEpaeTARAAPEI-5	Npepps; aminopeptidase puromycin sensitive (EC:3.4.11.-); K08776 puromycin-sensitive aminopeptidase [EC:3.4.11.-]
Unigene17665_TAEpaeTARAAPEI-5	Npepps; aminopeptidase puromycin sensitive (EC:3.4.11.-); K08776 puromycin-sensitive aminopeptidase [EC:3.4.11.-]
Unigene17665_TAEpaeTARAAPEI-5	npepps; aminopeptidase puromycin sensitive (EC:3.4.11.-); K08776 puromycin-sensitive aminopeptidase [EC:3.4.11.-]
Unigene17665_TAEpaeTARAAPEI-5	npepps; aminopeptidase puromycin sensitive (EC:3.4.11.-); K08776 puromycin-sensitive aminopeptidase [EC:3.4.11.-]
Unigene17669_TAEpaeTARAAPEI-5	dimethyladenosine transferase ; K02528 dimethyladenosine transferase [EC:2.1.1.-]
Unigene17669_TAEpaeTARAAPEI-5	dimethyladenosine transferase ; K02528 dimethyladenosine transferase [EC:2.1.1.-]
Unigene17669_TAEpaeTARAAPEI-5	dimethyladenosine transferase; K02528 dimethyladenosine transferase [EC:2.1.1.-]
Unigene17669_TAEpaeTARAAPEI-5	similar to CG11837-PA; K02528 dimethyladenosine transferase [EC:2.1.1.-]
Unigene17669_TAEpaeTARAAPEI-5	DIMT1L; DIM1 dimethyladenosine transferase 1-like (S. cerevisiae); K02528 dimethyladenosine transferase [EC:2.1.1.-]
Unigene17669_TAEpaeTARAAPEI-5	zgc:101122; K02528 dimethyladenosine transferase [EC:2.1.1.-]
Unigene17669_TAEpaeTARAAPEI-5	Dimt1; DIM1 dimethyladenosine transferase 1-like (S. cerevisiae); K02528 dimethyladenosine transferase [EC:2.1.1.-]
Unigene17669_TAEpaeTARAAPEI-5	similar to Dimethyladenosine transferase; K02528 dimethyladenosine transferase [EC:2.1.1.-]
Unigene17669_TAEpaeTARAAPEI-5	Dimt1l; DIM1 dimethyladenosine transferase 1-like (S. cerevisiae); K02528 dimethyladenosine transferase [EC:2.1.1.-]
Unigene17669_TAEpaeTARAAPEI-5	DIMT1L, DIMT1; DIM1 dimethyladenosine transferase 1-like (S. cerevisiae); K02528 dimethyladenosine transferase [EC:2.1.1.-]
Unigene17671_TAEpaeTARAAPEI-5	NLRP3; NLR family, pyrin domain containing 3; K12800 NACHT, LRR and PYD domains-containing protein 3
Unigene17671_TAEpaeTARAAPEI-5	wu:fi20e01; si:dkey-21n12.1; K11657 remodeling and spacing factor 1
Unigene17671_TAEpaeTARAAPEI-5	NLRP3; NLR family, pyrin domain containing 3; K12800 NACHT, LRR and PYD domains-containing protein 3
Unigene17671_TAEpaeTARAAPEI-5	NEFH; neurofilament, heavy polypeptide; K04574 neurofilament heavy polypeptide
Unigene17673_TAEpaeTARAAPEI-5	Cbr-pkc-2; C. briggsae CBR-PKC-2 protein; K02677 classical protein kinase C [EC:2.7.11.13]
Unigene17673_TAEpaeTARAAPEI-5	pkc-2; Protein Kinase C ; K02677 classical protein kinase C [EC:2.7.11.13]
Unigene17673_TAEpaeTARAAPEI-5	similar to protein kinase C, alpha; K02677 classical protein kinase C [EC:2.7.11.13]
Unigene17673_TAEpaeTARAAPEI-5	Prkcg; protein kinase C, gamma (EC:2.7.11.13); K02677 classical protein kinase C [EC:2.7.11.13]
Unigene17673_TAEpaeTARAAPEI-5	Prkcc; protein kinase C, gamma (EC:2.7.11.13); K02677 classical protein kinase C [EC:2.7.11.13]
Unigene17673_TAEpaeTARAAPEI-5	nedd4l; neural precursor cell expressed, developmentally down-regulated 4-like (EC:6.3.2.-); K13305 E3 ubiquitin-protein ligase NEDD4-like [EC:6.3.2.19]
Unigene17673_TAEpaeTARAAPEI-5	nedd4; Nedd4 protein; K13305 E3 ubiquitin-protein ligase NEDD4-like [EC:6.3.2.19]
Unigene17673_TAEpaeTARAAPEI-5	PRKCG; protein kinase C, gamma (EC:2.7.11.13); K02677 classical protein kinase C [EC:2.7.11.13]
Unigene17673_TAEpaeTARAAPEI-5	similar to protein kinase C, gamma; K02677 classical protein kinase C [EC:2.7.11.13]
Unigene17673_TAEpaeTARAAPEI-5	PRKCG; protein kinase C, gamma; K02677 classical protein kinase C [EC:2.7.11.13]
Unigene17675_TAEpaeTARAAPEI-5	phosphoenolpyruvate carboxykinase [GTP]; K01596 phosphoenolpyruvate carboxykinase (GTP) [EC:4.1.1.32]
Unigene17675_TAEpaeTARAAPEI-5	Hypothetical protein CBG08279; K01596 phosphoenolpyruvate carboxykinase (GTP) [EC:4.1.1.32]
Unigene17675_TAEpaeTARAAPEI-5	phosphoenolpyruvate carboxykinase ; K01596 phosphoenolpyruvate carboxykinase (GTP) [EC:4.1.1.32]
Unigene17675_TAEpaeTARAAPEI-5	PCK2; phosphoenolpyruvate carboxykinase 2 (mitochondrial); K01596 phosphoenolpyruvate carboxykinase (GTP) [EC:4.1.1.32]
Unigene17675_TAEpaeTARAAPEI-5	similar to Phosphoenolpyruvate carboxykinase, cytosolic [GTP] (Phosphoenolpyruvate carboxylase) (PEPCK-C); K01596 phosphoenolpyruvate carboxykinase (GTP) [EC:4.1.1.32]
Unigene17675_TAEpaeTARAAPEI-5	Pck1; phosphoenolpyruvate carboxykinase 1 (soluble) (EC:4.1.1.32); K01596 phosphoenolpyruvate carboxykinase (GTP) [EC:4.1.1.32]
Unigene17675_TAEpaeTARAAPEI-5	Pck2; phosphoenolpyruvate carboxykinase 2 (mitochondrial) (EC:4.1.1.32); K01596 phosphoenolpyruvate carboxykinase (GTP) [EC:4.1.1.32]
Unigene17675_TAEpaeTARAAPEI-5	similar to Phosphoenolpyruvate carboxykinase 2 (mitochondrial); K01596 phosphoenolpyruvate carboxykinase (GTP) [EC:4.1.1.32]
Unigene17675_TAEpaeTARAAPEI-5	Pck1; phosphoenolpyruvate carboxykinase 1, cytosolic (EC:4.1.1.32); K01596 phosphoenolpyruvate carboxykinase (GTP) [EC:4.1.1.32]
Unigene17675_TAEpaeTARAAPEI-5	pck2; similar to phosphoenolpyruvate carboxykinase 2 (mitochondrial); K01596 phosphoenolpyruvate carboxykinase (GTP) [EC:4.1.1.32]
Unigene17676_TAEpaeTARAAPEI-5	fbxl3; F-box and leucine-rich repeat protein 3; K10269 F-box and leucine-rich repeat protein 3
Unigene17676_TAEpaeTARAAPEI-5	fbxl3a; F-box and leucine-rich repeat protein 3A; K10269 F-box and leucine-rich repeat protein 3
Unigene17676_TAEpaeTARAAPEI-5	fbxl3; F-box and leucine-rich repeat protein 3; K10269 F-box and leucine-rich repeat protein 3
Unigene17676_TAEpaeTARAAPEI-5	FBXL3; F-box and leucine-rich repeat protein 3; K10269 F-box and leucine-rich repeat protein 3
Unigene17676_TAEpaeTARAAPEI-5	similar to F-box and leucine-rich repeat protein 3; K10269 F-box and leucine-rich repeat protein 3
Unigene17676_TAEpaeTARAAPEI-5	FBXL21; F-box and leucine-rich repeat protein 21; K10287 F-box and leucine-rich repeat protein 21
Unigene17676_TAEpaeTARAAPEI-5	FBXL21; F-box and leucine-rich repeat protein 21; K10287 F-box and leucine-rich repeat protein 21
Unigene17676_TAEpaeTARAAPEI-5	Fbxl21; F-box and leucine-rich repeat protein 21; K10287 F-box and leucine-rich repeat protein 21
Unigene17676_TAEpaeTARAAPEI-5	similar to F-box and leucine-rich repeat protein 3; K10269 F-box and leucine-rich repeat protein 3
Unigene17676_TAEpaeTARAAPEI-5	FBXL3; F-box and leucine-rich repeat protein 3; K10269 F-box and leucine-rich repeat protein 3
Unigene17677_TAEpaeTARAAPEI-5	GE12204 gene product from transcript GE12204-RA ; K11789 HIV-1 Vpr-binding protein
Unigene17677_TAEpaeTARAAPEI-5	GG22121 gene product from transcript GG22121-RA ; K11789 HIV-1 Vpr-binding protein
Unigene17677_TAEpaeTARAAPEI-5	GK19562 gene product from transcript GK19562-RA ; K11789 HIV-1 Vpr-binding protein
Unigene17677_TAEpaeTARAAPEI-5	GM15845 gene product from transcript GM15845-RA ; K11789 HIV-1 Vpr-binding protein
Unigene17677_TAEpaeTARAAPEI-5	GI18519 gene product from transcript GI18519-RA ; K11789 HIV-1 Vpr-binding protein
Unigene17677_TAEpaeTARAAPEI-5	GD11607 gene product from transcript GD11607-RA ; K11789 HIV-1 Vpr-binding protein
Unigene17677_TAEpaeTARAAPEI-5	CG10080 gene product from transcript CG10080-RA; K11789 HIV-1 Vpr-binding protein
Unigene17677_TAEpaeTARAAPEI-5	similar to CG10080-PA; K11789 HIV-1 Vpr-binding protein
Unigene17677_TAEpaeTARAAPEI-5	GH22735 gene product from transcript GH22735-RA ; K11789 HIV-1 Vpr-binding protein
Unigene17677_TAEpaeTARAAPEI-5	similar to VPRBP protein; K11789 HIV-1 Vpr-binding protein
Unigene17678_TAEpaeTARAAPEI-5	ern2; endoplasmic reticulum to nucleus signaling 2; K11715 serine/threonine-protein kinase/endoribonuclease IRE2 [EC:2.7.11.1 3.1.26.-]
Unigene17678_TAEpaeTARAAPEI-5	ERN1; endoplasmic reticulum to nucleus signaling 1; K08852 serine/threonine-protein kinase/endoribonuclease IRE1 [EC:2.7.11.1 3.1.26.-]
Unigene17678_TAEpaeTARAAPEI-5	ERN1; endoplasmic reticulum to nucleus signaling 1; K08852 serine/threonine-protein kinase/endoribonuclease IRE1 [EC:2.7.11.1 3.1.26.-]
Unigene17678_TAEpaeTARAAPEI-5	Ern1; endoplasmic reticulum (ER) to nucleus signalling 1 (EC:2.7.11.1); K08852 serine/threonine-protein kinase/endoribonuclease IRE1 [EC:2.7.11.1 3.1.26.-]
Unigene17678_TAEpaeTARAAPEI-5	ERN1; endoplasmic reticulum to nucleus signaling 1 (EC:2.7.11.1); K08852 serine/threonine-protein kinase/endoribonuclease IRE1 [EC:2.7.11.1 3.1.26.-]
Unigene17678_TAEpaeTARAAPEI-5	ERN1; endoplasmic reticulum to nucleus signaling 1; K08852 serine/threonine-protein kinase/endoribonuclease IRE1 [EC:2.7.11.1 3.1.26.-]
Unigene17678_TAEpaeTARAAPEI-5	similar to endoplasmic reticulum to nucleus signalling 1 isoform 1; K08852 serine/threonine-protein kinase/endoribonuclease IRE1 [EC:2.7.11.1 3.1.26.-]
Unigene17678_TAEpaeTARAAPEI-5	MGC83537 protein; K11715 serine/threonine-protein kinase/endoribonuclease IRE2 [EC:2.7.11.1 3.1.26.-]
Unigene17678_TAEpaeTARAAPEI-5	ern2; endoplasmic reticulum to nucleus signaling 2 (EC:2.7.11.1); K11715 serine/threonine-protein kinase/endoribonuclease IRE2 [EC:2.7.11.1 3.1.26.-]
Unigene17678_TAEpaeTARAAPEI-5	similar to ERN2 protein; K08852 serine/threonine-protein kinase/endoribonuclease IRE1 [EC:2.7.11.1 3.1.26.-]
Unigene17679_TAEpaeTARAAPEI-5	HMGCoA reductase (EC:1.1.1.34); K00021 3-hydroxy-3-methylglutaryl-CoA reductase [EC:1.1.1.34]
Unigene17679_TAEpaeTARAAPEI-5	GG23970 gene product from transcript GG23970-RA ; K12385 Niemann-Pick C1 protein
Unigene17679_TAEpaeTARAAPEI-5	GD22294 gene product from transcript GD22294-RA ; K12385 Niemann-Pick C1 protein
Unigene17679_TAEpaeTARAAPEI-5	GM11941 gene product from transcript GM11941-RA ; K12385 Niemann-Pick C1 protein
Unigene17679_TAEpaeTARAAPEI-5	Npc1a; Niemann-Pick type C-1a; K12385 Niemann-Pick C1 protein
Unigene17679_TAEpaeTARAAPEI-5	npc1b; Niemann-Pick disease, type C1; K12385 Niemann-Pick C1 protein
Unigene17679_TAEpaeTARAAPEI-5	GI15499 gene product from transcript GI15499-RA ; K12385 Niemann-Pick C1 protein
Unigene17679_TAEpaeTARAAPEI-5	GE26328 gene product from transcript GE26328-RA ; K12385 Niemann-Pick C1 protein
Unigene17679_TAEpaeTARAAPEI-5	GF14130 gene product from transcript GF14130-RA ; K12385 Niemann-Pick C1 protein
Unigene17679_TAEpaeTARAAPEI-5	GH13378 gene product from transcript GH13378-RA ; K12385 Niemann-Pick C1 protein
Unigene17680_TAEpaeTARAAPEI-5	neural precursor cell expressed, developmentally down-regulated 4-like; K13305 E3 ubiquitin-protein ligase NEDD4-like [EC:6.3.2.19]
Unigene17680_TAEpaeTARAAPEI-5	NEDD4L; neural precursor cell expressed, developmentally down-regulated 4-like; K13305 E3 ubiquitin-protein ligase NEDD4-like [EC:6.3.2.19]
Unigene17680_TAEpaeTARAAPEI-5	nedd4l; neural precursor cell expressed, developmentally down-regulated 4-like; K13305 E3 ubiquitin-protein ligase NEDD4-like [EC:6.3.2.19]
Unigene17680_TAEpaeTARAAPEI-5	nedd4l; neural precursor cell expressed, developmentally down-regulated 4-like (EC:6.3.2.-); K13305 E3 ubiquitin-protein ligase NEDD4-like [EC:6.3.2.19]
Unigene17680_TAEpaeTARAAPEI-5	similar to Nedd4 CG7555-PD, isoform D; K10591 E3 ubiquitin-protein ligase NEDD4 [EC:6.3.2.19]
Unigene17680_TAEpaeTARAAPEI-5	similar to NEDD4L protein; K13305 E3 ubiquitin-protein ligase NEDD4-like [EC:6.3.2.19]
Unigene17680_TAEpaeTARAAPEI-5	similar to neural precursor cell expressed, developmentally down-regulated gene 4-like; K10591 E3 ubiquitin-protein ligase NEDD4 [EC:6.3.2.19]
Unigene17680_TAEpaeTARAAPEI-5	NEDD4L; neural precursor cell expressed, developmentally down-regulated 4-like; K13305 E3 ubiquitin-protein ligase NEDD4-like [EC:6.3.2.19]
Unigene17680_TAEpaeTARAAPEI-5	NEDD4L; neural precursor cell expressed, developmentally down-regulated 4-like; K13305 E3 ubiquitin-protein ligase NEDD4-like [EC:6.3.2.19]
Unigene17680_TAEpaeTARAAPEI-5	Nedd4l; neural precursor cell expressed, developmentally down-regulated 4-like (EC:6.3.2.-); K13305 E3 ubiquitin-protein ligase NEDD4-like [EC:6.3.2.19]
Unigene17682_TAEpaeTARAAPEI-5	CDH23; cadherin-like 23; K06813 cadherin 23
Unigene17682_TAEpaeTARAAPEI-5	similar to cadherin related 23; K06813 cadherin 23
Unigene17682_TAEpaeTARAAPEI-5	similar to cadherin related 23; K06813 cadherin 23
Unigene17682_TAEpaeTARAAPEI-5	Cdh23; cadherin 23 (otocadherin); K06813 cadherin 23
Unigene17682_TAEpaeTARAAPEI-5	CDH23; cadherin-related 23; K06813 cadherin 23
Unigene17682_TAEpaeTARAAPEI-5	Cdh23; cadherin 23 (otocadherin); K06813 cadherin 23
Unigene17682_TAEpaeTARAAPEI-5	CDH23; cadherin-related 23; K06813 cadherin 23
Unigene17682_TAEpaeTARAAPEI-5	cdh23; cadherin-like 23; K06813 cadherin 23
Unigene17682_TAEpaeTARAAPEI-5	CDH23; cadherin-related 23; K06813 cadherin 23
Unigene17682_TAEpaeTARAAPEI-5	similar to cadherin-related 23 protein; K06813 cadherin 23
Unigene17687_TAEpaeTARAAPEI-5	Cgn; cingulin; K06102 cingulin
Unigene17687_TAEpaeTARAAPEI-5	CGN; cingulin; K06102 cingulin
Unigene17687_TAEpaeTARAAPEI-5	CGN; cingulin; K06102 cingulin
Unigene17687_TAEpaeTARAAPEI-5	similar to cingulin; K06102 cingulin
Unigene17687_TAEpaeTARAAPEI-5	CGN; cingulin; K06102 cingulin
Unigene17687_TAEpaeTARAAPEI-5	similar to KIAA1319 protein; K06102 cingulin
Unigene17687_TAEpaeTARAAPEI-5	CGN; cingulin; K06102 cingulin
Unigene17687_TAEpaeTARAAPEI-5	similar to Cingulin; K06102 cingulin
Unigene17687_TAEpaeTARAAPEI-5	Myh10; myosin, heavy chain 10, non-muscle; K10352 myosin heavy chain
Unigene17687_TAEpaeTARAAPEI-5	CGN; cingulin; K06102 cingulin
Unigene17689_TAEpaeTARAAPEI-5	similar to heat shock protein 70B; K03283 heat shock 70kDa protein 1/8
Unigene17689_TAEpaeTARAAPEI-5	Hsc70-4; heat shock protein cognate 4; K03283 heat shock 70kDa protein 1/8
Unigene17689_TAEpaeTARAAPEI-5	similar to heat shock protein; K03283 heat shock 70kDa protein 1/8
Unigene17689_TAEpaeTARAAPEI-5	similar to heat shock protein; K03283 heat shock 70kDa protein 1/8
Unigene17689_TAEpaeTARAAPEI-5	similar to heat shock protein; K03283 heat shock 70kDa protein 1/8
Unigene17689_TAEpaeTARAAPEI-5	HSPA8; heat shock 70kDa protein 8; K03283 heat shock 70kDa protein 1/8
Unigene17689_TAEpaeTARAAPEI-5	HSPA8; heat shock 70kDa protein 8; K03283 heat shock 70kDa protein 1/8
Unigene17689_TAEpaeTARAAPEI-5	Hspa8; heat shock protein A8; K03283 heat shock 70kDa protein 1/8
Unigene17689_TAEpaeTARAAPEI-5	Hspa8; heat shock protein 8; K03283 heat shock 70kDa protein 1/8
Unigene17689_TAEpaeTARAAPEI-5	HSPA8; heat shock 70kDa protein 8; K03283 heat shock 70kDa protein 1/8
Unigene17692_TAEpaeTARAAPEI-5	March8; membrane-associated ring finger (C3HC4) 8; K10663 E3 ubiquitin-protein ligase MARCH8 [EC:6.3.2.19]
Unigene17692_TAEpaeTARAAPEI-5	March8; membrane-associated ring finger (C3HC4) 8; K10663 E3 ubiquitin-protein ligase MARCH8 [EC:6.3.2.19]
Unigene17692_TAEpaeTARAAPEI-5	GA17942 gene product from transcript GA17942-RA ; K10663 E3 ubiquitin-protein ligase MARCH8 [EC:6.3.2.19]
Unigene17692_TAEpaeTARAAPEI-5	AGAP007174-PA ; K10663 E3 ubiquitin-protein ligase MARCH8 [EC:6.3.2.19]
Unigene17692_TAEpaeTARAAPEI-5	GF23737 gene product from transcript GF23737-RA ; K10663 E3 ubiquitin-protein ligase MARCH8 [EC:6.3.2.19]
Unigene17692_TAEpaeTARAAPEI-5	CG4080 gene product from transcript CG4080-RA; K10663 E3 ubiquitin-protein ligase MARCH8 [EC:6.3.2.19]
Unigene17692_TAEpaeTARAAPEI-5	membrane associated ring finger 1,8 ; K10663 E3 ubiquitin-protein ligase MARCH8 [EC:6.3.2.19]
Unigene17692_TAEpaeTARAAPEI-5	March1; membrane-associated ring finger (C3HC4) 1; K10656 E3 ubiquitin-protein ligase MARCH1 [EC:6.3.2.19]
Unigene17692_TAEpaeTARAAPEI-5	MARCH8; membrane-associated ring finger (C3HC4) 8; K10663 E3 ubiquitin-protein ligase MARCH8 [EC:6.3.2.19]
Unigene17692_TAEpaeTARAAPEI-5	similar to membrane-associated ring finger (C3HC4) 8; K10663 E3 ubiquitin-protein ligase MARCH8 [EC:6.3.2.19]
Unigene17696_TAEpaeTARAAPEI-5	MGC82698 protein; K12275 translocation protein SEC62
Unigene17696_TAEpaeTARAAPEI-5	Sec62; SEC62 homolog (S. cerevisiae); K12275 translocation protein SEC62
Unigene17696_TAEpaeTARAAPEI-5	sec62; SEC62 homolog (S. cerevisiae); K12275 translocation protein SEC62
Unigene17696_TAEpaeTARAAPEI-5	Sec62; SEC62 homolog (S. cerevisiae); K12275 translocation protein SEC62
Unigene17696_TAEpaeTARAAPEI-5	SEC62; SEC62 homolog (S. cerevisiae); K12275 translocation protein SEC62
Unigene17696_TAEpaeTARAAPEI-5	SEC62; SEC62 homolog (S. cerevisiae); K12275 translocation protein SEC62
Unigene17696_TAEpaeTARAAPEI-5	SEC62; SEC62 homolog (S. cerevisiae); K12275 translocation protein SEC62
Unigene17696_TAEpaeTARAAPEI-5	SEC62; SEC62 homolog (S. cerevisiae); K12275 translocation protein SEC62
Unigene17696_TAEpaeTARAAPEI-5	SEC62, TLOC1; SEC62 homolog (S. cerevisiae); K12275 translocation protein SEC62
Unigene17697_TAEpaeTARAAPEI-5	similar to eukaryotic translation initiation factor 3, subunit G; K03248 translation initiation factor eIF-3 subunit 4
Unigene17697_TAEpaeTARAAPEI-5	RBM3; RNA binding motif (RNP1, RRM) protein 3; K13186 RNA-binding protein 3
Unigene17697_TAEpaeTARAAPEI-5	zgc:112425; K13195 cold-inducible RNA-binding protein
Unigene17697_TAEpaeTARAAPEI-5	fuse-binding protein-interacting repressor siahbp1 ; K12838 poly(U)-binding-splicing factor PUF60
Unigene17697_TAEpaeTARAAPEI-5	RBM3; RNA binding motif (RNP1, RRM) protein 3; K13186 RNA-binding protein 3
Unigene17697_TAEpaeTARAAPEI-5	xcirp2; cold-inducible RNA binding protein 2; K13195 cold-inducible RNA-binding protein
Unigene17697_TAEpaeTARAAPEI-5	Rbm3; RNA binding motif protein 3; K13186 RNA-binding protein 3
Unigene17697_TAEpaeTARAAPEI-5	RBM3; RNA binding motif (RNP1, RRM) protein 3; K13186 RNA-binding protein 3
Unigene17697_TAEpaeTARAAPEI-5	RNA recognition motif containing protein; K13044 heterogeneous nuclear ribonucleoprotein A/B/D
Unigene17697_TAEpaeTARAAPEI-5	cold inducible RNA binding protein-like; K13195 cold-inducible RNA-binding protein
Unigene17700_TAEpaeTARAAPEI-5	PRKCA; protein kinase C, alpha (EC:2.7.11.13); K02677 classical protein kinase C [EC:2.7.11.13]
Unigene17700_TAEpaeTARAAPEI-5	PRKCA; protein kinase C, alpha; K02677 classical protein kinase C [EC:2.7.11.13]
Unigene17700_TAEpaeTARAAPEI-5	GK22032 gene product from transcript GK22032-RA ; K02677 classical protein kinase C [EC:2.7.11.13]
Unigene17700_TAEpaeTARAAPEI-5	similar to conventional protein kinase C; K02677 classical protein kinase C [EC:2.7.11.13]
Unigene17700_TAEpaeTARAAPEI-5	GF11424 gene product from transcript GF11424-RA ; K02677 classical protein kinase C [EC:2.7.11.13]
Unigene17700_TAEpaeTARAAPEI-5	Prkca; protein kinase C, alpha (EC:2.7.11.13); K02677 classical protein kinase C [EC:2.7.11.13]
Unigene17700_TAEpaeTARAAPEI-5	PRKCA; protein kinase C, alpha (EC:2.7.11.13); K02677 classical protein kinase C [EC:2.7.11.13]
Unigene17700_TAEpaeTARAAPEI-5	prkca; protein kinase C, alpha (EC:2.7.11.1); K02677 classical protein kinase C [EC:2.7.11.13]
Unigene17700_TAEpaeTARAAPEI-5	protein kinase c ; K02677 classical protein kinase C [EC:2.7.11.13]
Unigene17700_TAEpaeTARAAPEI-5	GM21740 gene product from transcript GM21740-RA ; K02677 classical protein kinase C [EC:2.7.11.13]
Unigene17703_TAEpaeTARAAPEI-5	dynein heavy chain 3' fragment ; K10408 dynein heavy chain, axonemal
Unigene17703_TAEpaeTARAAPEI-5	DNAH1; dynein, axonemal, heavy chain 1; K10408 dynein heavy chain, axonemal
Unigene17703_TAEpaeTARAAPEI-5	DNAH1; dynein, axonemal, heavy chain 1; K10408 dynein heavy chain, axonemal
Unigene17703_TAEpaeTARAAPEI-5	similar to dynein, axonemal, heavy chain 1; K10408 dynein heavy chain, axonemal
Unigene17703_TAEpaeTARAAPEI-5	similar to KIAA1410 protein; K10408 dynein heavy chain, axonemal
Unigene17703_TAEpaeTARAAPEI-5	Dnahc1; dynein, axonemal, heavy chain 1; K10408 dynein heavy chain, axonemal
Unigene17703_TAEpaeTARAAPEI-5	DNAH1; dynein, axonemal, heavy chain 1; K10408 dynein heavy chain, axonemal
Unigene17703_TAEpaeTARAAPEI-5	dynein, axonemal, heavy chain 1; K10408 dynein heavy chain, axonemal
Unigene17703_TAEpaeTARAAPEI-5	Dnah1; dynein, axonemal, heavy chain 1; K10408 dynein heavy chain, axonemal
Unigene17703_TAEpaeTARAAPEI-5	DNAH1; dynein, axonemal, heavy chain 1; K10408 dynein heavy chain, axonemal
Unigene17705_TAEpaeTARAAPEI-5	HIPK2; serine/threonine protein kinase ; K08826 homeodomain interacting protein kinase [EC:2.7.11.1]
Unigene17705_TAEpaeTARAAPEI-5	similar to GA14321-PA; K08826 homeodomain interacting protein kinase [EC:2.7.11.1]
Unigene17705_TAEpaeTARAAPEI-5	hipk; homeodomain interacting protein kinase (EC:2.7.11.-); K08826 homeodomain interacting protein kinase [EC:2.7.11.1]
Unigene17705_TAEpaeTARAAPEI-5	GM14344 gene product from transcript GM14344-RA ; K08826 homeodomain interacting protein kinase [EC:2.7.11.1]
Unigene17705_TAEpaeTARAAPEI-5	HIPK3; homeodomain interacting protein kinase 3; K08826 homeodomain interacting protein kinase [EC:2.7.11.1]
Unigene17705_TAEpaeTARAAPEI-5	HIPK3; homeodomain interacting protein kinase 3; K08826 homeodomain interacting protein kinase [EC:2.7.11.1]
Unigene17705_TAEpaeTARAAPEI-5	si:dkey-21k24.2; K08826 homeodomain interacting protein kinase [EC:2.7.11.1]
Unigene17705_TAEpaeTARAAPEI-5	similar to homeodomain interacting protein kinase 2; K08826 homeodomain interacting protein kinase [EC:2.7.11.1]
Unigene17705_TAEpaeTARAAPEI-5	HIPK2; homeodomain interacting protein kinase 2; K08826 homeodomain interacting protein kinase [EC:2.7.11.1]
Unigene17705_TAEpaeTARAAPEI-5	HIPK3; homeodomain interacting protein kinase 3; K08826 homeodomain interacting protein kinase [EC:2.7.11.1]
Unigene17706_TAEpaeTARAAPEI-5	fz4; frizzled 4 protein; K02354 frizzled 4
Unigene17706_TAEpaeTARAAPEI-5	fzd10; frizzled homolog 10; K02842 frizzled 10
Unigene17706_TAEpaeTARAAPEI-5	FZD4; frizzled homolog 4 (Drosophila); K02354 frizzled 4
Unigene17706_TAEpaeTARAAPEI-5	FZD4; frizzled homolog 4 (Drosophila); K02354 frizzled 4
Unigene17706_TAEpaeTARAAPEI-5	FZD4; frizzled homolog 4 (Drosophila); K02354 frizzled 4
Unigene17706_TAEpaeTARAAPEI-5	FZD4; frizzled homolog 4 (Drosophila); K02354 frizzled 4
Unigene17706_TAEpaeTARAAPEI-5	FZD4; frizzled homolog 4 (Drosophila); K02354 frizzled 4
Unigene17706_TAEpaeTARAAPEI-5	Fzd4; frizzled homolog 4 (Drosophila); K02354 frizzled 4
Unigene17706_TAEpaeTARAAPEI-5	similar to frizzled homolog 4 (Drosophila); K02354 frizzled 4
Unigene17706_TAEpaeTARAAPEI-5	Fzd4; frizzled homolog 4 (Drosophila); K02354 frizzled 4
Unigene17714_TAEpaeTARAAPEI-5	CDH5; cadherin 5, type 2; K06533 cadherin 5, type 2, VE-cadherin
Unigene17714_TAEpaeTARAAPEI-5	CDH5; cadherin 5, type 2 (vascular endothelium); K06533 cadherin 5, type 2, VE-cadherin
Unigene17714_TAEpaeTARAAPEI-5	CDH5; cadherin 5, type 2 (vascular endothelium); K06533 cadherin 5, type 2, VE-cadherin
Unigene17714_TAEpaeTARAAPEI-5	Cdh5; cadherin 5; K06533 cadherin 5, type 2, VE-cadherin
Unigene17714_TAEpaeTARAAPEI-5	Cdh5; cadherin 5; K06533 cadherin 5, type 2, VE-cadherin
Unigene17714_TAEpaeTARAAPEI-5	CDH5; cadherin 5, type 2 (vascular endothelium); K06533 cadherin 5, type 2, VE-cadherin
Unigene17714_TAEpaeTARAAPEI-5	cdh23; cadherin-like 23; K06813 cadherin 23
Unigene17714_TAEpaeTARAAPEI-5	stan; starry night; K04600 cadherin EGF LAG seven-pass G-type receptor 1 (flamingo)
Unigene17714_TAEpaeTARAAPEI-5	similar to desmoglein 4; K07599 desmoglein 4
Unigene17714_TAEpaeTARAAPEI-5	DSG4; desmoglein 4; K07599 desmoglein 4
Unigene17717_TAEpaeTARAAPEI-5	CPSF3L; cleavage and polyadenylation specific factor 3-like (EC:3.1.27.-); K13148 integrator complex subunit 11 [EC:3.1.27.-]
Unigene17717_TAEpaeTARAAPEI-5	Cpsf3l; cleavage and polyadenylation specific factor 3-like (EC:3.1.27.-); K13148 integrator complex subunit 11 [EC:3.1.27.-]
Unigene17717_TAEpaeTARAAPEI-5	Cpsf3l; cleavage and polyadenylation specific factor 3-like (EC:3.1.27.-); K13148 integrator complex subunit 11 [EC:3.1.27.-]
Unigene17717_TAEpaeTARAAPEI-5	CPSF3L; cleavage and polyadenylation specific factor 3-like (EC:3.1.27.-); K13148 integrator complex subunit 11 [EC:3.1.27.-]
Unigene17717_TAEpaeTARAAPEI-5	similar to cleavage and polyadenylation specific factor 3-like; K13148 integrator complex subunit 11 [EC:3.1.27.-]
Unigene17717_TAEpaeTARAAPEI-5	cpsf3l; cleavage and polyadenylation specific factor 3-like (EC:3.1.27.-); K13148 integrator complex subunit 11 [EC:3.1.27.-]
Unigene17717_TAEpaeTARAAPEI-5	CPSF3L; cleavage and polyadenylation specific factor 3-like (EC:3.1.27.-); K13148 integrator complex subunit 11 [EC:3.1.27.-]
Unigene17717_TAEpaeTARAAPEI-5	CPSF3L; cleavage and polyadenylation specific factor 3-like; K13148 integrator complex subunit 11 [EC:3.1.27.-]
Unigene17717_TAEpaeTARAAPEI-5	cleavage and polyadenylation specific factor 3-like; K13148 integrator complex subunit 11 [EC:3.1.27.-]
Unigene17717_TAEpaeTARAAPEI-5	TcasGA2_TC009205; similar to CG1972 CG1972-PA; K13148 integrator complex subunit 11 [EC:3.1.27.-]
Unigene17718_TAEpaeTARAAPEI-5	DNA repair protein xp-E ; K10610 DNA damage-binding protein 1
Unigene17718_TAEpaeTARAAPEI-5	similar to DNA repair protein xp-e; K10610 DNA damage-binding protein 1
Unigene17718_TAEpaeTARAAPEI-5	DNA repair protein xp-e ; K10610 DNA damage-binding protein 1
Unigene17718_TAEpaeTARAAPEI-5	similar to damage specific DNA binding protein 1; K10610 DNA damage-binding protein 1
Unigene17718_TAEpaeTARAAPEI-5	similar to X-associated protein 1; K10610 DNA damage-binding protein 1
Unigene17718_TAEpaeTARAAPEI-5	DDB1; damage-specific DNA binding protein 1, 127kDa; K10610 DNA damage-binding protein 1
Unigene17718_TAEpaeTARAAPEI-5	Ddb1; damage specific DNA binding protein 1; K10610 DNA damage-binding protein 1
Unigene17718_TAEpaeTARAAPEI-5	TcasGA2_TC010010; similar to DNA damage-binding protein 1; K10610 DNA damage-binding protein 1
Unigene17718_TAEpaeTARAAPEI-5	DDB1; damage-specific DNA binding protein 1; K10610 DNA damage-binding protein 1
Unigene17718_TAEpaeTARAAPEI-5	DDB1; damage-specific DNA binding protein 1, 127kDa; K10610 DNA damage-binding protein 1
Unigene17721_TAEpaeTARAAPEI-5	pbs-7; Proteasome Beta Subunit ; K02736 20S proteasome subunit beta 7 [EC:3.4.25.1]
Unigene17721_TAEpaeTARAAPEI-5	Cbr-pbs-7; C. briggsae CBR-PBS-7 protein; K02736 20S proteasome subunit beta 7 [EC:3.4.25.1]
Unigene17721_TAEpaeTARAAPEI-5	Proteasome A-type and B-type family protein; K02736 20S proteasome subunit beta 7 [EC:3.4.25.1]
Unigene17721_TAEpaeTARAAPEI-5	similar to proteasome subunit N3; K02736 20S proteasome subunit beta 7 [EC:3.4.25.1]
Unigene17721_TAEpaeTARAAPEI-5	TGas081h10.1, psmb4; proteasome (prosome macropain) subunit beta type 4 (EC:3.4.25.1); K02736 20S proteasome subunit beta 7 [EC:3.4.25.1]
Unigene17721_TAEpaeTARAAPEI-5	psmb4; proteasome (prosome, macropain) subunit, beta type 4 (EC:3.4.25.1); K02736 20S proteasome subunit beta 7 [EC:3.4.25.1]
Unigene17721_TAEpaeTARAAPEI-5	PSMB4; proteasome (prosome, macropain) subunit, beta type, 4 (EC:3.4.25.1); K02736 20S proteasome subunit beta 7 [EC:3.4.25.1]
Unigene17721_TAEpaeTARAAPEI-5	similar to Proteasome (prosome, macropain) subunit, beta type, 4; K02736 20S proteasome subunit beta 7 [EC:3.4.25.1]
Unigene17721_TAEpaeTARAAPEI-5	proteasome beta 4 subunit-like; K02736 20S proteasome subunit beta 7 [EC:3.4.25.1]
Unigene17721_TAEpaeTARAAPEI-5	similar to Proteasome (prosome, macropain) subunit, beta type 4; K02736 20S proteasome subunit beta 7 [EC:3.4.25.1]
Unigene17722_TAEpaeTARAAPEI-5	similar to radixin; K05762 radixin
Unigene17722_TAEpaeTARAAPEI-5	RDX; radixin; K05762 radixin
Unigene17722_TAEpaeTARAAPEI-5	RDX; radixin; K05762 radixin
Unigene17722_TAEpaeTARAAPEI-5	similar to Radixin; K05762 radixin
Unigene17722_TAEpaeTARAAPEI-5	RDX; radixin; K05762 radixin
Unigene17722_TAEpaeTARAAPEI-5	RDX; radixin; K05762 radixin
Unigene17722_TAEpaeTARAAPEI-5	Rdx; radixin; K05762 radixin
Unigene17722_TAEpaeTARAAPEI-5	Rdx; radixin; K05762 radixin
Unigene17722_TAEpaeTARAAPEI-5	ezrin; K08007 villin 2 (ezrin)
Unigene17722_TAEpaeTARAAPEI-5	similar to Radixin; K05762 radixin
Unigene17724_TAEpaeTARAAPEI-5	MGC84094 protein; K06772 limbic system-associated membrane protein
Unigene17724_TAEpaeTARAAPEI-5	limbic system-associated membrane protein; K06772 limbic system-associated membrane protein
Unigene17724_TAEpaeTARAAPEI-5	LSAMP; limbic system-associated membrane protein; K06772 limbic system-associated membrane protein
Unigene17724_TAEpaeTARAAPEI-5	opcml; opioid binding protein/cell adhesion molecule-like; K06773 opioid binding protein/cell adhesion molecule-like
Unigene17724_TAEpaeTARAAPEI-5	LSAMP; limbic system-associated membrane protein; K06772 limbic system-associated membrane protein
Unigene17724_TAEpaeTARAAPEI-5	similar to LAMP; K06772 limbic system-associated membrane protein
Unigene17724_TAEpaeTARAAPEI-5	LSAMP; limbic system-associated membrane protein; K06772 limbic system-associated membrane protein
Unigene17724_TAEpaeTARAAPEI-5	Lsamp; limbic system-associated membrane protein; K06772 limbic system-associated membrane protein
Unigene17724_TAEpaeTARAAPEI-5	Lsamp; limbic system-associated membrane protein; K06772 limbic system-associated membrane protein
Unigene17724_TAEpaeTARAAPEI-5	LSAMP; limbic system-associated membrane protein; K06772 limbic system-associated membrane protein
Unigene17725_TAEpaeTARAAPEI-5	kl-2; male fertility factor kl2 (EC:3.6.1.3); K10408 dynein heavy chain, axonemal
Unigene17725_TAEpaeTARAAPEI-5	Dnahc3; dynein, axonemal, heavy chain 3; K10408 dynein heavy chain, axonemal
Unigene17725_TAEpaeTARAAPEI-5	DNAH2; dynein, axonemal, heavy chain 2; K10408 dynein heavy chain, axonemal
Unigene17725_TAEpaeTARAAPEI-5	DNAH2; dynein, axonemal, heavy chain 2; K10408 dynein heavy chain, axonemal
Unigene17725_TAEpaeTARAAPEI-5	similar to Dynein heavy chain 2, axonemal (Ciliary dynein heavy chain 2) (Axonemal beta dynein heavy chain 2) (Dynein heavy chain domain-containing protein 3); K10408 dynein heavy chain, axonemal
Unigene17725_TAEpaeTARAAPEI-5	DNAH2; dynein, axonemal, heavy chain 2; K10408 dynein heavy chain, axonemal
Unigene17725_TAEpaeTARAAPEI-5	similar to axonemal heavy chain dynein type 3; K10408 dynein heavy chain, axonemal
Unigene17725_TAEpaeTARAAPEI-5	DNAH3; dynein, axonemal, heavy chain 3; K10408 dynein heavy chain, axonemal
Unigene17725_TAEpaeTARAAPEI-5	DNAH3; dynein, axonemal, heavy chain 3; K10408 dynein heavy chain, axonemal
Unigene17725_TAEpaeTARAAPEI-5	Dnahc2; dynein, axonemal, heavy chain 2; K10408 dynein heavy chain, axonemal
Unigene17726_TAEpaeTARAAPEI-5	Dync2h1; dynein cytoplasmic 2 heavy chain 1; K10414 dynein heavy chain 2, cytosolic
Unigene17726_TAEpaeTARAAPEI-5	Dync2h1; dynein cytoplasmic 2 heavy chain 1; K10414 dynein heavy chain 2, cytosolic
Unigene17726_TAEpaeTARAAPEI-5	similar to dynein, cytoplasmic, heavy polypeptide 2; K10414 dynein heavy chain 2, cytosolic
Unigene17726_TAEpaeTARAAPEI-5	similar to dynein, cytoplasmic, heavy polypeptide 2; K10414 dynein heavy chain 2, cytosolic
Unigene17726_TAEpaeTARAAPEI-5	DYNC2H1; dynein, cytoplasmic 2, heavy chain 1; K10414 dynein heavy chain 2, cytosolic
Unigene17726_TAEpaeTARAAPEI-5	similar to dynein, cytoplasmic 2, heavy chain 1; K10414 dynein heavy chain 2, cytosolic
Unigene17726_TAEpaeTARAAPEI-5	DYNC2H1; dynein, cytoplasmic 2, heavy chain 1; K10414 dynein heavy chain 2, cytosolic
Unigene17726_TAEpaeTARAAPEI-5	similar to dynein, cytoplasmic, heavy polypeptide 2; K10414 dynein heavy chain 2, cytosolic
Unigene17726_TAEpaeTARAAPEI-5	similar to Cytoplasmic dynein 2 heavy chain 1; K10414 dynein heavy chain 2, cytosolic
Unigene17726_TAEpaeTARAAPEI-5	Hypothetical protein CBG11853; K10414 dynein heavy chain 2, cytosolic
Unigene17731_TAEpaeTARAAPEI-5	KIF16B; kinesin family member 16B; K10392 kinesin family member 1/13/14
Unigene17731_TAEpaeTARAAPEI-5	KIF16B; kinesin family member 16B; K10392 kinesin family member 1/13/14
Unigene17731_TAEpaeTARAAPEI-5	MYH11; myosin, heavy chain 11, smooth muscle; K10352 myosin heavy chain
Unigene17731_TAEpaeTARAAPEI-5	similar to kinesin-like motor protein C20orf23; K10392 kinesin family member 1/13/14
Unigene17731_TAEpaeTARAAPEI-5	CLIP1; CAP-GLY domain containing linker protein 1; K10421 CAP-Gly domain-containing linker protein 1
Unigene17731_TAEpaeTARAAPEI-5	similar to class I INCENP protein; K11515 inner centromere protein
Unigene17731_TAEpaeTARAAPEI-5	similar to zipper CG15792-PD; K10352 myosin heavy chain
Unigene17731_TAEpaeTARAAPEI-5	similar to Myosin-11; K10352 myosin heavy chain
Unigene17731_TAEpaeTARAAPEI-5	similar to early endosome antigen 1, 162kD; K12478 early endosome antigen 1
Unigene17731_TAEpaeTARAAPEI-5	similar to kinesin-like motor protein C20orf23; K10392 kinesin family member 1/13/14
Unigene17737_TAEpaeTARAAPEI-5	malate dehydrogenase ; K00026 malate dehydrogenase [EC:1.1.1.37]
Unigene17737_TAEpaeTARAAPEI-5	mdh1; malate dehydrogenase 1, NAD (soluble) (EC:1.1.1.37); K00026 malate dehydrogenase [EC:1.1.1.37]
Unigene17737_TAEpaeTARAAPEI-5	mdh1; malate dehydrogenase, cytoplasmic (EC:1.1.1.37); K00026 malate dehydrogenase [EC:1.1.1.37]
Unigene17737_TAEpaeTARAAPEI-5	MDH1; malate dehydrogenase 1, NAD (soluble) (EC:1.1.1.37); K00026 malate dehydrogenase [EC:1.1.1.37]
Unigene17737_TAEpaeTARAAPEI-5	similar to cytosolic malate dehydrogenase; K00026 malate dehydrogenase [EC:1.1.1.37]
Unigene17737_TAEpaeTARAAPEI-5	MDH1; malate dehydrogenase 1, NAD (soluble) (EC:1.1.1.37); K00026 malate dehydrogenase [EC:1.1.1.37]
Unigene17737_TAEpaeTARAAPEI-5	similar to cytosolic malate dehydrogenase A; K00026 malate dehydrogenase [EC:1.1.1.37]
Unigene17737_TAEpaeTARAAPEI-5	MDH1; malate dehydrogenase 1, NAD (soluble); K00026 malate dehydrogenase [EC:1.1.1.37]
Unigene17737_TAEpaeTARAAPEI-5	Mdh1; malate dehydrogenase 1, NAD (soluble) (EC:1.1.1.37); K00026 malate dehydrogenase [EC:1.1.1.37]
Unigene17737_TAEpaeTARAAPEI-5	MDH1; malate dehydrogenase 1, NAD (soluble) (EC:1.1.1.37); K00026 malate dehydrogenase [EC:1.1.1.37]
Unigene17741_TAEpaeTARAAPEI-5	MYH7B; myosin, heavy chain 7B, cardiac muscle, beta; K10352 myosin heavy chain
Unigene17741_TAEpaeTARAAPEI-5	MYH4; myosin, heavy chain 4, skeletal muscle; K10352 myosin heavy chain
Unigene17741_TAEpaeTARAAPEI-5	similar to myosin, heavy polypeptide 7B, cardiac muscle, beta; K10352 myosin heavy chain
Unigene17741_TAEpaeTARAAPEI-5	MYH2; myosin, heavy chain 2, skeletal muscle, adult; K10352 myosin heavy chain
Unigene17741_TAEpaeTARAAPEI-5	similar to embryonic muscle myosin heavy chain; K10352 myosin heavy chain
Unigene17741_TAEpaeTARAAPEI-5	similar to embryonic muscle myosin heavy chain; K10352 myosin heavy chain
Unigene17741_TAEpaeTARAAPEI-5	MYH2; myosin, heavy chain 2, skeletal muscle, adult; K10352 myosin heavy chain
Unigene17741_TAEpaeTARAAPEI-5	Myh2; myosin, heavy polypeptide 2, skeletal muscle, adult; K10352 myosin heavy chain
Unigene17741_TAEpaeTARAAPEI-5	Myh2; myosin, heavy polypeptide 2, skeletal muscle, adult; K10352 myosin heavy chain
Unigene17741_TAEpaeTARAAPEI-5	MYH15; myosin, heavy chain 15; K10352 myosin heavy chain
Unigene17742_TAEpaeTARAAPEI-5	Patl1; protein associated with topoisomerase II homolog 1 (yeast); K12617 DNA topoisomerase 2-associated protein PAT1
Unigene17742_TAEpaeTARAAPEI-5	zgc:158239; K12617 DNA topoisomerase 2-associated protein PAT1
Unigene17742_TAEpaeTARAAPEI-5	Patl1; protein associated with topoisomerase II homolog 1 (yeast); K12617 DNA topoisomerase 2-associated protein PAT1
Unigene17742_TAEpaeTARAAPEI-5	PATL1; protein associated with topoisomerase II homolog 1 (yeast); K12617 DNA topoisomerase 2-associated protein PAT1
Unigene17742_TAEpaeTARAAPEI-5	PATL1; protein associated with topoisomerase II homolog 1 (yeast); K12617 DNA topoisomerase 2-associated protein PAT1
Unigene17742_TAEpaeTARAAPEI-5	similar to protein associated with topoisomerase II homolog 1; K12617 DNA topoisomerase 2-associated protein PAT1
Unigene17742_TAEpaeTARAAPEI-5	PATL1; protein associated with topoisomerase II homolog 1 (yeast); K12617 DNA topoisomerase 2-associated protein PAT1
Unigene17742_TAEpaeTARAAPEI-5	PATL1; protein associated with topoisomerase II homolog 1 (yeast); K12617 DNA topoisomerase 2-associated protein PAT1
Unigene17742_TAEpaeTARAAPEI-5	GL24550 gene product from transcript GL24550-RA ; K12617 DNA topoisomerase 2-associated protein PAT1
Unigene17743_TAEpaeTARAAPEI-5	GI16794 gene product from transcript GI16794-RA ; K13172 serine/arginine repetitive matrix protein 2
Unigene17743_TAEpaeTARAAPEI-5	similar to RNA binding motif protein 25; K12822 RNA-binding protein 25
Unigene17743_TAEpaeTARAAPEI-5	GG10289 gene product from transcript GG10289-RA ; K11984 U4/U6.U5 tri-snRNP-associated protein 1
Unigene17743_TAEpaeTARAAPEI-5	GF14847 gene product from transcript GF14847-RA ; K13100 pre-mRNA-splicing factor CWC22
Unigene17743_TAEpaeTARAAPEI-5	GH13064 gene product from transcript GH13064-RA ; K11984 U4/U6.U5 tri-snRNP-associated protein 1
Unigene17743_TAEpaeTARAAPEI-5	ring finger protein 20; K10696 E3 ubiquitin-protein ligase BRE1 [EC:6.3.2.19]
Unigene17743_TAEpaeTARAAPEI-5	GH17577 gene product from transcript GH17577-RA ; K12811 ATP-dependent RNA helicase DDX46/PRP5 [EC:3.6.1.-]
Unigene17743_TAEpaeTARAAPEI-5	GE12588 gene product from transcript GE12588-RA ; K11984 U4/U6.U5 tri-snRNP-associated protein 1
Unigene17743_TAEpaeTARAAPEI-5	rbm25; RNA binding motif protein 25; K12822 RNA-binding protein 25
Unigene17743_TAEpaeTARAAPEI-5	AGAP011395-PA ; K06225 patched 1
Unigene17744_TAEpaeTARAAPEI-5	ZNF768; zinc finger protein 768; K09228 KRAB domain-containing zinc finger protein
Unigene17744_TAEpaeTARAAPEI-5	similar to zinc finger protein HIT-39; K09228 KRAB domain-containing zinc finger protein
Unigene17744_TAEpaeTARAAPEI-5	ZNF764; zinc finger protein 764; K09228 KRAB domain-containing zinc finger protein
Unigene17744_TAEpaeTARAAPEI-5	similar to Zinc finger protein 768; K09228 KRAB domain-containing zinc finger protein
Unigene17744_TAEpaeTARAAPEI-5	ZNF764; zinc finger protein 764; K09228 KRAB domain-containing zinc finger protein
Unigene17744_TAEpaeTARAAPEI-5	Znf764; zinc finger protein 764; K09228 KRAB domain-containing zinc finger protein
Unigene17744_TAEpaeTARAAPEI-5	MZF1; myeloid zinc finger 1; K09221 myeloid zinc finger protein 1
Unigene17744_TAEpaeTARAAPEI-5	similar to zinc finger protein HIT-39; K09228 KRAB domain-containing zinc finger protein
Unigene17744_TAEpaeTARAAPEI-5	similar to zinc finger protein HIT-39; K09228 KRAB domain-containing zinc finger protein
Unigene17744_TAEpaeTARAAPEI-5	similar to zinc finger protein 29; K09230 SCAN domain-containing zinc finger protein
Unigene17745_TAEpaeTARAAPEI-5	nubpl; nucleotide binding protein-like; K03593 ATP-binding protein involved in chromosome partitioning
Unigene17745_TAEpaeTARAAPEI-5	NUBPL; nucleotide binding protein-like; K03593 ATP-binding protein involved in chromosome partitioning
Unigene17745_TAEpaeTARAAPEI-5	Nubpl; nucleotide binding protein-like; K03593 ATP-binding protein involved in chromosome partitioning
Unigene17745_TAEpaeTARAAPEI-5	NUBPL; nucleotide binding protein-like; K03593 ATP-binding protein involved in chromosome partitioning
Unigene17745_TAEpaeTARAAPEI-5	NUBPL; nucleotide binding protein-like; K03593 ATP-binding protein involved in chromosome partitioning
Unigene17745_TAEpaeTARAAPEI-5	similar to nucleotide binding protein-like; K03593 ATP-binding protein involved in chromosome partitioning
Unigene17745_TAEpaeTARAAPEI-5	NUBPL; nucleotide binding protein-like; K03593 ATP-binding protein involved in chromosome partitioning
Unigene17745_TAEpaeTARAAPEI-5	NUBPL; nucleotide binding protein-like; K03593 ATP-binding protein involved in chromosome partitioning
Unigene17745_TAEpaeTARAAPEI-5	similar to nucleotide binding protein-like; K03593 ATP-binding protein involved in chromosome partitioning
Unigene17745_TAEpaeTARAAPEI-5	similar to Nucleotide-binding protein-like; K03593 ATP-binding protein involved in chromosome partitioning
Unigene17746_TAEpaeTARAAPEI-5	anaphase-promoting complex subunit ; K03349 anaphase-promoting complex subunit 2
Unigene17746_TAEpaeTARAAPEI-5	GE14353 gene product from transcript GE14353-RA ; K03349 anaphase-promoting complex subunit 2
Unigene17746_TAEpaeTARAAPEI-5	mr; morula; K03349 anaphase-promoting complex subunit 2
Unigene17746_TAEpaeTARAAPEI-5	GF12886 gene product from transcript GF12886-RA ; K03349 anaphase-promoting complex subunit 2
Unigene17746_TAEpaeTARAAPEI-5	GM16075 gene product from transcript GM16075-RA ; K03349 anaphase-promoting complex subunit 2
Unigene17746_TAEpaeTARAAPEI-5	GG22916 gene product from transcript GG22916-RA ; K03349 anaphase-promoting complex subunit 2
Unigene17746_TAEpaeTARAAPEI-5	GD11818 gene product from transcript GD11818-RA ; K03349 anaphase-promoting complex subunit 2
Unigene17746_TAEpaeTARAAPEI-5	GL11645 gene product from transcript GL11645-RA ; K03349 anaphase-promoting complex subunit 2
Unigene17746_TAEpaeTARAAPEI-5	GH20172 gene product from transcript GH20172-RA ; K03349 anaphase-promoting complex subunit 2
Unigene17746_TAEpaeTARAAPEI-5	GK15727 gene product from transcript GK15727-RA ; K03349 anaphase-promoting complex subunit 2
Unigene17747_TAEpaeTARAAPEI-5	PIM3; pim-3 oncogene; K08807 proto-oncogene serine/threonine-protein kinase Pim-3 [EC:2.7.11.1]
Unigene17747_TAEpaeTARAAPEI-5	Pim1; pim-1 oncogene (EC:2.7.11.1); K04702 proto-oncogene serine/threonine-protein kinase Pim-1 [EC:2.7.11.1]
Unigene17747_TAEpaeTARAAPEI-5	PIM1; pim-1 oncogene (EC:2.7.11.1); K04702 proto-oncogene serine/threonine-protein kinase Pim-1 [EC:2.7.11.1]
Unigene17747_TAEpaeTARAAPEI-5	PIM1; pim-1 oncogene; K04702 proto-oncogene serine/threonine-protein kinase Pim-1 [EC:2.7.11.1]
Unigene17747_TAEpaeTARAAPEI-5	PIM1; pim-1 oncogene (EC:2.7.11.1); K04702 proto-oncogene serine/threonine-protein kinase Pim-1 [EC:2.7.11.1]
Unigene17747_TAEpaeTARAAPEI-5	PIM3; pim-3 oncogene (EC:2.7.11.1); K08807 proto-oncogene serine/threonine-protein kinase Pim-3 [EC:2.7.11.1]
Unigene17747_TAEpaeTARAAPEI-5	Pim1; proviral integration site 1 (EC:2.7.11.1); K04702 proto-oncogene serine/threonine-protein kinase Pim-1 [EC:2.7.11.1]
Unigene17747_TAEpaeTARAAPEI-5	PIM1; pim-1 oncogene; K04702 proto-oncogene serine/threonine-protein kinase Pim-1 [EC:2.7.11.1]
Unigene17747_TAEpaeTARAAPEI-5	similar to pim-1 oncogene; K04702 proto-oncogene serine/threonine-protein kinase Pim-1 [EC:2.7.11.1]
Unigene17747_TAEpaeTARAAPEI-5	PIM1; pim-1 oncogene; K04702 proto-oncogene serine/threonine-protein kinase Pim-1 [EC:2.7.11.1]
Unigene17748_TAEpaeTARAAPEI-5	zgc:109983 (EC:2.1.1.-); K00599 [EC:2.1.1.-]
Unigene17749_TAEpaeTARAAPEI-5	Dnajc10; DnaJ (Hsp40) homolog, subfamily C, member 10; K09530 DnaJ homolog subfamily C member 10
Unigene17749_TAEpaeTARAAPEI-5	Dnajc10; DnaJ (Hsp40) homolog, subfamily C, member 10; K09530 DnaJ homolog subfamily C member 10
Unigene17749_TAEpaeTARAAPEI-5	TMX3, TXNDC10; thioredoxin-related transmembrane protein 3; K09585 thioredoxin domain-containing protein 10 [EC:5.3.4.1]
Unigene17749_TAEpaeTARAAPEI-5	tmx3; thioredoxin domain containing 10 (EC:5.3.4.1); K09585 thioredoxin domain-containing protein 10 [EC:5.3.4.1]
Unigene17749_TAEpaeTARAAPEI-5	txndc10b; thioredoxin domain containing 10 (EC:5.3.4.1); K09585 thioredoxin domain-containing protein 10 [EC:5.3.4.1]
Unigene17749_TAEpaeTARAAPEI-5	zgc:152808 (EC:5.3.4.1); K09585 thioredoxin domain-containing protein 10 [EC:5.3.4.1]
Unigene17749_TAEpaeTARAAPEI-5	similar to DnaJ (Hsp40) homolog, subfamily C, member 10; K09530 DnaJ homolog subfamily C member 10
Unigene17749_TAEpaeTARAAPEI-5	similar to Protein disulfide-isomerase TXNDC10 precursor (Thioredoxin domain-containing protein 10); K09585 thioredoxin domain-containing protein 10 [EC:5.3.4.1]
Unigene17749_TAEpaeTARAAPEI-5	TMX3; thioredoxin-related transmembrane protein 3; K09585 thioredoxin domain-containing protein 10 [EC:5.3.4.1]
Unigene17749_TAEpaeTARAAPEI-5	Tmx3; thioredoxin-related transmembrane protein 3 (EC:5.3.4.1); K09585 thioredoxin domain-containing protein 10 [EC:5.3.4.1]
Unigene17750_TAEpaeTARAAPEI-5	similar to mucin 2; K10955 intestinal mucin-2
Unigene17750_TAEpaeTARAAPEI-5	MUC2; mucin 2, oligomeric mucus/gel-forming; K10955 intestinal mucin-2
Unigene17750_TAEpaeTARAAPEI-5	Clca4; chloride channel calcium activated 4; K05030 chloride channel, calcium activated, family member 4
Unigene17750_TAEpaeTARAAPEI-5	Pkd1l3; polycystic kidney disease 1 like 3; K04989 polycystin 1L3
Unigene17750_TAEpaeTARAAPEI-5	Muc2; mucin 2; K10955 intestinal mucin-2
Unigene17750_TAEpaeTARAAPEI-5	MUC2; mucin 2, oligomeric mucus/gel-forming; K10955 intestinal mucin-2
Unigene17750_TAEpaeTARAAPEI-5	Muc1; mucin 1, cell surface associated; K06568 mucin 1, transmembrane
Unigene17750_TAEpaeTARAAPEI-5	GA14855 gene product from transcript GA14855-RA ; K06265 dystroglycan 1
Unigene17750_TAEpaeTARAAPEI-5	mlxip; MLX interacting protein; K09113 MAX-like protein X
Unigene17750_TAEpaeTARAAPEI-5	similar to Ash1l protein; K06101 histone-lysine N-methyltransferase ASH1L [EC:2.1.1.43]
Unigene17753_TAEpaeTARAAPEI-5	si:ch211-97m8.1; K00911 1D-myo-inositol-triphosphate 3-kinase [EC:2.7.1.127]
Unigene17753_TAEpaeTARAAPEI-5	similar to inositol 1,4,5-trisphosphate 3-kinase B; K00911 1D-myo-inositol-triphosphate 3-kinase [EC:2.7.1.127]
Unigene17753_TAEpaeTARAAPEI-5	ITPKB; inositol 1,4,5-trisphosphate 3-kinase B; K00911 1D-myo-inositol-triphosphate 3-kinase [EC:2.7.1.127]
Unigene17753_TAEpaeTARAAPEI-5	GF19401 gene product from transcript GF19401-RA ; K00911 1D-myo-inositol-triphosphate 3-kinase [EC:2.7.1.127]
Unigene17753_TAEpaeTARAAPEI-5	similar to AGAP002194-PA; K00911 1D-myo-inositol-triphosphate 3-kinase [EC:2.7.1.127]
Unigene17753_TAEpaeTARAAPEI-5	GK20073 gene product from transcript GK20073-RA ; K00911 1D-myo-inositol-triphosphate 3-kinase [EC:2.7.1.127]
Unigene17753_TAEpaeTARAAPEI-5	similar to inositol 1,4,5-trisphosphate 3-kinase B; K00911 1D-myo-inositol-triphosphate 3-kinase [EC:2.7.1.127]
Unigene17753_TAEpaeTARAAPEI-5	Itpkb; inositol 1,4,5-trisphosphate 3-kinase B (EC:2.7.1.127); K00911 1D-myo-inositol-triphosphate 3-kinase [EC:2.7.1.127]
Unigene17753_TAEpaeTARAAPEI-5	Itpkb; inositol 1,4,5-trisphosphate 3-kinase B (EC:2.7.1.127); K00911 1D-myo-inositol-triphosphate 3-kinase [EC:2.7.1.127]
Unigene17753_TAEpaeTARAAPEI-5	similar to inositol 1,4,5-trisphosphate 3-kinase B; K00911 1D-myo-inositol-triphosphate 3-kinase [EC:2.7.1.127]
Unigene17754_TAEpaeTARAAPEI-5	GF19599 gene product from transcript GF19599-RA ; K02599 Notch
Unigene17754_TAEpaeTARAAPEI-5	GH12488 gene product from transcript GH12488-RA ; K02599 Notch
Unigene17754_TAEpaeTARAAPEI-5	GI11173 gene product from transcript GI11173-RA ; K02599 Notch
Unigene17754_TAEpaeTARAAPEI-5	similar to neurogenic locus notch (notch); K02599 Notch
Unigene17754_TAEpaeTARAAPEI-5	GK17279 gene product from transcript GK17279-RA ; K02599 Notch
Unigene17754_TAEpaeTARAAPEI-5	notch2; notch homolog 2; K02599 Notch
Unigene17754_TAEpaeTARAAPEI-5	NOTCH1; Notch homolog 1, translocation-associated (Drosophila); K02599 Notch
Unigene17754_TAEpaeTARAAPEI-5	GA28528 gene product from transcript GA28528-RA ; K02599 Notch
Unigene17754_TAEpaeTARAAPEI-5	Notch1; Notch homolog 1, translocation-associated (Drosophila); K02599 Notch
Unigene17754_TAEpaeTARAAPEI-5	GL19950 gene product from transcript GL19950-RA ; K02599 Notch
Unigene17761_TAEpaeTARAAPEI-5	mixed-lineage leukemia protein, mll ; K09188 myeloid/lymphoid or mixed-lineage leukemia protein 3
Unigene17761_TAEpaeTARAAPEI-5	AGAP011192-PA ; K09188 myeloid/lymphoid or mixed-lineage leukemia protein 3
Unigene17761_TAEpaeTARAAPEI-5	similar to trithorax-related CG3848-PC, isoform C; K09188 myeloid/lymphoid or mixed-lineage leukemia protein 3
Unigene17761_TAEpaeTARAAPEI-5	similar to mKIAA1506 protein; K09188 myeloid/lymphoid or mixed-lineage leukemia protein 3
Unigene17761_TAEpaeTARAAPEI-5	similar to mKIAA1506 protein; K09188 myeloid/lymphoid or mixed-lineage leukemia protein 3
Unigene17761_TAEpaeTARAAPEI-5	MLL2; myeloid/lymphoid or mixed-lineage leukemia 2; K09187 myeloid/lymphoid or mixed-lineage leukemia protein 2
Unigene17761_TAEpaeTARAAPEI-5	MLL3; myeloid/lymphoid or mixed-lineage leukemia 3; K09188 myeloid/lymphoid or mixed-lineage leukemia protein 3
Unigene17761_TAEpaeTARAAPEI-5	Mll2; myeloid/lymphoid or mixed-lineage leukemia 2 (EC:2.1.1.43); K09187 myeloid/lymphoid or mixed-lineage leukemia protein 2
Unigene17761_TAEpaeTARAAPEI-5	similar to myeloid/lymphoid or mixed-lineage leukemia 3; K09188 myeloid/lymphoid or mixed-lineage leukemia protein 3
Unigene17761_TAEpaeTARAAPEI-5	similar to myeloid/lymphoid or mixed-lineage leukemia 2; K09187 myeloid/lymphoid or mixed-lineage leukemia protein 2
Unigene17767_TAEpaeTARAAPEI-5	Ank1; ankyrin 1, erythrocytic; K10380 ankyrin
Unigene17767_TAEpaeTARAAPEI-5	similar to probable dual-specificity Ser/Thr/Tyr kinase; K08848 receptor-interacting serine/threonine-protein kinase 4 [EC:2.7.11.1]
Unigene17767_TAEpaeTARAAPEI-5	RIPK4; receptor-interacting serine-threonine kinase 4 (EC:2.7.11.1); K08848 receptor-interacting serine/threonine-protein kinase 4 [EC:2.7.11.1]
Unigene17767_TAEpaeTARAAPEI-5	ankyrin B; K10380 ankyrin
Unigene17767_TAEpaeTARAAPEI-5	ANK2; ankyrin 2, neuronal; K10380 ankyrin
Unigene17767_TAEpaeTARAAPEI-5	similar to ankyrin 2; K10380 ankyrin
Unigene17767_TAEpaeTARAAPEI-5	similar to ankyrin 2; K10380 ankyrin
Unigene17767_TAEpaeTARAAPEI-5	ANK1; ankyrin 1, erythrocytic; K10380 ankyrin
Unigene17767_TAEpaeTARAAPEI-5	ANK2; ankyrin 2, neuronal; K10380 ankyrin
Unigene17767_TAEpaeTARAAPEI-5	ANK2; ankyrin 2, neuronal; K10380 ankyrin
Unigene17768_TAEpaeTARAAPEI-5	lev-1; LEVamisole resistant ; K05312 cholinergic receptor, nicotinic, invertebrate
Unigene17768_TAEpaeTARAAPEI-5	similar to nicotinic acetylcholine receptor alpha2 subunit; K04804 cholinergic receptor, nicotinic, alpha 2 (neuronal)
Unigene17768_TAEpaeTARAAPEI-5	chrna4; cholinergic receptor, nicotinic, alpha 4; K04806 cholinergic receptor, nicotinic, alpha 4
Unigene17768_TAEpaeTARAAPEI-5	similar to Neuronal acetylcholine receptor subunit alpha-4; K04806 cholinergic receptor, nicotinic, alpha 4
Unigene17768_TAEpaeTARAAPEI-5	similar to cholinergic receptor, nicotinic, alpha 4 subunit; K04806 cholinergic receptor, nicotinic, alpha 4
Unigene17768_TAEpaeTARAAPEI-5	similar to Neuronal acetylcholine receptor subunit alpha-4; K04806 cholinergic receptor, nicotinic, alpha 4
Unigene17768_TAEpaeTARAAPEI-5	Chrna2; cholinergic receptor, nicotinic, alpha 2 (neuronal); K04804 cholinergic receptor, nicotinic, alpha 2 (neuronal)
Unigene17768_TAEpaeTARAAPEI-5	Chrna2; cholinergic receptor, nicotinic, alpha polypeptide 2 (neuronal); K04804 cholinergic receptor, nicotinic, alpha 2 (neuronal)
Unigene17768_TAEpaeTARAAPEI-5	chrnb3; cholinergic receptor, nicotinic, beta polypeptide 3; K04814 cholinergic receptor, nicotinic, beta 3
Unigene17768_TAEpaeTARAAPEI-5	Apisa2; neuronal nicotinic acetylcholine receptor alpha-2; K05312 cholinergic receptor, nicotinic, invertebrate
Unigene17772_TAEpaeTARAAPEI-5	helicase ; K11681 helicase SWR1 [EC:3.6.1.-]
Unigene17772_TAEpaeTARAAPEI-5	Srcap; Snf2-related CREBBP activator protein; K11661 helicase SRCAP [EC:3.6.1.-]
Unigene17772_TAEpaeTARAAPEI-5	similar to Snf2-related CBP activator protein; K11661 helicase SRCAP [EC:3.6.1.-]
Unigene17772_TAEpaeTARAAPEI-5	similar to CG9696-PD, isoform D; K11320 E1A-binding protein p400 [EC:3.6.1.-]
Unigene17772_TAEpaeTARAAPEI-5	GA24314 gene product from transcript GA24314-RA ; K11320 E1A-binding protein p400 [EC:3.6.1.-]
Unigene17772_TAEpaeTARAAPEI-5	SRCAP; Snf2-related CREBBP activator protein; K11661 helicase SRCAP [EC:3.6.1.-]
Unigene17772_TAEpaeTARAAPEI-5	SRCAP; Snf2-related CREBBP activator protein; K11661 helicase SRCAP [EC:3.6.1.-]
Unigene17772_TAEpaeTARAAPEI-5	similar to Helicase domino; K11320 E1A-binding protein p400 [EC:3.6.1.-]
Unigene17772_TAEpaeTARAAPEI-5	similar to Snf2-related CBP activator protein; K11661 helicase SRCAP [EC:3.6.1.-]
Unigene17772_TAEpaeTARAAPEI-5	E1a binding protein P400 ; K11320 E1A-binding protein p400 [EC:3.6.1.-]
Unigene17774_TAEpaeTARAAPEI-5	itm1; similar to intergral membrane protein 1; K07151 dolichyl-diphosphooligosaccharide--protein glycosyltransferase [EC:2.4.1.119]
Unigene17774_TAEpaeTARAAPEI-5	integral membrane protein 1; K07151 dolichyl-diphosphooligosaccharide--protein glycosyltransferase [EC:2.4.1.119]
Unigene17774_TAEpaeTARAAPEI-5	STT3A; STT3, subunit of the oligosaccharyltransferase complex, homolog A (S. cerevisiae); K07151 dolichyl-diphosphooligosaccharide--protein glycosyltransferase [EC:2.4.1.119]
Unigene17774_TAEpaeTARAAPEI-5	Stt3a; STT3, subunit of the oligosaccharyltransferase complex, homolog A (S. cerevisiae) (EC:2.4.1.119); K07151 dolichyl-diphosphooligosaccharide--protein glycosyltransferase [EC:2.4.1.119]
Unigene17774_TAEpaeTARAAPEI-5	Stt3a; STT3, subunit of the oligosaccharyltransferase complex, homolog A (S. cerevisiae) (EC:2.4.1.119); K07151 dolichyl-diphosphooligosaccharide--protein glycosyltransferase [EC:2.4.1.119]
Unigene17774_TAEpaeTARAAPEI-5	similar to integral membrane protein 1; K07151 dolichyl-diphosphooligosaccharide--protein glycosyltransferase [EC:2.4.1.119]
Unigene17774_TAEpaeTARAAPEI-5	STT3A; STT3, subunit of the oligosaccharyltransferase complex, homolog A (S. cerevisiae) (EC:2.4.1.119); K07151 dolichyl-diphosphooligosaccharide--protein glycosyltransferase [EC:2.4.1.119]
Unigene17774_TAEpaeTARAAPEI-5	STT3A; STT3, subunit of the oligosaccharyltransferase complex, homolog A (S. cerevisiae) (EC:2.4.1.119); K07151 dolichyl-diphosphooligosaccharide--protein glycosyltransferase [EC:2.4.1.119]
Unigene17774_TAEpaeTARAAPEI-5	itm1; integral membrane protein 1 (EC:2.4.1.-); K07151 dolichyl-diphosphooligosaccharide--protein glycosyltransferase [EC:2.4.1.119]
Unigene17774_TAEpaeTARAAPEI-5	60S ribosomal protein L35 ; K07151 dolichyl-diphosphooligosaccharide--protein glycosyltransferase [EC:2.4.1.119]
Unigene17781_TAEpaeTARAAPEI-5	similar to mucin 2; K10955 intestinal mucin-2
Unigene17781_TAEpaeTARAAPEI-5	similar to G protein-coupled receptor 128; K08464 G protein-coupled receptor 128
Unigene17781_TAEpaeTARAAPEI-5	MUC2; mucin 2, oligomeric mucus/gel-forming; K10955 intestinal mucin-2
Unigene17781_TAEpaeTARAAPEI-5	similar to G protein-coupled receptor 112; K08455 G protein-coupled receptor 112
Unigene17781_TAEpaeTARAAPEI-5	WNK1; WNK lysine deficient protein kinase 1; K08867 WNK lysine deficient protein kinase [EC:2.7.11.1]
Unigene17781_TAEpaeTARAAPEI-5	WNK1; WNK lysine deficient protein kinase 1 (EC:2.7.11.1); K08867 WNK lysine deficient protein kinase [EC:2.7.11.1]
Unigene17781_TAEpaeTARAAPEI-5	Muc1; mucin 1, cell surface associated; K06568 mucin 1, transmembrane
Unigene17781_TAEpaeTARAAPEI-5	GK22198 gene product from transcript GK22198-RA ; K03308 neurotransmitter:Na+ symporter, NSS family
Unigene17781_TAEpaeTARAAPEI-5	GG22890 gene product from transcript GG22890-RA ; K03308 neurotransmitter:Na+ symporter, NSS family
Unigene17781_TAEpaeTARAAPEI-5	similar to Protein tyrosine phosphatase, receptor type, B; K05694 protein tyrosine phosphatase, receptor type, B [EC:3.1.3.48]
Unigene17789_TAEpaeTARAAPEI-5	similar to AT rich interactive domain 2 (ARID, RFX-like); K11765 AT-rich interactive domain-containing protein 2
Unigene17789_TAEpaeTARAAPEI-5	similar to AT rich interactive domain 2 (ARID, RFX-like); K11765 AT-rich interactive domain-containing protein 2
Unigene17789_TAEpaeTARAAPEI-5	Hypothetical protein CBG13351; K11765 AT-rich interactive domain-containing protein 2
Unigene17789_TAEpaeTARAAPEI-5	AGAP006990-PA ; K11765 AT-rich interactive domain-containing protein 2
Unigene17789_TAEpaeTARAAPEI-5	Rere; arginine glutamic acid dipeptide (RE) repeats; K05628 arginine-glutamic acid dipeptide (RE) repeats
Unigene17789_TAEpaeTARAAPEI-5	similar to Brahma associated protein 170kD CG3274-PA; K11765 AT-rich interactive domain-containing protein 2
Unigene17789_TAEpaeTARAAPEI-5	Sfpq; splicing factor proline/glutamine rich (polypyrimidine tract binding protein associated); K13219 splicing factor, proline- and glutamine-rich
Unigene17789_TAEpaeTARAAPEI-5	rerea; arginine-glutamic acid dipeptide (RE) repeats a; K05628 arginine-glutamic acid dipeptide (RE) repeats
Unigene17789_TAEpaeTARAAPEI-5	arid2; AT rich interactive domain 2 (ARID, RFX-like); K11765 AT-rich interactive domain-containing protein 2
Unigene17789_TAEpaeTARAAPEI-5	Sfpq; splicing factor proline/glutamine rich (polypyrimidine tract binding protein associated); K13219 splicing factor, proline- and glutamine-rich
Unigene17793_TAEpaeTARAAPEI-5	btbd2; BTB (POZ) domain containing 2; K10477 BTB/POZ domain-containing protein 1/2
Unigene17793_TAEpaeTARAAPEI-5	similar to BTB (POZ) domain containing 2; K10477 BTB/POZ domain-containing protein 1/2
Unigene17793_TAEpaeTARAAPEI-5	Btbd2; BTB (POZ) domain containing 2; K10477 BTB/POZ domain-containing protein 1/2
Unigene17793_TAEpaeTARAAPEI-5	similar to BTB (POZ) domain containing 2; K10477 BTB/POZ domain-containing protein 1/2
Unigene17793_TAEpaeTARAAPEI-5	BTBD2; BTB (POZ) domain containing 2; K10477 BTB/POZ domain-containing protein 1/2
Unigene17793_TAEpaeTARAAPEI-5	similar to BTB domain protein 2; K10477 BTB/POZ domain-containing protein 1/2
Unigene17793_TAEpaeTARAAPEI-5	BTB (POZ) domain containing 1; K10477 BTB/POZ domain-containing protein 1/2
Unigene17793_TAEpaeTARAAPEI-5	BTBD1; BTB (POZ) domain containing 1; K10477 BTB/POZ domain-containing protein 1/2
Unigene17793_TAEpaeTARAAPEI-5	similar to BTB (POZ) domain containing 1; K10477 BTB/POZ domain-containing protein 1/2
Unigene17793_TAEpaeTARAAPEI-5	similar to BTB (POZ) domain containing 1; K10477 BTB/POZ domain-containing protein 1/2
Unigene17795_TAEpaeTARAAPEI-5	Cbr-ntl-4; C. briggsae CBR-NTL-4 protein; K10643 CCR4-NOT transcription complex subunit 4 [EC:6.3.2.19]
Unigene17795_TAEpaeTARAAPEI-5	ntl-4; NOT-Like (yeast CCR4/NOT complex component) ; K10643 CCR4-NOT transcription complex subunit 4 [EC:6.3.2.19]
Unigene17795_TAEpaeTARAAPEI-5	GK24953 gene product from transcript GK24953-RA ; K12484 Rab11 family-interacting protein 1/2/5
Unigene17795_TAEpaeTARAAPEI-5	GG19652 gene product from transcript GG19652-RA ; K09313 homeobox protein cut-like
Unigene17795_TAEpaeTARAAPEI-5	similar to mucin 2; K10955 intestinal mucin-2
Unigene17795_TAEpaeTARAAPEI-5	GF14386 gene product from transcript GF14386-RA ; K02178 checkpoint serine/threonine-protein kinase [EC:2.7.11.1]
Unigene17795_TAEpaeTARAAPEI-5	Not-like; K10643 CCR4-NOT transcription complex subunit 4 [EC:6.3.2.19]
Unigene17795_TAEpaeTARAAPEI-5	GE21576 gene product from transcript GE21576-RA ; K09365 POU domain transcription factor, class 3
Unigene17795_TAEpaeTARAAPEI-5	GG14388 gene product from transcript GG14388-RA ; K09365 POU domain transcription factor, class 3
Unigene17795_TAEpaeTARAAPEI-5	GD13969 gene product from transcript GD13969-RA ; K09365 POU domain transcription factor, class 3
Unigene17801_TAEpaeTARAAPEI-5	queuine tRNA-ribosyltransferase ; K00773 queuine tRNA-ribosyltransferase [EC:2.4.2.29]
Unigene17801_TAEpaeTARAAPEI-5	TEgg038e14.1, qtrtd1; queuine tRNA-ribosyltransferase domain containing 1 (EC:2.4.2.29); K00773 queuine tRNA-ribosyltransferase [EC:2.4.2.29]
Unigene17801_TAEpaeTARAAPEI-5	qtrtd1; queuine tRNA-ribosyltransferase domain containing 1 (EC:2.4.2.29); K00773 queuine tRNA-ribosyltransferase [EC:2.4.2.29]
Unigene17801_TAEpaeTARAAPEI-5	QTRTD1; queuine tRNA-ribosyltransferase domain containing 1 (EC:2.4.2.29); K00773 queuine tRNA-ribosyltransferase [EC:2.4.2.29]
Unigene17801_TAEpaeTARAAPEI-5	QTRTD1; queuine tRNA-ribosyltransferase domain containing 1 (EC:2.4.2.29); K00773 queuine tRNA-ribosyltransferase [EC:2.4.2.29]
Unigene17801_TAEpaeTARAAPEI-5	queuine tRNA-ribosyltransferase domain containing 1; K00773 queuine tRNA-ribosyltransferase [EC:2.4.2.29]
Unigene17801_TAEpaeTARAAPEI-5	QTRTD1; queuine tRNA-ribosyltransferase domain containing 1; K00773 queuine tRNA-ribosyltransferase [EC:2.4.2.29]
Unigene17801_TAEpaeTARAAPEI-5	QTRTD1; queuine tRNA-ribosyltransferase domain containing 1 (EC:2.4.2.29); K00773 queuine tRNA-ribosyltransferase [EC:2.4.2.29]
Unigene17801_TAEpaeTARAAPEI-5	AGAP005542-PA ; K00773 queuine tRNA-ribosyltransferase [EC:2.4.2.29]
Unigene17801_TAEpaeTARAAPEI-5	similar to queuine tRNA-ribosyltransferase; K00773 queuine tRNA-ribosyltransferase [EC:2.4.2.29]
Unigene17802_TAEpaeTARAAPEI-5	AGAP008962-PA ; K01187 alpha-glucosidase [EC:3.2.1.20]
Unigene17802_TAEpaeTARAAPEI-5	CG14935 gene product from transcript CG14935-RA (EC:3.2.1.20); K01187 alpha-glucosidase [EC:3.2.1.20]
Unigene17802_TAEpaeTARAAPEI-5	GA13361 gene product from transcript GA13361-RA ; K01187 alpha-glucosidase [EC:3.2.1.20]
Unigene17802_TAEpaeTARAAPEI-5	alpha-amylase ; K01187 alpha-glucosidase [EC:3.2.1.20]
Unigene17802_TAEpaeTARAAPEI-5	CG14934 gene product from transcript CG14934-RA (EC:3.2.1.20); K01187 alpha-glucosidase [EC:3.2.1.20]
Unigene17802_TAEpaeTARAAPEI-5	LvpL; Larval visceral protein L (EC:3.2.1.20); K01187 alpha-glucosidase [EC:3.2.1.20]
Unigene17802_TAEpaeTARAAPEI-5	Hbg2; alpha-glucosidase (EC:3.2.1.20); K01187 alpha-glucosidase [EC:3.2.1.20]
Unigene17802_TAEpaeTARAAPEI-5	LvpD; Larval visceral protein D (EC:3.2.1.20); K01187 alpha-glucosidase [EC:3.2.1.20]
Unigene17802_TAEpaeTARAAPEI-5	CG8690 gene product from transcript CG8690-RA (EC:3.2.1.20); K01187 alpha-glucosidase [EC:3.2.1.20]
Unigene17802_TAEpaeTARAAPEI-5	CG8693 gene product from transcript CG8693-RA (EC:3.2.1.20); K01187 alpha-glucosidase [EC:3.2.1.20]
Unigene17804_TAEpaeTARAAPEI-5	fkb-6; FK506-Binding protein family ; K09571 FK506-binding protein 4/5 [EC:5.2.1.8]
Unigene17804_TAEpaeTARAAPEI-5	Cbr-fkb-6; C. briggsae CBR-FKB-6 protein; K09571 FK506-binding protein 4/5 [EC:5.2.1.8]
Unigene17804_TAEpaeTARAAPEI-5	FKBP-type peptidyl-prolyl cis-trans isomerase-59, BmFKBP59; K09571 FK506-binding protein 4/5 [EC:5.2.1.8]
Unigene17804_TAEpaeTARAAPEI-5	fkbp4; FK506 binding protein 4 (EC:5.2.1.8); K09571 FK506-binding protein 4/5 [EC:5.2.1.8]
Unigene17804_TAEpaeTARAAPEI-5	similar to FK506-binding protein FKBP59 CG4535-PA; K09571 FK506-binding protein 4/5 [EC:5.2.1.8]
Unigene17804_TAEpaeTARAAPEI-5	FKBP4; FK506 binding protein 4, 59kDa (EC:5.2.1.8); K09571 FK506-binding protein 4/5 [EC:5.2.1.8]
Unigene17804_TAEpaeTARAAPEI-5	FKBP4; FK506 binding protein 4, 59kDa (EC:5.2.1.8); K09571 FK506-binding protein 4/5 [EC:5.2.1.8]
Unigene17804_TAEpaeTARAAPEI-5	Fkbp5; FK506 binding protein 5 (EC:5.2.1.8); K09571 FK506-binding protein 4/5 [EC:5.2.1.8]
Unigene17804_TAEpaeTARAAPEI-5	FKBP5; FK506 binding protein 5; K09571 FK506-binding protein 4/5 [EC:5.2.1.8]
Unigene17804_TAEpaeTARAAPEI-5	FKBP4; FK506 binding protein 4, 59kDa; K09571 FK506-binding protein 4/5 [EC:5.2.1.8]
Unigene17809_TAEpaeTARAAPEI-5	similar to mitochondrial solute carrier protein; K03454 mitochondrial carrier protein, MC family
Unigene17809_TAEpaeTARAAPEI-5	similar to mitochondrial solute carrier protein; K03454 mitochondrial carrier protein, MC family
Unigene17809_TAEpaeTARAAPEI-5	solute carrier family 25, member 28; K03454 mitochondrial carrier protein, MC family
Unigene17809_TAEpaeTARAAPEI-5	similar to SLC25A28 protein; K03454 mitochondrial carrier protein, MC family
Unigene17809_TAEpaeTARAAPEI-5	SLC25A28; solute carrier family 25, member 28; K03454 mitochondrial carrier protein, MC family
Unigene17809_TAEpaeTARAAPEI-5	SLC25A37; solute carrier family 25, member 37; K03454 mitochondrial carrier protein, MC family
Unigene17809_TAEpaeTARAAPEI-5	similar to mitochondrial solute carrier-like protein; K03454 mitochondrial carrier protein, MC family
Unigene17809_TAEpaeTARAAPEI-5	Slc25a37; solute carrier family 25, member 37; K03454 mitochondrial carrier protein, MC family
Unigene17809_TAEpaeTARAAPEI-5	SLC25A37; solute carrier family 25, member 37; K03454 mitochondrial carrier protein, MC family
Unigene17809_TAEpaeTARAAPEI-5	SLC25A37; solute carrier family 25, member 37; K03454 mitochondrial carrier protein, MC family
Unigene17810_TAEpaeTARAAPEI-5	atp13a; ATPase type 13A; K01552 [EC:3.6.3.-]
Unigene17810_TAEpaeTARAAPEI-5	CG6230 gene product from transcript CG6230-RA; K01552 [EC:3.6.3.-]
Unigene17810_TAEpaeTARAAPEI-5	AGAP008085-PA ; K01552 [EC:3.6.3.-]
Unigene17810_TAEpaeTARAAPEI-5	GA19458 gene product from transcript GA19458-RA ; K01552 [EC:3.6.3.-]
Unigene17810_TAEpaeTARAAPEI-5	cation-transporting atpase 13a1 (g-box binding protein) ; K01552 [EC:3.6.3.-]
Unigene17810_TAEpaeTARAAPEI-5	similar to KIAA1825 protein; K01552 [EC:3.6.3.-]
Unigene17810_TAEpaeTARAAPEI-5	Atp13a1; ATPase type 13A1 (EC:3.6.1.38); K01552 [EC:3.6.3.-]
Unigene17810_TAEpaeTARAAPEI-5	Atp13a1; ATPase type 13A1 (EC:3.6.3.8); K01552 [EC:3.6.3.-]
Unigene17810_TAEpaeTARAAPEI-5	ATP13A1; ATPase type 13A1 (EC:3.6.3.8 3.6.1.38); K01552 [EC:3.6.3.-]
Unigene17810_TAEpaeTARAAPEI-5	ATP13A1; ATPase type 13A1; K01552 [EC:3.6.3.-]
Unigene17811_TAEpaeTARAAPEI-5	PPAN-P2RY11; PPAN-P2RY11 readthrough; K08387 purinergic receptor P2Y, G protein-coupled, 11
Unigene17811_TAEpaeTARAAPEI-5	PPAN-P2RY11; PPAN-P2RY11 readthrough; K08387 purinergic receptor P2Y, G protein-coupled, 11
Unigene17811_TAEpaeTARAAPEI-5	PPAN-P2RY11; K08387 purinergic receptor P2Y, G protein-coupled, 11
Unigene17814_TAEpaeTARAAPEI-5	PGAM5; phosphoglycerate mutase family member 5; K01834 phosphoglycerate mutase [EC:5.4.2.1]
Unigene17815_TAEpaeTARAAPEI-5	similar to ubiquitin protein ligase E3 component n-recognin 4; K10691 E3 ubiquitin-protein ligase UBR4 [EC:6.3.2.19]
Unigene17815_TAEpaeTARAAPEI-5	similar to p600; K10691 E3 ubiquitin-protein ligase UBR4 [EC:6.3.2.19]
Unigene17815_TAEpaeTARAAPEI-5	si:dkey-7c22.2; K10691 E3 ubiquitin-protein ligase UBR4 [EC:6.3.2.19]
Unigene17815_TAEpaeTARAAPEI-5	similar to CG14472-PA; K10691 E3 ubiquitin-protein ligase UBR4 [EC:6.3.2.19]
Unigene17815_TAEpaeTARAAPEI-5	GK14803 gene product from transcript GK14803-RA ; K10691 E3 ubiquitin-protein ligase UBR4 [EC:6.3.2.19]
Unigene17815_TAEpaeTARAAPEI-5	poe; purity of essence (EC:6.3.2.19); K10691 E3 ubiquitin-protein ligase UBR4 [EC:6.3.2.19]
Unigene17815_TAEpaeTARAAPEI-5	GE11205 gene product from transcript GE11205-RA ; K10691 E3 ubiquitin-protein ligase UBR4 [EC:6.3.2.19]
Unigene17815_TAEpaeTARAAPEI-5	GM13199 gene product from transcript GM13199-RA ; K10691 E3 ubiquitin-protein ligase UBR4 [EC:6.3.2.19]
Unigene17815_TAEpaeTARAAPEI-5	GG23480 gene product from transcript GG23480-RA ; K10691 E3 ubiquitin-protein ligase UBR4 [EC:6.3.2.19]
Unigene17815_TAEpaeTARAAPEI-5	Ubr4; ZUBR1; K10691 E3 ubiquitin-protein ligase UBR4 [EC:6.3.2.19]
Unigene17816_TAEpaeTARAAPEI-5	similar to LD06138p; K13173 arginine and glutamate-rich protein 1
Unigene17819_TAEpaeTARAAPEI-5	similar to ALL-1 fusion partner from chromosome 6; K05702 afadin
Unigene17819_TAEpaeTARAAPEI-5	similar to Mtap7 protein; K10433 microtubule-associated protein 7
Unigene17819_TAEpaeTARAAPEI-5	MAP7; microtubule-associated protein 7; K10433 microtubule-associated protein 7
Unigene17819_TAEpaeTARAAPEI-5	microtubule-associated protein 7; K10433 microtubule-associated protein 7
Unigene17819_TAEpaeTARAAPEI-5	MAP7; microtubule-associated protein 7; K10433 microtubule-associated protein 7
Unigene17819_TAEpaeTARAAPEI-5	MAP7; microtubule-associated protein 7; K10433 microtubule-associated protein 7
Unigene17819_TAEpaeTARAAPEI-5	MAP7; microtubule-associated protein 7; K10433 microtubule-associated protein 7
Unigene17819_TAEpaeTARAAPEI-5	Plec1; plectin 1; K10388 plectin
Unigene17819_TAEpaeTARAAPEI-5	PLEC1; plectin 1, intermediate filament binding protein 500kDa; K10388 plectin
Unigene17819_TAEpaeTARAAPEI-5	similar to Splicing factor, arginine/serine-rich 17A (Protein XE7) (B-lymphocyte antigen) (721P); K13169 splicing factor, arginine/serine-rich 17
Unigene17823_TAEpaeTARAAPEI-5	tfiia large subunit ; K03122 transcription initiation factor TFIIA large subunit
Unigene17823_TAEpaeTARAAPEI-5	AGAP002958-PA ; K03122 transcription initiation factor TFIIA large subunit
Unigene17823_TAEpaeTARAAPEI-5	TcasGA2_TC011708; similar to TFIIA; K03122 transcription initiation factor TFIIA large subunit
Unigene17823_TAEpaeTARAAPEI-5	TFIIA; K03122 transcription initiation factor TFIIA large subunit
Unigene17823_TAEpaeTARAAPEI-5	gtf2a1l; general transcription factor IIA, 1-like; K03122 transcription initiation factor TFIIA large subunit
Unigene17823_TAEpaeTARAAPEI-5	similar to general transcription facter IIA subunit 1; K03122 transcription initiation factor TFIIA large subunit
Unigene17823_TAEpaeTARAAPEI-5	tfiia large subunit ; K03122 transcription initiation factor TFIIA large subunit
Unigene17823_TAEpaeTARAAPEI-5	GF16279 gene product from transcript GF16279-RA ; K03122 transcription initiation factor TFIIA large subunit
Unigene17823_TAEpaeTARAAPEI-5	gtf2a1; general transcription factor IIA, 1; K03122 transcription initiation factor TFIIA large subunit
Unigene17823_TAEpaeTARAAPEI-5	alf; transcription factor ALF; K03122 transcription initiation factor TFIIA large subunit
Unigene17824_TAEpaeTARAAPEI-5	APG-2; heat shock protein Apg-2; K09489 heat shock 70kDa protein 4
Unigene17824_TAEpaeTARAAPEI-5	HSPA4; heat shock 70kDa protein 4; K09489 heat shock 70kDa protein 4
Unigene17824_TAEpaeTARAAPEI-5	HSPA4; heat shock 70kDa protein 4; K09489 heat shock 70kDa protein 4
Unigene17824_TAEpaeTARAAPEI-5	Hspa4; heat shock protein 4; K09489 heat shock 70kDa protein 4
Unigene17824_TAEpaeTARAAPEI-5	Hspa4; heat shock protein 4; K09489 heat shock 70kDa protein 4
Unigene17824_TAEpaeTARAAPEI-5	heat shock 70kDa protein 4; K09489 heat shock 70kDa protein 4
Unigene17824_TAEpaeTARAAPEI-5	hspa4l; heat shock protein 4, like; K09489 heat shock 70kDa protein 4
Unigene17824_TAEpaeTARAAPEI-5	HSPA4; heat shock 70kDa protein 4; K09489 heat shock 70kDa protein 4
Unigene17824_TAEpaeTARAAPEI-5	HSPA4L; heat shock 70kDa protein 4-like; K09485 heat shock protein 110kDa
Unigene17824_TAEpaeTARAAPEI-5	osp94; osmotic stress protein 94 kDa; K09489 heat shock 70kDa protein 4
Unigene17826_TAEpaeTARAAPEI-5	DNA replication licensing factor MCM3 ; K02541 minichromosome maintenance protein 3
Unigene17826_TAEpaeTARAAPEI-5	minichromosome maintenance complex component 3; K02541 minichromosome maintenance protein 3
Unigene17826_TAEpaeTARAAPEI-5	similar to DNA replication licensing factor MCM3 (DNA polymerase alpha holoenzyme-associated protein P1) (RLF subunit beta) (P102 protein) (P1-MCM3); K02541 minichromosome maintenance protein 3
Unigene17826_TAEpaeTARAAPEI-5	MCM3; minichromosome maintenance complex component 3; K02541 minichromosome maintenance protein 3
Unigene17826_TAEpaeTARAAPEI-5	MCM3; minichromosome maintenance complex component 3; K02541 minichromosome maintenance protein 3
Unigene17826_TAEpaeTARAAPEI-5	MCM3; minichromosome maintenance complex component 3; K02541 minichromosome maintenance protein 3
Unigene17826_TAEpaeTARAAPEI-5	mcm3; MCM3 minichromosome maintenance deficient 3 (S. cerevisiae); K02541 minichromosome maintenance protein 3
Unigene17826_TAEpaeTARAAPEI-5	mcm3; MCM3 minichromosome maintenance deficient 3 (S. cerevisiae); K02541 minichromosome maintenance protein 3
Unigene17826_TAEpaeTARAAPEI-5	mcm3; maternal DNA replication licensing factor mcm3; K02541 minichromosome maintenance protein 3
Unigene17826_TAEpaeTARAAPEI-5	zmcm3; zygotic DNA replication licensing factor mcm3; K02541 minichromosome maintenance protein 3
Unigene17827_TAEpaeTARAAPEI-5	GA14931 gene product from transcript GA14931-RA ; K01509 adenosinetriphosphatase [EC:3.6.1.3]
Unigene17827_TAEpaeTARAAPEI-5	similar to dynein, axonemal, heavy chain 2; K10408 dynein heavy chain, axonemal
Unigene17827_TAEpaeTARAAPEI-5	dynein heavy chain ; K10408 dynein heavy chain, axonemal
Unigene17827_TAEpaeTARAAPEI-5	similar to dynein, axonemal, heavy chain 2; K10408 dynein heavy chain, axonemal
Unigene17827_TAEpaeTARAAPEI-5	similar to dynein heavy chain domain 3; K10408 dynein heavy chain, axonemal
Unigene17827_TAEpaeTARAAPEI-5	Dnahc2; dynein, axonemal, heavy chain 2; K10408 dynein heavy chain, axonemal
Unigene17827_TAEpaeTARAAPEI-5	Dnah2, DLP2; dynein, axonemal, heavy chain 2; K10408 dynein heavy chain, axonemal
Unigene17827_TAEpaeTARAAPEI-5	dynein, axonemal, heavy chain 1; K10408 dynein heavy chain, axonemal
Unigene17827_TAEpaeTARAAPEI-5	Dnahc1; dynein, axonemal, heavy chain 1; K10408 dynein heavy chain, axonemal
Unigene17827_TAEpaeTARAAPEI-5	DNAH2; dynein, axonemal, heavy chain 2; K10408 dynein heavy chain, axonemal
Unigene17830_TAEpaeTARAAPEI-5	similar to mucin 2; K10955 intestinal mucin-2
Unigene17830_TAEpaeTARAAPEI-5	MUC2; mucin 2, oligomeric mucus/gel-forming; K10955 intestinal mucin-2
Unigene17830_TAEpaeTARAAPEI-5	MUC2; mucin 2, oligomeric mucus/gel-forming; K10955 intestinal mucin-2
Unigene17830_TAEpaeTARAAPEI-5	SRCAP; Snf2-related CREBBP activator protein; K11661 helicase SRCAP [EC:3.6.1.-]
Unigene17830_TAEpaeTARAAPEI-5	Srcap; Snf2-related CREBBP activator protein; K11661 helicase SRCAP [EC:3.6.1.-]
Unigene17832_TAEpaeTARAAPEI-5	sympk; symplekin; K06100 symplekin
Unigene17832_TAEpaeTARAAPEI-5	si:dkeyp-117b8.1; K06100 symplekin
Unigene17832_TAEpaeTARAAPEI-5	Sympk; symplekin; K06100 symplekin
Unigene17832_TAEpaeTARAAPEI-5	Sympk; symplekin; K06100 symplekin
Unigene17832_TAEpaeTARAAPEI-5	similar to Symplekin; K06100 symplekin
Unigene17832_TAEpaeTARAAPEI-5	SYMPK; symplekin; K06100 symplekin
Unigene17832_TAEpaeTARAAPEI-5	SYMPK; symplekin; K06100 symplekin
Unigene17832_TAEpaeTARAAPEI-5	SYMPK; symplekin; K06100 symplekin
Unigene17832_TAEpaeTARAAPEI-5	sympk; symplekin; K06100 symplekin
Unigene17832_TAEpaeTARAAPEI-5	SYMPK; symplekin; K06100 symplekin
Unigene17833_TAEpaeTARAAPEI-5	similar to Myosin-IXb (Unconventional myosin-9b); K10360 myosin IX
Unigene17833_TAEpaeTARAAPEI-5	MYO9B; myosin IXB; K10360 myosin IX
Unigene17833_TAEpaeTARAAPEI-5	MYO9B; myosin IXB; K10360 myosin IX
Unigene17833_TAEpaeTARAAPEI-5	MYO9B; myosin IXB; K10360 myosin IX
Unigene17833_TAEpaeTARAAPEI-5	similar to BCR variant protein; K08878 breakpoint cluster region protein [EC:2.7.11.1]
Unigene17833_TAEpaeTARAAPEI-5	BCR; breakpoint cluster region; K08878 breakpoint cluster region protein [EC:2.7.11.1]
Unigene17833_TAEpaeTARAAPEI-5	si:dkey-83d9.7; K08878 breakpoint cluster region protein [EC:2.7.11.1]
Unigene17833_TAEpaeTARAAPEI-5	similar to myosin IXB; K10360 myosin IX
Unigene17833_TAEpaeTARAAPEI-5	similar to myosin IXB; K10360 myosin IX
Unigene17833_TAEpaeTARAAPEI-5	MYO9B; myosin IXB; K10360 myosin IX
Unigene17834_TAEpaeTARAAPEI-5	BRD8; bromodomain containing 8; K11321 bromodomain-containing protein 8
Unigene17834_TAEpaeTARAAPEI-5	AGAP003845-PA ; K11321 bromodomain-containing protein 8
Unigene17834_TAEpaeTARAAPEI-5	BRD8; bromodomain containing 8; K11321 bromodomain-containing protein 8
Unigene17834_TAEpaeTARAAPEI-5	BRD8; bromodomain containing 8; K11321 bromodomain-containing protein 8
Unigene17834_TAEpaeTARAAPEI-5	BRD8; bromodomain containing 8; K11321 bromodomain-containing protein 8
Unigene17834_TAEpaeTARAAPEI-5	bromodomain containing 8; K11321 bromodomain-containing protein 8
Unigene17834_TAEpaeTARAAPEI-5	Brd8; bromodomain containing 8; K11321 bromodomain-containing protein 8
Unigene17834_TAEpaeTARAAPEI-5	similar to bromodomain containing 8 isoform 2; K11321 bromodomain-containing protein 8
Unigene17834_TAEpaeTARAAPEI-5	BRD8; bromodomain containing 8; K11321 bromodomain-containing protein 8
Unigene17834_TAEpaeTARAAPEI-5	brd8; bromodomain containing 8; K11321 bromodomain-containing protein 8
Unigene17835_TAEpaeTARAAPEI-5	Enah; enabled homolog (Drosophila); K05746 enabled
Unigene17838_TAEpaeTARAAPEI-5	similar to SET domain containing 2; K11423 histone-lysine N-methyltransferase SETD2 [EC:2.1.1.43]
Unigene17838_TAEpaeTARAAPEI-5	SET domain containing protein; K11423 histone-lysine N-methyltransferase SETD2 [EC:2.1.1.43]
Unigene17838_TAEpaeTARAAPEI-5	TcasGA2_TC014310; similar to CG1716-PA; K11423 histone-lysine N-methyltransferase SETD2 [EC:2.1.1.43]
Unigene17838_TAEpaeTARAAPEI-5	tcerg1; transcription elongation regulator 1 (CA150); K12824 transcription elongation regulator 1
Unigene17838_TAEpaeTARAAPEI-5	tcerg1; potential gravity-related protein 1; K12824 transcription elongation regulator 1
Unigene17838_TAEpaeTARAAPEI-5	TCERG1; transcription elongation regulator 1; K12824 transcription elongation regulator 1
Unigene17839_TAEpaeTARAAPEI-5	lama1; laminin, alpha 1; K05637 laminin, alpha 1
Unigene17839_TAEpaeTARAAPEI-5	LAMA1; laminin, alpha 1; K05637 laminin, alpha 1
Unigene17839_TAEpaeTARAAPEI-5	Lama1; laminin, alpha 1; K05637 laminin, alpha 1
Unigene17839_TAEpaeTARAAPEI-5	LAMA1; laminin, alpha 1; K05637 laminin, alpha 1
Unigene17839_TAEpaeTARAAPEI-5	LAMA1; laminin, alpha 1; K05637 laminin, alpha 1
Unigene17839_TAEpaeTARAAPEI-5	LAMA1; laminin, alpha 1; K05637 laminin, alpha 1
Unigene17839_TAEpaeTARAAPEI-5	LAMA1; laminin, alpha 1; K05637 laminin, alpha 1
Unigene17839_TAEpaeTARAAPEI-5	similar to laminin, alpha 1; K05637 laminin, alpha 1
Unigene17839_TAEpaeTARAAPEI-5	similar to laminin alpha 2 subunit precursor; K06239 laminin, alpha 2
Unigene17839_TAEpaeTARAAPEI-5	similar to laminin, alpha 1 precursor; K05637 laminin, alpha 1
Unigene17840_TAEpaeTARAAPEI-5	Cbr-egl-45; C. briggsae CBR-EGL-45 protein; K03254 translation initiation factor eIF-3 subunit 10
Unigene17840_TAEpaeTARAAPEI-5	egl-45; EGg Laying defective ; K03254 translation initiation factor eIF-3 subunit 10
Unigene17840_TAEpaeTARAAPEI-5	MFI2; antigen p97 (melanoma associated) identified by monoclonal antibodies 133.2 and 96.5; K06569 melanoma-associated antigen p97
Unigene17842_TAEpaeTARAAPEI-5	PITX2; paired-like homeodomain 2; K04686 paired-like homeodomain transcription factor 2
Unigene17842_TAEpaeTARAAPEI-5	Gsc2; goosecoid homebox 2; K09325 homeobox protein goosecoid-like
Unigene17842_TAEpaeTARAAPEI-5	Gscl; goosecoid-like; K09325 homeobox protein goosecoid-like
Unigene17842_TAEpaeTARAAPEI-5	ALX4; ALX homeobox 4; K09451 homeobox protein aristaless-like 4
Unigene17842_TAEpaeTARAAPEI-5	unc-30; UNCoordinated ; K09362 homeo domain only family, other
Unigene17842_TAEpaeTARAAPEI-5	GSC2; goosecoid homeobox 2; K09325 homeobox protein goosecoid-like
Unigene17842_TAEpaeTARAAPEI-5	TcasGA2_TC003355, Otd-2; orthodenticle-2; K09326 homeobox protein OTX
Unigene17842_TAEpaeTARAAPEI-5	similar to goosecoid-like; K09325 homeobox protein goosecoid-like
Unigene17842_TAEpaeTARAAPEI-5	PITX1; paired-like homeodomain 1; K09356 paired-like homeodomain transcription factor 1
Unigene17842_TAEpaeTARAAPEI-5	similar to paired-like homeodomain transcription factor Ptx1; K09356 paired-like homeodomain transcription factor 1
Unigene17844_TAEpaeTARAAPEI-5	calcium/calmodulin-dependent serine protein kinase membrane-associated guanylate kinase (cask) ; K06103 calcium/calmodulin-dependent serine protein kinase [EC:2.7.11.1]
Unigene17844_TAEpaeTARAAPEI-5	AGAP001683-PA ; K06103 calcium/calmodulin-dependent serine protein kinase [EC:2.7.11.1]
Unigene17844_TAEpaeTARAAPEI-5	similar to AGAP001683-PA; K06103 calcium/calmodulin-dependent serine protein kinase [EC:2.7.11.1]
Unigene17844_TAEpaeTARAAPEI-5	GA19796 gene product from transcript GA19796-RA ; K06103 calcium/calmodulin-dependent serine protein kinase [EC:2.7.11.1]
Unigene17844_TAEpaeTARAAPEI-5	Caki; Calcium/calmodulin-dependent protein kinase (EC:2.7.11.- 2.7.11.17 2.7.4.8); K06103 calcium/calmodulin-dependent serine protein kinase [EC:2.7.11.1]
Unigene17844_TAEpaeTARAAPEI-5	cask; calcium/calmodulin-dependent serine protein kinase (MAGUK family) (EC:2.7.11.1); K06103 calcium/calmodulin-dependent serine protein kinase [EC:2.7.11.1]
Unigene17844_TAEpaeTARAAPEI-5	similar to calcium/calmodulin-dependent serine protein kinase (MAGUK family); K06103 calcium/calmodulin-dependent serine protein kinase [EC:2.7.11.1]
Unigene17844_TAEpaeTARAAPEI-5	similar to calcium/calmodulin-dependent serine protein kinase; K06103 calcium/calmodulin-dependent serine protein kinase [EC:2.7.11.1]
Unigene17844_TAEpaeTARAAPEI-5	CASK; calcium/calmodulin-dependent serine protein kinase (MAGUK family) (EC:2.7.11.1); K06103 calcium/calmodulin-dependent serine protein kinase [EC:2.7.11.1]
Unigene17844_TAEpaeTARAAPEI-5	CASK; calcium/calmodulin-dependent serine protein kinase (MAGUK family); K06103 calcium/calmodulin-dependent serine protein kinase [EC:2.7.11.1]
Unigene17846_TAEpaeTARAAPEI-5	similar to LNX1 protein; K10692 E3 ubiquitin-protein ligase LNX1 [EC:6.3.2.19]
Unigene17846_TAEpaeTARAAPEI-5	LNX1; ligand of numb-protein X 1 (EC:6.3.2.19); K10692 E3 ubiquitin-protein ligase LNX1 [EC:6.3.2.19]
Unigene17846_TAEpaeTARAAPEI-5	Lnx1; ligand of numb-protein X 1 (EC:6.3.2.19); K10692 E3 ubiquitin-protein ligase LNX1 [EC:6.3.2.19]
Unigene17846_TAEpaeTARAAPEI-5	ligand of numb-protein X 1; K10692 E3 ubiquitin-protein ligase LNX1 [EC:6.3.2.19]
Unigene17846_TAEpaeTARAAPEI-5	LNX1; ligand of numb-protein X 1; K10692 E3 ubiquitin-protein ligase LNX1 [EC:6.3.2.19]
Unigene17846_TAEpaeTARAAPEI-5	similar to Ligand of numb-protein X 1; K10692 E3 ubiquitin-protein ligase LNX1 [EC:6.3.2.19]
Unigene17846_TAEpaeTARAAPEI-5	LNX1; ligand of numb-protein X 1; K10692 E3 ubiquitin-protein ligase LNX1 [EC:6.3.2.19]
Unigene17846_TAEpaeTARAAPEI-5	LNX1; ligand of numb-protein X 1; K10692 E3 ubiquitin-protein ligase LNX1 [EC:6.3.2.19]
Unigene17846_TAEpaeTARAAPEI-5	LNX1; ligand of numb-protein X 1 (EC:6.3.2.19); K10692 E3 ubiquitin-protein ligase LNX1 [EC:6.3.2.19]
Unigene17846_TAEpaeTARAAPEI-5	Lnx1; ligand of numb-protein X 1 (EC:6.3.2.19); K10692 E3 ubiquitin-protein ligase LNX1 [EC:6.3.2.19]
Unigene17849_TAEpaeTARAAPEI-5	cdc-37; Cell Division Cycle related ; K09554 cell division cycle protein 37
Unigene17849_TAEpaeTARAAPEI-5	Hsp90 co-chaperone Cdc37; K09554 cell division cycle protein 37
Unigene17849_TAEpaeTARAAPEI-5	Cbr-cdc-37; C. briggsae CBR-CDC-37 protein; K09554 cell division cycle protein 37
Unigene17849_TAEpaeTARAAPEI-5	similar to CDC37 cell division cycle 37 homolog; K09554 cell division cycle protein 37
Unigene17849_TAEpaeTARAAPEI-5	Cdc37; CG12019 gene product from transcript CG12019-RA; K09554 cell division cycle protein 37
Unigene17849_TAEpaeTARAAPEI-5	GE21187 gene product from transcript GE21187-RA ; K09554 cell division cycle protein 37
Unigene17849_TAEpaeTARAAPEI-5	GF24836 gene product from transcript GF24836-RA ; K09554 cell division cycle protein 37
Unigene17849_TAEpaeTARAAPEI-5	GG14824 gene product from transcript GG14824-RA ; K09554 cell division cycle protein 37
Unigene17849_TAEpaeTARAAPEI-5	Dsim_Cdc37; GD13647 gene product from transcript GD13647-RA ; K09554 cell division cycle protein 37
Unigene17849_TAEpaeTARAAPEI-5	Dsec_Cdc37; GM14446 gene product from transcript GM14446-RA ; K09554 cell division cycle protein 37
Unigene17853_TAEpaeTARAAPEI-5	Lnx1; ligand of numb-protein X 1 (EC:6.3.2.19); K10692 E3 ubiquitin-protein ligase LNX1 [EC:6.3.2.19]
Unigene17854_TAEpaeTARAAPEI-5	Cbr-pyp-1; C. briggsae CBR-PYP-1 protein; K01507 inorganic pyrophosphatase [EC:3.6.1.1]
Unigene17854_TAEpaeTARAAPEI-5	pyp-1; inorganic PYroPhosphatase ; K01507 inorganic pyrophosphatase [EC:3.6.1.1]
Unigene17854_TAEpaeTARAAPEI-5	inorganic pyrophosphatase; K01507 inorganic pyrophosphatase [EC:3.6.1.1]
Unigene17854_TAEpaeTARAAPEI-5	inorganic pyrophosphatase ; K11726 nucleosome-remodeling factor 38 kDa subunit [EC:3.6.1.1]
Unigene17854_TAEpaeTARAAPEI-5	TcasGA2_TC004566; similar to CG4634-PA; K11726 nucleosome-remodeling factor 38 kDa subunit [EC:3.6.1.1]
Unigene17854_TAEpaeTARAAPEI-5	GA25082 gene product from transcript GA25082-RA ; K01507 inorganic pyrophosphatase [EC:3.6.1.1]
Unigene17854_TAEpaeTARAAPEI-5	GF11243 gene product from transcript GF11243-RA ; K01507 inorganic pyrophosphatase [EC:3.6.1.1]
Unigene17854_TAEpaeTARAAPEI-5	GI20392 gene product from transcript GI20392-RA ; K01507 inorganic pyrophosphatase [EC:3.6.1.1]
Unigene17854_TAEpaeTARAAPEI-5	GD24942 gene product from transcript GD24942-RA ; K01507 inorganic pyrophosphatase [EC:3.6.1.1]
Unigene17854_TAEpaeTARAAPEI-5	GM11820 gene product from transcript GM11820-RA ; K01507 inorganic pyrophosphatase [EC:3.6.1.1]
Unigene17856_TAEpaeTARAAPEI-5	similar to agrin; K06254 agrin
Unigene17856_TAEpaeTARAAPEI-5	agr-1; AGRin (synaptic protein) homolog ; K06254 agrin
Unigene17856_TAEpaeTARAAPEI-5	similar to agrin; K06254 agrin
Unigene17856_TAEpaeTARAAPEI-5	AGRN; agrin; K06254 agrin
Unigene17856_TAEpaeTARAAPEI-5	AGRN; agrin; K06254 agrin
Unigene17856_TAEpaeTARAAPEI-5	Agrn; agrin; K06254 agrin
Unigene17856_TAEpaeTARAAPEI-5	Agrn; agrin; K06254 agrin
Unigene17856_TAEpaeTARAAPEI-5	AGRN; agrin; K06254 agrin
Unigene17856_TAEpaeTARAAPEI-5	AGRN; agrin; K06254 agrin
Unigene17856_TAEpaeTARAAPEI-5	AGRN; similar to agrin; K06254 agrin
Unigene17857_TAEpaeTARAAPEI-5	ankyrin 2,3/unc44 ; K10380 ankyrin
Unigene17857_TAEpaeTARAAPEI-5	AGAP002272-PA ; K10380 ankyrin
Unigene17857_TAEpaeTARAAPEI-5	similar to ankyrin 2,3/unc44; K10380 ankyrin
Unigene17857_TAEpaeTARAAPEI-5	ankyrin 2,3/unc44 ; K10380 ankyrin
Unigene17857_TAEpaeTARAAPEI-5	GH16856 gene product from transcript GH16856-RA ; K10380 ankyrin
Unigene17857_TAEpaeTARAAPEI-5	GF23770 gene product from transcript GF23770-RA ; K10380 ankyrin
Unigene17857_TAEpaeTARAAPEI-5	GE20395 gene product from transcript GE20395-RA ; K10380 ankyrin
Unigene17857_TAEpaeTARAAPEI-5	GG14943 gene product from transcript GG14943-RA ; K10380 ankyrin
Unigene17857_TAEpaeTARAAPEI-5	GD13038 gene product from transcript GD13038-RA ; K10380 ankyrin
Unigene17857_TAEpaeTARAAPEI-5	GA23604 gene product from transcript GA23604-RA ; K10380 ankyrin
Unigene17859_TAEpaeTARAAPEI-5	similar to DNA excision repair protein ERCC-6; K10841 DNA excision repair protein ERCC-6
Unigene17859_TAEpaeTARAAPEI-5	similar to DNA excision repair protein ERCC-6 (ATP-dependent helicase ERCC6) (Cockayne syndrome protein CSB); K10841 DNA excision repair protein ERCC-6
Unigene17859_TAEpaeTARAAPEI-5	PGBD3, ERCC6; piggyBac transposable element derived 3; K10841 DNA excision repair protein ERCC-6
Unigene17859_TAEpaeTARAAPEI-5	similar to hCG32740; K10841 DNA excision repair protein ERCC-6
Unigene17859_TAEpaeTARAAPEI-5	similar to excision repair protein; K10841 DNA excision repair protein ERCC-6
Unigene17859_TAEpaeTARAAPEI-5	ERCC6; excision repair cross-complementing rodent repair deficiency, complementation group 6; K10841 DNA excision repair protein ERCC-6
Unigene17859_TAEpaeTARAAPEI-5	similar to hCG32740; K10841 DNA excision repair protein ERCC-6
Unigene17859_TAEpaeTARAAPEI-5	similar to excision repair protein; K10841 DNA excision repair protein ERCC-6
Unigene17859_TAEpaeTARAAPEI-5	similar to DNA excision repair protein ERCC-6 (ATP-dependent helicase ERCC6) (Cockayne syndrome protein CSB); K10841 DNA excision repair protein ERCC-6
Unigene17859_TAEpaeTARAAPEI-5	similar to excision repair cross-complementing rodent repair deficiency, complementation group 6; K10841 DNA excision repair protein ERCC-6
Unigene17861_TAEpaeTARAAPEI-5	GA10355 gene product from transcript GA10355-RA ; K06257 syndecan
Unigene17861_TAEpaeTARAAPEI-5	adamts9; ADAM metallopeptidase with thrombospondin type 1 motif, 9; K08624 a disintegrin and metalloproteinase with thrombospondin motifs 9 [EC:3.4.24.-]
Unigene17862_TAEpaeTARAAPEI-5	Hypothetical protein CBG01975; K00264 glutamate synthase (NADPH/NADH) [EC:1.4.1.13 1.4.1.14]
Unigene17862_TAEpaeTARAAPEI-5	glutamate synthase; K00264 glutamate synthase (NADPH/NADH) [EC:1.4.1.13 1.4.1.14]
Unigene17862_TAEpaeTARAAPEI-5	GI11930 gene product from transcript GI11930-RA ; K00264 glutamate synthase (NADPH/NADH) [EC:1.4.1.13 1.4.1.14]
Unigene17862_TAEpaeTARAAPEI-5	GH15220 gene product from transcript GH15220-RA ; K00264 glutamate synthase (NADPH/NADH) [EC:1.4.1.13 1.4.1.14]
Unigene17862_TAEpaeTARAAPEI-5	GK12671 gene product from transcript GK12671-RA ; K00264 glutamate synthase (NADPH/NADH) [EC:1.4.1.13 1.4.1.14]
Unigene17862_TAEpaeTARAAPEI-5	GD12441 gene product from transcript GD12441-RA ; K00264 glutamate synthase (NADPH/NADH) [EC:1.4.1.13 1.4.1.14]
Unigene17862_TAEpaeTARAAPEI-5	CG9674 gene product from transcript CG9674-RD (EC:1.4.1.13); K00264 glutamate synthase (NADPH/NADH) [EC:1.4.1.13 1.4.1.14]
Unigene17862_TAEpaeTARAAPEI-5	GE22188 gene product from transcript GE22188-RA ; K00264 glutamate synthase (NADPH/NADH) [EC:1.4.1.13 1.4.1.14]
Unigene17862_TAEpaeTARAAPEI-5	GF10502 gene product from transcript GF10502-RA ; K00264 glutamate synthase (NADPH/NADH) [EC:1.4.1.13 1.4.1.14]
Unigene17862_TAEpaeTARAAPEI-5	similar to glutamate synthase; K00264 glutamate synthase (NADPH/NADH) [EC:1.4.1.13 1.4.1.14]
Unigene17863_TAEpaeTARAAPEI-5	dynein heavy chain ; K10408 dynein heavy chain, axonemal
Unigene17863_TAEpaeTARAAPEI-5	similar to dynein, axonemal, heavy chain 2; K10408 dynein heavy chain, axonemal
Unigene17863_TAEpaeTARAAPEI-5	DNAH2; dynein, axonemal, heavy chain 2; K10408 dynein heavy chain, axonemal
Unigene17863_TAEpaeTARAAPEI-5	DNAH2; dynein, axonemal, heavy chain 2; K10408 dynein heavy chain, axonemal
Unigene17863_TAEpaeTARAAPEI-5	similar to dynein, axonemal, heavy chain 2; K10408 dynein heavy chain, axonemal
Unigene17863_TAEpaeTARAAPEI-5	Dnahc2; dynein, axonemal, heavy chain 2; K10408 dynein heavy chain, axonemal
Unigene17863_TAEpaeTARAAPEI-5	similar to protein similar to dynein; K10408 dynein heavy chain, axonemal
Unigene17863_TAEpaeTARAAPEI-5	similar to dynein heavy chain domain 3; K10408 dynein heavy chain, axonemal
Unigene17863_TAEpaeTARAAPEI-5	Dnah2, DLP2; dynein, axonemal, heavy chain 2; K10408 dynein heavy chain, axonemal
Unigene17863_TAEpaeTARAAPEI-5	similar to dynein, axonemal, heavy chain 2; K10408 dynein heavy chain, axonemal
Unigene17865_TAEpaeTARAAPEI-5	MYH11; myosin, heavy chain 11, smooth muscle; K10352 myosin heavy chain
Unigene17865_TAEpaeTARAAPEI-5	similar to Myosin-11; K10352 myosin heavy chain
Unigene17865_TAEpaeTARAAPEI-5	myo-5; MYOsin heavy chain structural genes ; K10352 myosin heavy chain
Unigene17865_TAEpaeTARAAPEI-5	Myh11; myosin, heavy polypeptide 11, smooth muscle; K10352 myosin heavy chain
Unigene17865_TAEpaeTARAAPEI-5	MYH9; myosin, heavy chain 9, non-muscle; K10352 myosin heavy chain
Unigene17865_TAEpaeTARAAPEI-5	similar to myosin heavy chain; K10352 myosin heavy chain
Unigene17865_TAEpaeTARAAPEI-5	MYH11; myosin, heavy chain 11, smooth muscle; K10352 myosin heavy chain
Unigene17865_TAEpaeTARAAPEI-5	MYH11; myosin, heavy chain 11, smooth muscle; K10352 myosin heavy chain
Unigene17865_TAEpaeTARAAPEI-5	MYH16; masticatory myosin heavy chain 16; K10352 myosin heavy chain
Unigene17865_TAEpaeTARAAPEI-5	Myh11; myosin, heavy chain 11, smooth muscle; K10352 myosin heavy chain
Unigene17866_TAEpaeTARAAPEI-5	oxt; peptide O-xylosyltransferase (EC:2.4.1.- 2.4.2.26); K00771 protein xylosyltransferase [EC:2.4.2.26]
Unigene17866_TAEpaeTARAAPEI-5	XYLT2; xylosyltransferase II (EC:2.4.2.26); K00771 protein xylosyltransferase [EC:2.4.2.26]
Unigene17866_TAEpaeTARAAPEI-5	xylosyltransferase II; K00771 protein xylosyltransferase [EC:2.4.2.26]
Unigene17866_TAEpaeTARAAPEI-5	similar to protein-O-xylosyltransferase IB; K00771 protein xylosyltransferase [EC:2.4.2.26]
Unigene17866_TAEpaeTARAAPEI-5	Xylt2; xylosyltransferase II (EC:2.4.2.26); K00771 protein xylosyltransferase [EC:2.4.2.26]
Unigene17866_TAEpaeTARAAPEI-5	similar to xylosyltransferase II; K00771 protein xylosyltransferase [EC:2.4.2.26]
Unigene17866_TAEpaeTARAAPEI-5	Xylt2; xylosyltransferase II (EC:2.4.2.26); K00771 protein xylosyltransferase [EC:2.4.2.26]
Unigene17866_TAEpaeTARAAPEI-5	similar to protein xylosyltransferase; K00771 protein xylosyltransferase [EC:2.4.2.26]
Unigene17866_TAEpaeTARAAPEI-5	XYLT2; xylosyltransferase II (EC:2.4.2.26); K00771 protein xylosyltransferase [EC:2.4.2.26]
Unigene17866_TAEpaeTARAAPEI-5	XYLT2; xylosyltransferase II (EC:2.4.2.26); K00771 protein xylosyltransferase [EC:2.4.2.26]
Unigene17868_TAEpaeTARAAPEI-5	similar to Nedd4 CG7555-PD, isoform D; K10591 E3 ubiquitin-protein ligase NEDD4 [EC:6.3.2.19]
Unigene17868_TAEpaeTARAAPEI-5	nedd4l; neural precursor cell expressed, developmentally down-regulated 4-like; K13305 E3 ubiquitin-protein ligase NEDD4-like [EC:6.3.2.19]
Unigene17868_TAEpaeTARAAPEI-5	similar to NEDD4-like ubiquitin ligase 3; K13305 E3 ubiquitin-protein ligase NEDD4-like [EC:6.3.2.19]
Unigene17868_TAEpaeTARAAPEI-5	similar to NEDD4L protein; K13305 E3 ubiquitin-protein ligase NEDD4-like [EC:6.3.2.19]
Unigene17868_TAEpaeTARAAPEI-5	NEDD4L; neural precursor cell expressed, developmentally down-regulated 4-like; K13305 E3 ubiquitin-protein ligase NEDD4-like [EC:6.3.2.19]
Unigene17868_TAEpaeTARAAPEI-5	NEDD4L; neural precursor cell expressed, developmentally down-regulated 4-like; K13305 E3 ubiquitin-protein ligase NEDD4-like [EC:6.3.2.19]
Unigene17868_TAEpaeTARAAPEI-5	Nedd4l; neural precursor cell expressed, developmentally down-regulated 4-like (EC:6.3.2.-); K13305 E3 ubiquitin-protein ligase NEDD4-like [EC:6.3.2.19]
Unigene17868_TAEpaeTARAAPEI-5	Nedd4l; neural precursor cell expressed, developmentally down-regulated gene 4-like; K13305 E3 ubiquitin-protein ligase NEDD4-like [EC:6.3.2.19]
Unigene17868_TAEpaeTARAAPEI-5	nedd4; Nedd4 protein; K13305 E3 ubiquitin-protein ligase NEDD4-like [EC:6.3.2.19]
Unigene17868_TAEpaeTARAAPEI-5	NEDD4L; neural precursor cell expressed, developmentally down-regulated 4-like; K13305 E3 ubiquitin-protein ligase NEDD4-like [EC:6.3.2.19]
Unigene17870_TAEpaeTARAAPEI-5	Hypothetical protein CBG01478; K00972 UDP-N-acetylglucosamine pyrophosphorylase [EC:2.7.7.23]
Unigene17870_TAEpaeTARAAPEI-5	Hypothetical protein CBG00819; K00972 UDP-N-acetylglucosamine pyrophosphorylase [EC:2.7.7.23]
Unigene17870_TAEpaeTARAAPEI-5	UTP--glucose-1-phosphate uridylyltransferase family protein; K00972 UDP-N-acetylglucosamine pyrophosphorylase [EC:2.7.7.23]
Unigene17870_TAEpaeTARAAPEI-5	AGAP007889-PA ; K00972 UDP-N-acetylglucosamine pyrophosphorylase [EC:2.7.7.23]
Unigene17870_TAEpaeTARAAPEI-5	uap1; UDP-N-acetylglucosamine pyrophosphorylase 1 (EC:2.7.7.23); K00972 UDP-N-acetylglucosamine pyrophosphorylase [EC:2.7.7.23]
Unigene17870_TAEpaeTARAAPEI-5	uap1; UDP-N-acteylglucosamine pyrophosphorylase 1 (EC:2.7.7.23); K00972 UDP-N-acetylglucosamine pyrophosphorylase [EC:2.7.7.23]
Unigene17870_TAEpaeTARAAPEI-5	Uap1; UDP-N-acetylglucosamine pyrophosphorylase 1 (EC:2.7.7.23); K00972 UDP-N-acetylglucosamine pyrophosphorylase [EC:2.7.7.23]
Unigene17870_TAEpaeTARAAPEI-5	TcasGA2_TC001751; UDP-N-acetylglucosamine pyrophosphorylase 1 (EC:2.7.7.23); K00972 UDP-N-acetylglucosamine pyrophosphorylase [EC:2.7.7.23]
Unigene17870_TAEpaeTARAAPEI-5	UAP1; UDP-N-acteylglucosamine pyrophosphorylase 1; K00972 UDP-N-acetylglucosamine pyrophosphorylase [EC:2.7.7.23]
Unigene17870_TAEpaeTARAAPEI-5	UDP-n-acteylglucosamine pyrophosphorylase ; K00972 UDP-N-acetylglucosamine pyrophosphorylase [EC:2.7.7.23]
Unigene17874_TAEpaeTARAAPEI-5	splicing factor 3a ; K12827 splicing factor 3A subunit 3
Unigene17874_TAEpaeTARAAPEI-5	similar to Splicing factor 3a, subunit 3, 60kDa; K12827 splicing factor 3A subunit 3
Unigene17874_TAEpaeTARAAPEI-5	similar to Splicing factor 3A subunit 3 (Spliceosome-associated protein 61) (SAP 61) (SF3a60); K12827 splicing factor 3A subunit 3
Unigene17874_TAEpaeTARAAPEI-5	TcasGA2_TC001034; similar to Splicing factor 3A subunit 3 (Spliceosome associated protein 61) (SAP 61) (SF3a60); K12827 splicing factor 3A subunit 3
Unigene17874_TAEpaeTARAAPEI-5	SF3A3; splicing factor 3a, subunit 3, 60kDa; K12827 splicing factor 3A subunit 3
Unigene17874_TAEpaeTARAAPEI-5	SF3A3; splicing factor 3a, subunit 3, 60kDa; K12827 splicing factor 3A subunit 3
Unigene17874_TAEpaeTARAAPEI-5	splicing factor 3a, subunit 3; K12827 splicing factor 3A subunit 3
Unigene17874_TAEpaeTARAAPEI-5	sf3a3; splicing factor 3a, subunit 3; K12827 splicing factor 3A subunit 3
Unigene17874_TAEpaeTARAAPEI-5	SF3A3; splicing factor 3a, subunit 3, 60kDa; K12827 splicing factor 3A subunit 3
Unigene17874_TAEpaeTARAAPEI-5	similar to Splicing factor 3A subunit 3 (Spliceosome associated protein 61) (SAP 61) (SF3a60); K12827 splicing factor 3A subunit 3
Unigene17876_TAEpaeTARAAPEI-5	Cbr-aly-3; C. briggsae CBR-ALY-3 protein; K12881 THO complex subunit 4
Unigene17876_TAEpaeTARAAPEI-5	Hypothetical protein CBG21776; K12881 THO complex subunit 4
Unigene17876_TAEpaeTARAAPEI-5	Cbr-aly-1; C. briggsae CBR-ALY-1 protein; K12881 THO complex subunit 4
Unigene17876_TAEpaeTARAAPEI-5	zgc:171753; K12881 THO complex subunit 4
Unigene17876_TAEpaeTARAAPEI-5	thoc4-a; THO complex subunit 4-A; K12881 THO complex subunit 4
Unigene17876_TAEpaeTARAAPEI-5	aly-1; Ref/ALY RNA export adaptor family ; K12881 THO complex subunit 4
Unigene17876_TAEpaeTARAAPEI-5	TEgg022b23.1, thoc4; THO complex subunit 4; K12881 THO complex subunit 4
Unigene17876_TAEpaeTARAAPEI-5	similar to RNA and export factor binding protein 2; K12881 THO complex subunit 4
Unigene17876_TAEpaeTARAAPEI-5	THOC4; THO complex 4; K12881 THO complex subunit 4
Unigene17876_TAEpaeTARAAPEI-5	THOC4; THO complex 4; K12881 THO complex subunit 4
Unigene17880_TAEpaeTARAAPEI-5	GI20475 gene product from transcript GI20475-RA ; K12562 amphiphysin
Unigene17880_TAEpaeTARAAPEI-5	AMPH; amphiphysin; K12562 amphiphysin
Unigene17880_TAEpaeTARAAPEI-5	AMPH; amphiphysin; K12562 amphiphysin
Unigene17880_TAEpaeTARAAPEI-5	GA21200 gene product from transcript GA21200-RA ; K12562 amphiphysin
Unigene17880_TAEpaeTARAAPEI-5	AMPH; amphiphysin; K12562 amphiphysin
Unigene17880_TAEpaeTARAAPEI-5	GF13397 gene product from transcript GF13397-RA ; K12562 amphiphysin
Unigene17880_TAEpaeTARAAPEI-5	similar to Amphiphysin; K12562 amphiphysin
Unigene17880_TAEpaeTARAAPEI-5	GH21189 gene product from transcript GH21189-RA ; K12562 amphiphysin
Unigene17880_TAEpaeTARAAPEI-5	GG20319 gene product from transcript GG20319-RA ; K12562 amphiphysin
Unigene17880_TAEpaeTARAAPEI-5	Amph; Amphiphysin; K12562 amphiphysin
Unigene17881_TAEpaeTARAAPEI-5	similar to arginine and glutamate rich 1; K13173 arginine and glutamate-rich protein 1
Unigene17881_TAEpaeTARAAPEI-5	caldesmon 1; K12327 caldesmon
Unigene17881_TAEpaeTARAAPEI-5	MAP7; microtubule-associated protein 7; K10433 microtubule-associated protein 7
Unigene17881_TAEpaeTARAAPEI-5	ecm2; extracellular matrix protein 2, female organ and adipocyte specific; K08119 extracellular matrix protein 2
Unigene17881_TAEpaeTARAAPEI-5	similar to UPF0430 protein CG31712; K13173 arginine and glutamate-rich protein 1
Unigene17881_TAEpaeTARAAPEI-5	lmo7a; LIM domain only 7a; K06084 F-box protein 20
Unigene17881_TAEpaeTARAAPEI-5	incenp-a; XL-INCENP protein; K11515 inner centromere protein
Unigene17881_TAEpaeTARAAPEI-5	similar to CG31712-PA; K13173 arginine and glutamate-rich protein 1
Unigene17881_TAEpaeTARAAPEI-5	similar to XL-INCENP; K11515 inner centromere protein
Unigene17881_TAEpaeTARAAPEI-5	MINK1; misshapen-like kinase 1 (zebrafish) (EC:2.7.11.1); K04413 misshapen/NIK-related kinase [EC:2.7.11.1]
Unigene17884_TAEpaeTARAAPEI-5	similar to Fanconi anemia complementation group M; K10896 fanconi anemia group M protein [EC:3.6.1.-]
Unigene17884_TAEpaeTARAAPEI-5	similar to Fanconi anemia, complementation group M; K10896 fanconi anemia group M protein [EC:3.6.1.-]
Unigene17884_TAEpaeTARAAPEI-5	fancm; Fanconi anemia, complementation group M; K10896 fanconi anemia group M protein [EC:3.6.1.-]
Unigene17884_TAEpaeTARAAPEI-5	similar to CG7922-PA; K10896 fanconi anemia group M protein [EC:3.6.1.-]
Unigene17884_TAEpaeTARAAPEI-5	similar to Fanconi anemia, complementation group M; K10896 fanconi anemia group M protein [EC:3.6.1.-]
Unigene17884_TAEpaeTARAAPEI-5	FANCM; Fanconi anemia, complementation group M; K10896 fanconi anemia group M protein [EC:3.6.1.-]
Unigene17884_TAEpaeTARAAPEI-5	FANCM; Fanconi anemia, complementation group M; K10896 fanconi anemia group M protein [EC:3.6.1.-]
Unigene17884_TAEpaeTARAAPEI-5	FANCM; Fanconi anemia, complementation group M; K10896 fanconi anemia group M protein [EC:3.6.1.-]
Unigene17884_TAEpaeTARAAPEI-5	Fancm; Fanconi anemia, complementation group M; K10896 fanconi anemia group M protein [EC:3.6.1.-]
Unigene17884_TAEpaeTARAAPEI-5	similar to Fanconi anemia, complementation group M; K10896 fanconi anemia group M protein [EC:3.6.1.-]
Unigene17886_TAEpaeTARAAPEI-5	Cbr-uvt-5; C. briggsae CBR-UVT-5 protein; K00750 glycogenin glucosyltransferase [EC:2.4.1.186]
Unigene17886_TAEpaeTARAAPEI-5	Hypothetical protein CBG13253; K00750 glycogenin glucosyltransferase [EC:2.4.1.186]
Unigene17886_TAEpaeTARAAPEI-5	Glycogenin-1; K00750 glycogenin glucosyltransferase [EC:2.4.1.186]
Unigene17886_TAEpaeTARAAPEI-5	glycogenin-related ; K00750 glycogenin glucosyltransferase [EC:2.4.1.186]
Unigene17886_TAEpaeTARAAPEI-5	similar to CG9480-PB, isoform B; K00750 glycogenin glucosyltransferase [EC:2.4.1.186]
Unigene17886_TAEpaeTARAAPEI-5	GYG2; glycogenin 2; K00750 glycogenin glucosyltransferase [EC:2.4.1.186]
Unigene17886_TAEpaeTARAAPEI-5	GYG1; glycogenin 1 (EC:2.4.1.186); K00750 glycogenin glucosyltransferase [EC:2.4.1.186]
Unigene17886_TAEpaeTARAAPEI-5	glycogenin; K00750 glycogenin glucosyltransferase [EC:2.4.1.186]
Unigene17886_TAEpaeTARAAPEI-5	AGAP007724-PA ; K00750 glycogenin glucosyltransferase [EC:2.4.1.186]
Unigene17886_TAEpaeTARAAPEI-5	similar to glycogenin 2; K00750 glycogenin glucosyltransferase [EC:2.4.1.186]
Unigene17887_TAEpaeTARAAPEI-5	Actr6; ARP6 actin-related protein 6 homolog (yeast); K11662 actin-related protein 6
Unigene17887_TAEpaeTARAAPEI-5	similar to ARP6 actin-related protein 6-like protein; K11662 actin-related protein 6
Unigene17887_TAEpaeTARAAPEI-5	Actr6; ARP6 actin-related protein 6 homolog (yeast); K11662 actin-related protein 6
Unigene17887_TAEpaeTARAAPEI-5	ACTR6; ARP6 actin-related protein 6 homolog (yeast); K11662 actin-related protein 6
Unigene17887_TAEpaeTARAAPEI-5	ACTR6; ARP6 actin-related protein 6 homolog (yeast); K11662 actin-related protein 6
Unigene17887_TAEpaeTARAAPEI-5	ACTR6; ARP6 actin-related protein 6 homolog (yeast); K11662 actin-related protein 6
Unigene17887_TAEpaeTARAAPEI-5	ACTR6; ARP6 actin-related protein 6 homolog (yeast); K11662 actin-related protein 6
Unigene17887_TAEpaeTARAAPEI-5	similar to ARP6 actin-related protein 6-like protein; K11662 actin-related protein 6
Unigene17887_TAEpaeTARAAPEI-5	actr6; ARP6 actin-related protein 6 homolog; K11662 actin-related protein 6
Unigene17887_TAEpaeTARAAPEI-5	ACTR6; ARP6 actin-related protein 6 homolog (yeast); K11662 actin-related protein 6
Unigene17893_TAEpaeTARAAPEI-5	synaptojanin ; K01099 phosphatidylinositol-bisphosphatase [EC:3.1.3.36]
Unigene17893_TAEpaeTARAAPEI-5	SYNJ1; synaptojanin 1 (EC:3.1.3.36); K01099 phosphatidylinositol-bisphosphatase [EC:3.1.3.36]
Unigene17893_TAEpaeTARAAPEI-5	SYNJ1; synaptojanin 1; K01099 phosphatidylinositol-bisphosphatase [EC:3.1.3.36]
Unigene17893_TAEpaeTARAAPEI-5	synj1; synaptojanin 1 (EC:3.1.3.36); K01099 phosphatidylinositol-bisphosphatase [EC:3.1.3.36]
Unigene17893_TAEpaeTARAAPEI-5	Synj1; synaptojanin 1 (EC:3.1.3.36); K01099 phosphatidylinositol-bisphosphatase [EC:3.1.3.36]
Unigene17893_TAEpaeTARAAPEI-5	SYNJ1; synaptojanin 1 (EC:3.1.3.36); K01099 phosphatidylinositol-bisphosphatase [EC:3.1.3.36]
Unigene17893_TAEpaeTARAAPEI-5	Synj1; synaptojanin 1 (EC:3.1.3.36); K01099 phosphatidylinositol-bisphosphatase [EC:3.1.3.36]
Unigene17893_TAEpaeTARAAPEI-5	similar to synaptojanin 1; K01099 phosphatidylinositol-bisphosphatase [EC:3.1.3.36]
Unigene17893_TAEpaeTARAAPEI-5	SYNJ1; synaptojanin 1; K01099 phosphatidylinositol-bisphosphatase [EC:3.1.3.36]
Unigene17893_TAEpaeTARAAPEI-5	SYNJ1; synaptojanin 1; K01099 phosphatidylinositol-bisphosphatase [EC:3.1.3.36]
Unigene17895_TAEpaeTARAAPEI-5	similar to APC; K09347 homeobox protein Nkx-2.8
Unigene17895_TAEpaeTARAAPEI-5	similar to NK2 homeobox 8; K09347 homeobox protein Nkx-2.8
Unigene17895_TAEpaeTARAAPEI-5	Nkx2-2; NK2 transcription factor related, locus 2 (Drosophila); K08029 homeobox protein Nkx-2.2
Unigene17895_TAEpaeTARAAPEI-5	NKX2-8; NK2 homeobox 8; K09347 homeobox protein Nkx-2.8
Unigene17895_TAEpaeTARAAPEI-5	NKX2-8; NK2 homeobox 8; K09347 homeobox protein Nkx-2.8
Unigene17895_TAEpaeTARAAPEI-5	similar to homeobox protein Nkx2-4; K09344 homeobox protein Nkx-2.4
Unigene17895_TAEpaeTARAAPEI-5	similar to Homeobox protein Nkx-2.4 (Homeobox protein NKX2.4) (Homeobox protein NK-2 homolog D); K09344 homeobox protein Nkx-2.4
Unigene17895_TAEpaeTARAAPEI-5	Nkx2-8; NK2 homeobox 8; K09347 homeobox protein Nkx-2.8
Unigene17895_TAEpaeTARAAPEI-5	similar to NK2 transcription factor related, locus 2; K08029 homeobox protein Nkx-2.2
Unigene17895_TAEpaeTARAAPEI-5	NKX2-2; NK2 homeobox 2; K08029 homeobox protein Nkx-2.2
Unigene17896_TAEpaeTARAAPEI-5	celsr2; cadherin, EGF LAG seven-pass G-type receptor 2; K04601 cadherin EGF LAG seven-pass G-type receptor 2 (flamingo)
Unigene17896_TAEpaeTARAAPEI-5	Celsr1; cadherin, EGF LAG seven-pass G-type receptor 1 (flamingo homolog, Drosophila); K04600 cadherin EGF LAG seven-pass G-type receptor 1 (flamingo)
Unigene17896_TAEpaeTARAAPEI-5	similar to cadherin EGF LAG seven-pass G-type receptor 1; K04600 cadherin EGF LAG seven-pass G-type receptor 1 (flamingo)
Unigene17896_TAEpaeTARAAPEI-5	Celsr1; cadherin, EGF LAG seven-pass G-type receptor 1 (flamingo homolog, Drosophila); K04600 cadherin EGF LAG seven-pass G-type receptor 1 (flamingo)
Unigene17896_TAEpaeTARAAPEI-5	CELSR1; cadherin, EGF LAG seven-pass G-type receptor 1 (flamingo homolog, Drosophila); K04600 cadherin EGF LAG seven-pass G-type receptor 1 (flamingo)
Unigene17896_TAEpaeTARAAPEI-5	CELSR2; cadherin, EGF LAG seven-pass G-type receptor 2 (flamingo homolog, Drosophila); K04601 cadherin EGF LAG seven-pass G-type receptor 2 (flamingo)
Unigene17896_TAEpaeTARAAPEI-5	CELSR2; cadherin, EGF LAG seven-pass G-type receptor 2 (flamingo homolog, Drosophila); K04601 cadherin EGF LAG seven-pass G-type receptor 2 (flamingo)
Unigene17896_TAEpaeTARAAPEI-5	Celsr2; cadherin, EGF LAG seven-pass G-type receptor 2 (flamingo homolog, Drosophila); K04601 cadherin EGF LAG seven-pass G-type receptor 2 (flamingo)
Unigene17896_TAEpaeTARAAPEI-5	celsr1a; cadherin EGF LAG seven-pass G-type receptor 1a; K04600 cadherin EGF LAG seven-pass G-type receptor 1 (flamingo)
Unigene17896_TAEpaeTARAAPEI-5	CELSR2; cadherin, EGF LAG seven-pass G-type receptor 2 (flamingo homolog, Drosophila); K04601 cadherin EGF LAG seven-pass G-type receptor 2 (flamingo)
Unigene17898_TAEpaeTARAAPEI-5	tuftelin interacting protein ; K13103 tuftelin-interacting protein 11
Unigene17898_TAEpaeTARAAPEI-5	Stip; Sip1/TFIP11 interacting protein; K13103 tuftelin-interacting protein 11
Unigene17898_TAEpaeTARAAPEI-5	Stip; Sip1/TFIP11 interacting protein; K13103 tuftelin-interacting protein 11
Unigene17898_TAEpaeTARAAPEI-5	STIP; septin and tuftelin-interacting protein; K13103 tuftelin-interacting protein 11
Unigene17898_TAEpaeTARAAPEI-5	Tfip11; tuftelin interacting protein 11; K13103 tuftelin-interacting protein 11
Unigene17898_TAEpaeTARAAPEI-5	similar to Tuftelin interacting protein 11; K13103 tuftelin-interacting protein 11
Unigene17898_TAEpaeTARAAPEI-5	Tfip11; tuftelin interacting protein 11; K13103 tuftelin-interacting protein 11
Unigene17898_TAEpaeTARAAPEI-5	TFIP11; tuftelin interacting protein 11; K13103 tuftelin-interacting protein 11
Unigene17898_TAEpaeTARAAPEI-5	TFIP11; tuftelin interacting protein 11; K13103 tuftelin-interacting protein 11
Unigene17898_TAEpaeTARAAPEI-5	TFIP11; tuftelin interacting protein 11; K13103 tuftelin-interacting protein 11
Unigene17901_TAEpaeTARAAPEI-5	CH211-204P6.5; novel protein similar to H.sapiens EEA1, early endosome antigen 1 (EEA1); K12478 early endosome antigen 1
Unigene17901_TAEpaeTARAAPEI-5	myosin heavy chain ; K10352 myosin heavy chain
Unigene17901_TAEpaeTARAAPEI-5	MYH11; myosin, heavy chain 11, smooth muscle; K10352 myosin heavy chain
Unigene17901_TAEpaeTARAAPEI-5	myh6; myosin, heavy polypeptide 6, cardiac muscle, alpha; K10352 myosin heavy chain
Unigene17901_TAEpaeTARAAPEI-5	EPS15; epidermal growth factor receptor pathway substrate 15; K12472 epidermal growth factor receptor substrate 15
Unigene17901_TAEpaeTARAAPEI-5	MYH11; myosin, heavy chain 11, smooth muscle; K10352 myosin heavy chain
Unigene17901_TAEpaeTARAAPEI-5	EPS15; epidermal growth factor receptor pathway substrate 15; K12472 epidermal growth factor receptor substrate 15
Unigene17901_TAEpaeTARAAPEI-5	MYH11; myosin, heavy chain 11, smooth muscle; K10352 myosin heavy chain
Unigene17901_TAEpaeTARAAPEI-5	similar to myosin heavy chain; K10352 myosin heavy chain
Unigene17901_TAEpaeTARAAPEI-5	vmhc; ventricular myosin heavy chain; K10352 myosin heavy chain
Unigene17905_TAEpaeTARAAPEI-5	similar to mucin 2; K10955 intestinal mucin-2
Unigene17905_TAEpaeTARAAPEI-5	MUC2; mucin 2, oligomeric mucus/gel-forming; K10955 intestinal mucin-2
Unigene17905_TAEpaeTARAAPEI-5	MUC2; mucin 2; K10955 intestinal mucin-2
Unigene17905_TAEpaeTARAAPEI-5	GK22198 gene product from transcript GK22198-RA ; K03308 neurotransmitter:Na+ symporter, NSS family
Unigene17905_TAEpaeTARAAPEI-5	MUC2; mucin 2, oligomeric mucus/gel-forming; K10955 intestinal mucin-2
Unigene17905_TAEpaeTARAAPEI-5	similar to G protein-coupled receptor 128; K08464 G protein-coupled receptor 128
Unigene17905_TAEpaeTARAAPEI-5	Srcap; Snf2-related CREBBP activator protein; K11661 helicase SRCAP [EC:3.6.1.-]
Unigene17905_TAEpaeTARAAPEI-5	Wnk1; WNK lysine deficient protein kinase 1 (EC:2.7.11.1); K08867 WNK lysine deficient protein kinase [EC:2.7.11.1]
Unigene17905_TAEpaeTARAAPEI-5	SRCAP; Snf2-related CREBBP activator protein; K11661 helicase SRCAP [EC:3.6.1.-]
Unigene17905_TAEpaeTARAAPEI-5	AGAP005162-PB ; K06265 dystroglycan 1
Unigene17909_TAEpaeTARAAPEI-5	BRCA1 associated RING domain 1; K10683 BRCA1-associated RING domain protein 1 [EC:6.3.2.19]
Unigene17909_TAEpaeTARAAPEI-5	BARD1; BRCA1 associated RING domain 1; K10683 BRCA1-associated RING domain protein 1 [EC:6.3.2.19]
Unigene17909_TAEpaeTARAAPEI-5	Hypothetical protein CBG09456; K10380 ankyrin
Unigene17909_TAEpaeTARAAPEI-5	Ank; Ankyrin; K10380 ankyrin
Unigene17909_TAEpaeTARAAPEI-5	similar to ankyrin 2,3/unc44; K10380 ankyrin
Unigene17909_TAEpaeTARAAPEI-5	unc-44; UNCoordinated ; K10380 ankyrin
Unigene17909_TAEpaeTARAAPEI-5	ankyrin 2,3/unc44 ; K10380 ankyrin
Unigene17909_TAEpaeTARAAPEI-5	GE14529 gene product from transcript GE14529-RA ; K10380 ankyrin
Unigene17909_TAEpaeTARAAPEI-5	GG16463 gene product from transcript GG16463-RA ; K10380 ankyrin
Unigene17909_TAEpaeTARAAPEI-5	Ank1; ankyrin 1, erythroid; K10380 ankyrin
Unigene17912_TAEpaeTARAAPEI-5	Cbr-wsp-1; C. briggsae CBR-WSP-1 protein; K05747 Wiskott-Aldrich syndrome protein
Unigene17912_TAEpaeTARAAPEI-5	wsp-1; WASP (actin cytoskeleton modulator) homolog ; K05747 Wiskott-Aldrich syndrome protein
Unigene17912_TAEpaeTARAAPEI-5	GK19776 gene product from transcript GK19776-RA ; K10592 E3 ubiquitin-protein ligase HUWE1 [EC:6.3.2.19]
Unigene17912_TAEpaeTARAAPEI-5	mll5; myeloid/lymphoid or mixed-lineage leukemia 5 (trithorax homolog, Drosophila); K09189 myeloid/lymphoid or mixed-lineage leukemia protein 5
Unigene17912_TAEpaeTARAAPEI-5	SF1; splicing factor 1; K13095 splicing factor 1
Unigene17912_TAEpaeTARAAPEI-5	Fmn1; formin 1; K10367 formin 1
Unigene17912_TAEpaeTARAAPEI-5	similar to WAS protein family, member 2; K05748 WAS protein family, member 2
Unigene17912_TAEpaeTARAAPEI-5	fmn1; formin 1; K10367 formin 1
Unigene17912_TAEpaeTARAAPEI-5	similar to formin 2; K02184 formin 2
Unigene17912_TAEpaeTARAAPEI-5	DIAPH1; diaphanous homolog 1 (Drosophila); K05740 diaphanous 1
Unigene17914_TAEpaeTARAAPEI-5	ubc-3; UBiquitin Conjugating enzyme ; K02207 ubiquitin-conjugating enzyme E2 R [EC:6.3.2.19]
Unigene17914_TAEpaeTARAAPEI-5	ubiquitin conjugating enzyme protein 3; K02207 ubiquitin-conjugating enzyme E2 R [EC:6.3.2.19]
Unigene17914_TAEpaeTARAAPEI-5	Cbr-ubc-3; C. briggsae CBR-UBC-3 protein; K02207 ubiquitin-conjugating enzyme E2 R [EC:6.3.2.19]
Unigene17914_TAEpaeTARAAPEI-5	similar to CG7656-PC, isoform C; K02207 ubiquitin-conjugating enzyme E2 R [EC:6.3.2.19]
Unigene17914_TAEpaeTARAAPEI-5	similar to ubiquitin-conjugating enzyme E2r; K02207 ubiquitin-conjugating enzyme E2 R [EC:6.3.2.19]
Unigene17914_TAEpaeTARAAPEI-5	AGAP008680-PA ; K02207 ubiquitin-conjugating enzyme E2 R [EC:6.3.2.19]
Unigene17914_TAEpaeTARAAPEI-5	ubiquitin-conjugating enzyme E2r; K02207 ubiquitin-conjugating enzyme E2 R [EC:6.3.2.19]
Unigene17914_TAEpaeTARAAPEI-5	TcasGA2_TC009432; similar to CG7656-PC, isoform C; K02207 ubiquitin-conjugating enzyme E2 R [EC:6.3.2.19]
Unigene17914_TAEpaeTARAAPEI-5	ubiquitin-conjugating enzyme E2r ; K02207 ubiquitin-conjugating enzyme E2 R [EC:6.3.2.19]
Unigene17914_TAEpaeTARAAPEI-5	GI13630 gene product from transcript GI13630-RA ; K02207 ubiquitin-conjugating enzyme E2 R [EC:6.3.2.19]
Unigene17916_TAEpaeTARAAPEI-5	GK19482 gene product from transcript GK19482-RA ; K11374 elongator complex protein 2
Unigene17916_TAEpaeTARAAPEI-5	Elp2; elongation protein 2 homolog (S. cerevisiae); K11374 elongator complex protein 2
Unigene17916_TAEpaeTARAAPEI-5	ELP2; elongation protein 2 homolog (S. cerevisiae); K11374 elongator complex protein 2
Unigene17916_TAEpaeTARAAPEI-5	elp2; elongation protein 2 homolog; K11374 elongator complex protein 2
Unigene17916_TAEpaeTARAAPEI-5	similar to ELP2 protein; K11374 elongator complex protein 2
Unigene17916_TAEpaeTARAAPEI-5	Elp2; elongation protein 2 homolog (S. cerevisiae); K11374 elongator complex protein 2
Unigene17916_TAEpaeTARAAPEI-5	GL17299 gene product from transcript GL17299-RA ; K11374 elongator complex protein 2
Unigene17916_TAEpaeTARAAPEI-5	ELP2; elongation protein 2 homolog (S. cerevisiae); K11374 elongator complex protein 2
Unigene17916_TAEpaeTARAAPEI-5	StIP; CG11887 gene product from transcript CG11887-RA; K11374 elongator complex protein 2
Unigene17916_TAEpaeTARAAPEI-5	GA11261 gene product from transcript GA11261-RA ; K11374 elongator complex protein 2
Unigene17918_TAEpaeTARAAPEI-5	eukariotic translation initiation factor 2b epsilon subunit ; K03240 translation initiation factor eIF-2B epsilon subunit
Unigene17918_TAEpaeTARAAPEI-5	Eif2b5; eukaryotic translation initiation factor 2B, subunit 5 epsilon; K03240 translation initiation factor eIF-2B epsilon subunit
Unigene17918_TAEpaeTARAAPEI-5	Eif2b5; eukaryotic translation initiation factor 2B, subunit 5 epsilon; K03240 translation initiation factor eIF-2B epsilon subunit
Unigene17918_TAEpaeTARAAPEI-5	EIF2B5; eukaryotic translation initiation factor 2B, subunit 5 epsilon, 82kDa; K03240 translation initiation factor eIF-2B epsilon subunit
Unigene17918_TAEpaeTARAAPEI-5	GA17698 gene product from transcript GA17698-RA ; K03240 translation initiation factor eIF-2B epsilon subunit
Unigene17918_TAEpaeTARAAPEI-5	eif2b5; eukaryotic translation initiation factor 2B, subunit 5 epsilon; K03240 translation initiation factor eIF-2B epsilon subunit
Unigene17918_TAEpaeTARAAPEI-5	similar to eIF-2Bepsilon; K03240 translation initiation factor eIF-2B epsilon subunit
Unigene17918_TAEpaeTARAAPEI-5	translation initiation factor eIF-2B subunit epsilon; K03240 translation initiation factor eIF-2B epsilon subunit
Unigene17918_TAEpaeTARAAPEI-5	EIF2B5; eukaryotic translation initiation factor 2B, subunit 5 epsilon, 82kDa; K03240 translation initiation factor eIF-2B epsilon subunit
Unigene17918_TAEpaeTARAAPEI-5	similar to Translation initiation factor eIF-2B subunit epsilon (eIF-2B GDP-GTP exchange factor subunit epsilon); K03240 translation initiation factor eIF-2B epsilon subunit
Unigene17919_TAEpaeTARAAPEI-5	mind bomb ; K10645 E3 ubiquitin-protein ligase mind-bomb [EC:6.3.2.19]
Unigene17919_TAEpaeTARAAPEI-5	GE23125 gene product from transcript GE23125-RA ; K10645 E3 ubiquitin-protein ligase mind-bomb [EC:6.3.2.19]
Unigene17919_TAEpaeTARAAPEI-5	GM24452 gene product from transcript GM24452-RA ; K10645 E3 ubiquitin-protein ligase mind-bomb [EC:6.3.2.19]
Unigene17919_TAEpaeTARAAPEI-5	GL12818 gene product from transcript GL12818-RA ; K10645 E3 ubiquitin-protein ligase mind-bomb [EC:6.3.2.19]
Unigene17919_TAEpaeTARAAPEI-5	GG13506 gene product from transcript GG13506-RA ; K10645 E3 ubiquitin-protein ligase mind-bomb [EC:6.3.2.19]
Unigene17919_TAEpaeTARAAPEI-5	GF10363 gene product from transcript GF10363-RA ; K10645 E3 ubiquitin-protein ligase mind-bomb [EC:6.3.2.19]
Unigene17919_TAEpaeTARAAPEI-5	GA19171 gene product from transcript GA19171-RA ; K10645 E3 ubiquitin-protein ligase mind-bomb [EC:6.3.2.19]
Unigene17919_TAEpaeTARAAPEI-5	mib1; mind bomb 1 (EC:6.3.2.19); K10645 E3 ubiquitin-protein ligase mind-bomb [EC:6.3.2.19]
Unigene17919_TAEpaeTARAAPEI-5	GH16977 gene product from transcript GH16977-RA ; K10645 E3 ubiquitin-protein ligase mind-bomb [EC:6.3.2.19]
Unigene17919_TAEpaeTARAAPEI-5	GK23617 gene product from transcript GK23617-RA ; K10645 E3 ubiquitin-protein ligase mind-bomb [EC:6.3.2.19]
Unigene17920_TAEpaeTARAAPEI-5	Cbr-fasn-1; C. briggsae CBR-FASN-1 protein; K00665 fatty acid synthase, animal type [EC:2.3.1.85]
Unigene17920_TAEpaeTARAAPEI-5	oxidoreductase, zinc-binding dehydrogenase family protein; K00665 fatty acid synthase, animal type [EC:2.3.1.85]
Unigene17920_TAEpaeTARAAPEI-5	fasn-1; Fatty Acid SyNthase ; K00665 fatty acid synthase, animal type [EC:2.3.1.85]
Unigene17920_TAEpaeTARAAPEI-5	Fasn; fatty acid synthase (EC:2.3.1.85 2.3.1.38 2.3.1.39 2.3.1.41 3.1.2.14 1.3.1.10 4.2.1.61 1.1.1.100); K00665 fatty acid synthase, animal type [EC:2.3.1.85]
Unigene17920_TAEpaeTARAAPEI-5	fasn, wu:fj34h12; fatty acid synthase; K00665 fatty acid synthase, animal type [EC:2.3.1.85]
Unigene17920_TAEpaeTARAAPEI-5	similar to Fatty acid synthase; K00665 fatty acid synthase, animal type [EC:2.3.1.85]
Unigene17920_TAEpaeTARAAPEI-5	similar to fatty acid synthase; K00665 fatty acid synthase, animal type [EC:2.3.1.85]
Unigene17920_TAEpaeTARAAPEI-5	similar to fatty acid synthase; K00665 fatty acid synthase, animal type [EC:2.3.1.85]
Unigene17920_TAEpaeTARAAPEI-5	Fasn; fatty acid synthase (EC:2.3.1.85 2.3.1.38 2.3.1.39 2.3.1.41 3.1.2.14 1.3.1.10 4.2.1.61 1.1.1.100); K00665 fatty acid synthase, animal type [EC:2.3.1.85]
Unigene17920_TAEpaeTARAAPEI-5	FASN; fatty acid synthase; K00665 fatty acid synthase, animal type [EC:2.3.1.85]
Unigene17923_TAEpaeTARAAPEI-5	RGD1311066; similar to RIKEN cDNA 0610011L14 gene; K13205 A1 cistron-splicing factor AAR2
Unigene17923_TAEpaeTARAAPEI-5	C13H20orf4; chromosome 20 open reading frame 4 ortholog; K13205 A1 cistron-splicing factor AAR2
Unigene17923_TAEpaeTARAAPEI-5	similar to C20orf4 protein; K13205 A1 cistron-splicing factor AAR2
Unigene17923_TAEpaeTARAAPEI-5	similar to Uncharacterized protein C20orf4 homolog; K13205 A1 cistron-splicing factor AAR2
Unigene17923_TAEpaeTARAAPEI-5	similar to Protein C20orf4 homolog; K13205 A1 cistron-splicing factor AAR2
Unigene17923_TAEpaeTARAAPEI-5	0610011L14Rik; RIKEN cDNA 0610011L14 gene; K13205 A1 cistron-splicing factor AAR2
Unigene17923_TAEpaeTARAAPEI-5	similar to C20orf4; K13205 A1 cistron-splicing factor AAR2
Unigene17923_TAEpaeTARAAPEI-5	C20orf4; chromosome 20 open reading frame 4; K13205 A1 cistron-splicing factor AAR2
Unigene17923_TAEpaeTARAAPEI-5	similar to C20orf4 protein; K13205 A1 cistron-splicing factor AAR2
Unigene17923_TAEpaeTARAAPEI-5	C20orf4; chromosome 20 open reading frame 4; K13205 A1 cistron-splicing factor AAR2
Unigene17925_TAEpaeTARAAPEI-5	MUC2; mucin 2, oligomeric mucus/gel-forming; K10955 intestinal mucin-2
Unigene17926_TAEpaeTARAAPEI-5	SUFU; suppressor of fused homolog (Drosophila); K06229 suppressor of fused
Unigene17926_TAEpaeTARAAPEI-5	SUFU; suppressor of fused homolog (Drosophila); K06229 suppressor of fused
Unigene17926_TAEpaeTARAAPEI-5	Sufu; suppressor of fused homolog (Drosophila); K06229 suppressor of fused
Unigene17926_TAEpaeTARAAPEI-5	Sufu; suppressor of fused homolog (Drosophila); K06229 suppressor of fused
Unigene17926_TAEpaeTARAAPEI-5	SUFU; suppressor of fused homolog (Drosophila); K06229 suppressor of fused
Unigene17926_TAEpaeTARAAPEI-5	similar to suppressor of fused; K06229 suppressor of fused
Unigene17926_TAEpaeTARAAPEI-5	SUFU; suppressor of fused homolog (Drosophila); K06229 suppressor of fused
Unigene17926_TAEpaeTARAAPEI-5	SUFU; suppressor of fused homolog (Drosophila); K06229 suppressor of fused
Unigene17926_TAEpaeTARAAPEI-5	similar to suppressor of fused homolog; K06229 suppressor of fused
Unigene17926_TAEpaeTARAAPEI-5	similar to Su(fu) protein; K06229 suppressor of fused
Unigene17927_TAEpaeTARAAPEI-5	Zfp808; zinc finger protein 80; K09228 KRAB domain-containing zinc finger protein
Unigene17927_TAEpaeTARAAPEI-5	gl; glass; K09214 glass
Unigene17927_TAEpaeTARAAPEI-5	similar to BTB/POZ zinc finger protein DPZF; K10501 zinc finger and BTB domain-containing protein 20
Unigene17927_TAEpaeTARAAPEI-5	ZBTB20; zinc finger and BTB domain containing 20; K10501 zinc finger and BTB domain-containing protein 20
Unigene17927_TAEpaeTARAAPEI-5	ZNF154; zinc finger protein 154; K09228 KRAB domain-containing zinc finger protein
Unigene17927_TAEpaeTARAAPEI-5	ZBTB20; zinc finger and BTB domain containing 20; K10501 zinc finger and BTB domain-containing protein 20
Unigene17927_TAEpaeTARAAPEI-5	ZNF235; zinc finger protein 235; K09228 KRAB domain-containing zinc finger protein
Unigene17927_TAEpaeTARAAPEI-5	Zbtb20; zinc finger and BTB domain containing 20; K10501 zinc finger and BTB domain-containing protein 20
Unigene17927_TAEpaeTARAAPEI-5	ZBTB20; zinc finger and BTB domain containing 20; K10501 zinc finger and BTB domain-containing protein 20
Unigene17927_TAEpaeTARAAPEI-5	ZBTB20; zinc finger and BTB domain containing 20; K10501 zinc finger and BTB domain-containing protein 20
Unigene17929_TAEpaeTARAAPEI-5	hoxb3; homeobox B3; K09303 homeobox protein HoxA/B/D3
Unigene17929_TAEpaeTARAAPEI-5	HOXB3; homeobox B3; K09303 homeobox protein HoxA/B/D3
Unigene17929_TAEpaeTARAAPEI-5	hoxb3a; homeo box B3a; K09303 homeobox protein HoxA/B/D3
Unigene17929_TAEpaeTARAAPEI-5	hoxb3; homeobox B3; K09303 homeobox protein HoxA/B/D3
Unigene17929_TAEpaeTARAAPEI-5	similar to protocadherin cluster 1 gamma 1; K09312 homeobox protein CDX
Unigene17929_TAEpaeTARAAPEI-5	hoxa1a; homeo box A1a; K09301 homeobox protein HoxA/B/D1
Unigene17929_TAEpaeTARAAPEI-5	hoxa1; homeobox A1; K09301 homeobox protein HoxA/B/D1
Unigene17929_TAEpaeTARAAPEI-5	gsx1; GS homeobox 1; K09310 homeobox protein GSH
Unigene17929_TAEpaeTARAAPEI-5	RAX; retina and anterior neural fold homeobox; K09332 retina and anterior neural fold homeobox protein
Unigene17929_TAEpaeTARAAPEI-5	hoxd3a; homeo box D3a; K09303 homeobox protein HoxA/B/D3
Unigene17931_TAEpaeTARAAPEI-5	GL11478 gene product from transcript GL11478-RA ; K13190 RNA-binding protein 15
Unigene17931_TAEpaeTARAAPEI-5	GA15511 gene product from transcript GA15511-RA ; K13190 RNA-binding protein 15
Unigene17931_TAEpaeTARAAPEI-5	similar to ENSANGP00000009999; K13190 RNA-binding protein 15
Unigene17931_TAEpaeTARAAPEI-5	similar to CG2910-PB, isoform B; K13190 RNA-binding protein 15
Unigene17931_TAEpaeTARAAPEI-5	similar to spenito CG2910-PB, isoform B; K13190 RNA-binding protein 15
Unigene17931_TAEpaeTARAAPEI-5	similar to RNA binding motif protein 15B; K13190 RNA-binding protein 15
Unigene17931_TAEpaeTARAAPEI-5	RBM15B; RNA binding motif protein 15B; K13190 RNA-binding protein 15
Unigene17931_TAEpaeTARAAPEI-5	RBM15B; RNA binding motif protein 15B; K13190 RNA-binding protein 15
Unigene17931_TAEpaeTARAAPEI-5	RBM15B; RNA binding motif protein 15B; K13190 RNA-binding protein 15
Unigene17931_TAEpaeTARAAPEI-5	RBM15B; RNA binding motif protein 15B; K13190 RNA-binding protein 15
Unigene17932_TAEpaeTARAAPEI-5	death- associated protein kinase, putative (EC:1.3.1.74); K08803 death-associated protein kinase [EC:2.7.11.1]
Unigene17934_TAEpaeTARAAPEI-5	serine/threonine protein kinase ; K06068 novel protein kinase C [EC:2.7.11.13]
Unigene17934_TAEpaeTARAAPEI-5	similar to Protein C kinase 98E CG1954-PA; K06068 novel protein kinase C [EC:2.7.11.13]
Unigene17934_TAEpaeTARAAPEI-5	similar to CG1954-PA; K06068 novel protein kinase C [EC:2.7.11.13]
Unigene17934_TAEpaeTARAAPEI-5	PRKCE; protein kinase C, epsilon (EC:2.7.11.13); K06068 novel protein kinase C [EC:2.7.11.13]
Unigene17934_TAEpaeTARAAPEI-5	prkcea, wu:fj59b07; protein kinase C, epsilon a; K06068 novel protein kinase C [EC:2.7.11.13]
Unigene17934_TAEpaeTARAAPEI-5	similar to protein kinase C epsilon; K06068 novel protein kinase C [EC:2.7.11.13]
Unigene17934_TAEpaeTARAAPEI-5	similar to protein kinase C, epsilon; K06068 novel protein kinase C [EC:2.7.11.13]
Unigene17934_TAEpaeTARAAPEI-5	PRKCE; protein kinase C, epsilon; K06068 novel protein kinase C [EC:2.7.11.13]
Unigene17934_TAEpaeTARAAPEI-5	PRKCE; protein kinase C, epsilon; K06068 novel protein kinase C [EC:2.7.11.13]
Unigene17934_TAEpaeTARAAPEI-5	Prkce; protein kinase C, epsilon (EC:2.7.11.13); K06068 novel protein kinase C [EC:2.7.11.13]
Unigene17937_TAEpaeTARAAPEI-5	similar to APEX nuclease (multifunctional DNA repair enzyme) 1; K10771 AP endonuclease 1 [EC:4.2.99.18]
Unigene17937_TAEpaeTARAAPEI-5	Apex1; APEX nuclease (multifunctional DNA repair enzyme) 1 (EC:4.2.99.18); K10771 AP endonuclease 1 [EC:4.2.99.18]
Unigene17937_TAEpaeTARAAPEI-5	APEX1; APEX nuclease (multifunctional DNA repair enzyme) 1 (EC:4.2.99.18); K10771 AP endonuclease 1 [EC:4.2.99.18]
Unigene17937_TAEpaeTARAAPEI-5	Apex1; apurinic/apyrimidinic endonuclease 1 (EC:4.2.99.18); K10771 AP endonuclease 1 [EC:4.2.99.18]
Unigene17937_TAEpaeTARAAPEI-5	APEX1; APEX nuclease (multifunctional DNA repair enzyme) 1 (EC:4.2.99.18); K10771 AP endonuclease 1 [EC:4.2.99.18]
Unigene17937_TAEpaeTARAAPEI-5	APEX1; APEX nuclease (multifunctional DNA repair enzyme) 1; K10771 AP endonuclease 1 [EC:4.2.99.18]
Unigene17937_TAEpaeTARAAPEI-5	apex1; APEX nuclease (multifunctional DNA repair enzyme) 1 (EC:4.2.99.18); K10771 AP endonuclease 1 [EC:4.2.99.18]
Unigene17937_TAEpaeTARAAPEI-5	similar to APEX nuclease (multifunctional DNA repair enzyme) 1; K10771 AP endonuclease 1 [EC:4.2.99.18]
Unigene17937_TAEpaeTARAAPEI-5	similar to APEX nuclease; K10771 AP endonuclease 1 [EC:4.2.99.18]
Unigene17937_TAEpaeTARAAPEI-5	APEX1; APEX nuclease (multifunctional DNA repair enzyme) 1 (EC:4.2.99.18); K10771 AP endonuclease 1 [EC:4.2.99.18]
Unigene17938_TAEpaeTARAAPEI-5	GA14931 gene product from transcript GA14931-RA ; K01509 adenosinetriphosphatase [EC:3.6.1.3]
Unigene17938_TAEpaeTARAAPEI-5	similar to dynein, axonemal, heavy chain 2; K10408 dynein heavy chain, axonemal
Unigene17938_TAEpaeTARAAPEI-5	DNAH2; dynein, axonemal, heavy chain 2; K10408 dynein heavy chain, axonemal
Unigene17938_TAEpaeTARAAPEI-5	DNAH2; dynein, axonemal, heavy chain 2; K10408 dynein heavy chain, axonemal
Unigene17938_TAEpaeTARAAPEI-5	DNAH2; dynein, axonemal, heavy chain 2; K10408 dynein heavy chain, axonemal
Unigene17938_TAEpaeTARAAPEI-5	similar to dynein, axonemal, heavy chain 2; K10408 dynein heavy chain, axonemal
Unigene17938_TAEpaeTARAAPEI-5	Dnahc2; dynein, axonemal, heavy chain 2; K10408 dynein heavy chain, axonemal
Unigene17938_TAEpaeTARAAPEI-5	Dnah2, DLP2; dynein, axonemal, heavy chain 2; K10408 dynein heavy chain, axonemal
Unigene17938_TAEpaeTARAAPEI-5	similar to Dynein heavy chain 2, axonemal (Ciliary dynein heavy chain 2) (Axonemal beta dynein heavy chain 2) (Dynein heavy chain domain-containing protein 3); K10408 dynein heavy chain, axonemal
Unigene17938_TAEpaeTARAAPEI-5	similar to protein similar to dynein; K10408 dynein heavy chain, axonemal
Unigene17940_TAEpaeTARAAPEI-5	cdh23; cadherin-like 23; K06813 cadherin 23
Unigene17940_TAEpaeTARAAPEI-5	Celsr3; cadherin, EGF LAG seven-pass G-type receptor 3 (flamingo homolog, Drosophila); K04602 cadherin EGF LAG seven-pass G-type receptor 3 (flamingo)
Unigene17940_TAEpaeTARAAPEI-5	Cdh23; cadherin 23 (otocadherin); K06813 cadherin 23
Unigene17940_TAEpaeTARAAPEI-5	Celsr3; cadherin, EGF LAG seven-pass G-type receptor 3 (flamingo homolog, Drosophila); K04602 cadherin EGF LAG seven-pass G-type receptor 3 (flamingo)
Unigene17940_TAEpaeTARAAPEI-5	CELSR3; cadherin, EGF LAG seven-pass G-type receptor 3 (flamingo homolog, Drosophila); K04602 cadherin EGF LAG seven-pass G-type receptor 3 (flamingo)
Unigene17940_TAEpaeTARAAPEI-5	celsr3; cadherin, EGF LAG seven-pass G-type receptor 3; K04602 cadherin EGF LAG seven-pass G-type receptor 3 (flamingo)
Unigene17940_TAEpaeTARAAPEI-5	CELSR3; cadherin, EGF LAG seven-pass G-type receptor 3 (flamingo homolog, Drosophila); K04602 cadherin EGF LAG seven-pass G-type receptor 3 (flamingo)
Unigene17940_TAEpaeTARAAPEI-5	CELSR3; cadherin, EGF LAG seven-pass G-type receptor 3 (flamingo homolog, Drosophila); K04602 cadherin EGF LAG seven-pass G-type receptor 3 (flamingo)
Unigene17940_TAEpaeTARAAPEI-5	CDH23; cadherin-like 23; K06813 cadherin 23
Unigene17940_TAEpaeTARAAPEI-5	CELSR2; cadherin, EGF LAG seven-pass G-type receptor 2 (flamingo homolog, Drosophila); K04601 cadherin EGF LAG seven-pass G-type receptor 2 (flamingo)
Unigene17943_TAEpaeTARAAPEI-5	aminopeptidase P1 (M24 family) ; K01262 X-Pro aminopeptidase [EC:3.4.11.9]
Unigene17943_TAEpaeTARAAPEI-5	similar to X-prolyl aminopeptidase (aminopeptidase P) 1, soluble; K01262 X-Pro aminopeptidase [EC:3.4.11.9]
Unigene17943_TAEpaeTARAAPEI-5	xaa-pro aminopeptidase ; K01262 X-Pro aminopeptidase [EC:3.4.11.9]
Unigene17943_TAEpaeTARAAPEI-5	GH16927 gene product from transcript GH16927-RA ; K01262 X-Pro aminopeptidase [EC:3.4.11.9]
Unigene17943_TAEpaeTARAAPEI-5	GA27324 gene product from transcript GA27324-RA ; K01262 X-Pro aminopeptidase [EC:3.4.11.9]
Unigene17943_TAEpaeTARAAPEI-5	GE13150 gene product from transcript GE13150-RA ; K01262 X-Pro aminopeptidase [EC:3.4.11.9]
Unigene17943_TAEpaeTARAAPEI-5	TcasGA2_TC014437; similar to X-prolyl aminopeptidase (aminopeptidase P) 1, soluble; K01262 X-Pro aminopeptidase [EC:3.4.11.9]
Unigene17943_TAEpaeTARAAPEI-5	similar to xaa-pro aminopeptidase; K01262 X-Pro aminopeptidase [EC:3.4.11.9]
Unigene17943_TAEpaeTARAAPEI-5	ApepP; Aminopeptidase P (EC:3.4.11.-); K01262 X-Pro aminopeptidase [EC:3.4.11.9]
Unigene17943_TAEpaeTARAAPEI-5	GI13683 gene product from transcript GI13683-RA ; K01262 X-Pro aminopeptidase [EC:3.4.11.9]
Unigene17945_TAEpaeTARAAPEI-5	GI23637 gene product from transcript GI23637-RA ; K11653 AT-rich interactive domain-containing protein 1
Unigene17945_TAEpaeTARAAPEI-5	GF23141 gene product from transcript GF23141-RA ; K11653 AT-rich interactive domain-containing protein 1
Unigene17945_TAEpaeTARAAPEI-5	GA26236 gene product from transcript GA26236-RA ; K11653 AT-rich interactive domain-containing protein 1
Unigene17945_TAEpaeTARAAPEI-5	ATN1; atrophin 1; K05626 atrophin-1 (dentatorubral-pallidoluysian atrophy protein)
Unigene17945_TAEpaeTARAAPEI-5	ATN1; atrophin 1; K05626 atrophin-1 (dentatorubral-pallidoluysian atrophy protein)
Unigene17945_TAEpaeTARAAPEI-5	Atn1; atrophin 1; K05626 atrophin-1 (dentatorubral-pallidoluysian atrophy protein)
Unigene17945_TAEpaeTARAAPEI-5	GG16758 gene product from transcript GG16758-RA ; K11653 AT-rich interactive domain-containing protein 1
Unigene17945_TAEpaeTARAAPEI-5	osa; CG7467 gene product from transcript CG7467-RC; K11653 AT-rich interactive domain-containing protein 1
Unigene17945_TAEpaeTARAAPEI-5	GM15347 gene product from transcript GM15347-RA ; K11653 AT-rich interactive domain-containing protein 1
Unigene17945_TAEpaeTARAAPEI-5	similar to zinc finger protein of the cerebellum 5; K09226 zinc finger protein ZIC 5
Unigene17946_TAEpaeTARAAPEI-5	BCR; breakpoint cluster region (EC:2.7.11.1); K08878 breakpoint cluster region protein [EC:2.7.11.1]
Unigene17946_TAEpaeTARAAPEI-5	similar to BCR variant protein; K08878 breakpoint cluster region protein [EC:2.7.11.1]
Unigene17946_TAEpaeTARAAPEI-5	BCR; breakpoint cluster region; K08878 breakpoint cluster region protein [EC:2.7.11.1]
Unigene17946_TAEpaeTARAAPEI-5	similar to active breakpoint cluster region-related protein; K08878 breakpoint cluster region protein [EC:2.7.11.1]
Unigene17946_TAEpaeTARAAPEI-5	similar to Breakpoint cluster region protein (Renal carcinoma antigen NY-REN-26); K08878 breakpoint cluster region protein [EC:2.7.11.1]
Unigene17946_TAEpaeTARAAPEI-5	BCR; breakpoint cluster region; K08878 breakpoint cluster region protein [EC:2.7.11.1]
Unigene17946_TAEpaeTARAAPEI-5	Bcr; breakpoint cluster region (EC:2.7.11.1); K08878 breakpoint cluster region protein [EC:2.7.11.1]
Unigene17946_TAEpaeTARAAPEI-5	BCR; breakpoint cluster region; K08878 breakpoint cluster region protein [EC:2.7.11.1]
Unigene17946_TAEpaeTARAAPEI-5	similar to gene bcr; K08878 breakpoint cluster region protein [EC:2.7.11.1]
Unigene17946_TAEpaeTARAAPEI-5	similar to Bcr protein; K08878 breakpoint cluster region protein [EC:2.7.11.1]
Unigene17947_TAEpaeTARAAPEI-5	paired box protein 2; K09383 paired box protein 2/5
Unigene17947_TAEpaeTARAAPEI-5	PAX2; paired box 2; K09383 paired box protein 2/5
Unigene17947_TAEpaeTARAAPEI-5	pax2-A; paired box protein; K09383 paired box protein 2/5
Unigene17947_TAEpaeTARAAPEI-5	pax8; Pax-8 DNA-binding transcription factor; K09293 paired box protein 8
Unigene17947_TAEpaeTARAAPEI-5	PAX2; paired box 2; K09383 paired box protein 2/5
Unigene17947_TAEpaeTARAAPEI-5	pax8; paired box 8; K09293 paired box protein 8
Unigene17947_TAEpaeTARAAPEI-5	PAX8; paired box 8; K09293 paired box protein 8
Unigene17947_TAEpaeTARAAPEI-5	PAX8; paired box 8; K09293 paired box protein 8
Unigene17947_TAEpaeTARAAPEI-5	Pax8; paired box 8; K09293 paired box protein 8
Unigene17947_TAEpaeTARAAPEI-5	Pax8; paired box gene 8; K09293 paired box protein 8
Unigene17956_TAEpaeTARAAPEI-5	dipeptidyl-peptidase III (M49 family) ; K01277 dipeptidyl-peptidase III [EC:3.4.14.4]
Unigene17956_TAEpaeTARAAPEI-5	GG10257 gene product from transcript GG10257-RA ; K01277 dipeptidyl-peptidase III [EC:3.4.14.4]
Unigene17956_TAEpaeTARAAPEI-5	DppIII; Dipeptidyl aminopeptidase III; K01277 dipeptidyl-peptidase III [EC:3.4.14.4]
Unigene17956_TAEpaeTARAAPEI-5	GD18539 gene product from transcript GD18539-RA ; K01277 dipeptidyl-peptidase III [EC:3.4.14.4]
Unigene17956_TAEpaeTARAAPEI-5	GM23728 gene product from transcript GM23728-RA ; K01277 dipeptidyl-peptidase III [EC:3.4.14.4]
Unigene17956_TAEpaeTARAAPEI-5	GE25873 gene product from transcript GE25873-RA ; K01277 dipeptidyl-peptidase III [EC:3.4.14.4]
Unigene17956_TAEpaeTARAAPEI-5	similar to Dipeptidyl aminopeptidase III CG7415-PC, isoform C; K01277 dipeptidyl-peptidase III [EC:3.4.14.4]
Unigene17956_TAEpaeTARAAPEI-5	GK13184 gene product from transcript GK13184-RA ; K01277 dipeptidyl-peptidase III [EC:3.4.14.4]
Unigene17956_TAEpaeTARAAPEI-5	GH14358 gene product from transcript GH14358-RA ; K01277 dipeptidyl-peptidase III [EC:3.4.14.4]
Unigene17956_TAEpaeTARAAPEI-5	GF18347 gene product from transcript GF18347-RA ; K01277 dipeptidyl-peptidase III [EC:3.4.14.4]
Unigene17958_TAEpaeTARAAPEI-5	zgc:171416; K09257 nuclear factor of kappa light polypeptide gene enhancer in B-cells inhibitor-like 2
Unigene17958_TAEpaeTARAAPEI-5	similar to NFKBIL2 protein; K09257 nuclear factor of kappa light polypeptide gene enhancer in B-cells inhibitor-like 2
Unigene17958_TAEpaeTARAAPEI-5	ogt.1; O-linked N-acetylglucosamine (GlcNAc) transferase (UDP-N-acetylglucosamine:polypeptide-N-acetylglucosaminyl transferase) 1; K09667 polypeptide N-acetylglucosaminyltransferase [EC:2.4.1.-]
Unigene17958_TAEpaeTARAAPEI-5	OGT; O-linked N-acetylglucosamine (GlcNAc) transferase (UDP-N-acetylglucosamine:polypeptide-N-acetylglucosaminyl transferase); K09667 polypeptide N-acetylglucosaminyltransferase [EC:2.4.1.-]
Unigene17958_TAEpaeTARAAPEI-5	similar to UDP-N-acetylglucosamine: polypeptide-N-acetylglucosaminyl transferase; K09667 polypeptide N-acetylglucosaminyltransferase [EC:2.4.1.-]
Unigene17958_TAEpaeTARAAPEI-5	OGT; O-linked N-acetylglucosamine (GlcNAc) transferase (UDP-N-acetylglucosamine:polypeptide-N-acetylglucosaminyl transferase); K09667 polypeptide N-acetylglucosaminyltransferase [EC:2.4.1.-]
Unigene17958_TAEpaeTARAAPEI-5	OGT; O-linked N-acetylglucosamine (GlcNAc) transferase (UDP-N-acetylglucosamine:polypeptide-N-acetylglucosaminyl transferase); K09667 polypeptide N-acetylglucosaminyltransferase [EC:2.4.1.-]
Unigene17958_TAEpaeTARAAPEI-5	OGT; O-linked N-acetylglucosamine (GlcNAc) transferase (UDP-N-acetylglucosamine:polypeptide-N-acetylglucosaminyl transferase); K09667 polypeptide N-acetylglucosaminyltransferase [EC:2.4.1.-]
Unigene17958_TAEpaeTARAAPEI-5	OGT; O-linked N-acetylglucosamine (GlcNAc) transferase (UDP-N-acetylglucosamine:polypeptide-N-acetylglucosaminyl transferase); K09667 polypeptide N-acetylglucosaminyltransferase [EC:2.4.1.-]
Unigene17958_TAEpaeTARAAPEI-5	Ogt; O-linked N-acetylglucosamine (GlcNAc) transferase (UDP-N-acetylglucosamine:polypeptide-N-acetylglucosaminyl transferase); K09667 polypeptide N-acetylglucosaminyltransferase [EC:2.4.1.-]
Unigene17962_TAEpaeTARAAPEI-5	similar to heavy neurofilament protein; K04574 neurofilament heavy polypeptide
Unigene17962_TAEpaeTARAAPEI-5	similar to splicing coactivator subunit SRm300; K13172 serine/arginine repetitive matrix protein 2
Unigene17962_TAEpaeTARAAPEI-5	NEFH; neurofilament, heavy polypeptide; K04574 neurofilament heavy polypeptide
Unigene17962_TAEpaeTARAAPEI-5	MUC2; mucin 2, oligomeric mucus/gel-forming; K10955 intestinal mucin-2
Unigene17962_TAEpaeTARAAPEI-5	similar to splicing coactivator subunit SRm300; K13172 serine/arginine repetitive matrix protein 2
Unigene17962_TAEpaeTARAAPEI-5	NEFH; neurofilament, heavy polypeptide; K04574 neurofilament heavy polypeptide
Unigene17962_TAEpaeTARAAPEI-5	SRRM2; serine/arginine repetitive matrix 2; K13172 serine/arginine repetitive matrix protein 2
Unigene17963_TAEpaeTARAAPEI-5	rna-binding protein nob1 ; K11883 RNA-binding protein NOB1
Unigene17963_TAEpaeTARAAPEI-5	RNA-binding protein NOB1; K11883 RNA-binding protein NOB1
Unigene17963_TAEpaeTARAAPEI-5	wu:fc27e05; K11883 RNA-binding protein NOB1
Unigene17963_TAEpaeTARAAPEI-5	nin one binding protein; K11883 RNA-binding protein NOB1
Unigene17963_TAEpaeTARAAPEI-5	nob1p; nin one binding protein; K11883 RNA-binding protein NOB1
Unigene17963_TAEpaeTARAAPEI-5	NOB1; NIN1/RPN12 binding protein 1 homolog (S. cerevisiae); K11883 RNA-binding protein NOB1
Unigene17963_TAEpaeTARAAPEI-5	similar to Likely ortholog of mouse nin one binding protein; K11883 RNA-binding protein NOB1
Unigene17963_TAEpaeTARAAPEI-5	NOB1; NIN1/RPN12 binding protein 1 homolog (S. cerevisiae); K11883 RNA-binding protein NOB1
Unigene17963_TAEpaeTARAAPEI-5	NOB1; NIN1/RPN12 binding protein 1 homolog (S. cerevisiae); K11883 RNA-binding protein NOB1
Unigene17963_TAEpaeTARAAPEI-5	similar to LD17927p; K11883 RNA-binding protein NOB1
Unigene17964_TAEpaeTARAAPEI-5	rcc1; regulator of chromosome condensation 1; K11493 regulator of chromosome condensation
Unigene17964_TAEpaeTARAAPEI-5	similar to regulator of chromosome condensation 1; K11493 regulator of chromosome condensation
Unigene17964_TAEpaeTARAAPEI-5	rCG_31301; similar to chromosome condensation 1; K11493 regulator of chromosome condensation
Unigene17964_TAEpaeTARAAPEI-5	SNHG3-RCC1; SNHG3-RCC1 readthrough transcript; K11493 regulator of chromosome condensation
Unigene17964_TAEpaeTARAAPEI-5	Rcc1; regulator of chromosome condensation 1; K11493 regulator of chromosome condensation
Unigene17964_TAEpaeTARAAPEI-5	rcc1; regulator of chromosome condensation 1; K11493 regulator of chromosome condensation
Unigene17964_TAEpaeTARAAPEI-5	SNHG3-RCC1; SNHG3-RCC1 readthrough transcript; K11493 regulator of chromosome condensation
Unigene17964_TAEpaeTARAAPEI-5	similar to regulator of chromosome condensation 1; K11493 regulator of chromosome condensation
Unigene17964_TAEpaeTARAAPEI-5	SNHG3-RCC1; SNHG3-RCC1 readthrough transcript; K11493 regulator of chromosome condensation
Unigene17964_TAEpaeTARAAPEI-5	RCC1; regulator of chromosome condensation 1; K11493 regulator of chromosome condensation
Unigene17966_TAEpaeTARAAPEI-5	lysosome-associated membrane glycoprotein ; K06528 lysosomal-associated membrane protein 1/2
Unigene17967_TAEpaeTARAAPEI-5	similar to CDC23 (cell division cycle 23, yeast, homolog); K03355 anaphase-promoting complex subunit 8
Unigene17967_TAEpaeTARAAPEI-5	cdc23; CDC23 (cell division cycle 23, yeast, homolog); K03355 anaphase-promoting complex subunit 8
Unigene17967_TAEpaeTARAAPEI-5	similar to CDC23 (cell division cycle 23, yeast, homolog); K03355 anaphase-promoting complex subunit 8
Unigene17967_TAEpaeTARAAPEI-5	CDC23; cell division cycle 23 homolog (S. cerevisiae); K03355 anaphase-promoting complex subunit 8
Unigene17967_TAEpaeTARAAPEI-5	similar to cell division cycle protein 23; K03355 anaphase-promoting complex subunit 8
Unigene17967_TAEpaeTARAAPEI-5	CDC23; cell division cycle 23 homolog (S. cerevisiae); K03355 anaphase-promoting complex subunit 8
Unigene17967_TAEpaeTARAAPEI-5	CDC23; cell division cycle 23 homolog (S. cerevisiae); K03355 anaphase-promoting complex subunit 8
Unigene17967_TAEpaeTARAAPEI-5	TcasGA2_TC014483; similar to CG2508-PA; K03355 anaphase-promoting complex subunit 8
Unigene17967_TAEpaeTARAAPEI-5	similar to cell division cycle protein 23; K03355 anaphase-promoting complex subunit 8
Unigene17967_TAEpaeTARAAPEI-5	CDC23; cell division cycle 23 homolog (S. cerevisiae); K03355 anaphase-promoting complex subunit 8
Unigene17968_TAEpaeTARAAPEI-5	similar to meiosis-specific MutS homolog; K08740 DNA mismatch repair protein MSH4
Unigene17968_TAEpaeTARAAPEI-5	Msh4; mutS homolog 4 (E. coli); K08740 DNA mismatch repair protein MSH4
Unigene17968_TAEpaeTARAAPEI-5	Msh4; mutS homolog 4 (E. coli); K08740 DNA mismatch repair protein MSH4
Unigene17968_TAEpaeTARAAPEI-5	MSH4; mutS homolog 4; K08740 DNA mismatch repair protein MSH4
Unigene17968_TAEpaeTARAAPEI-5	MSH4; mutS homolog 4 (E. coli); K08740 DNA mismatch repair protein MSH4
Unigene17968_TAEpaeTARAAPEI-5	similar to MutS protein homolog 4; K08740 DNA mismatch repair protein MSH4
Unigene17968_TAEpaeTARAAPEI-5	MSH4; mutS homolog 4 (E. coli); K08740 DNA mismatch repair protein MSH4
Unigene17968_TAEpaeTARAAPEI-5	MSH4; mutS homolog 4 (E. coli); K08740 DNA mismatch repair protein MSH4
Unigene17968_TAEpaeTARAAPEI-5	MSH4; mutS homolog 4 (E. coli); K08740 DNA mismatch repair protein MSH4
Unigene17968_TAEpaeTARAAPEI-5	MSH4; mutS homolog 4 (E. coli); K08740 DNA mismatch repair protein MSH4
Unigene17969_TAEpaeTARAAPEI-5	GA15365 gene product from transcript GA15365-RA ; K06225 patched 1
Unigene17969_TAEpaeTARAAPEI-5	ptc; patched; K06225 patched 1
Unigene17969_TAEpaeTARAAPEI-5	Ptch2; patched homolog 2; K11101 patched 2
Unigene17969_TAEpaeTARAAPEI-5	AGAP011395-PA ; K06225 patched 1
Unigene17969_TAEpaeTARAAPEI-5	PTCH1; patched homolog 1 (Drosophila); K06225 patched 1
Unigene17969_TAEpaeTARAAPEI-5	similar to Protein patched homolog 2 (PTC2); K11101 patched 2
Unigene17969_TAEpaeTARAAPEI-5	xptch-2; patched-2; K11101 patched 2
Unigene17969_TAEpaeTARAAPEI-5	similar to patched homolog 1 (Drosophila); K06225 patched 1
Unigene17969_TAEpaeTARAAPEI-5	PTCH2; patched homolog 2 (Drosophila); K11101 patched 2
Unigene17969_TAEpaeTARAAPEI-5	PTCH2; patched homolog 2 (Drosophila); K11101 patched 2
Unigene17970_TAEpaeTARAAPEI-5	GH12924 gene product from transcript GH12924-RA ; K04498 E1A/CREB-binding protein [EC:2.3.1.48]
Unigene17970_TAEpaeTARAAPEI-5	TNC; tenascin C; K06252 tenascin
Unigene17970_TAEpaeTARAAPEI-5	TNC; tenascin C; K06252 tenascin
Unigene17970_TAEpaeTARAAPEI-5	TNC; tenascin C; K06252 tenascin
Unigene17971_TAEpaeTARAAPEI-5	similar to hCG40889; K04004 complement factor H
Unigene17971_TAEpaeTARAAPEI-5	CR1; complement component (3b/4b) receptor 1 (Knops blood group); K04011 complement component (3b/4b) receptor 1
Unigene17971_TAEpaeTARAAPEI-5	FH; fumarate hydratase (EC:4.2.1.2); K04004 complement factor H
Unigene17971_TAEpaeTARAAPEI-5	similar to H factor 1 (complement); K04004 complement factor H
Unigene17971_TAEpaeTARAAPEI-5	CR1; complement component (3b/4b) receptor 1 (Knops blood group); K04011 complement component (3b/4b) receptor 1
Unigene17971_TAEpaeTARAAPEI-5	CFH; complement factor H; K04004 complement factor H
Unigene17971_TAEpaeTARAAPEI-5	Cd55; CD55 antigen; K04006 decay accelerating factor
Unigene17971_TAEpaeTARAAPEI-5	PAPPA; pregnancy-associated plasma protein A, pappalysin 1; K07762 pappalysin-1 [EC:3.4.24.79]
Unigene17971_TAEpaeTARAAPEI-5	CR2; complement component (3d/Epstein Barr virus) receptor 2; K04012 complement component (3d/Epstein Barr virus) receptor 2
Unigene17971_TAEpaeTARAAPEI-5	F13B; coagulation factor XIII, B polypeptide; K03906 coagulation factor XIII B polypeptide
Unigene17972_TAEpaeTARAAPEI-5	vacuolar ATP synthase subunit E ; K02150 V-type H+-transporting ATPase subunit E [EC:3.6.3.14]
Unigene17972_TAEpaeTARAAPEI-5	ATPase H+ transporting lysosomal 31 kDa V1 subunit E-like; K02150 V-type H+-transporting ATPase subunit E [EC:3.6.3.14]
Unigene17972_TAEpaeTARAAPEI-5	atp6v1e1; ATPase, H+ transporting, lysosomal 31kDa, V1 subunit E; K02150 V-type H+-transporting ATPase subunit E [EC:3.6.3.14]
Unigene17972_TAEpaeTARAAPEI-5	ATP6V1E1; ATPase, H+ transporting, lysosomal 31kDa, V1 subunit E1 (EC:3.6.3.14); K02150 V-type H+-transporting ATPase subunit E [EC:3.6.3.14]
Unigene17972_TAEpaeTARAAPEI-5	similar to vacuolar H+ ATPase E1 isoform a; K02150 V-type H+-transporting ATPase subunit E [EC:3.6.3.14]
Unigene17972_TAEpaeTARAAPEI-5	ATP6V1E1; ATPase, H+ transporting, lysosomal 31kDa, V1 subunit E1 (EC:3.6.3.14); K02150 V-type H+-transporting ATPase subunit E [EC:3.6.3.14]
Unigene17972_TAEpaeTARAAPEI-5	similar to vacuolar H+ ATPase E1; K02150 V-type H+-transporting ATPase subunit E [EC:3.6.3.14]
Unigene17972_TAEpaeTARAAPEI-5	ATP6V1E1; ATPase, H+ transporting, lysosomal 31kDa, V1 subunit E1; K02150 V-type H+-transporting ATPase subunit E [EC:3.6.3.14]
Unigene17972_TAEpaeTARAAPEI-5	Atp6v1e1; ATPase, H+ transporting, lysosomal V1 subunit E1 (EC:3.6.3.14); K02150 V-type H+-transporting ATPase subunit E [EC:3.6.3.14]
Unigene17972_TAEpaeTARAAPEI-5	ATP6V1E1; ATPase, H+ transporting, lysosomal 31kDa, V1 subunit E1 (EC:3.6.3.14); K02150 V-type H+-transporting ATPase subunit E [EC:3.6.3.14]
Unigene17973_TAEpaeTARAAPEI-5	similar to monocarboxylate transporter 13; K08189 MFS transporter, MCP family, solute carrier family 16 (monocarboxylic acid transporters), member 13
Unigene17973_TAEpaeTARAAPEI-5	Slc16a13; solute carrier family 16, member 13 (monocarboxylic acid transporter 13); K08189 MFS transporter, MCP family, solute carrier family 16 (monocarboxylic acid transporters), member 13
Unigene17973_TAEpaeTARAAPEI-5	similar to monocarboxylate transporter 13; K08189 MFS transporter, MCP family, solute carrier family 16 (monocarboxylic acid transporters), member 13
Unigene17973_TAEpaeTARAAPEI-5	SLC16A13; solute carrier family 16, member 13 (monocarboxylic acid transporter 13); K08189 MFS transporter, MCP family, solute carrier family 16 (monocarboxylic acid transporters), member 13
Unigene17973_TAEpaeTARAAPEI-5	SLC16A13; solute carrier family 16, member 13 (monocarboxylic acid transporter 13); K08189 MFS transporter, MCP family, solute carrier family 16 (monocarboxylic acid transporters), member 13
Unigene17973_TAEpaeTARAAPEI-5	Slc16a13; solute carrier family 16 (monocarboxylic acid transporters), member 13; K08189 MFS transporter, MCP family, solute carrier family 16 (monocarboxylic acid transporters), member 13
Unigene17973_TAEpaeTARAAPEI-5	Slc16a9; solute carrier family 16 (monocarboxylic acid transporters), member 9; K08186 MFS transporter, MCP family, solute carrier family 16 (monocarboxylic acid transporters), member 9
Unigene17973_TAEpaeTARAAPEI-5	SLC16A13; solute carrier family 16, member 13 (monocarboxylic acid transporter 13); K08189 MFS transporter, MCP family, solute carrier family 16 (monocarboxylic acid transporters), member 13
Unigene17973_TAEpaeTARAAPEI-5	SLC16A13; solute carrier family 16, member 13 (monocarboxylic acid transporter 13); K08189 MFS transporter, MCP family, solute carrier family 16 (monocarboxylic acid transporters), member 13
Unigene17973_TAEpaeTARAAPEI-5	similar to solute carrier family 16 (monocarboxylic acid transporters), member 9; K08186 MFS transporter, MCP family, solute carrier family 16 (monocarboxylic acid transporters), member 9
Unigene17977_TAEpaeTARAAPEI-5	AGAP006472-PA ; K11498 centromeric protein E
Unigene17977_TAEpaeTARAAPEI-5	similar to CG15792-PD, isoform D; K10352 myosin heavy chain
Unigene17977_TAEpaeTARAAPEI-5	similar to nonmuscle myosin heavy chain; K10352 myosin heavy chain
Unigene17977_TAEpaeTARAAPEI-5	similar to Myosin-11; K10352 myosin heavy chain
Unigene17977_TAEpaeTARAAPEI-5	MYH11; myosin, heavy chain 11, smooth muscle; K10352 myosin heavy chain
Unigene17977_TAEpaeTARAAPEI-5	MYH11; myosin, heavy chain 11, smooth muscle; K10352 myosin heavy chain
Unigene17977_TAEpaeTARAAPEI-5	MYH11; myosin, heavy chain 11, smooth muscle; K10352 myosin heavy chain
Unigene17977_TAEpaeTARAAPEI-5	MYH8; myosin, heavy chain 8, skeletal muscle, perinatal; K10352 myosin heavy chain
Unigene17977_TAEpaeTARAAPEI-5	MYH8; myosin, heavy chain 8, skeletal muscle, perinatal; K10352 myosin heavy chain
Unigene17977_TAEpaeTARAAPEI-5	similar to Myosin heavy chain, skeletal muscle, adult; K10352 myosin heavy chain
Unigene17979_TAEpaeTARAAPEI-5	taf2; TAF2 RNA polymerase II, TATA box binding protein (TBP)-associated factor; K03128 transcription initiation factor TFIID subunit D2
Unigene17979_TAEpaeTARAAPEI-5	similar to ENSANGP00000016472; K03128 transcription initiation factor TFIID subunit D2
Unigene17979_TAEpaeTARAAPEI-5	TBP-associated factor 2; K03128 transcription initiation factor TFIID subunit D2
Unigene17979_TAEpaeTARAAPEI-5	TAF2; TAF2 RNA polymerase II, TATA box binding protein (TBP)-associated factor, 150kDa; K03128 transcription initiation factor TFIID subunit D2
Unigene17979_TAEpaeTARAAPEI-5	similar to TBP-associated factor 2; K03128 transcription initiation factor TFIID subunit D2
Unigene17979_TAEpaeTARAAPEI-5	TAF2; TAF2 RNA polymerase II, TATA box binding protein (TBP)-associated factor, 150kDa; K03128 transcription initiation factor TFIID subunit D2
Unigene17979_TAEpaeTARAAPEI-5	similar to TBP-associated factor 2 CG6711-PA; K03128 transcription initiation factor TFIID subunit D2
Unigene17979_TAEpaeTARAAPEI-5	similar to CG6711-PA; K03128 transcription initiation factor TFIID subunit D2
Unigene17979_TAEpaeTARAAPEI-5	TAF2; TAF2 RNA polymerase II, TATA box binding protein (TBP)-associated factor, 150kDa; K03128 transcription initiation factor TFIID subunit D2
Unigene17979_TAEpaeTARAAPEI-5	TAF2; TAF2 RNA polymerase II, TATA box binding protein (TBP)-associated factor, 150kDa; K03128 transcription initiation factor TFIID subunit D2
Unigene17980_TAEpaeTARAAPEI-5	CG5871 gene product from transcript CG5871-RA (EC:3.2.1.35); K01197 hyaluronoglucosaminidase [EC:3.2.1.35]
Unigene17981_TAEpaeTARAAPEI-5	Cbr-fasn-1; C. briggsae CBR-FASN-1 protein; K00665 fatty acid synthase, animal type [EC:2.3.1.85]
Unigene17981_TAEpaeTARAAPEI-5	fasn-1; Fatty Acid SyNthase ; K00665 fatty acid synthase, animal type [EC:2.3.1.85]
Unigene17981_TAEpaeTARAAPEI-5	oxidoreductase, zinc-binding dehydrogenase family protein; K00665 fatty acid synthase, animal type [EC:2.3.1.85]
Unigene17981_TAEpaeTARAAPEI-5	FASN; fatty acid synthase (EC:2.3.1.85 2.3.1.38 2.3.1.39 2.3.1.41 3.1.2.14 1.3.1.10 4.2.1.61 1.1.1.100); K00665 fatty acid synthase, animal type [EC:2.3.1.85]
Unigene17981_TAEpaeTARAAPEI-5	fasn, wu:fj34h12; fatty acid synthase; K00665 fatty acid synthase, animal type [EC:2.3.1.85]
Unigene17981_TAEpaeTARAAPEI-5	similar to Fatty acid synthase; K00665 fatty acid synthase, animal type [EC:2.3.1.85]
Unigene17981_TAEpaeTARAAPEI-5	FASN; fatty acid synthase; K00665 fatty acid synthase, animal type [EC:2.3.1.85]
Unigene17981_TAEpaeTARAAPEI-5	Fasn; fatty acid synthase (EC:2.3.1.85 2.3.1.38 2.3.1.39 2.3.1.41 3.1.2.14 1.3.1.10 4.2.1.61 1.1.1.100); K00665 fatty acid synthase, animal type [EC:2.3.1.85]
Unigene17981_TAEpaeTARAAPEI-5	Fasn; fatty acid synthase (EC:2.3.1.85 2.3.1.38 2.3.1.39 2.3.1.41 3.1.2.14 1.3.1.10 4.2.1.61 1.1.1.100); K00665 fatty acid synthase, animal type [EC:2.3.1.85]
Unigene17981_TAEpaeTARAAPEI-5	similar to fatty acid synthase; K00665 fatty acid synthase, animal type [EC:2.3.1.85]
Unigene17982_TAEpaeTARAAPEI-5	KLHL10; kelch-like 10 (Drosophila); K10448 kelch-like protein 10
Unigene17982_TAEpaeTARAAPEI-5	similar to kelch-like 10; K10448 kelch-like protein 10
Unigene17982_TAEpaeTARAAPEI-5	similar to kelch-like 10; K10448 kelch-like protein 10
Unigene17982_TAEpaeTARAAPEI-5	KLHL10; kelch-like 10 (Drosophila); K10448 kelch-like protein 10
Unigene17982_TAEpaeTARAAPEI-5	Klhl10; kelch-like 10 (Drosophila); K10448 kelch-like protein 10
Unigene17982_TAEpaeTARAAPEI-5	Klhl10; kelch-like 10 (Drosophila); K10448 kelch-like protein 10
Unigene17982_TAEpaeTARAAPEI-5	KLHL10; kelch-like 10 (Drosophila); K10448 kelch-like protein 10
Unigene17982_TAEpaeTARAAPEI-5	similar to KLHL10 protein; K10448 kelch-like protein 10
Unigene17982_TAEpaeTARAAPEI-5	similar to kelch-like 20; K10457 kelch-like protein 20
Unigene17982_TAEpaeTARAAPEI-5	similar to mKIAA4210 protein; K10457 kelch-like protein 20
Unigene17984_TAEpaeTARAAPEI-5	ZFYVE20; zinc finger, FYVE domain containing 20; K12481 rabenosyn-5
Unigene17984_TAEpaeTARAAPEI-5	similar to FYVE-finger-containing Rab5 effector protein rabenosyn-5; K12481 rabenosyn-5
Unigene17984_TAEpaeTARAAPEI-5	Zfyve20; zinc finger, FYVE domain containing 20; K12481 rabenosyn-5
Unigene17984_TAEpaeTARAAPEI-5	Zfyve20; zinc finger, FYVE domain containing 20; K12481 rabenosyn-5
Unigene17984_TAEpaeTARAAPEI-5	similar to FYVE-finger-containing Rab5 effector protein rabenosyn-5; K12481 rabenosyn-5
Unigene17984_TAEpaeTARAAPEI-5	ZFYVE20; zinc finger, FYVE domain containing 20; K12481 rabenosyn-5
Unigene17984_TAEpaeTARAAPEI-5	ZFYVE20; zinc finger, FYVE domain containing 20; K12481 rabenosyn-5
Unigene17984_TAEpaeTARAAPEI-5	ZFYVE20; zinc finger, FYVE domain containing 20; K12481 rabenosyn-5
Unigene17984_TAEpaeTARAAPEI-5	DKEYP-87A12.4; similar to Rabenosyn-5 (FYVE finger-containing Rab5 effector protein rabenosyn-5) (Zinc finger FYVE domain-containing protein 20) (110 kDa protein); K12481 rabenosyn-5
Unigene17984_TAEpaeTARAAPEI-5	similar to FYVE-finger-containing Rab5 effector protein rabenosyn-5; K12481 rabenosyn-5
Unigene17985_TAEpaeTARAAPEI-5	ept1; choline/ethanolaminephosphotransferase 1; ethanolaminephosphotransferase (EC:2.7.8.1); K08874 transformation/transcription domain-associated protein
Unigene17985_TAEpaeTARAAPEI-5	Trrap; transformation/transcription domain-associated protein; K08874 transformation/transcription domain-associated protein
Unigene17985_TAEpaeTARAAPEI-5	similar to transformation/transcription domain-associated protein; K08874 transformation/transcription domain-associated protein
Unigene17985_TAEpaeTARAAPEI-5	similar to transformation/transcription domain-associated protein; K08874 transformation/transcription domain-associated protein
Unigene17985_TAEpaeTARAAPEI-5	similar to transformation/transcription domain-associated protein; K08874 transformation/transcription domain-associated protein
Unigene17985_TAEpaeTARAAPEI-5	TRRAP; transformation/transcription domain-associated protein; K08874 transformation/transcription domain-associated protein
Unigene17985_TAEpaeTARAAPEI-5	AGAP005533-PA ; K08874 transformation/transcription domain-associated protein
Unigene17985_TAEpaeTARAAPEI-5	wu:fc54d09; K08874 transformation/transcription domain-associated protein
Unigene17985_TAEpaeTARAAPEI-5	TRRAP; transformation/transcription domain-associated protein; K08874 transformation/transcription domain-associated protein
Unigene17985_TAEpaeTARAAPEI-5	TRRAP; transformation/transcription domain-associated protein; K08874 transformation/transcription domain-associated protein
Unigene17988_TAEpaeTARAAPEI-5	CDK12; cyclin-dependent kinase 12 (EC:2.7.11.22); K08819 Cdc2-related kinase, arginine/serine-rich [EC:2.7.11.22]
[truncated: 132,830 more rows]
