# Supplementary material for: Annotation of the Transcriptome from Taenia pisiformis and Its Comparative Analysis with Three Taeniidae Species
Source: PLoS One. 2012 Apr 13;7(4):e32283. doi: 10.1371/journal.pone.0032283 (PMC3326008; doi:10.1371/journal.pone.0032283)
Supplement: Dataset S5 — The transcriptome annotations of Taenia pisiformis in COG database. A total of 7,760 unigenes and 47,241 subject functional annotations were obtained from the COG database. (XLS) [file pone.0032283.s006.xls]

Code	Functional-Categories	Gene-Number	Genes
A	RNA processing and modification 	107	Unigene17692_TAEpaeTARAAPEI-5,COG5183	Unigene17874_TAEpaeTARAAPEI-5,COG5188	Unigene18672_TAEpaeTARAAPEI-5,COG5178	Unigene20337_TAEpaeTARAAPEI-5,COG5176	Unigene22314_TAEpaeTARAAPEI-5,COG5178	Unigene24289_TAEpaeTARAAPEI-5,COG5181	Unigene24678_TAEpaeTARAAPEI-5,COG5181	Unigene24964_TAEpaeTARAAPEI-5,COG5178	Unigene25974_TAEpaeTARAAPEI-5,COG5136	Unigene28793_TAEpaeTARAAPEI-5,COG5178	Unigene30453_TAEpaeTARAAPEI-5,COG0430	Unigene39152_TAEpaeTARAAPEI-5,COG2136	Unigene39664_TAEpaeTARAAPEI-5,COG5200	Unigene39949_TAEpaeTARAAPEI-5,COG5188	Unigene39951_TAEpaeTARAAPEI-5,COG2136	Unigene40699_TAEpaeTARAAPEI-5,COG5176	Unigene41078_TAEpaeTARAAPEI-5,COG5107	Unigene41098_TAEpaeTARAAPEI-5,COG5147	Unigene41594_TAEpaeTARAAPEI-5,COG5049	Unigene42192_TAEpaeTARAAPEI-5,COG5178	Unigene44035_TAEpaeTARAAPEI-5,COG5183	Unigene44613_TAEpaeTARAAPEI-5,COG5183	Unigene44652_TAEpaeTARAAPEI-5,COG5178	Unigene45256_TAEpaeTARAAPEI-5,COG5183	Unigene46431_TAEpaeTARAAPEI-5,COG5239	Unigene47054_TAEpaeTARAAPEI-5,COG2136	Unigene47226_TAEpaeTARAAPEI-5,COG5200	Unigene47656_TAEpaeTARAAPEI-5,COG5239	Unigene49780_TAEpaeTARAAPEI-5,COG5246	Unigene52772_TAEpaeTARAAPEI-5,COG5178	Unigene55287_TAEpaeTARAAPEI-5,COG5186	Unigene55306_TAEpaeTARAAPEI-5,COG5188	Unigene55820_TAEpaeTARAAPEI-5,COG5182	Unigene55956_TAEpaeTARAAPEI-5,COG5178	Unigene56145_TAEpaeTARAAPEI-5,COG5178	Unigene2245_TAEpaeTARAAPEI-5,COG5188	Unigene2320_TAEpaeTARAAPEI-5,COG5183	Unigene2345_TAEpaeTARAAPEI-5,COG5049	Unigene2431_TAEpaeTARAAPEI-5,COG5107	Unigene2628_TAEpaeTARAAPEI-5,COG5176	Unigene58179_TAEpaeTARAAPEI-5,COG5178	Unigene58635_TAEpaeTARAAPEI-5,COG5226	Unigene60552_TAEpaeTARAAPEI-5,COG5178	Unigene60574_TAEpaeTARAAPEI-5,COG5228	Unigene61335_TAEpaeTARAAPEI-5,COG5238	Unigene61910_TAEpaeTARAAPEI-5,COG5178	Unigene64094_TAEpaeTARAAPEI-5,COG0430	Unigene64780_TAEpaeTARAAPEI-5,COG5176	Unigene66214_TAEpaeTARAAPEI-5,COG5200	Unigene66677_TAEpaeTARAAPEI-5,COG0430	Unigene66954_TAEpaeTARAAPEI-5,COG5182	Unigene67171_TAEpaeTARAAPEI-5,COG5176	Unigene67293_TAEpaeTARAAPEI-5,COG5176	Unigene67460_TAEpaeTARAAPEI-5,COG5623	Unigene67770_TAEpaeTARAAPEI-5,COG5239	Unigene67805_TAEpaeTARAAPEI-5,COG5178	Unigene68078_TAEpaeTARAAPEI-5,COG5200	Unigene68105_TAEpaeTARAAPEI-5,COG5104	Unigene68476_TAEpaeTARAAPEI-5,COG5104	Unigene68518_TAEpaeTARAAPEI-5,COG5246	Unigene68622_TAEpaeTARAAPEI-5,COG5178	Unigene68679_TAEpaeTARAAPEI-5,COG5181	Unigene69063_TAEpaeTARAAPEI-5,COG5104	Unigene69471_TAEpaeTARAAPEI-5,COG5238	Unigene69889_TAEpaeTARAAPEI-5,COG5186	Unigene70010_TAEpaeTARAAPEI-5,COG5049	Unigene70380_TAEpaeTARAAPEI-5,COG5182	Unigene70588_TAEpaeTARAAPEI-5,COG5049	Unigene70697_TAEpaeTARAAPEI-5,COG5049	Unigene70878_TAEpaeTARAAPEI-5,COG5147	Unigene71423_TAEpaeTARAAPEI-5,COG5228	Unigene71625_TAEpaeTARAAPEI-5,COG5181	Unigene71845_TAEpaeTARAAPEI-5,COG5178	Unigene71933_TAEpaeTARAAPEI-5,COG2136	Unigene71940_TAEpaeTARAAPEI-5,COG5181	Unigene71974_TAEpaeTARAAPEI-5,COG5178	Unigene72246_TAEpaeTARAAPEI-5,COG5107	Unigene72388_TAEpaeTARAAPEI-5,COG5161	Unigene2875_TAEpaeTARAAPEI-5,COG5107	Unigene3607_TAEpaeTARAAPEI-5,COG0430	Unigene3881_TAEpaeTARAAPEI-5,COG5178	Unigene72576_TAEpaeTARAAPEI-5,COG5180	Unigene72594_TAEpaeTARAAPEI-5,COG5049	Unigene72913_TAEpaeTARAAPEI-5,COG5161	Unigene6672_TAEpaeTARAAPEI-5,COG5147	Unigene6683_TAEpaeTARAAPEI-5,COG5178	Unigene7422_TAEpaeTARAAPEI-5,COG5049	Unigene7639_TAEpaeTARAAPEI-5,COG5186	Unigene7906_TAEpaeTARAAPEI-5,COG5213	Unigene8414_TAEpaeTARAAPEI-5,COG5182	Unigene8494_TAEpaeTARAAPEI-5,COG5239	Unigene9727_TAEpaeTARAAPEI-5,COG5178	Unigene10721_TAEpaeTARAAPEI-5,COG5178	Unigene12752_TAEpaeTARAAPEI-5,COG5183	Unigene12779_TAEpaeTARAAPEI-5,COG5178	Unigene12812_TAEpaeTARAAPEI-5,COG5049	Unigene13357_TAEpaeTARAAPEI-5,COG5183	Unigene14640_TAEpaeTARAAPEI-5,COG1949	Unigene15260_TAEpaeTARAAPEI-5,COG5239	Unigene15390_TAEpaeTARAAPEI-5,COG5104	Unigene15478_TAEpaeTARAAPEI-5,COG5623	Unigene15547_TAEpaeTARAAPEI-5,COG5178	Unigene15679_TAEpaeTARAAPEI-5,COG5147	Unigene15863_TAEpaeTARAAPEI-5,COG5107	Unigene16741_TAEpaeTARAAPEI-5,COG5213	Unigene16987_TAEpaeTARAAPEI-5,COG2136	Unigene17293_TAEpaeTARAAPEI-5,COG5176
B	Chromatin structure and dynamics 	222	Unigene17815_TAEpaeTARAAPEI-5,COG5137	Unigene18019_TAEpaeTARAAPEI-5,COG5032	Unigene18097_TAEpaeTARAAPEI-5,COG5032	Unigene18099_TAEpaeTARAAPEI-5,COG5032	Unigene18427_TAEpaeTARAAPEI-5,COG5602	Unigene20549_TAEpaeTARAAPEI-5,COG0123	Unigene20889_TAEpaeTARAAPEI-5,COG5259	Unigene22382_TAEpaeTARAAPEI-5,COG2036	Unigene22655_TAEpaeTARAAPEI-5,COG5076	Unigene26897_TAEpaeTARAAPEI-5,COG5027	Unigene29032_TAEpaeTARAAPEI-5,COG5259	Unigene29576_TAEpaeTARAAPEI-5,COG5531	Unigene33090_TAEpaeTARAAPEI-5,COG5027	Unigene34287_TAEpaeTARAAPEI-5,COG5032	Unigene35201_TAEpaeTARAAPEI-5,COG5531	Unigene35909_TAEpaeTARAAPEI-5,COG5032	Unigene36322_TAEpaeTARAAPEI-5,COG5137	Unigene38062_TAEpaeTARAAPEI-5,COG0123	Unigene38413_TAEpaeTARAAPEI-5,COG5032	Unigene38671_TAEpaeTARAAPEI-5,COG0123	Unigene38851_TAEpaeTARAAPEI-5,COG0123	Unigene39365_TAEpaeTARAAPEI-5,COG5406	Unigene39412_TAEpaeTARAAPEI-5,COG5137	Unigene39902_TAEpaeTARAAPEI-5,COG5137	Unigene40155_TAEpaeTARAAPEI-5,COG5032	Unigene40229_TAEpaeTARAAPEI-5,COG1243	Unigene40321_TAEpaeTARAAPEI-5,COG5137	Unigene40478_TAEpaeTARAAPEI-5,COG2036	Unigene41176_TAEpaeTARAAPEI-5,COG5032	Unigene41855_TAEpaeTARAAPEI-5,COG5032	Unigene42259_TAEpaeTARAAPEI-5,COG2036	Unigene43347_TAEpaeTARAAPEI-5,COG5032	Unigene43545_TAEpaeTARAAPEI-5,COG5027	Unigene44804_TAEpaeTARAAPEI-5,COG5076	Unigene44958_TAEpaeTARAAPEI-5,COG5032	Unigene45399_TAEpaeTARAAPEI-5,COG2036	Unigene45433_TAEpaeTARAAPEI-5,COG0123	Unigene46032_TAEpaeTARAAPEI-5,COG5034	Unigene46429_TAEpaeTARAAPEI-5,COG5137	Unigene46544_TAEpaeTARAAPEI-5,COG5137	Unigene46589_TAEpaeTARAAPEI-5,COG5259	Unigene47456_TAEpaeTARAAPEI-5,COG5137	Unigene48002_TAEpaeTARAAPEI-5,COG5032	Unigene48027_TAEpaeTARAAPEI-5,COG5406	Unigene48071_TAEpaeTARAAPEI-5,COG5406	Unigene48487_TAEpaeTARAAPEI-5,COG5114	Unigene48597_TAEpaeTARAAPEI-5,COG2036	Unigene49273_TAEpaeTARAAPEI-5,COG5027	Unigene49283_TAEpaeTARAAPEI-5,COG1243	Unigene49961_TAEpaeTARAAPEI-5,COG5076	Unigene50237_TAEpaeTARAAPEI-5,COG5032	Unigene50316_TAEpaeTARAAPEI-5,COG5262	Unigene50776_TAEpaeTARAAPEI-5,COG1243	Unigene51308_TAEpaeTARAAPEI-5,COG5032	Unigene51972_TAEpaeTARAAPEI-5,COG5137	Unigene52308_TAEpaeTARAAPEI-5,COG5032	Unigene53794_TAEpaeTARAAPEI-5,COG0123	Unigene54893_TAEpaeTARAAPEI-5,COG5262	Unigene54895_TAEpaeTARAAPEI-5,COG5137	Unigene54977_TAEpaeTARAAPEI-5,COG5027	Unigene55226_TAEpaeTARAAPEI-5,COG0123	Unigene55401_TAEpaeTARAAPEI-5,COG5262	Unigene55582_TAEpaeTARAAPEI-5,COG2036	Unigene55693_TAEpaeTARAAPEI-5,COG5027	Unigene55700_TAEpaeTARAAPEI-5,COG5027	Unigene55791_TAEpaeTARAAPEI-5,COG5032	Unigene55884_TAEpaeTARAAPEI-5,COG0123	Unigene56477_TAEpaeTARAAPEI-5,COG5137	Unigene56728_TAEpaeTARAAPEI-5,COG5137	Unigene626_TAEpaeTARAAPEI-5,COG5027	Unigene652_TAEpaeTARAAPEI-5,COG5648	Unigene1391_TAEpaeTARAAPEI-5,COG5137	Unigene57134_TAEpaeTARAAPEI-5,COG5648	Unigene57191_TAEpaeTARAAPEI-5,COG5076	Unigene57715_TAEpaeTARAAPEI-5,COG5648	Unigene58219_TAEpaeTARAAPEI-5,COG2036	Unigene58225_TAEpaeTARAAPEI-5,COG2036	Unigene58233_TAEpaeTARAAPEI-5,COG5076	Unigene58530_TAEpaeTARAAPEI-5,COG5137	Unigene58640_TAEpaeTARAAPEI-5,COG5137	Unigene58826_TAEpaeTARAAPEI-5,COG5406	Unigene59366_TAEpaeTARAAPEI-5,COG5648	Unigene59795_TAEpaeTARAAPEI-5,COG5137	Unigene59795_TAEpaeTARAAPEI-5,COG5027	Unigene60047_TAEpaeTARAAPEI-5,COG5262	Unigene60091_TAEpaeTARAAPEI-5,COG5032	Unigene60189_TAEpaeTARAAPEI-5,COG5648	Unigene60383_TAEpaeTARAAPEI-5,COG0123	Unigene60501_TAEpaeTARAAPEI-5,COG5076	Unigene60679_TAEpaeTARAAPEI-5,COG5027	Unigene61132_TAEpaeTARAAPEI-5,COG5262	Unigene61372_TAEpaeTARAAPEI-5,COG5648	Unigene61582_TAEpaeTARAAPEI-5,COG5137	Unigene61761_TAEpaeTARAAPEI-5,COG5032	Unigene61831_TAEpaeTARAAPEI-5,COG5259	Unigene62526_TAEpaeTARAAPEI-5,COG5032	Unigene62967_TAEpaeTARAAPEI-5,COG5648	Unigene62974_TAEpaeTARAAPEI-5,COG5076	Unigene63210_TAEpaeTARAAPEI-5,COG0123	Unigene63660_TAEpaeTARAAPEI-5,COG5262	Unigene63864_TAEpaeTARAAPEI-5,COG5032	Unigene64059_TAEpaeTARAAPEI-5,COG5137	Unigene65207_TAEpaeTARAAPEI-5,COG5648	Unigene65266_TAEpaeTARAAPEI-5,COG5137	Unigene65415_TAEpaeTARAAPEI-5,COG2036	Unigene65648_TAEpaeTARAAPEI-5,COG5137	Unigene65764_TAEpaeTARAAPEI-5,COG5531	Unigene65811_TAEpaeTARAAPEI-5,COG5032	Unigene66097_TAEpaeTARAAPEI-5,COG5648	Unigene66111_TAEpaeTARAAPEI-5,COG5032	Unigene66307_TAEpaeTARAAPEI-5,COG0123	Unigene66421_TAEpaeTARAAPEI-5,COG5032	Unigene66542_TAEpaeTARAAPEI-5,COG5648	Unigene66555_TAEpaeTARAAPEI-5,COG5531	Unigene66580_TAEpaeTARAAPEI-5,COG5406	Unigene66580_TAEpaeTARAAPEI-5,COG5137	Unigene66990_TAEpaeTARAAPEI-5,COG5076	Unigene67807_TAEpaeTARAAPEI-5,COG5137	Unigene67827_TAEpaeTARAAPEI-5,COG5137	Unigene67827_TAEpaeTARAAPEI-5,COG5076	Unigene68125_TAEpaeTARAAPEI-5,COG5602	Unigene68267_TAEpaeTARAAPEI-5,COG0123	Unigene68326_TAEpaeTARAAPEI-5,COG5531	Unigene68579_TAEpaeTARAAPEI-5,COG0123	Unigene69050_TAEpaeTARAAPEI-5,COG5032	Unigene69097_TAEpaeTARAAPEI-5,COG5034	Unigene69342_TAEpaeTARAAPEI-5,COG5034	Unigene69485_TAEpaeTARAAPEI-5,COG5034	Unigene69821_TAEpaeTARAAPEI-5,COG5032	Unigene69858_TAEpaeTARAAPEI-5,COG5137	Unigene69868_TAEpaeTARAAPEI-5,COG5032	Unigene69942_TAEpaeTARAAPEI-5,COG0123	Unigene70005_TAEpaeTARAAPEI-5,COG5165	Unigene70005_TAEpaeTARAAPEI-5,COG5648	Unigene70428_TAEpaeTARAAPEI-5,COG5406	Unigene70462_TAEpaeTARAAPEI-5,COG5076	Unigene70489_TAEpaeTARAAPEI-5,COG5137	Unigene70530_TAEpaeTARAAPEI-5,COG2036	Unigene70715_TAEpaeTARAAPEI-5,COG5076	Unigene70756_TAEpaeTARAAPEI-5,COG0123	Unigene70764_TAEpaeTARAAPEI-5,COG5229	Unigene70768_TAEpaeTARAAPEI-5,COG5648	Unigene70856_TAEpaeTARAAPEI-5,COG5406	Unigene70968_TAEpaeTARAAPEI-5,COG5032	Unigene71071_TAEpaeTARAAPEI-5,COG5648	Unigene71093_TAEpaeTARAAPEI-5,COG5165	Unigene71270_TAEpaeTARAAPEI-5,COG5406	Unigene71439_TAEpaeTARAAPEI-5,COG5076	Unigene71756_TAEpaeTARAAPEI-5,COG5032	Unigene71958_TAEpaeTARAAPEI-5,COG5027	Unigene71984_TAEpaeTARAAPEI-5,COG5032	Unigene72003_TAEpaeTARAAPEI-5,COG5165	Unigene72003_TAEpaeTARAAPEI-5,COG5648	Unigene72116_TAEpaeTARAAPEI-5,COG5137	Unigene72140_TAEpaeTARAAPEI-5,COG5602	Unigene72256_TAEpaeTARAAPEI-5,COG5648	Unigene72394_TAEpaeTARAAPEI-5,COG5229	Unigene72457_TAEpaeTARAAPEI-5,COG5648	Unigene72460_TAEpaeTARAAPEI-5,COG0123	Unigene72469_TAEpaeTARAAPEI-5,COG5259	Unigene72519_TAEpaeTARAAPEI-5,COG5137	Unigene4094_TAEpaeTARAAPEI-5,COG2036	Unigene4433_TAEpaeTARAAPEI-5,COG5648	Unigene4475_TAEpaeTARAAPEI-5,COG5076	Unigene72544_TAEpaeTARAAPEI-5,COG5648	Unigene72592_TAEpaeTARAAPEI-5,COG5648	Unigene72617_TAEpaeTARAAPEI-5,COG5076	Unigene72623_TAEpaeTARAAPEI-5,COG5648	Unigene72647_TAEpaeTARAAPEI-5,COG5137	Unigene72821_TAEpaeTARAAPEI-5,COG5032	Unigene72926_TAEpaeTARAAPEI-5,COG5076	Unigene72949_TAEpaeTARAAPEI-5,COG5137	Unigene5407_TAEpaeTARAAPEI-5,COG5098	Unigene5471_TAEpaeTARAAPEI-5,COG5076	Unigene5934_TAEpaeTARAAPEI-5,COG5032	Unigene6655_TAEpaeTARAAPEI-5,COG5137	Unigene6655_TAEpaeTARAAPEI-5,COG5027	Unigene6966_TAEpaeTARAAPEI-5,COG5032	Unigene7102_TAEpaeTARAAPEI-5,COG5648	Unigene7543_TAEpaeTARAAPEI-5,COG5076	Unigene7846_TAEpaeTARAAPEI-5,COG5137	Unigene8016_TAEpaeTARAAPEI-5,COG5648	Unigene8235_TAEpaeTARAAPEI-5,COG5032	Unigene8430_TAEpaeTARAAPEI-5,COG5648	Unigene8434_TAEpaeTARAAPEI-5,COG1243	Unigene8643_TAEpaeTARAAPEI-5,COG5406	Unigene8850_TAEpaeTARAAPEI-5,COG5262	Unigene10038_TAEpaeTARAAPEI-5,COG5531	Unigene10349_TAEpaeTARAAPEI-5,COG5034	Unigene10353_TAEpaeTARAAPEI-5,COG0123	Unigene10598_TAEpaeTARAAPEI-5,COG5648	Unigene10676_TAEpaeTARAAPEI-5,COG5076	Unigene11310_TAEpaeTARAAPEI-5,COG5648	Unigene11388_TAEpaeTARAAPEI-5,COG5137	Unigene11704_TAEpaeTARAAPEI-5,COG0123	Unigene12541_TAEpaeTARAAPEI-5,COG2036	Unigene12612_TAEpaeTARAAPEI-5,COG0123	Unigene12741_TAEpaeTARAAPEI-5,COG5076	Unigene12758_TAEpaeTARAAPEI-5,COG5032	Unigene12904_TAEpaeTARAAPEI-5,COG2036	Unigene13366_TAEpaeTARAAPEI-5,COG5098	Unigene13538_TAEpaeTARAAPEI-5,COG5034	Unigene14213_TAEpaeTARAAPEI-5,COG5032	Unigene14326_TAEpaeTARAAPEI-5,COG5032	Unigene14411_TAEpaeTARAAPEI-5,COG5032	Unigene15018_TAEpaeTARAAPEI-5,COG5137	Unigene15073_TAEpaeTARAAPEI-5,COG5648	Unigene15392_TAEpaeTARAAPEI-5,COG5218	Unigene15504_TAEpaeTARAAPEI-5,COG0123	Unigene15784_TAEpaeTARAAPEI-5,COG5032	Unigene15856_TAEpaeTARAAPEI-5,COG5032	Unigene16357_TAEpaeTARAAPEI-5,COG5027	Unigene16518_TAEpaeTARAAPEI-5,COG5032	Unigene16733_TAEpaeTARAAPEI-5,COG5648	Unigene17084_TAEpaeTARAAPEI-5,COG5076	Unigene17151_TAEpaeTARAAPEI-5,COG5259	Unigene17186_TAEpaeTARAAPEI-5,COG5165	Unigene17292_TAEpaeTARAAPEI-5,COG5076	Unigene17366_TAEpaeTARAAPEI-5,COG5648	Unigene17389_TAEpaeTARAAPEI-5,COG5032	Unigene17400_TAEpaeTARAAPEI-5,COG5259	Unigene17411_TAEpaeTARAAPEI-5,COG5076
C	Energy production and conversion 	492	Unigene17487_TAEpaeTARAAPEI-5,COG1009	Unigene17521_TAEpaeTARAAPEI-5,COG0045	Unigene17521_TAEpaeTARAAPEI-5,COG0074	Unigene17529_TAEpaeTARAAPEI-5,COG1034	Unigene17631_TAEpaeTARAAPEI-5,COG0045	Unigene17675_TAEpaeTARAAPEI-5,COG1274	Unigene17737_TAEpaeTARAAPEI-5,COG0039	Unigene17854_TAEpaeTARAAPEI-5,COG0221	Unigene17972_TAEpaeTARAAPEI-5,COG1390	Unigene18014_TAEpaeTARAAPEI-5,COG1053	Unigene18333_TAEpaeTARAAPEI-5,COG0039	Unigene18604_TAEpaeTARAAPEI-5,COG1155	Unigene19791_TAEpaeTARAAPEI-5,COG0039	Unigene20503_TAEpaeTARAAPEI-5,COG0377	Unigene20575_TAEpaeTARAAPEI-5,COG1951	Unigene21511_TAEpaeTARAAPEI-5,COG1894	Unigene22113_TAEpaeTARAAPEI-5,COG0554	Unigene22196_TAEpaeTARAAPEI-5,COG0843	Unigene22472_TAEpaeTARAAPEI-5,COG0508	Unigene22557_TAEpaeTARAAPEI-5,COG0056	Unigene22704_TAEpaeTARAAPEI-5,COG1155	Unigene22944_TAEpaeTARAAPEI-5,COG1290	Unigene23003_TAEpaeTARAAPEI-5,COG0074	Unigene23368_TAEpaeTARAAPEI-5,COG1155	Unigene23518_TAEpaeTARAAPEI-5,COG1012	Unigene23693_TAEpaeTARAAPEI-5,COG0240	Unigene23887_TAEpaeTARAAPEI-5,COG1282	Unigene23955_TAEpaeTARAAPEI-5,COG0074	Unigene23997_TAEpaeTARAAPEI-5,COG1012	Unigene24217_TAEpaeTARAAPEI-5,COG1249	Unigene24407_TAEpaeTARAAPEI-5,COG1012	Unigene24682_TAEpaeTARAAPEI-5,COG2224	Unigene24831_TAEpaeTARAAPEI-5,COG0479	Unigene25261_TAEpaeTARAAPEI-5,COG1005	Unigene25516_TAEpaeTARAAPEI-5,COG1454	Unigene25735_TAEpaeTARAAPEI-5,COG0526	Unigene26004_TAEpaeTARAAPEI-5,COG0479	Unigene26135_TAEpaeTARAAPEI-5,COG0852	Unigene26199_TAEpaeTARAAPEI-5,COG1894	Unigene26231_TAEpaeTARAAPEI-5,COG0852	Unigene26251_TAEpaeTARAAPEI-5,COG0022	Unigene26304_TAEpaeTARAAPEI-5,COG1156	Unigene27293_TAEpaeTARAAPEI-5,COG1012	Unigene27576_TAEpaeTARAAPEI-5,COG0584	Unigene27593_TAEpaeTARAAPEI-5,COG0852	Unigene28053_TAEpaeTARAAPEI-5,COG0508	Unigene28252_TAEpaeTARAAPEI-5,COG0281	Unigene28579_TAEpaeTARAAPEI-5,COG0427	Unigene28792_TAEpaeTARAAPEI-5,COG0045	Unigene28844_TAEpaeTARAAPEI-5,COG1012	Unigene29132_TAEpaeTARAAPEI-5,COG1034	Unigene29417_TAEpaeTARAAPEI-5,COG0654	Unigene29444_TAEpaeTARAAPEI-5,COG0045	Unigene29667_TAEpaeTARAAPEI-5,COG1390	Unigene29714_TAEpaeTARAAPEI-5,COG0508	Unigene30339_TAEpaeTARAAPEI-5,COG1012	Unigene30502_TAEpaeTARAAPEI-5,COG0281	Unigene30537_TAEpaeTARAAPEI-5,COG1012	Unigene30862_TAEpaeTARAAPEI-5,COG1301	Unigene30869_TAEpaeTARAAPEI-5,COG1436	Unigene31119_TAEpaeTARAAPEI-5,COG1304	Unigene31341_TAEpaeTARAAPEI-5,COG0578	Unigene31629_TAEpaeTARAAPEI-5,COG0221	Unigene32425_TAEpaeTARAAPEI-5,COG0843	Unigene32518_TAEpaeTARAAPEI-5,COG2225	Unigene32669_TAEpaeTARAAPEI-5,COG2086	Unigene32740_TAEpaeTARAAPEI-5,COG1249	Unigene32814_TAEpaeTARAAPEI-5,COG0114	Unigene33516_TAEpaeTARAAPEI-5,COG0281	Unigene33618_TAEpaeTARAAPEI-5,COG0567	Unigene34343_TAEpaeTARAAPEI-5,COG0567	Unigene34606_TAEpaeTARAAPEI-5,COG1038	Unigene34814_TAEpaeTARAAPEI-5,COG0567	Unigene34885_TAEpaeTARAAPEI-5,COG1301	Unigene35335_TAEpaeTARAAPEI-5,COG0281	Unigene35777_TAEpaeTARAAPEI-5,COG1012	Unigene36803_TAEpaeTARAAPEI-5,COG0479	Unigene36888_TAEpaeTARAAPEI-5,COG0526	Unigene37067_TAEpaeTARAAPEI-5,COG1527	Unigene37156_TAEpaeTARAAPEI-5,COG1034	Unigene37181_TAEpaeTARAAPEI-5,COG0526	Unigene37338_TAEpaeTARAAPEI-5,COG1301	Unigene37487_TAEpaeTARAAPEI-5,COG0843	Unigene37518_TAEpaeTARAAPEI-5,COG1156	Unigene37840_TAEpaeTARAAPEI-5,COG1156	Unigene37937_TAEpaeTARAAPEI-5,COG1052	Unigene37977_TAEpaeTARAAPEI-5,COG0074	Unigene38046_TAEpaeTARAAPEI-5,COG1301	Unigene38179_TAEpaeTARAAPEI-5,COG1012	Unigene38446_TAEpaeTARAAPEI-5,COG1249	Unigene38618_TAEpaeTARAAPEI-5,COG0224	Unigene38657_TAEpaeTARAAPEI-5,COG1413	Unigene38661_TAEpaeTARAAPEI-5,COG0039	Unigene38890_TAEpaeTARAAPEI-5,COG1249	Unigene38939_TAEpaeTARAAPEI-5,COG1804	Unigene39038_TAEpaeTARAAPEI-5,COG0578	Unigene39041_TAEpaeTARAAPEI-5,COG0712	Unigene39482_TAEpaeTARAAPEI-5,COG1249	Unigene39546_TAEpaeTARAAPEI-5,COG1527	Unigene39680_TAEpaeTARAAPEI-5,COG1053	Unigene39850_TAEpaeTARAAPEI-5,COG0636	Unigene39978_TAEpaeTARAAPEI-5,COG1269	Unigene40700_TAEpaeTARAAPEI-5,COG1146	Unigene40760_TAEpaeTARAAPEI-5,COG1390	Unigene40806_TAEpaeTARAAPEI-5,COG0843	Unigene40911_TAEpaeTARAAPEI-5,COG0281	Unigene40977_TAEpaeTARAAPEI-5,COG0281	Unigene41281_TAEpaeTARAAPEI-5,COG1012	Unigene41436_TAEpaeTARAAPEI-5,COG1155	Unigene42702_TAEpaeTARAAPEI-5,COG3288	Unigene42727_TAEpaeTARAAPEI-5,COG0240	Unigene42804_TAEpaeTARAAPEI-5,COG0039	Unigene43101_TAEpaeTARAAPEI-5,COG1012	Unigene43139_TAEpaeTARAAPEI-5,COG1269	Unigene43242_TAEpaeTARAAPEI-5,COG0427	Unigene43888_TAEpaeTARAAPEI-5,COG0039	Unigene44467_TAEpaeTARAAPEI-5,COG0508	Unigene44528_TAEpaeTARAAPEI-5,COG0636	Unigene44573_TAEpaeTARAAPEI-5,COG0838	Unigene44928_TAEpaeTARAAPEI-5,COG0649	Unigene45473_TAEpaeTARAAPEI-5,COG0055	Unigene45636_TAEpaeTARAAPEI-5,COG1622	Unigene45785_TAEpaeTARAAPEI-5,COG1269	Unigene46003_TAEpaeTARAAPEI-5,COG0240	Unigene46031_TAEpaeTARAAPEI-5,COG0567	Unigene46036_TAEpaeTARAAPEI-5,COG0584	Unigene46060_TAEpaeTARAAPEI-5,COG0281	Unigene46330_TAEpaeTARAAPEI-5,COG1282	Unigene46409_TAEpaeTARAAPEI-5,COG0281	Unigene46567_TAEpaeTARAAPEI-5,COG1269	Unigene46568_TAEpaeTARAAPEI-5,COG1062	Unigene46603_TAEpaeTARAAPEI-5,COG0636	Unigene46736_TAEpaeTARAAPEI-5,COG3288	Unigene46962_TAEpaeTARAAPEI-5,COG3474	Unigene47459_TAEpaeTARAAPEI-5,COG0508	Unigene47501_TAEpaeTARAAPEI-5,COG0636	Unigene47534_TAEpaeTARAAPEI-5,COG1249	Unigene47628_TAEpaeTARAAPEI-5,COG0644	Unigene48215_TAEpaeTARAAPEI-5,COG5274	Unigene48277_TAEpaeTARAAPEI-5,COG0039	Unigene48339_TAEpaeTARAAPEI-5,COG4451	Unigene48502_TAEpaeTARAAPEI-5,COG0039	Unigene48734_TAEpaeTARAAPEI-5,COG0649	Unigene48801_TAEpaeTARAAPEI-5,COG1249	Unigene48875_TAEpaeTARAAPEI-5,COG0644	Unigene49081_TAEpaeTARAAPEI-5,COG0526	Unigene49101_TAEpaeTARAAPEI-5,COG0473	Unigene49101_TAEpaeTARAAPEI-5,COG0538	Unigene49398_TAEpaeTARAAPEI-5,COG0633	Unigene49425_TAEpaeTARAAPEI-5,COG1838	Unigene49530_TAEpaeTARAAPEI-5,COG1012	Unigene49533_TAEpaeTARAAPEI-5,COG1005	Unigene50088_TAEpaeTARAAPEI-5,COG0355	Unigene50104_TAEpaeTARAAPEI-5,COG0056	Unigene50304_TAEpaeTARAAPEI-5,COG0473	Unigene50410_TAEpaeTARAAPEI-5,COG0045	Unigene50674_TAEpaeTARAAPEI-5,COG0281	Unigene50709_TAEpaeTARAAPEI-5,COG1301	Unigene50742_TAEpaeTARAAPEI-5,COG1905	Unigene50753_TAEpaeTARAAPEI-5,COG1143	Unigene50829_TAEpaeTARAAPEI-5,COG1009	Unigene50942_TAEpaeTARAAPEI-5,COG0074	Unigene50959_TAEpaeTARAAPEI-5,COG0427	Unigene51029_TAEpaeTARAAPEI-5,COG0723	Unigene51133_TAEpaeTARAAPEI-5,COG0554	Unigene51248_TAEpaeTARAAPEI-5,COG1951	Unigene51645_TAEpaeTARAAPEI-5,COG1527	Unigene51847_TAEpaeTARAAPEI-5,COG0604	Unigene51977_TAEpaeTARAAPEI-5,COG2857	Unigene52110_TAEpaeTARAAPEI-5,COG0473	Unigene52110_TAEpaeTARAAPEI-5,COG0538	Unigene52264_TAEpaeTARAAPEI-5,COG1012	Unigene52479_TAEpaeTARAAPEI-5,COG0427	Unigene52490_TAEpaeTARAAPEI-5,COG0045	Unigene52548_TAEpaeTARAAPEI-5,COG0056	Unigene52654_TAEpaeTARAAPEI-5,COG0526	Unigene52781_TAEpaeTARAAPEI-5,COG0843	Unigene52907_TAEpaeTARAAPEI-5,COG0604	Unigene52974_TAEpaeTARAAPEI-5,COG1012	Unigene53213_TAEpaeTARAAPEI-5,COG2225	Unigene53472_TAEpaeTARAAPEI-5,COG0045	Unigene53512_TAEpaeTARAAPEI-5,COG1053	Unigene53557_TAEpaeTARAAPEI-5,COG1071	Unigene53725_TAEpaeTARAAPEI-5,COG1071	Unigene53766_TAEpaeTARAAPEI-5,COG0538	Unigene53825_TAEpaeTARAAPEI-5,COG0843	Unigene53883_TAEpaeTARAAPEI-5,COG1269	Unigene54366_TAEpaeTARAAPEI-5,COG5127	Unigene54456_TAEpaeTARAAPEI-5,COG0526	Unigene54496_TAEpaeTARAAPEI-5,COG1301	Unigene54593_TAEpaeTARAAPEI-5,COG1143	Unigene54642_TAEpaeTARAAPEI-5,COG0526	Unigene54820_TAEpaeTARAAPEI-5,COG0508	Unigene54850_TAEpaeTARAAPEI-5,COG1527	Unigene54914_TAEpaeTARAAPEI-5,COG0045	Unigene55037_TAEpaeTARAAPEI-5,COG0712	Unigene55040_TAEpaeTARAAPEI-5,COG1062	Unigene55101_TAEpaeTARAAPEI-5,COG0039	Unigene55194_TAEpaeTARAAPEI-5,COG1005	Unigene55363_TAEpaeTARAAPEI-5,COG5231	Unigene55369_TAEpaeTARAAPEI-5,COG1527	Unigene55389_TAEpaeTARAAPEI-5,COG0055	Unigene55495_TAEpaeTARAAPEI-5,COG1012	Unigene55554_TAEpaeTARAAPEI-5,COG0843	Unigene55958_TAEpaeTARAAPEI-5,COG1274	Unigene55998_TAEpaeTARAAPEI-5,COG1290	Unigene56146_TAEpaeTARAAPEI-5,COG1269	Unigene56164_TAEpaeTARAAPEI-5,COG0636	Unigene56250_TAEpaeTARAAPEI-5,COG0538	Unigene56369_TAEpaeTARAAPEI-5,COG0526	Unigene27_TAEpaeTARAAPEI-5,COG3288	Unigene40_TAEpaeTARAAPEI-5,COG0045	Unigene60_TAEpaeTARAAPEI-5,COG0567	Unigene70_TAEpaeTARAAPEI-5,COG2225	Unigene116_TAEpaeTARAAPEI-5,COG1282	Unigene152_TAEpaeTARAAPEI-5,COG1249	Unigene171_TAEpaeTARAAPEI-5,COG0508	Unigene1038_TAEpaeTARAAPEI-5,COG0508	Unigene1289_TAEpaeTARAAPEI-5,COG1012	Unigene1403_TAEpaeTARAAPEI-5,COG0473	Unigene1732_TAEpaeTARAAPEI-5,COG1156	Unigene1953_TAEpaeTARAAPEI-5,COG1053	Unigene1968_TAEpaeTARAAPEI-5,COG1048	Unigene2613_TAEpaeTARAAPEI-5,COG0022	Unigene57490_TAEpaeTARAAPEI-5,COG5274	Unigene57693_TAEpaeTARAAPEI-5,COG0022	Unigene57736_TAEpaeTARAAPEI-5,COG0224	Unigene57902_TAEpaeTARAAPEI-5,COG1274	Unigene57931_TAEpaeTARAAPEI-5,COG0074	Unigene58035_TAEpaeTARAAPEI-5,COG1012	Unigene58055_TAEpaeTARAAPEI-5,COG1085	Unigene58058_TAEpaeTARAAPEI-5,COG0045	Unigene58135_TAEpaeTARAAPEI-5,COG5274	Unigene58583_TAEpaeTARAAPEI-5,COG1053	Unigene58586_TAEpaeTARAAPEI-5,COG0022	Unigene58850_TAEpaeTARAAPEI-5,COG0056	Unigene58930_TAEpaeTARAAPEI-5,COG0604	Unigene58941_TAEpaeTARAAPEI-5,COG1622	Unigene58942_TAEpaeTARAAPEI-5,COG1413	Unigene58958_TAEpaeTARAAPEI-5,COG0372	Unigene59179_TAEpaeTARAAPEI-5,COG1012	Unigene59411_TAEpaeTARAAPEI-5,COG1155	Unigene59508_TAEpaeTARAAPEI-5,COG0633	Unigene59577_TAEpaeTARAAPEI-5,COG5127	Unigene59629_TAEpaeTARAAPEI-5,COG0045	Unigene59752_TAEpaeTARAAPEI-5,COG1012	Unigene59909_TAEpaeTARAAPEI-5,COG0508	Unigene59915_TAEpaeTARAAPEI-5,COG0526	Unigene60212_TAEpaeTARAAPEI-5,COG1052	Unigene60292_TAEpaeTARAAPEI-5,COG0427	Unigene60331_TAEpaeTARAAPEI-5,COG1249	Unigene60334_TAEpaeTARAAPEI-5,COG0240	Unigene60422_TAEpaeTARAAPEI-5,COG0604	Unigene60468_TAEpaeTARAAPEI-5,COG1894	Unigene60579_TAEpaeTARAAPEI-5,COG0636	Unigene60832_TAEpaeTARAAPEI-5,COG1071	Unigene60925_TAEpaeTARAAPEI-5,COG0377	Unigene60955_TAEpaeTARAAPEI-5,COG0045	Unigene60998_TAEpaeTARAAPEI-5,COG0039	Unigene61043_TAEpaeTARAAPEI-5,COG1249	Unigene61104_TAEpaeTARAAPEI-5,COG5127	Unigene61506_TAEpaeTARAAPEI-5,COG0633	Unigene61608_TAEpaeTARAAPEI-5,COG1071	Unigene61673_TAEpaeTARAAPEI-5,COG4987	Unigene61723_TAEpaeTARAAPEI-5,COG1012	Unigene61846_TAEpaeTARAAPEI-5,COG1269	Unigene61892_TAEpaeTARAAPEI-5,COG0843	Unigene61936_TAEpaeTARAAPEI-5,COG0526	Unigene62027_TAEpaeTARAAPEI-5,COG3761	Unigene62060_TAEpaeTARAAPEI-5,COG1436	Unigene62293_TAEpaeTARAAPEI-5,COG0554	Unigene62294_TAEpaeTARAAPEI-5,COG0567	Unigene62407_TAEpaeTARAAPEI-5,COG0526	Unigene62604_TAEpaeTARAAPEI-5,COG0240	Unigene62641_TAEpaeTARAAPEI-5,COG1274	Unigene62699_TAEpaeTARAAPEI-5,COG0578	Unigene62702_TAEpaeTARAAPEI-5,COG0055	Unigene62800_TAEpaeTARAAPEI-5,COG0427	Unigene62896_TAEpaeTARAAPEI-5,COG1951	Unigene63032_TAEpaeTARAAPEI-5,COG0526	Unigene63047_TAEpaeTARAAPEI-5,COG0543	Unigene63094_TAEpaeTARAAPEI-5,COG1048	Unigene63170_TAEpaeTARAAPEI-5,COG0526	Unigene63246_TAEpaeTARAAPEI-5,COG1282	Unigene63385_TAEpaeTARAAPEI-5,COG0526	Unigene63428_TAEpaeTARAAPEI-5,COG0022	Unigene63588_TAEpaeTARAAPEI-5,COG0508	Unigene63589_TAEpaeTARAAPEI-5,COG0526	Unigene63866_TAEpaeTARAAPEI-5,COG1156	Unigene63877_TAEpaeTARAAPEI-5,COG0114	Unigene64059_TAEpaeTARAAPEI-5,COG1150	Unigene64128_TAEpaeTARAAPEI-5,COG0508	Unigene64227_TAEpaeTARAAPEI-5,COG1012	Unigene64236_TAEpaeTARAAPEI-5,COG0526	Unigene64619_TAEpaeTARAAPEI-5,COG1301	Unigene64712_TAEpaeTARAAPEI-5,COG0604	Unigene64811_TAEpaeTARAAPEI-5,COG0055	Unigene64847_TAEpaeTARAAPEI-5,COG1838	Unigene64970_TAEpaeTARAAPEI-5,COG1012	Unigene64995_TAEpaeTARAAPEI-5,COG0355	Unigene65122_TAEpaeTARAAPEI-5,COG0526	Unigene65211_TAEpaeTARAAPEI-5,COG1269	Unigene65307_TAEpaeTARAAPEI-5,COG1804	Unigene65343_TAEpaeTARAAPEI-5,COG1034	Unigene65382_TAEpaeTARAAPEI-5,COG0526	Unigene65446_TAEpaeTARAAPEI-5,COG1269	Unigene65465_TAEpaeTARAAPEI-5,COG1012	Unigene65751_TAEpaeTARAAPEI-5,COG1269	Unigene65757_TAEpaeTARAAPEI-5,COG1053	Unigene65770_TAEpaeTARAAPEI-5,COG0372	Unigene65849_TAEpaeTARAAPEI-5,COG0584	Unigene65980_TAEpaeTARAAPEI-5,COG0473	Unigene66053_TAEpaeTARAAPEI-5,COG1156	Unigene66142_TAEpaeTARAAPEI-5,COG1156	Unigene66161_TAEpaeTARAAPEI-5,COG1905	Unigene66562_TAEpaeTARAAPEI-5,COG1034	Unigene66562_TAEpaeTARAAPEI-5,COG0243	Unigene66583_TAEpaeTARAAPEI-5,COG2225	Unigene66649_TAEpaeTARAAPEI-5,COG0039	Unigene66692_TAEpaeTARAAPEI-5,COG0526	Unigene66699_TAEpaeTARAAPEI-5,COG1269	Unigene66783_TAEpaeTARAAPEI-5,COG2086	Unigene66835_TAEpaeTARAAPEI-5,COG1156	Unigene66858_TAEpaeTARAAPEI-5,COG0712	Unigene66865_TAEpaeTARAAPEI-5,COG1269	Unigene66980_TAEpaeTARAAPEI-5,COG0526	Unigene66985_TAEpaeTARAAPEI-5,COG1012	Unigene67049_TAEpaeTARAAPEI-5,COG0508	Unigene67068_TAEpaeTARAAPEI-5,COG0723	Unigene67136_TAEpaeTARAAPEI-5,COG1282	Unigene67332_TAEpaeTARAAPEI-5,COG1394	Unigene67362_TAEpaeTARAAPEI-5,COG0636	Unigene67459_TAEpaeTARAAPEI-5,COG1622	Unigene67480_TAEpaeTARAAPEI-5,COG0224	Unigene67497_TAEpaeTARAAPEI-5,COG4656	Unigene67604_TAEpaeTARAAPEI-5,COG1301	Unigene67616_TAEpaeTARAAPEI-5,COG0654	Unigene67661_TAEpaeTARAAPEI-5,COG1251	Unigene67812_TAEpaeTARAAPEI-5,COG0578	Unigene67831_TAEpaeTARAAPEI-5,COG1085	Unigene67839_TAEpaeTARAAPEI-5,COG0473	Unigene67986_TAEpaeTARAAPEI-5,COG1009	Unigene68029_TAEpaeTARAAPEI-5,COG0056	Unigene68033_TAEpaeTARAAPEI-5,COG0649	Unigene68051_TAEpaeTARAAPEI-5,COG0822	Unigene68139_TAEpaeTARAAPEI-5,COG1290	Unigene68172_TAEpaeTARAAPEI-5,COG0045	Unigene68193_TAEpaeTARAAPEI-5,COG0473	Unigene68261_TAEpaeTARAAPEI-5,COG0372	Unigene68396_TAEpaeTARAAPEI-5,COG1156	Unigene68651_TAEpaeTARAAPEI-5,COG0114	Unigene68974_TAEpaeTARAAPEI-5,COG1038	Unigene69116_TAEpaeTARAAPEI-5,COG0604	Unigene69120_TAEpaeTARAAPEI-5,COG1155	Unigene69176_TAEpaeTARAAPEI-5,COG5231	Unigene69298_TAEpaeTARAAPEI-5,COG1269	Unigene69349_TAEpaeTARAAPEI-5,COG1155	Unigene69403_TAEpaeTARAAPEI-5,COG2857	Unigene69541_TAEpaeTARAAPEI-5,COG1008	Unigene69557_TAEpaeTARAAPEI-5,COG1155	Unigene69662_TAEpaeTARAAPEI-5,COG0039	Unigene69721_TAEpaeTARAAPEI-5,COG0636	Unigene69752_TAEpaeTARAAPEI-5,COG1301	Unigene69764_TAEpaeTARAAPEI-5,COG1274	Unigene69817_TAEpaeTARAAPEI-5,COG0526	Unigene70017_TAEpaeTARAAPEI-5,COG1052	Unigene70521_TAEpaeTARAAPEI-5,COG1034	Unigene70560_TAEpaeTARAAPEI-5,COG1005	Unigene70619_TAEpaeTARAAPEI-5,COG4987	Unigene70631_TAEpaeTARAAPEI-5,COG0372	Unigene70929_TAEpaeTARAAPEI-5,COG1413	Unigene71017_TAEpaeTARAAPEI-5,COG0567	Unigene71157_TAEpaeTARAAPEI-5,COG3288	Unigene71157_TAEpaeTARAAPEI-5,COG1282	Unigene71158_TAEpaeTARAAPEI-5,COG0526	Unigene71165_TAEpaeTARAAPEI-5,COG0526	Unigene71251_TAEpaeTARAAPEI-5,COG3288	Unigene71461_TAEpaeTARAAPEI-5,COG1290	Unigene71540_TAEpaeTARAAPEI-5,COG0578	Unigene71587_TAEpaeTARAAPEI-5,COG0055	Unigene71602_TAEpaeTARAAPEI-5,COG0567	Unigene71837_TAEpaeTARAAPEI-5,COG0372	Unigene71889_TAEpaeTARAAPEI-5,COG0508	Unigene72072_TAEpaeTARAAPEI-5,COG4656	Unigene72444_TAEpaeTARAAPEI-5,COG1008	Unigene72458_TAEpaeTARAAPEI-5,COG0843	Unigene72472_TAEpaeTARAAPEI-5,COG1845	Unigene72490_TAEpaeTARAAPEI-5,COG0567	Unigene72520_TAEpaeTARAAPEI-5,COG1894	Unigene72522_TAEpaeTARAAPEI-5,COG0427	Unigene2852_TAEpaeTARAAPEI-5,COG2009	Unigene3210_TAEpaeTARAAPEI-5,COG0716	Unigene4232_TAEpaeTARAAPEI-5,COG0554	Unigene4469_TAEpaeTARAAPEI-5,COG0074	Unigene4519_TAEpaeTARAAPEI-5,COG1071	Unigene4845_TAEpaeTARAAPEI-5,COG1894	Unigene4855_TAEpaeTARAAPEI-5,COG0554	Unigene4933_TAEpaeTARAAPEI-5,COG1009	Unigene4942_TAEpaeTARAAPEI-5,COG0633	Unigene4945_TAEpaeTARAAPEI-5,COG1012	Unigene72683_TAEpaeTARAAPEI-5,COG0584	Unigene72785_TAEpaeTARAAPEI-5,COG1038	Unigene72816_TAEpaeTARAAPEI-5,COG1150	Unigene5504_TAEpaeTARAAPEI-5,COG0644	Unigene5879_TAEpaeTARAAPEI-5,COG1155	Unigene6234_TAEpaeTARAAPEI-5,COG0636	Unigene6294_TAEpaeTARAAPEI-5,COG0479	Unigene6338_TAEpaeTARAAPEI-5,COG0281	Unigene6389_TAEpaeTARAAPEI-5,COG1269	Unigene6481_TAEpaeTARAAPEI-5,COG0526	Unigene6613_TAEpaeTARAAPEI-5,COG1012	Unigene6866_TAEpaeTARAAPEI-5,COG1155	Unigene6902_TAEpaeTARAAPEI-5,COG1249	Unigene7202_TAEpaeTARAAPEI-5,COG1902	Unigene7627_TAEpaeTARAAPEI-5,COG1038	Unigene7720_TAEpaeTARAAPEI-5,COG1394	Unigene7740_TAEpaeTARAAPEI-5,COG4451	Unigene7825_TAEpaeTARAAPEI-5,COG1048	Unigene8000_TAEpaeTARAAPEI-5,COG3288	Unigene8058_TAEpaeTARAAPEI-5,COG1012	Unigene8189_TAEpaeTARAAPEI-5,COG1012	Unigene8318_TAEpaeTARAAPEI-5,COG1048	Unigene8346_TAEpaeTARAAPEI-5,COG0584	Unigene8412_TAEpaeTARAAPEI-5,COG1048	Unigene8473_TAEpaeTARAAPEI-5,COG0039	Unigene8546_TAEpaeTARAAPEI-5,COG0636	Unigene8714_TAEpaeTARAAPEI-5,COG0074	Unigene8878_TAEpaeTARAAPEI-5,COG1290	Unigene8927_TAEpaeTARAAPEI-5,COG0538	Unigene9191_TAEpaeTARAAPEI-5,COG0716	Unigene9603_TAEpaeTARAAPEI-5,COG1038	Unigene9688_TAEpaeTARAAPEI-5,COG0508	Unigene9845_TAEpaeTARAAPEI-5,COG0281	Unigene10046_TAEpaeTARAAPEI-5,COG2225	Unigene10435_TAEpaeTARAAPEI-5,COG1249	Unigene10913_TAEpaeTARAAPEI-5,COG0526	Unigene10971_TAEpaeTARAAPEI-5,COG1301	Unigene11368_TAEpaeTARAAPEI-5,COG0473	Unigene11597_TAEpaeTARAAPEI-5,COG1038	Unigene11760_TAEpaeTARAAPEI-5,COG2224	Unigene11775_TAEpaeTARAAPEI-5,COG1143	Unigene11869_TAEpaeTARAAPEI-5,COG0508	Unigene12290_TAEpaeTARAAPEI-5,COG0022	Unigene12387_TAEpaeTARAAPEI-5,COG0056	Unigene12456_TAEpaeTARAAPEI-5,COG0526	Unigene12538_TAEpaeTARAAPEI-5,COG0852	Unigene12753_TAEpaeTARAAPEI-5,COG0508	Unigene12834_TAEpaeTARAAPEI-5,COG1012	Unigene13245_TAEpaeTARAAPEI-5,COG0074	Unigene13546_TAEpaeTARAAPEI-5,COG0224	Unigene13634_TAEpaeTARAAPEI-5,COG1012	Unigene13725_TAEpaeTARAAPEI-5,COG0427	Unigene13807_TAEpaeTARAAPEI-5,COG0247	Unigene13807_TAEpaeTARAAPEI-5,COG4656	Unigene13869_TAEpaeTARAAPEI-5,COG1038	Unigene13956_TAEpaeTARAAPEI-5,COG0852	Unigene14138_TAEpaeTARAAPEI-5,COG1038	Unigene14264_TAEpaeTARAAPEI-5,COG1012	Unigene14285_TAEpaeTARAAPEI-5,COG0654	Unigene14383_TAEpaeTARAAPEI-5,COG1012	Unigene14383_TAEpaeTARAAPEI-5,COG4230	Unigene14583_TAEpaeTARAAPEI-5,COG0543	Unigene14847_TAEpaeTARAAPEI-5,COG0649	Unigene14928_TAEpaeTARAAPEI-5,COG0649	Unigene15078_TAEpaeTARAAPEI-5,COG2857	Unigene15353_TAEpaeTARAAPEI-5,COG2025	Unigene15368_TAEpaeTARAAPEI-5,COG0281	Unigene15537_TAEpaeTARAAPEI-5,COG1269	Unigene15545_TAEpaeTARAAPEI-5,COG0538	Unigene15622_TAEpaeTARAAPEI-5,COG0473	Unigene15941_TAEpaeTARAAPEI-5,COG1269	Unigene16186_TAEpaeTARAAPEI-5,COG0526	Unigene16265_TAEpaeTARAAPEI-5,COG0281	Unigene16318_TAEpaeTARAAPEI-5,COG0554	Unigene16389_TAEpaeTARAAPEI-5,COG0567	Unigene16495_TAEpaeTARAAPEI-5,COG1005	Unigene16678_TAEpaeTARAAPEI-5,COG0039	Unigene16682_TAEpaeTARAAPEI-5,COG0356	Unigene16706_TAEpaeTARAAPEI-5,COG1048	Unigene16749_TAEpaeTARAAPEI-5,COG0479	Unigene16798_TAEpaeTARAAPEI-5,COG0538	Unigene16861_TAEpaeTARAAPEI-5,COG0039	Unigene17071_TAEpaeTARAAPEI-5,COG1034	Unigene17071_TAEpaeTARAAPEI-5,COG0243	Unigene17091_TAEpaeTARAAPEI-5,COG2025	Unigene17108_TAEpaeTARAAPEI-5,COG1527	Unigene17160_TAEpaeTARAAPEI-5,COG1156	Unigene17301_TAEpaeTARAAPEI-5,COG1143	Unigene17314_TAEpaeTARAAPEI-5,COG0427	Unigene17326_TAEpaeTARAAPEI-5,COG0479	Unigene17396_TAEpaeTARAAPEI-5,COG1007	Unigene17478_TAEpaeTARAAPEI-5,COG0667
D	Cell cycle control, cell division, chromosome partitioning 	481	Unigene17585_TAEpaeTARAAPEI-5,COG1196	Unigene17639_TAEpaeTARAAPEI-5,COG1196	Unigene17687_TAEpaeTARAAPEI-5,COG1196	Unigene17702_TAEpaeTARAAPEI-5,COG5333	Unigene17731_TAEpaeTARAAPEI-5,COG1196	Unigene17745_TAEpaeTARAAPEI-5,COG0489	Unigene17819_TAEpaeTARAAPEI-5,COG1196	Unigene17846_TAEpaeTARAAPEI-5,COG0455	Unigene17865_TAEpaeTARAAPEI-5,COG1196	Unigene17901_TAEpaeTARAAPEI-5,COG1196	Unigene17912_TAEpaeTARAAPEI-5,COG0455	Unigene17945_TAEpaeTARAAPEI-5,COG3115	Unigene17964_TAEpaeTARAAPEI-5,COG5184	Unigene17977_TAEpaeTARAAPEI-5,COG1196	Unigene18019_TAEpaeTARAAPEI-5,COG5032	Unigene18085_TAEpaeTARAAPEI-5,COG1196	Unigene18085_TAEpaeTARAAPEI-5,COG3096	Unigene18097_TAEpaeTARAAPEI-5,COG5032	Unigene18099_TAEpaeTARAAPEI-5,COG5032	Unigene20343_TAEpaeTARAAPEI-5,COG5126	Unigene20349_TAEpaeTARAAPEI-5,COG5537	Unigene20955_TAEpaeTARAAPEI-5,COG5041	Unigene23275_TAEpaeTARAAPEI-5,COG0424	Unigene24178_TAEpaeTARAAPEI-5,COG0424	Unigene26365_TAEpaeTARAAPEI-5,COG5041	Unigene26662_TAEpaeTARAAPEI-5,COG5126	Unigene28077_TAEpaeTARAAPEI-5,COG5126	Unigene28218_TAEpaeTARAAPEI-5,COG0037	Unigene29537_TAEpaeTARAAPEI-5,COG5657	Unigene30151_TAEpaeTARAAPEI-5,COG5035	Unigene30207_TAEpaeTARAAPEI-5,COG5057	Unigene30899_TAEpaeTARAAPEI-5,COG0037	Unigene30942_TAEpaeTARAAPEI-5,COG0489	Unigene31127_TAEpaeTARAAPEI-5,COG5126	Unigene31157_TAEpaeTARAAPEI-5,COG5072	Unigene32545_TAEpaeTARAAPEI-5,COG0455	Unigene32643_TAEpaeTARAAPEI-5,COG5105	Unigene32690_TAEpaeTARAAPEI-5,COG5217	Unigene33033_TAEpaeTARAAPEI-5,COG1196	Unigene33932_TAEpaeTARAAPEI-5,COG5126	Unigene34287_TAEpaeTARAAPEI-5,COG5032	Unigene34916_TAEpaeTARAAPEI-5,COG1196	Unigene35239_TAEpaeTARAAPEI-5,COG5019	Unigene35909_TAEpaeTARAAPEI-5,COG5032	Unigene37059_TAEpaeTARAAPEI-5,COG5126	Unigene37217_TAEpaeTARAAPEI-5,COG0455	Unigene37353_TAEpaeTARAAPEI-5,COG1196	Unigene37834_TAEpaeTARAAPEI-5,COG0455	Unigene38035_TAEpaeTARAAPEI-5,COG5194	Unigene38413_TAEpaeTARAAPEI-5,COG5032	Unigene39874_TAEpaeTARAAPEI-5,COG5126	Unigene40155_TAEpaeTARAAPEI-5,COG5032	Unigene40186_TAEpaeTARAAPEI-5,COG5217	Unigene41098_TAEpaeTARAAPEI-5,COG5147	Unigene41176_TAEpaeTARAAPEI-5,COG5032	Unigene41306_TAEpaeTARAAPEI-5,COG1196	Unigene41392_TAEpaeTARAAPEI-5,COG0037	Unigene41464_TAEpaeTARAAPEI-5,COG1196	Unigene41594_TAEpaeTARAAPEI-5,COG5049	Unigene41826_TAEpaeTARAAPEI-5,COG5126	Unigene41855_TAEpaeTARAAPEI-5,COG5032	Unigene43347_TAEpaeTARAAPEI-5,COG5032	Unigene43386_TAEpaeTARAAPEI-5,COG5126	Unigene43427_TAEpaeTARAAPEI-5,COG5333	Unigene43951_TAEpaeTARAAPEI-5,COG0455	Unigene44155_TAEpaeTARAAPEI-5,COG0037	Unigene44165_TAEpaeTARAAPEI-5,COG5126	Unigene44427_TAEpaeTARAAPEI-5,COG5103	Unigene44958_TAEpaeTARAAPEI-5,COG5032	Unigene45338_TAEpaeTARAAPEI-5,COG5126	Unigene45581_TAEpaeTARAAPEI-5,COG1674	Unigene46038_TAEpaeTARAAPEI-5,COG1196	Unigene46118_TAEpaeTARAAPEI-5,COG5126	Unigene46289_TAEpaeTARAAPEI-5,COG5217	Unigene47268_TAEpaeTARAAPEI-5,COG5103	Unigene47512_TAEpaeTARAAPEI-5,COG5126	Unigene48002_TAEpaeTARAAPEI-5,COG5032	Unigene48222_TAEpaeTARAAPEI-5,COG1196	Unigene48353_TAEpaeTARAAPEI-5,COG0455	Unigene48575_TAEpaeTARAAPEI-5,COG5194	Unigene48711_TAEpaeTARAAPEI-5,COG5126	Unigene48843_TAEpaeTARAAPEI-5,COG1196	Unigene49321_TAEpaeTARAAPEI-5,COG1196	Unigene50237_TAEpaeTARAAPEI-5,COG5032	Unigene50252_TAEpaeTARAAPEI-5,COG5057	Unigene50473_TAEpaeTARAAPEI-5,COG5126	Unigene51308_TAEpaeTARAAPEI-5,COG5032	Unigene51423_TAEpaeTARAAPEI-5,COG1196	Unigene51528_TAEpaeTARAAPEI-5,COG5184	Unigene51543_TAEpaeTARAAPEI-5,COG0037	Unigene51592_TAEpaeTARAAPEI-5,COG5019	Unigene51597_TAEpaeTARAAPEI-5,COG5657	Unigene51640_TAEpaeTARAAPEI-5,COG5041	Unigene51987_TAEpaeTARAAPEI-5,COG5041	Unigene52308_TAEpaeTARAAPEI-5,COG5032	Unigene53021_TAEpaeTARAAPEI-5,COG1718	Unigene53376_TAEpaeTARAAPEI-5,COG1196	Unigene53560_TAEpaeTARAAPEI-5,COG0455	Unigene53837_TAEpaeTARAAPEI-5,COG5126	Unigene53878_TAEpaeTARAAPEI-5,COG5194	Unigene55112_TAEpaeTARAAPEI-5,COG5019	Unigene55354_TAEpaeTARAAPEI-5,COG0455	Unigene55451_TAEpaeTARAAPEI-5,COG5019	Unigene55791_TAEpaeTARAAPEI-5,COG5032	Unigene55802_TAEpaeTARAAPEI-5,COG0455	Unigene56163_TAEpaeTARAAPEI-5,COG5217	Unigene56296_TAEpaeTARAAPEI-5,COG5244	Unigene56398_TAEpaeTARAAPEI-5,COG5244	Unigene56746_TAEpaeTARAAPEI-5,COG5244	Unigene151_TAEpaeTARAAPEI-5,COG5024	Unigene180_TAEpaeTARAAPEI-5,COG1196	Unigene500_TAEpaeTARAAPEI-5,COG0455	Unigene652_TAEpaeTARAAPEI-5,COG5103	Unigene1624_TAEpaeTARAAPEI-5,COG5132	Unigene2299_TAEpaeTARAAPEI-5,COG5126	Unigene2345_TAEpaeTARAAPEI-5,COG5049	Unigene56900_TAEpaeTARAAPEI-5,COG5019	Unigene57376_TAEpaeTARAAPEI-5,COG1196	Unigene57715_TAEpaeTARAAPEI-5,COG1674	Unigene57785_TAEpaeTARAAPEI-5,COG5244	Unigene58071_TAEpaeTARAAPEI-5,COG5019	Unigene58396_TAEpaeTARAAPEI-5,COG5072	Unigene58427_TAEpaeTARAAPEI-5,COG5194	Unigene58533_TAEpaeTARAAPEI-5,COG5126	Unigene58554_TAEpaeTARAAPEI-5,COG1196	Unigene58612_TAEpaeTARAAPEI-5,COG5124	Unigene58762_TAEpaeTARAAPEI-5,COG5126	Unigene59779_TAEpaeTARAAPEI-5,COG5126	Unigene59963_TAEpaeTARAAPEI-5,COG0455	Unigene60082_TAEpaeTARAAPEI-5,COG0455	Unigene60091_TAEpaeTARAAPEI-5,COG5032	Unigene60172_TAEpaeTARAAPEI-5,COG0037	Unigene60176_TAEpaeTARAAPEI-5,COG5333	Unigene60215_TAEpaeTARAAPEI-5,COG1196	Unigene60248_TAEpaeTARAAPEI-5,COG0455	Unigene60258_TAEpaeTARAAPEI-5,COG5156	Unigene60330_TAEpaeTARAAPEI-5,COG1196	Unigene60680_TAEpaeTARAAPEI-5,COG1196	Unigene60986_TAEpaeTARAAPEI-5,COG1196	Unigene61064_TAEpaeTARAAPEI-5,COG1196	Unigene61603_TAEpaeTARAAPEI-5,COG1196	Unigene61761_TAEpaeTARAAPEI-5,COG5032	Unigene61786_TAEpaeTARAAPEI-5,COG5126	Unigene61793_TAEpaeTARAAPEI-5,COG1674	Unigene61793_TAEpaeTARAAPEI-5,COG0455	Unigene61820_TAEpaeTARAAPEI-5,COG1196	Unigene61823_TAEpaeTARAAPEI-5,COG1196	Unigene61894_TAEpaeTARAAPEI-5,COG5126	Unigene61902_TAEpaeTARAAPEI-5,COG0455	Unigene61942_TAEpaeTARAAPEI-5,COG5132	Unigene62049_TAEpaeTARAAPEI-5,COG1196	Unigene62064_TAEpaeTARAAPEI-5,COG1196	Unigene62154_TAEpaeTARAAPEI-5,COG5019	Unigene62217_TAEpaeTARAAPEI-5,COG1196	Unigene62218_TAEpaeTARAAPEI-5,COG3115	Unigene62218_TAEpaeTARAAPEI-5,COG1674	Unigene62366_TAEpaeTARAAPEI-5,COG5537	Unigene62518_TAEpaeTARAAPEI-5,COG0455	Unigene62526_TAEpaeTARAAPEI-5,COG5032	Unigene62699_TAEpaeTARAAPEI-5,COG5126	Unigene63046_TAEpaeTARAAPEI-5,COG5035	Unigene63091_TAEpaeTARAAPEI-5,COG1674	Unigene63107_TAEpaeTARAAPEI-5,COG0424	Unigene63113_TAEpaeTARAAPEI-5,COG5126	Unigene63199_TAEpaeTARAAPEI-5,COG0455	Unigene63241_TAEpaeTARAAPEI-5,COG0455	Unigene63328_TAEpaeTARAAPEI-5,COG5126	Unigene63384_TAEpaeTARAAPEI-5,COG5156	Unigene63387_TAEpaeTARAAPEI-5,COG5126	Unigene63530_TAEpaeTARAAPEI-5,COG0455	Unigene63705_TAEpaeTARAAPEI-5,COG5126	Unigene63824_TAEpaeTARAAPEI-5,COG0455	Unigene63864_TAEpaeTARAAPEI-5,COG5032	Unigene64009_TAEpaeTARAAPEI-5,COG5126	Unigene64114_TAEpaeTARAAPEI-5,COG0455	Unigene64160_TAEpaeTARAAPEI-5,COG0455	Unigene64304_TAEpaeTARAAPEI-5,COG0455	Unigene64361_TAEpaeTARAAPEI-5,COG1196	Unigene64391_TAEpaeTARAAPEI-5,COG0455	Unigene64529_TAEpaeTARAAPEI-5,COG1196	Unigene64629_TAEpaeTARAAPEI-5,COG5067	Unigene64667_TAEpaeTARAAPEI-5,COG1718	Unigene64742_TAEpaeTARAAPEI-5,COG0455	Unigene64773_TAEpaeTARAAPEI-5,COG5057	Unigene64816_TAEpaeTARAAPEI-5,COG5126	Unigene65037_TAEpaeTARAAPEI-5,COG1196	Unigene65132_TAEpaeTARAAPEI-5,COG5035	Unigene65145_TAEpaeTARAAPEI-5,COG1674	Unigene65145_TAEpaeTARAAPEI-5,COG0455	Unigene65207_TAEpaeTARAAPEI-5,COG1196	Unigene65257_TAEpaeTARAAPEI-5,COG1674	Unigene65257_TAEpaeTARAAPEI-5,COG3087	Unigene65314_TAEpaeTARAAPEI-5,COG1196	Unigene65570_TAEpaeTARAAPEI-5,COG1196	Unigene65636_TAEpaeTARAAPEI-5,COG0455	Unigene65772_TAEpaeTARAAPEI-5,COG0455	Unigene65811_TAEpaeTARAAPEI-5,COG5032	Unigene65983_TAEpaeTARAAPEI-5,COG0455	Unigene66009_TAEpaeTARAAPEI-5,COG0455	Unigene66097_TAEpaeTARAAPEI-5,COG1674	Unigene66097_TAEpaeTARAAPEI-5,COG3115	Unigene66111_TAEpaeTARAAPEI-5,COG5032	Unigene66212_TAEpaeTARAAPEI-5,COG1196	Unigene66340_TAEpaeTARAAPEI-5,COG0455	Unigene66348_TAEpaeTARAAPEI-5,COG0455	Unigene66420_TAEpaeTARAAPEI-5,COG0455	Unigene66421_TAEpaeTARAAPEI-5,COG5032	Unigene66490_TAEpaeTARAAPEI-5,COG5126	Unigene66530_TAEpaeTARAAPEI-5,COG5126	Unigene66694_TAEpaeTARAAPEI-5,COG1196	Unigene66704_TAEpaeTARAAPEI-5,COG0455	Unigene66729_TAEpaeTARAAPEI-5,COG0455	Unigene66799_TAEpaeTARAAPEI-5,COG0455	Unigene66905_TAEpaeTARAAPEI-5,COG0455	Unigene67033_TAEpaeTARAAPEI-5,COG1196	Unigene67063_TAEpaeTARAAPEI-5,COG1196	Unigene67663_TAEpaeTARAAPEI-5,COG1196	Unigene67745_TAEpaeTARAAPEI-5,COG1196	Unigene67767_TAEpaeTARAAPEI-5,COG5019	Unigene67768_TAEpaeTARAAPEI-5,COG5024	Unigene68071_TAEpaeTARAAPEI-5,COG5041	Unigene68238_TAEpaeTARAAPEI-5,COG0455	Unigene68240_TAEpaeTARAAPEI-5,COG0455	Unigene68472_TAEpaeTARAAPEI-5,COG1196	Unigene68625_TAEpaeTARAAPEI-5,COG1196	Unigene68666_TAEpaeTARAAPEI-5,COG1196	Unigene68744_TAEpaeTARAAPEI-5,COG1196	Unigene68767_TAEpaeTARAAPEI-5,COG5333	Unigene68905_TAEpaeTARAAPEI-5,COG5657	Unigene69050_TAEpaeTARAAPEI-5,COG5032	Unigene69095_TAEpaeTARAAPEI-5,COG1196	Unigene69163_TAEpaeTARAAPEI-5,COG5024	Unigene69174_TAEpaeTARAAPEI-5,COG5333	Unigene69217_TAEpaeTARAAPEI-5,COG1196	Unigene69257_TAEpaeTARAAPEI-5,COG5126	Unigene69275_TAEpaeTARAAPEI-5,COG1196	Unigene69488_TAEpaeTARAAPEI-5,COG1196	Unigene69604_TAEpaeTARAAPEI-5,COG1196	Unigene69646_TAEpaeTARAAPEI-5,COG0455	Unigene69654_TAEpaeTARAAPEI-5,COG0455	Unigene69711_TAEpaeTARAAPEI-5,COG5333	Unigene69776_TAEpaeTARAAPEI-5,COG1196	Unigene69777_TAEpaeTARAAPEI-5,COG5126	Unigene69815_TAEpaeTARAAPEI-5,COG5126	Unigene69821_TAEpaeTARAAPEI-5,COG5032	Unigene69839_TAEpaeTARAAPEI-5,COG0455	Unigene69845_TAEpaeTARAAPEI-5,COG1674	Unigene69845_TAEpaeTARAAPEI-5,COG0455	Unigene69849_TAEpaeTARAAPEI-5,COG1196	Unigene69868_TAEpaeTARAAPEI-5,COG5032	Unigene69880_TAEpaeTARAAPEI-5,COG5103	Unigene69963_TAEpaeTARAAPEI-5,COG1196	Unigene70010_TAEpaeTARAAPEI-5,COG0455	Unigene70010_TAEpaeTARAAPEI-5,COG5049	Unigene70027_TAEpaeTARAAPEI-5,COG5189	Unigene70047_TAEpaeTARAAPEI-5,COG0455	Unigene70103_TAEpaeTARAAPEI-5,COG1196	Unigene70164_TAEpaeTARAAPEI-5,COG5103	Unigene70169_TAEpaeTARAAPEI-5,COG5126	Unigene70176_TAEpaeTARAAPEI-5,COG1196	Unigene70260_TAEpaeTARAAPEI-5,COG1196	Unigene70297_TAEpaeTARAAPEI-5,COG0455	Unigene70372_TAEpaeTARAAPEI-5,COG1196	Unigene70399_TAEpaeTARAAPEI-5,COG1196	Unigene70426_TAEpaeTARAAPEI-5,COG5019	Unigene70557_TAEpaeTARAAPEI-5,COG1196	Unigene70559_TAEpaeTARAAPEI-5,COG0455	Unigene70588_TAEpaeTARAAPEI-5,COG5049	Unigene70589_TAEpaeTARAAPEI-5,COG1196	Unigene70697_TAEpaeTARAAPEI-5,COG5049	Unigene70704_TAEpaeTARAAPEI-5,COG0455	Unigene70761_TAEpaeTARAAPEI-5,COG1196	Unigene70764_TAEpaeTARAAPEI-5,COG5229	Unigene70878_TAEpaeTARAAPEI-5,COG5147	Unigene70885_TAEpaeTARAAPEI-5,COG0455	Unigene70968_TAEpaeTARAAPEI-5,COG5032	Unigene70974_TAEpaeTARAAPEI-5,COG1196	Unigene71071_TAEpaeTARAAPEI-5,COG1674	Unigene71086_TAEpaeTARAAPEI-5,COG0455	Unigene71112_TAEpaeTARAAPEI-5,COG0455	Unigene71113_TAEpaeTARAAPEI-5,COG0455	Unigene71162_TAEpaeTARAAPEI-5,COG0455	Unigene71182_TAEpaeTARAAPEI-5,COG1196	Unigene71249_TAEpaeTARAAPEI-5,COG5019	Unigene71305_TAEpaeTARAAPEI-5,COG1196	Unigene71310_TAEpaeTARAAPEI-5,COG1196	Unigene71351_TAEpaeTARAAPEI-5,COG5184	Unigene71416_TAEpaeTARAAPEI-5,COG1196	Unigene71494_TAEpaeTARAAPEI-5,COG0455	Unigene71670_TAEpaeTARAAPEI-5,COG1196	Unigene71677_TAEpaeTARAAPEI-5,COG1196	Unigene71684_TAEpaeTARAAPEI-5,COG0455	Unigene71726_TAEpaeTARAAPEI-5,COG5244	Unigene71740_TAEpaeTARAAPEI-5,COG0455	Unigene71749_TAEpaeTARAAPEI-5,COG5024	Unigene71756_TAEpaeTARAAPEI-5,COG5032	Unigene71762_TAEpaeTARAAPEI-5,COG5024	Unigene71776_TAEpaeTARAAPEI-5,COG1196	Unigene71835_TAEpaeTARAAPEI-5,COG1196	Unigene71869_TAEpaeTARAAPEI-5,COG0455	Unigene71964_TAEpaeTARAAPEI-5,COG1196	Unigene71977_TAEpaeTARAAPEI-5,COG1196	Unigene71984_TAEpaeTARAAPEI-5,COG5032	Unigene72023_TAEpaeTARAAPEI-5,COG5155	Unigene72055_TAEpaeTARAAPEI-5,COG5024	Unigene72067_TAEpaeTARAAPEI-5,COG5024	Unigene72112_TAEpaeTARAAPEI-5,COG0455	Unigene72177_TAEpaeTARAAPEI-5,COG1196	Unigene72181_TAEpaeTARAAPEI-5,COG1196	Unigene72187_TAEpaeTARAAPEI-5,COG5657	Unigene72199_TAEpaeTARAAPEI-5,COG1196	Unigene72209_TAEpaeTARAAPEI-5,COG5657	Unigene72223_TAEpaeTARAAPEI-5,COG5184	Unigene72266_TAEpaeTARAAPEI-5,COG1196	Unigene72295_TAEpaeTARAAPEI-5,COG1196	Unigene72298_TAEpaeTARAAPEI-5,COG1196	Unigene72347_TAEpaeTARAAPEI-5,COG5126	Unigene72348_TAEpaeTARAAPEI-5,COG5105	Unigene72365_TAEpaeTARAAPEI-5,COG0455	Unigene72387_TAEpaeTARAAPEI-5,COG5261	Unigene72392_TAEpaeTARAAPEI-5,COG1196	Unigene72394_TAEpaeTARAAPEI-5,COG5229	Unigene72457_TAEpaeTARAAPEI-5,COG1674	Unigene2950_TAEpaeTARAAPEI-5,COG0455	Unigene3553_TAEpaeTARAAPEI-5,COG1196	Unigene3612_TAEpaeTARAAPEI-5,COG1196	Unigene3828_TAEpaeTARAAPEI-5,COG1196	Unigene4398_TAEpaeTARAAPEI-5,COG5105	Unigene4425_TAEpaeTARAAPEI-5,COG5194	Unigene5033_TAEpaeTARAAPEI-5,COG0455	Unigene5069_TAEpaeTARAAPEI-5,COG1196	Unigene72544_TAEpaeTARAAPEI-5,COG1674	Unigene72544_TAEpaeTARAAPEI-5,COG0455	Unigene72544_TAEpaeTARAAPEI-5,COG3115	Unigene72562_TAEpaeTARAAPEI-5,COG1196	Unigene72567_TAEpaeTARAAPEI-5,COG1196	Unigene72567_TAEpaeTARAAPEI-5,COG4942	Unigene72594_TAEpaeTARAAPEI-5,COG5049	Unigene72635_TAEpaeTARAAPEI-5,COG1196	Unigene72690_TAEpaeTARAAPEI-5,COG1196	Unigene72707_TAEpaeTARAAPEI-5,COG1196	Unigene72714_TAEpaeTARAAPEI-5,COG1196	Unigene72716_TAEpaeTARAAPEI-5,COG0455	Unigene72752_TAEpaeTARAAPEI-5,COG0455	Unigene72792_TAEpaeTARAAPEI-5,COG5103	Unigene72821_TAEpaeTARAAPEI-5,COG5032	Unigene72822_TAEpaeTARAAPEI-5,COG1196	Unigene72823_TAEpaeTARAAPEI-5,COG1196	Unigene72837_TAEpaeTARAAPEI-5,COG1196	Unigene72849_TAEpaeTARAAPEI-5,COG1196	Unigene72859_TAEpaeTARAAPEI-5,COG0455	Unigene72896_TAEpaeTARAAPEI-5,COG3096	Unigene72896_TAEpaeTARAAPEI-5,COG1196	Unigene72903_TAEpaeTARAAPEI-5,COG1196	Unigene72944_TAEpaeTARAAPEI-5,COG1196	Unigene5284_TAEpaeTARAAPEI-5,COG0455	Unigene5397_TAEpaeTARAAPEI-5,COG0455	Unigene5407_TAEpaeTARAAPEI-5,COG5098	Unigene5848_TAEpaeTARAAPEI-5,COG5126	Unigene5891_TAEpaeTARAAPEI-5,COG1674	Unigene5934_TAEpaeTARAAPEI-5,COG5032	Unigene5946_TAEpaeTARAAPEI-5,COG1196	Unigene6079_TAEpaeTARAAPEI-5,COG5244	Unigene6170_TAEpaeTARAAPEI-5,COG1196	Unigene6170_TAEpaeTARAAPEI-5,COG5244	Unigene6170_TAEpaeTARAAPEI-5,COG3096	Unigene6672_TAEpaeTARAAPEI-5,COG5147	Unigene6822_TAEpaeTARAAPEI-5,COG0455	Unigene6822_TAEpaeTARAAPEI-5,COG1674	Unigene6938_TAEpaeTARAAPEI-5,COG1196	Unigene6966_TAEpaeTARAAPEI-5,COG5032	Unigene7102_TAEpaeTARAAPEI-5,COG5103	Unigene7185_TAEpaeTARAAPEI-5,COG1718	Unigene7406_TAEpaeTARAAPEI-5,COG1196	Unigene7422_TAEpaeTARAAPEI-5,COG5049	Unigene7507_TAEpaeTARAAPEI-5,COG1196	Unigene8016_TAEpaeTARAAPEI-5,COG1674	Unigene8064_TAEpaeTARAAPEI-5,COG0455	Unigene8235_TAEpaeTARAAPEI-5,COG5032	Unigene8507_TAEpaeTARAAPEI-5,COG1196	Unigene8704_TAEpaeTARAAPEI-5,COG1196	Unigene9167_TAEpaeTARAAPEI-5,COG1674	Unigene9427_TAEpaeTARAAPEI-5,COG5185	Unigene9427_TAEpaeTARAAPEI-5,COG1196	Unigene9472_TAEpaeTARAAPEI-5,COG0455	Unigene9537_TAEpaeTARAAPEI-5,COG1196	Unigene9643_TAEpaeTARAAPEI-5,COG5019	Unigene9701_TAEpaeTARAAPEI-5,COG5126	Unigene10235_TAEpaeTARAAPEI-5,COG5220	Unigene10474_TAEpaeTARAAPEI-5,COG5024	Unigene10544_TAEpaeTARAAPEI-5,COG1196	Unigene10658_TAEpaeTARAAPEI-5,COG1196	Unigene10721_TAEpaeTARAAPEI-5,COG0455	Unigene10753_TAEpaeTARAAPEI-5,COG5657	Unigene10859_TAEpaeTARAAPEI-5,COG1196	Unigene10863_TAEpaeTARAAPEI-5,COG1196	Unigene10869_TAEpaeTARAAPEI-5,COG0455	Unigene11013_TAEpaeTARAAPEI-5,COG0455	Unigene11020_TAEpaeTARAAPEI-5,COG1196	Unigene11132_TAEpaeTARAAPEI-5,COG5194	Unigene11147_TAEpaeTARAAPEI-5,COG0455	Unigene11179_TAEpaeTARAAPEI-5,COG5024	Unigene11188_TAEpaeTARAAPEI-5,COG0455	Unigene11214_TAEpaeTARAAPEI-5,COG1196	Unigene11291_TAEpaeTARAAPEI-5,COG0455	Unigene11355_TAEpaeTARAAPEI-5,COG5126	Unigene11984_TAEpaeTARAAPEI-5,COG1196	Unigene12145_TAEpaeTARAAPEI-5,COG1196	Unigene12401_TAEpaeTARAAPEI-5,COG4942	Unigene12423_TAEpaeTARAAPEI-5,COG5279	Unigene12446_TAEpaeTARAAPEI-5,COG1674	Unigene12758_TAEpaeTARAAPEI-5,COG5032	Unigene12812_TAEpaeTARAAPEI-5,COG5049	Unigene12921_TAEpaeTARAAPEI-5,COG1196	Unigene12964_TAEpaeTARAAPEI-5,COG0455	Unigene12964_TAEpaeTARAAPEI-5,COG1674	Unigene13000_TAEpaeTARAAPEI-5,COG1196	Unigene13366_TAEpaeTARAAPEI-5,COG5098	Unigene13399_TAEpaeTARAAPEI-5,COG0455	Unigene13484_TAEpaeTARAAPEI-5,COG1196	Unigene13498_TAEpaeTARAAPEI-5,COG0455	Unigene13532_TAEpaeTARAAPEI-5,COG1196	Unigene13619_TAEpaeTARAAPEI-5,COG0455	Unigene13659_TAEpaeTARAAPEI-5,COG5024	Unigene13666_TAEpaeTARAAPEI-5,COG5126	Unigene13681_TAEpaeTARAAPEI-5,COG5126	Unigene13685_TAEpaeTARAAPEI-5,COG5279	Unigene14000_TAEpaeTARAAPEI-5,COG5217	Unigene14069_TAEpaeTARAAPEI-5,COG1196	Unigene14073_TAEpaeTARAAPEI-5,COG0455	Unigene14124_TAEpaeTARAAPEI-5,COG1196	Unigene14171_TAEpaeTARAAPEI-5,COG0489	Unigene14213_TAEpaeTARAAPEI-5,COG5032	Unigene14224_TAEpaeTARAAPEI-5,COG1196	Unigene14326_TAEpaeTARAAPEI-5,COG5032	Unigene14339_TAEpaeTARAAPEI-5,COG1718	Unigene14362_TAEpaeTARAAPEI-5,COG1196	Unigene14411_TAEpaeTARAAPEI-5,COG5032	Unigene14664_TAEpaeTARAAPEI-5,COG1674	Unigene14664_TAEpaeTARAAPEI-5,COG3115	Unigene14689_TAEpaeTARAAPEI-5,COG1196	Unigene14729_TAEpaeTARAAPEI-5,COG0455	Unigene14837_TAEpaeTARAAPEI-5,COG0455	Unigene14929_TAEpaeTARAAPEI-5,COG5079	Unigene14960_TAEpaeTARAAPEI-5,COG1196	Unigene15124_TAEpaeTARAAPEI-5,COG1674	Unigene15269_TAEpaeTARAAPEI-5,COG0455	Unigene15361_TAEpaeTARAAPEI-5,COG1196	Unigene15392_TAEpaeTARAAPEI-5,COG5218	Unigene15547_TAEpaeTARAAPEI-5,COG0455	Unigene15549_TAEpaeTARAAPEI-5,COG1196	Unigene15654_TAEpaeTARAAPEI-5,COG1674	Unigene15679_TAEpaeTARAAPEI-5,COG5147	Unigene15728_TAEpaeTARAAPEI-5,COG0455	Unigene15784_TAEpaeTARAAPEI-5,COG5032	Unigene15856_TAEpaeTARAAPEI-5,COG5032	Unigene15971_TAEpaeTARAAPEI-5,COG3096	Unigene15973_TAEpaeTARAAPEI-5,COG1196	Unigene16304_TAEpaeTARAAPEI-5,COG5126	Unigene16392_TAEpaeTARAAPEI-5,COG0489	Unigene16406_TAEpaeTARAAPEI-5,COG1196	Unigene16454_TAEpaeTARAAPEI-5,COG5024	Unigene16518_TAEpaeTARAAPEI-5,COG5032	Unigene16857_TAEpaeTARAAPEI-5,COG0455	Unigene16985_TAEpaeTARAAPEI-5,COG1674	Unigene16988_TAEpaeTARAAPEI-5,COG0455	Unigene16998_TAEpaeTARAAPEI-5,COG5126	Unigene17032_TAEpaeTARAAPEI-5,COG1196	Unigene17034_TAEpaeTARAAPEI-5,COG0455	Unigene17080_TAEpaeTARAAPEI-5,COG1674	Unigene17080_TAEpaeTARAAPEI-5,COG0455	Unigene17109_TAEpaeTARAAPEI-5,COG1196	Unigene17126_TAEpaeTARAAPEI-5,COG0455	Unigene17126_TAEpaeTARAAPEI-5,COG1674	Unigene17126_TAEpaeTARAAPEI-5,COG3115	Unigene17208_TAEpaeTARAAPEI-5,COG0455	Unigene17389_TAEpaeTARAAPEI-5,COG5032	Unigene17400_TAEpaeTARAAPEI-5,COG1674	Unigene17400_TAEpaeTARAAPEI-5,COG3115	Unigene17400_TAEpaeTARAAPEI-5,COG0455	Unigene17420_TAEpaeTARAAPEI-5,COG1196
E	Amino acid transport and metabolism 	376	Unigene17493_TAEpaeTARAAPEI-5,COG0697	Unigene17616_TAEpaeTARAAPEI-5,COG1231	Unigene17665_TAEpaeTARAAPEI-5,COG0308	Unigene17815_TAEpaeTARAAPEI-5,COG2939	Unigene17862_TAEpaeTARAAPEI-5,COG0069	Unigene17943_TAEpaeTARAAPEI-5,COG0006	Unigene17973_TAEpaeTARAAPEI-5,COG0477	Unigene18020_TAEpaeTARAAPEI-5,COG0747	Unigene18035_TAEpaeTARAAPEI-5,COG0477	Unigene18765_TAEpaeTARAAPEI-5,COG0115	Unigene18924_TAEpaeTARAAPEI-5,COG2303	Unigene19126_TAEpaeTARAAPEI-5,COG1448	Unigene19370_TAEpaeTARAAPEI-5,COG1505	Unigene20141_TAEpaeTARAAPEI-5,COG0308	Unigene20158_TAEpaeTARAAPEI-5,COG0403	Unigene20638_TAEpaeTARAAPEI-5,COG0115	Unigene21154_TAEpaeTARAAPEI-5,COG0436	Unigene21408_TAEpaeTARAAPEI-5,COG0403	Unigene21666_TAEpaeTARAAPEI-5,COG0145	Unigene21707_TAEpaeTARAAPEI-5,COG0031	Unigene22237_TAEpaeTARAAPEI-5,COG0076	Unigene22880_TAEpaeTARAAPEI-5,COG1506	Unigene23099_TAEpaeTARAAPEI-5,COG0308	Unigene25269_TAEpaeTARAAPEI-5,COG1448	Unigene25555_TAEpaeTARAAPEI-5,COG1003	Unigene25998_TAEpaeTARAAPEI-5,COG0505	Unigene26403_TAEpaeTARAAPEI-5,COG1448	Unigene26588_TAEpaeTARAAPEI-5,COG0160	Unigene26588_TAEpaeTARAAPEI-5,COG4992	Unigene27786_TAEpaeTARAAPEI-5,COG0747	Unigene27857_TAEpaeTARAAPEI-5,COG0697	Unigene27897_TAEpaeTARAAPEI-5,COG0405	Unigene29493_TAEpaeTARAAPEI-5,COG0436	Unigene29952_TAEpaeTARAAPEI-5,COG0624	Unigene30002_TAEpaeTARAAPEI-5,COG0685	Unigene30044_TAEpaeTARAAPEI-5,COG0531	Unigene30097_TAEpaeTARAAPEI-5,COG0462	Unigene30161_TAEpaeTARAAPEI-5,COG0308	Unigene30581_TAEpaeTARAAPEI-5,COG2987	Unigene31067_TAEpaeTARAAPEI-5,COG0591	Unigene31560_TAEpaeTARAAPEI-5,COG0462	Unigene32229_TAEpaeTARAAPEI-5,COG1104	Unigene32567_TAEpaeTARAAPEI-5,COG1448	Unigene32665_TAEpaeTARAAPEI-5,COG0436	Unigene33001_TAEpaeTARAAPEI-5,COG2866	Unigene33170_TAEpaeTARAAPEI-5,COG0493	Unigene33530_TAEpaeTARAAPEI-5,COG0505	Unigene33796_TAEpaeTARAAPEI-5,COG2066	Unigene34120_TAEpaeTARAAPEI-5,COG0404	Unigene34176_TAEpaeTARAAPEI-5,COG0436	Unigene34262_TAEpaeTARAAPEI-5,COG0403	Unigene34594_TAEpaeTARAAPEI-5,COG0308	Unigene34882_TAEpaeTARAAPEI-5,COG0067	Unigene34905_TAEpaeTARAAPEI-5,COG1834	Unigene35671_TAEpaeTARAAPEI-5,COG1448	Unigene35825_TAEpaeTARAAPEI-5,COG0626	Unigene36118_TAEpaeTARAAPEI-5,COG2755	Unigene36258_TAEpaeTARAAPEI-5,COG0531	Unigene36489_TAEpaeTARAAPEI-5,COG0308	Unigene37247_TAEpaeTARAAPEI-5,COG0111	Unigene37266_TAEpaeTARAAPEI-5,COG0697	Unigene37687_TAEpaeTARAAPEI-5,COG0174	Unigene37815_TAEpaeTARAAPEI-5,COG0477	Unigene38272_TAEpaeTARAAPEI-5,COG0031	Unigene39095_TAEpaeTARAAPEI-5,COG0308	Unigene39309_TAEpaeTARAAPEI-5,COG0531	Unigene40829_TAEpaeTARAAPEI-5,COG0339	Unigene41420_TAEpaeTARAAPEI-5,COG0308	Unigene41592_TAEpaeTARAAPEI-5,COG0075	Unigene41784_TAEpaeTARAAPEI-5,COG0531	Unigene42350_TAEpaeTARAAPEI-5,COG0031	Unigene42440_TAEpaeTARAAPEI-5,COG0493	Unigene42456_TAEpaeTARAAPEI-5,COG0462	Unigene42849_TAEpaeTARAAPEI-5,COG0405	Unigene43037_TAEpaeTARAAPEI-5,COG1362	Unigene43040_TAEpaeTARAAPEI-5,COG0028	Unigene43210_TAEpaeTARAAPEI-5,COG0405	Unigene44313_TAEpaeTARAAPEI-5,COG1506	Unigene44877_TAEpaeTARAAPEI-5,COG0308	Unigene45278_TAEpaeTARAAPEI-5,COG0531	Unigene45300_TAEpaeTARAAPEI-5,COG0477	Unigene45479_TAEpaeTARAAPEI-5,COG0531	Unigene45484_TAEpaeTARAAPEI-5,COG0685	Unigene45487_TAEpaeTARAAPEI-5,COG0458	Unigene45899_TAEpaeTARAAPEI-5,COG0334	Unigene46298_TAEpaeTARAAPEI-5,COG0477	Unigene46581_TAEpaeTARAAPEI-5,COG0462	Unigene47456_TAEpaeTARAAPEI-5,COG2939	Unigene47498_TAEpaeTARAAPEI-5,COG0006	Unigene47764_TAEpaeTARAAPEI-5,COG0520	Unigene47971_TAEpaeTARAAPEI-5,COG0520	Unigene48198_TAEpaeTARAAPEI-5,COG1362	Unigene48366_TAEpaeTARAAPEI-5,COG0458	Unigene48551_TAEpaeTARAAPEI-5,COG1104	Unigene48912_TAEpaeTARAAPEI-5,COG0477	Unigene48926_TAEpaeTARAAPEI-5,COG0308	Unigene48973_TAEpaeTARAAPEI-5,COG0308	Unigene48993_TAEpaeTARAAPEI-5,COG0685	Unigene49101_TAEpaeTARAAPEI-5,COG0473	Unigene49307_TAEpaeTARAAPEI-5,COG0175	Unigene49434_TAEpaeTARAAPEI-5,COG0697	Unigene49526_TAEpaeTARAAPEI-5,COG0260	Unigene49945_TAEpaeTARAAPEI-5,COG0308	Unigene50304_TAEpaeTARAAPEI-5,COG0473	Unigene50351_TAEpaeTARAAPEI-5,COG0308	Unigene50466_TAEpaeTARAAPEI-5,COG0404	Unigene50543_TAEpaeTARAAPEI-5,COG0174	Unigene50641_TAEpaeTARAAPEI-5,COG0067	Unigene50850_TAEpaeTARAAPEI-5,COG1003	Unigene51500_TAEpaeTARAAPEI-5,COG1703	Unigene51504_TAEpaeTARAAPEI-5,COG0531	Unigene51513_TAEpaeTARAAPEI-5,COG0458	Unigene51555_TAEpaeTARAAPEI-5,COG0531	Unigene51972_TAEpaeTARAAPEI-5,COG2939	Unigene52110_TAEpaeTARAAPEI-5,COG0473	Unigene52132_TAEpaeTARAAPEI-5,COG0531	Unigene52539_TAEpaeTARAAPEI-5,COG1834	Unigene52540_TAEpaeTARAAPEI-5,COG0436	Unigene52903_TAEpaeTARAAPEI-5,COG1448	Unigene52978_TAEpaeTARAAPEI-5,COG0520	Unigene53083_TAEpaeTARAAPEI-5,COG0747	Unigene53336_TAEpaeTARAAPEI-5,COG0747	Unigene53817_TAEpaeTARAAPEI-5,COG0624	Unigene53940_TAEpaeTARAAPEI-5,COG0477	Unigene54302_TAEpaeTARAAPEI-5,COG0747	Unigene54325_TAEpaeTARAAPEI-5,COG0531	Unigene54434_TAEpaeTARAAPEI-5,COG0436	Unigene54534_TAEpaeTARAAPEI-5,COG0462	Unigene54699_TAEpaeTARAAPEI-5,COG0346	Unigene54727_TAEpaeTARAAPEI-5,COG0477	Unigene54929_TAEpaeTARAAPEI-5,COG0076	Unigene55412_TAEpaeTARAAPEI-5,COG0697	Unigene55550_TAEpaeTARAAPEI-5,COG1003	Unigene55681_TAEpaeTARAAPEI-5,COG0260	Unigene55682_TAEpaeTARAAPEI-5,COG0462	Unigene55857_TAEpaeTARAAPEI-5,COG1834	Unigene55955_TAEpaeTARAAPEI-5,COG0531	Unigene55972_TAEpaeTARAAPEI-5,COG0697	Unigene56037_TAEpaeTARAAPEI-5,COG0520	Unigene56179_TAEpaeTARAAPEI-5,COG0308	Unigene56235_TAEpaeTARAAPEI-5,COG0477	Unigene56340_TAEpaeTARAAPEI-5,COG0308	Unigene56357_TAEpaeTARAAPEI-5,COG0076	Unigene56495_TAEpaeTARAAPEI-5,COG2303	Unigene56525_TAEpaeTARAAPEI-5,COG0531	Unigene56551_TAEpaeTARAAPEI-5,COG0747	Unigene56661_TAEpaeTARAAPEI-5,COG0531	Unigene56670_TAEpaeTARAAPEI-5,COG0069	Unigene300_TAEpaeTARAAPEI-5,COG0646	Unigene714_TAEpaeTARAAPEI-5,COG0520	Unigene909_TAEpaeTARAAPEI-5,COG0308	Unigene1125_TAEpaeTARAAPEI-5,COG0031	Unigene1249_TAEpaeTARAAPEI-5,COG2066	Unigene1403_TAEpaeTARAAPEI-5,COG0473	Unigene1612_TAEpaeTARAAPEI-5,COG4992	Unigene1617_TAEpaeTARAAPEI-5,COG1703	Unigene1944_TAEpaeTARAAPEI-5,COG0591	Unigene2574_TAEpaeTARAAPEI-5,COG0308	Unigene57343_TAEpaeTARAAPEI-5,COG0028	Unigene57382_TAEpaeTARAAPEI-5,COG0006	Unigene57568_TAEpaeTARAAPEI-5,COG0520	Unigene57643_TAEpaeTARAAPEI-5,COG1362	Unigene57653_TAEpaeTARAAPEI-5,COG0404	Unigene57803_TAEpaeTARAAPEI-5,COG2939	Unigene57872_TAEpaeTARAAPEI-5,COG0697	Unigene57998_TAEpaeTARAAPEI-5,COG0477	Unigene58085_TAEpaeTARAAPEI-5,COG0308	Unigene58530_TAEpaeTARAAPEI-5,COG2939	Unigene58826_TAEpaeTARAAPEI-5,COG0006	Unigene59070_TAEpaeTARAAPEI-5,COG0112	Unigene59226_TAEpaeTARAAPEI-5,COG0462	Unigene59274_TAEpaeTARAAPEI-5,COG0531	Unigene59281_TAEpaeTARAAPEI-5,COG1834	Unigene59351_TAEpaeTARAAPEI-5,COG0477	Unigene59376_TAEpaeTARAAPEI-5,COG0112	Unigene59434_TAEpaeTARAAPEI-5,COG0493	Unigene59647_TAEpaeTARAAPEI-5,COG0346	Unigene59822_TAEpaeTARAAPEI-5,COG0493	Unigene59841_TAEpaeTARAAPEI-5,COG0531	Unigene59996_TAEpaeTARAAPEI-5,COG0493	Unigene60407_TAEpaeTARAAPEI-5,COG0006	Unigene60551_TAEpaeTARAAPEI-5,COG0308	Unigene60633_TAEpaeTARAAPEI-5,COG0520	Unigene60655_TAEpaeTARAAPEI-5,COG0531	Unigene60703_TAEpaeTARAAPEI-5,COG0697	Unigene61058_TAEpaeTARAAPEI-5,COG0112	Unigene61133_TAEpaeTARAAPEI-5,COG0624	Unigene61269_TAEpaeTARAAPEI-5,COG0624	Unigene61270_TAEpaeTARAAPEI-5,COG0334	Unigene61441_TAEpaeTARAAPEI-5,COG0346	Unigene61479_TAEpaeTARAAPEI-5,COG0010	Unigene61783_TAEpaeTARAAPEI-5,COG1104	Unigene61833_TAEpaeTARAAPEI-5,COG1231	Unigene62046_TAEpaeTARAAPEI-5,COG0477	Unigene62133_TAEpaeTARAAPEI-5,COG1231	Unigene62197_TAEpaeTARAAPEI-5,COG0747	Unigene62205_TAEpaeTARAAPEI-5,COG0462	Unigene62487_TAEpaeTARAAPEI-5,COG0814	Unigene62596_TAEpaeTARAAPEI-5,COG0591	Unigene62651_TAEpaeTARAAPEI-5,COG0010	Unigene62890_TAEpaeTARAAPEI-5,COG0624	Unigene62954_TAEpaeTARAAPEI-5,COG0076	Unigene62986_TAEpaeTARAAPEI-5,COG0010	Unigene63351_TAEpaeTARAAPEI-5,COG0697	Unigene63504_TAEpaeTARAAPEI-5,COG0591	Unigene63767_TAEpaeTARAAPEI-5,COG0477	Unigene63992_TAEpaeTARAAPEI-5,COG0477	Unigene64142_TAEpaeTARAAPEI-5,COG0462	Unigene64159_TAEpaeTARAAPEI-5,COG0531	Unigene64239_TAEpaeTARAAPEI-5,COG0531	Unigene64378_TAEpaeTARAAPEI-5,COG0308	Unigene64471_TAEpaeTARAAPEI-5,COG0019	Unigene64640_TAEpaeTARAAPEI-5,COG0509	Unigene64654_TAEpaeTARAAPEI-5,COG0076	Unigene64776_TAEpaeTARAAPEI-5,COG0477	Unigene65134_TAEpaeTARAAPEI-5,COG0493	Unigene65221_TAEpaeTARAAPEI-5,COG2866	Unigene65508_TAEpaeTARAAPEI-5,COG0531	Unigene65588_TAEpaeTARAAPEI-5,COG1506	Unigene65742_TAEpaeTARAAPEI-5,COG0006	Unigene65934_TAEpaeTARAAPEI-5,COG0477	Unigene65980_TAEpaeTARAAPEI-5,COG0473	Unigene66202_TAEpaeTARAAPEI-5,COG0174	Unigene66305_TAEpaeTARAAPEI-5,COG0493	Unigene66426_TAEpaeTARAAPEI-5,COG0531	Unigene66678_TAEpaeTARAAPEI-5,COG0477	Unigene66754_TAEpaeTARAAPEI-5,COG0031	Unigene66912_TAEpaeTARAAPEI-5,COG0006	Unigene67039_TAEpaeTARAAPEI-5,COG0477	Unigene67147_TAEpaeTARAAPEI-5,COG0520	Unigene67208_TAEpaeTARAAPEI-5,COG0252	Unigene67450_TAEpaeTARAAPEI-5,COG0477	Unigene67565_TAEpaeTARAAPEI-5,COG0531	Unigene67740_TAEpaeTARAAPEI-5,COG0591	Unigene67839_TAEpaeTARAAPEI-5,COG0473	Unigene67888_TAEpaeTARAAPEI-5,COG0174	Unigene67914_TAEpaeTARAAPEI-5,COG0339	Unigene67985_TAEpaeTARAAPEI-5,COG1104	Unigene68055_TAEpaeTARAAPEI-5,COG0334	Unigene68193_TAEpaeTARAAPEI-5,COG0473	Unigene68228_TAEpaeTARAAPEI-5,COG0308	Unigene68275_TAEpaeTARAAPEI-5,COG0308	Unigene68464_TAEpaeTARAAPEI-5,COG0175	Unigene68665_TAEpaeTARAAPEI-5,COG0520	Unigene69126_TAEpaeTARAAPEI-5,COG0308	Unigene69209_TAEpaeTARAAPEI-5,COG0252	Unigene69270_TAEpaeTARAAPEI-5,COG0477	Unigene69379_TAEpaeTARAAPEI-5,COG0477	Unigene69424_TAEpaeTARAAPEI-5,COG0019	Unigene69444_TAEpaeTARAAPEI-5,COG0174	Unigene69543_TAEpaeTARAAPEI-5,COG1448	Unigene69571_TAEpaeTARAAPEI-5,COG0626	Unigene69620_TAEpaeTARAAPEI-5,COG0697	Unigene69712_TAEpaeTARAAPEI-5,COG0531	Unigene69783_TAEpaeTARAAPEI-5,COG0308	Unigene69907_TAEpaeTARAAPEI-5,COG1505	Unigene69907_TAEpaeTARAAPEI-5,COG1770	Unigene70238_TAEpaeTARAAPEI-5,COG0339	Unigene70271_TAEpaeTARAAPEI-5,COG1506	Unigene70279_TAEpaeTARAAPEI-5,COG0308	Unigene70429_TAEpaeTARAAPEI-5,COG0076	Unigene70437_TAEpaeTARAAPEI-5,COG0591	Unigene70441_TAEpaeTARAAPEI-5,COG0345	Unigene70518_TAEpaeTARAAPEI-5,COG0405	Unigene70600_TAEpaeTARAAPEI-5,COG0477	Unigene70731_TAEpaeTARAAPEI-5,COG0477	Unigene70820_TAEpaeTARAAPEI-5,COG1506	Unigene70856_TAEpaeTARAAPEI-5,COG0006	Unigene70875_TAEpaeTARAAPEI-5,COG0477	Unigene70935_TAEpaeTARAAPEI-5,COG1362	Unigene70987_TAEpaeTARAAPEI-5,COG0339	Unigene71021_TAEpaeTARAAPEI-5,COG0252	Unigene71223_TAEpaeTARAAPEI-5,COG0477	Unigene71331_TAEpaeTARAAPEI-5,COG1505	Unigene71331_TAEpaeTARAAPEI-5,COG1770	Unigene71355_TAEpaeTARAAPEI-5,COG0624	Unigene71357_TAEpaeTARAAPEI-5,COG2939	Unigene71365_TAEpaeTARAAPEI-5,COG0477	Unigene71432_TAEpaeTARAAPEI-5,COG0697	Unigene71487_TAEpaeTARAAPEI-5,COG1446	Unigene71509_TAEpaeTARAAPEI-5,COG0252	Unigene71526_TAEpaeTARAAPEI-5,COG1506	Unigene71550_TAEpaeTARAAPEI-5,COG0260	Unigene71704_TAEpaeTARAAPEI-5,COG0006	Unigene71741_TAEpaeTARAAPEI-5,COG2866	Unigene71956_TAEpaeTARAAPEI-5,COG0697	Unigene71996_TAEpaeTARAAPEI-5,COG0006	Unigene72173_TAEpaeTARAAPEI-5,COG0477	Unigene72285_TAEpaeTARAAPEI-5,COG0069	Unigene72300_TAEpaeTARAAPEI-5,COG0477	Unigene72316_TAEpaeTARAAPEI-5,COG0436	Unigene72372_TAEpaeTARAAPEI-5,COG0531	Unigene72475_TAEpaeTARAAPEI-5,COG0477	Unigene72519_TAEpaeTARAAPEI-5,COG2939	Unigene72528_TAEpaeTARAAPEI-5,COG0334	Unigene2936_TAEpaeTARAAPEI-5,COG0160	Unigene2961_TAEpaeTARAAPEI-5,COG0019	Unigene3566_TAEpaeTARAAPEI-5,COG0477	Unigene3674_TAEpaeTARAAPEI-5,COG0747	Unigene4881_TAEpaeTARAAPEI-5,COG0531	Unigene5182_TAEpaeTARAAPEI-5,COG1003	Unigene72554_TAEpaeTARAAPEI-5,COG0624	Unigene72727_TAEpaeTARAAPEI-5,COG0477	Unigene72784_TAEpaeTARAAPEI-5,COG0477	Unigene72857_TAEpaeTARAAPEI-5,COG0076	Unigene72871_TAEpaeTARAAPEI-5,COG0665	Unigene72871_TAEpaeTARAAPEI-5,COG0404	Unigene5657_TAEpaeTARAAPEI-5,COG0006	Unigene6203_TAEpaeTARAAPEI-5,COG0006	Unigene6552_TAEpaeTARAAPEI-5,COG0069	Unigene6664_TAEpaeTARAAPEI-5,COG1748	Unigene7013_TAEpaeTARAAPEI-5,COG1104	Unigene7211_TAEpaeTARAAPEI-5,COG0076	Unigene7233_TAEpaeTARAAPEI-5,COG0531	Unigene7513_TAEpaeTARAAPEI-5,COG0308	Unigene7629_TAEpaeTARAAPEI-5,COG0477	Unigene7706_TAEpaeTARAAPEI-5,COG0834	Unigene8303_TAEpaeTARAAPEI-5,COG1448	Unigene8517_TAEpaeTARAAPEI-5,COG4992	Unigene8682_TAEpaeTARAAPEI-5,COG0112	Unigene8904_TAEpaeTARAAPEI-5,COG2939	Unigene9005_TAEpaeTARAAPEI-5,COG0111	Unigene9168_TAEpaeTARAAPEI-5,COG0697	Unigene9200_TAEpaeTARAAPEI-5,COG0697	Unigene9532_TAEpaeTARAAPEI-5,COG1362	Unigene9589_TAEpaeTARAAPEI-5,COG0111	Unigene9651_TAEpaeTARAAPEI-5,COG0462	Unigene9932_TAEpaeTARAAPEI-5,COG0531	Unigene9961_TAEpaeTARAAPEI-5,COG1171	Unigene9961_TAEpaeTARAAPEI-5,COG0031	Unigene9961_TAEpaeTARAAPEI-5,COG0498	Unigene10086_TAEpaeTARAAPEI-5,COG0531	Unigene10317_TAEpaeTARAAPEI-5,COG1506	Unigene10430_TAEpaeTARAAPEI-5,COG0462	Unigene10460_TAEpaeTARAAPEI-5,COG0076	Unigene10597_TAEpaeTARAAPEI-5,COG0591	Unigene10625_TAEpaeTARAAPEI-5,COG1834	Unigene10717_TAEpaeTARAAPEI-5,COG0308	Unigene10807_TAEpaeTARAAPEI-5,COG0115	Unigene10837_TAEpaeTARAAPEI-5,COG0115	Unigene10956_TAEpaeTARAAPEI-5,COG0067	Unigene11368_TAEpaeTARAAPEI-5,COG0473	Unigene11460_TAEpaeTARAAPEI-5,COG0067	Unigene11502_TAEpaeTARAAPEI-5,COG0477	Unigene11902_TAEpaeTARAAPEI-5,COG4992	Unigene12235_TAEpaeTARAAPEI-5,COG0747	Unigene12417_TAEpaeTARAAPEI-5,COG0493	Unigene12608_TAEpaeTARAAPEI-5,COG0260	Unigene12829_TAEpaeTARAAPEI-5,COG0697	Unigene12971_TAEpaeTARAAPEI-5,COG0591	Unigene13154_TAEpaeTARAAPEI-5,COG1104	Unigene13195_TAEpaeTARAAPEI-5,COG1446	Unigene13862_TAEpaeTARAAPEI-5,COG0697	Unigene14046_TAEpaeTARAAPEI-5,COG0697	Unigene14057_TAEpaeTARAAPEI-5,COG0405	Unigene14149_TAEpaeTARAAPEI-5,COG0591	Unigene14434_TAEpaeTARAAPEI-5,COG0260	Unigene14622_TAEpaeTARAAPEI-5,COG0591	Unigene14923_TAEpaeTARAAPEI-5,COG0112	Unigene15142_TAEpaeTARAAPEI-5,COG0436	Unigene15540_TAEpaeTARAAPEI-5,COG0477	Unigene15622_TAEpaeTARAAPEI-5,COG0473	Unigene15668_TAEpaeTARAAPEI-5,COG1448	Unigene15738_TAEpaeTARAAPEI-5,COG0421	Unigene15751_TAEpaeTARAAPEI-5,COG0477	Unigene16225_TAEpaeTARAAPEI-5,COG0477	Unigene16323_TAEpaeTARAAPEI-5,COG0697	Unigene16446_TAEpaeTARAAPEI-5,COG1448	Unigene16455_TAEpaeTARAAPEI-5,COG3869	Unigene16659_TAEpaeTARAAPEI-5,COG0477	Unigene16719_TAEpaeTARAAPEI-5,COG0339	Unigene16837_TAEpaeTARAAPEI-5,COG0531	Unigene17067_TAEpaeTARAAPEI-5,COG0591	Unigene17087_TAEpaeTARAAPEI-5,COG0339	Unigene17334_TAEpaeTARAAPEI-5,COG0531	Unigene17434_TAEpaeTARAAPEI-5,COG3844
F	Nucleotide transport and metabolism 	172	Unigene17634_TAEpaeTARAAPEI-5,COG0756	Unigene17844_TAEpaeTARAAPEI-5,COG0194	Unigene19367_TAEpaeTARAAPEI-5,COG0005	Unigene19376_TAEpaeTARAAPEI-5,COG1972	Unigene19430_TAEpaeTARAAPEI-5,COG0005	Unigene20050_TAEpaeTARAAPEI-5,COG0503	Unigene20369_TAEpaeTARAAPEI-5,COG0005	Unigene21150_TAEpaeTARAAPEI-5,COG0015	Unigene22657_TAEpaeTARAAPEI-5,COG0105	Unigene23183_TAEpaeTARAAPEI-5,COG0563	Unigene23770_TAEpaeTARAAPEI-5,COG0015	Unigene24146_TAEpaeTARAAPEI-5,COG0572	Unigene24169_TAEpaeTARAAPEI-5,COG0167	Unigene25456_TAEpaeTARAAPEI-5,COG0563	Unigene25481_TAEpaeTARAAPEI-5,COG0563	Unigene25526_TAEpaeTARAAPEI-5,COG0537	Unigene25610_TAEpaeTARAAPEI-5,COG0207	Unigene25886_TAEpaeTARAAPEI-5,COG0005	Unigene25998_TAEpaeTARAAPEI-5,COG0505	Unigene26606_TAEpaeTARAAPEI-5,COG0044	Unigene27220_TAEpaeTARAAPEI-5,COG0537	Unigene27386_TAEpaeTARAAPEI-5,COG0151	Unigene29097_TAEpaeTARAAPEI-5,COG0015	Unigene29178_TAEpaeTARAAPEI-5,COG0167	Unigene29301_TAEpaeTARAAPEI-5,COG1435	Unigene29470_TAEpaeTARAAPEI-5,COG0105	Unigene30097_TAEpaeTARAAPEI-5,COG0462	Unigene31560_TAEpaeTARAAPEI-5,COG0462	Unigene32050_TAEpaeTARAAPEI-5,COG0005	Unigene32384_TAEpaeTARAAPEI-5,COG0127	Unigene33530_TAEpaeTARAAPEI-5,COG0505	Unigene33691_TAEpaeTARAAPEI-5,COG2820	Unigene34694_TAEpaeTARAAPEI-5,COG0563	Unigene35393_TAEpaeTARAAPEI-5,COG0563	Unigene36273_TAEpaeTARAAPEI-5,COG1864	Unigene37448_TAEpaeTARAAPEI-5,COG0563	Unigene41375_TAEpaeTARAAPEI-5,COG0015	Unigene41399_TAEpaeTARAAPEI-5,COG0563	Unigene42456_TAEpaeTARAAPEI-5,COG0462	Unigene42776_TAEpaeTARAAPEI-5,COG0104	Unigene43117_TAEpaeTARAAPEI-5,COG2759	Unigene43861_TAEpaeTARAAPEI-5,COG0167	Unigene44393_TAEpaeTARAAPEI-5,COG0035	Unigene45439_TAEpaeTARAAPEI-5,COG0516	Unigene45487_TAEpaeTARAAPEI-5,COG0458	Unigene45599_TAEpaeTARAAPEI-5,COG0105	Unigene46483_TAEpaeTARAAPEI-5,COG0105	Unigene46581_TAEpaeTARAAPEI-5,COG0462	Unigene46617_TAEpaeTARAAPEI-5,COG0284	Unigene47109_TAEpaeTARAAPEI-5,COG0194	Unigene47308_TAEpaeTARAAPEI-5,COG2131	Unigene47700_TAEpaeTARAAPEI-5,COG0127	Unigene47977_TAEpaeTARAAPEI-5,COG0035	Unigene47982_TAEpaeTARAAPEI-5,COG0005	Unigene48366_TAEpaeTARAAPEI-5,COG0458	Unigene48447_TAEpaeTARAAPEI-5,COG0563	Unigene49439_TAEpaeTARAAPEI-5,COG0005	Unigene49799_TAEpaeTARAAPEI-5,COG0005	Unigene50604_TAEpaeTARAAPEI-5,COG0518	Unigene50979_TAEpaeTARAAPEI-5,COG0503	Unigene51171_TAEpaeTARAAPEI-5,COG0044	Unigene51513_TAEpaeTARAAPEI-5,COG0458	Unigene51523_TAEpaeTARAAPEI-5,COG0138	Unigene51708_TAEpaeTARAAPEI-5,COG0138	Unigene51843_TAEpaeTARAAPEI-5,COG1816	Unigene51890_TAEpaeTARAAPEI-5,COG0563	Unigene51955_TAEpaeTARAAPEI-5,COG0209	Unigene52055_TAEpaeTARAAPEI-5,COG1972	Unigene52339_TAEpaeTARAAPEI-5,COG1936	Unigene52953_TAEpaeTARAAPEI-5,COG0167	Unigene54274_TAEpaeTARAAPEI-5,COG0563	Unigene54534_TAEpaeTARAAPEI-5,COG0462	Unigene54669_TAEpaeTARAAPEI-5,COG0563	Unigene54833_TAEpaeTARAAPEI-5,COG1972	Unigene55265_TAEpaeTARAAPEI-5,COG0005	Unigene55437_TAEpaeTARAAPEI-5,COG0005	Unigene55649_TAEpaeTARAAPEI-5,COG0516	Unigene55682_TAEpaeTARAAPEI-5,COG0462	Unigene55767_TAEpaeTARAAPEI-5,COG0516	Unigene56249_TAEpaeTARAAPEI-5,COG0572	Unigene102_TAEpaeTARAAPEI-5,COG0207	Unigene903_TAEpaeTARAAPEI-5,COG0104	Unigene1226_TAEpaeTARAAPEI-5,COG0104	Unigene2536_TAEpaeTARAAPEI-5,COG1816	Unigene57177_TAEpaeTARAAPEI-5,COG0518	Unigene57623_TAEpaeTARAAPEI-5,COG2820	Unigene57627_TAEpaeTARAAPEI-5,COG0005	Unigene57645_TAEpaeTARAAPEI-5,COG0504	Unigene58086_TAEpaeTARAAPEI-5,COG0540	Unigene58525_TAEpaeTARAAPEI-5,COG1816	Unigene58774_TAEpaeTARAAPEI-5,COG0572	Unigene58794_TAEpaeTARAAPEI-5,COG0194	Unigene58817_TAEpaeTARAAPEI-5,COG0504	Unigene59226_TAEpaeTARAAPEI-5,COG0462	Unigene59570_TAEpaeTARAAPEI-5,COG0563	Unigene61126_TAEpaeTARAAPEI-5,COG0519	Unigene61179_TAEpaeTARAAPEI-5,COG0104	Unigene61390_TAEpaeTARAAPEI-5,COG0194	Unigene61408_TAEpaeTARAAPEI-5,COG1816	Unigene61583_TAEpaeTARAAPEI-5,COG0209	Unigene62205_TAEpaeTARAAPEI-5,COG0462	Unigene62322_TAEpaeTARAAPEI-5,COG0005	Unigene63128_TAEpaeTARAAPEI-5,COG1051	Unigene63196_TAEpaeTARAAPEI-5,COG0634	Unigene63236_TAEpaeTARAAPEI-5,COG0775	Unigene63870_TAEpaeTARAAPEI-5,COG0519	Unigene64003_TAEpaeTARAAPEI-5,COG0504	Unigene64142_TAEpaeTARAAPEI-5,COG0462	Unigene64568_TAEpaeTARAAPEI-5,COG0209	Unigene64755_TAEpaeTARAAPEI-5,COG0590	Unigene65341_TAEpaeTARAAPEI-5,COG0519	Unigene66293_TAEpaeTARAAPEI-5,COG0461	Unigene66352_TAEpaeTARAAPEI-5,COG0194	Unigene66673_TAEpaeTARAAPEI-5,COG0005	Unigene67288_TAEpaeTARAAPEI-5,COG0194	Unigene68195_TAEpaeTARAAPEI-5,COG0572	Unigene68639_TAEpaeTARAAPEI-5,COG0105	Unigene69012_TAEpaeTARAAPEI-5,COG0194	Unigene69088_TAEpaeTARAAPEI-5,COG1936	Unigene69442_TAEpaeTARAAPEI-5,COG0563	Unigene69579_TAEpaeTARAAPEI-5,COG0194	Unigene69785_TAEpaeTARAAPEI-5,COG0044	Unigene69900_TAEpaeTARAAPEI-5,COG0194	Unigene70080_TAEpaeTARAAPEI-5,COG0756	Unigene70213_TAEpaeTARAAPEI-5,COG0208	Unigene70215_TAEpaeTARAAPEI-5,COG0274	Unigene70468_TAEpaeTARAAPEI-5,COG0005	Unigene70698_TAEpaeTARAAPEI-5,COG0044	Unigene71245_TAEpaeTARAAPEI-5,COG0104	Unigene71406_TAEpaeTARAAPEI-5,COG4088	Unigene71424_TAEpaeTARAAPEI-5,COG0035	Unigene71571_TAEpaeTARAAPEI-5,COG0213	Unigene71676_TAEpaeTARAAPEI-5,COG0105	Unigene71687_TAEpaeTARAAPEI-5,COG0519	Unigene71876_TAEpaeTARAAPEI-5,COG0516	Unigene71998_TAEpaeTARAAPEI-5,COG0209	Unigene72237_TAEpaeTARAAPEI-5,COG0208	Unigene2812_TAEpaeTARAAPEI-5,COG0503	Unigene3019_TAEpaeTARAAPEI-5,COG0138	Unigene3105_TAEpaeTARAAPEI-5,COG1864	Unigene4621_TAEpaeTARAAPEI-5,COG0572	Unigene72531_TAEpaeTARAAPEI-5,COG0209	Unigene72775_TAEpaeTARAAPEI-5,COG0563	Unigene5240_TAEpaeTARAAPEI-5,COG0138	Unigene6662_TAEpaeTARAAPEI-5,COG1816	Unigene7021_TAEpaeTARAAPEI-5,COG0504	Unigene7434_TAEpaeTARAAPEI-5,COG0590	Unigene7848_TAEpaeTARAAPEI-5,COG0207	Unigene9118_TAEpaeTARAAPEI-5,COG0519	Unigene9415_TAEpaeTARAAPEI-5,COG0537	Unigene9582_TAEpaeTARAAPEI-5,COG0194	Unigene9651_TAEpaeTARAAPEI-5,COG0462	Unigene10430_TAEpaeTARAAPEI-5,COG0462	Unigene10492_TAEpaeTARAAPEI-5,COG0044	Unigene10630_TAEpaeTARAAPEI-5,COG0015	Unigene10907_TAEpaeTARAAPEI-5,COG0194	Unigene12175_TAEpaeTARAAPEI-5,COG0194	Unigene13153_TAEpaeTARAAPEI-5,COG0516	Unigene14037_TAEpaeTARAAPEI-5,COG0194	Unigene14098_TAEpaeTARAAPEI-5,COG2759	Unigene15449_TAEpaeTARAAPEI-5,COG2759	Unigene15995_TAEpaeTARAAPEI-5,COG0295	Unigene16264_TAEpaeTARAAPEI-5,COG0044	Unigene16356_TAEpaeTARAAPEI-5,COG0138	Unigene16426_TAEpaeTARAAPEI-5,COG0504	Unigene16550_TAEpaeTARAAPEI-5,COG0015	Unigene16780_TAEpaeTARAAPEI-5,COG0152	Unigene16780_TAEpaeTARAAPEI-5,COG0041	Unigene17137_TAEpaeTARAAPEI-5,COG2131	Unigene17316_TAEpaeTARAAPEI-5,COG0209	Unigene17374_TAEpaeTARAAPEI-5,COG0005	Unigene17439_TAEpaeTARAAPEI-5,COG0563
G	Carbohydrate transport and metabolism 	598	Unigene17493_TAEpaeTARAAPEI-5,COG0697	Unigene17589_TAEpaeTARAAPEI-5,COG2017	Unigene17630_TAEpaeTARAAPEI-5,COG0366	Unigene17653_TAEpaeTARAAPEI-5,COG5026	Unigene17802_TAEpaeTARAAPEI-5,COG0366	Unigene17815_TAEpaeTARAAPEI-5,COG5297	Unigene17815_TAEpaeTARAAPEI-5,COG2273	Unigene17823_TAEpaeTARAAPEI-5,COG5297	Unigene17835_TAEpaeTARAAPEI-5,COG5297	Unigene17870_TAEpaeTARAAPEI-5,COG4284	Unigene17973_TAEpaeTARAAPEI-5,COG0477	Unigene18035_TAEpaeTARAAPEI-5,COG0477	Unigene18091_TAEpaeTARAAPEI-5,COG0469	Unigene19114_TAEpaeTARAAPEI-5,COG0363	Unigene19267_TAEpaeTARAAPEI-5,COG0362	Unigene19588_TAEpaeTARAAPEI-5,COG0166	Unigene21056_TAEpaeTARAAPEI-5,COG0362	Unigene21575_TAEpaeTARAAPEI-5,COG4284	Unigene21736_TAEpaeTARAAPEI-5,COG1501	Unigene21831_TAEpaeTARAAPEI-5,COG0362	Unigene22180_TAEpaeTARAAPEI-5,COG0149	Unigene22561_TAEpaeTARAAPEI-5,COG1501	Unigene23759_TAEpaeTARAAPEI-5,COG5309	Unigene23761_TAEpaeTARAAPEI-5,COG0153	Unigene24668_TAEpaeTARAAPEI-5,COG2723	Unigene24924_TAEpaeTARAAPEI-5,COG0021	Unigene24924_TAEpaeTARAAPEI-5,COG3959	Unigene25129_TAEpaeTARAAPEI-5,COG1109	Unigene25152_TAEpaeTARAAPEI-5,COG1109	Unigene25365_TAEpaeTARAAPEI-5,COG0696	Unigene25430_TAEpaeTARAAPEI-5,COG0158	Unigene25526_TAEpaeTARAAPEI-5,COG0537	Unigene26095_TAEpaeTARAAPEI-5,COG0058	Unigene26179_TAEpaeTARAAPEI-5,COG0524	Unigene26531_TAEpaeTARAAPEI-5,COG3588	Unigene27011_TAEpaeTARAAPEI-5,COG0058	Unigene27048_TAEpaeTARAAPEI-5,COG0120	Unigene27220_TAEpaeTARAAPEI-5,COG0537	Unigene27469_TAEpaeTARAAPEI-5,COG0149	Unigene27582_TAEpaeTARAAPEI-5,COG0296	Unigene27857_TAEpaeTARAAPEI-5,COG0697	Unigene28065_TAEpaeTARAAPEI-5,COG1109	Unigene28361_TAEpaeTARAAPEI-5,COG0058	Unigene28368_TAEpaeTARAAPEI-5,COG0362	Unigene28522_TAEpaeTARAAPEI-5,COG0580	Unigene28615_TAEpaeTARAAPEI-5,COG0451	Unigene29286_TAEpaeTARAAPEI-5,COG0021	Unigene29286_TAEpaeTARAAPEI-5,COG3959	Unigene30566_TAEpaeTARAAPEI-5,COG0524	Unigene30605_TAEpaeTARAAPEI-5,COG3588	Unigene31344_TAEpaeTARAAPEI-5,COG0057	Unigene31697_TAEpaeTARAAPEI-5,COG0033	Unigene32570_TAEpaeTARAAPEI-5,COG0033	Unigene32651_TAEpaeTARAAPEI-5,COG2730	Unigene32717_TAEpaeTARAAPEI-5,COG2376	Unigene33377_TAEpaeTARAAPEI-5,COG4284	Unigene33422_TAEpaeTARAAPEI-5,COG0364	Unigene33558_TAEpaeTARAAPEI-5,COG1501	Unigene33751_TAEpaeTARAAPEI-5,COG0588	Unigene34212_TAEpaeTARAAPEI-5,COG3525	Unigene35198_TAEpaeTARAAPEI-5,COG0524	Unigene35344_TAEpaeTARAAPEI-5,COG1626	Unigene35488_TAEpaeTARAAPEI-5,COG1472	Unigene35517_TAEpaeTARAAPEI-5,COG1626	Unigene35739_TAEpaeTARAAPEI-5,COG0296	Unigene35793_TAEpaeTARAAPEI-5,COG0469	Unigene36117_TAEpaeTARAAPEI-5,COG0696	Unigene36319_TAEpaeTARAAPEI-5,COG0296	Unigene36322_TAEpaeTARAAPEI-5,COG5297	Unigene36322_TAEpaeTARAAPEI-5,COG2273	Unigene36322_TAEpaeTARAAPEI-5,COG5309	Unigene36362_TAEpaeTARAAPEI-5,COG0058	Unigene36929_TAEpaeTARAAPEI-5,COG0166	Unigene37026_TAEpaeTARAAPEI-5,COG4284	Unigene37196_TAEpaeTARAAPEI-5,COG0058	Unigene37207_TAEpaeTARAAPEI-5,COG0058	Unigene37266_TAEpaeTARAAPEI-5,COG0697	Unigene37278_TAEpaeTARAAPEI-5,COG3588	Unigene37652_TAEpaeTARAAPEI-5,COG0524	Unigene37796_TAEpaeTARAAPEI-5,COG0235	Unigene37815_TAEpaeTARAAPEI-5,COG0477	Unigene37834_TAEpaeTARAAPEI-5,COG2730	Unigene38135_TAEpaeTARAAPEI-5,COG0696	Unigene38339_TAEpaeTARAAPEI-5,COG0364	Unigene39247_TAEpaeTARAAPEI-5,COG5026	Unigene39412_TAEpaeTARAAPEI-5,COG5297	Unigene39531_TAEpaeTARAAPEI-5,COG0524	Unigene40586_TAEpaeTARAAPEI-5,COG0235	Unigene40609_TAEpaeTARAAPEI-5,COG0406	Unigene40765_TAEpaeTARAAPEI-5,COG1109	Unigene40908_TAEpaeTARAAPEI-5,COG1626	Unigene41567_TAEpaeTARAAPEI-5,COG0205	Unigene42391_TAEpaeTARAAPEI-5,COG0469	Unigene42487_TAEpaeTARAAPEI-5,COG1501	Unigene42705_TAEpaeTARAAPEI-5,COG0364	Unigene42706_TAEpaeTARAAPEI-5,COG5297	Unigene42773_TAEpaeTARAAPEI-5,COG0483	Unigene43690_TAEpaeTARAAPEI-5,COG0469	Unigene43773_TAEpaeTARAAPEI-5,COG0176	Unigene43951_TAEpaeTARAAPEI-5,COG2730	Unigene44074_TAEpaeTARAAPEI-5,COG3408	Unigene44255_TAEpaeTARAAPEI-5,COG0469	Unigene44640_TAEpaeTARAAPEI-5,COG0149	Unigene45068_TAEpaeTARAAPEI-5,COG1109	Unigene45096_TAEpaeTARAAPEI-5,COG0362	Unigene45168_TAEpaeTARAAPEI-5,COG0176	Unigene45300_TAEpaeTARAAPEI-5,COG0477	Unigene45569_TAEpaeTARAAPEI-5,COG0483	Unigene45581_TAEpaeTARAAPEI-5,COG2730	Unigene45775_TAEpaeTARAAPEI-5,COG0588	Unigene45957_TAEpaeTARAAPEI-5,COG0364	Unigene46298_TAEpaeTARAAPEI-5,COG0477	Unigene46301_TAEpaeTARAAPEI-5,COG1109	Unigene46337_TAEpaeTARAAPEI-5,COG5297	Unigene46544_TAEpaeTARAAPEI-5,COG2730	Unigene46587_TAEpaeTARAAPEI-5,COG0451	Unigene46730_TAEpaeTARAAPEI-5,COG5371	Unigene46850_TAEpaeTARAAPEI-5,COG0647	Unigene46859_TAEpaeTARAAPEI-5,COG0158	Unigene47293_TAEpaeTARAAPEI-5,COG3001	Unigene47456_TAEpaeTARAAPEI-5,COG5297	Unigene47456_TAEpaeTARAAPEI-5,COG5309	Unigene47647_TAEpaeTARAAPEI-5,COG0451	Unigene47690_TAEpaeTARAAPEI-5,COG2730	Unigene48912_TAEpaeTARAAPEI-5,COG0477	Unigene49012_TAEpaeTARAAPEI-5,COG5297	Unigene49012_TAEpaeTARAAPEI-5,COG2273	Unigene49193_TAEpaeTARAAPEI-5,COG2730	Unigene49233_TAEpaeTARAAPEI-5,COG0120	Unigene49434_TAEpaeTARAAPEI-5,COG0697	Unigene49983_TAEpaeTARAAPEI-5,COG1626	Unigene50169_TAEpaeTARAAPEI-5,COG0451	Unigene50453_TAEpaeTARAAPEI-5,COG3408	Unigene50648_TAEpaeTARAAPEI-5,COG5026	Unigene51176_TAEpaeTARAAPEI-5,COG5309	Unigene51176_TAEpaeTARAAPEI-5,COG2273	Unigene51256_TAEpaeTARAAPEI-5,COG4354	Unigene51258_TAEpaeTARAAPEI-5,COG5309	Unigene51258_TAEpaeTARAAPEI-5,COG2273	Unigene51258_TAEpaeTARAAPEI-5,COG5297	Unigene51436_TAEpaeTARAAPEI-5,COG2017	Unigene51614_TAEpaeTARAAPEI-5,COG0406	Unigene51637_TAEpaeTARAAPEI-5,COG0451	Unigene51880_TAEpaeTARAAPEI-5,COG0036	Unigene51972_TAEpaeTARAAPEI-5,COG5297	Unigene51972_TAEpaeTARAAPEI-5,COG2273	Unigene52102_TAEpaeTARAAPEI-5,COG5297	Unigene52102_TAEpaeTARAAPEI-5,COG2273	Unigene52102_TAEpaeTARAAPEI-5,COG5309	Unigene52115_TAEpaeTARAAPEI-5,COG0406	Unigene52333_TAEpaeTARAAPEI-5,COG2730	Unigene52432_TAEpaeTARAAPEI-5,COG0148	Unigene52636_TAEpaeTARAAPEI-5,COG1109	Unigene53083_TAEpaeTARAAPEI-5,COG5309	Unigene53085_TAEpaeTARAAPEI-5,COG0469	Unigene53388_TAEpaeTARAAPEI-5,COG0364	Unigene53651_TAEpaeTARAAPEI-5,COG5309	Unigene53940_TAEpaeTARAAPEI-5,COG0477	Unigene54261_TAEpaeTARAAPEI-5,COG0058	Unigene54302_TAEpaeTARAAPEI-5,COG2730	Unigene54302_TAEpaeTARAAPEI-5,COG5309	Unigene54449_TAEpaeTARAAPEI-5,COG5297	Unigene54449_TAEpaeTARAAPEI-5,COG2273	Unigene54449_TAEpaeTARAAPEI-5,COG5309	Unigene54490_TAEpaeTARAAPEI-5,COG0058	Unigene54727_TAEpaeTARAAPEI-5,COG0477	Unigene54895_TAEpaeTARAAPEI-5,COG5309	Unigene54895_TAEpaeTARAAPEI-5,COG5297	Unigene54895_TAEpaeTARAAPEI-5,COG2273	Unigene55354_TAEpaeTARAAPEI-5,COG2730	Unigene55378_TAEpaeTARAAPEI-5,COG1109	Unigene55412_TAEpaeTARAAPEI-5,COG0697	Unigene55578_TAEpaeTARAAPEI-5,COG0058	Unigene55636_TAEpaeTARAAPEI-5,COG5371	Unigene55972_TAEpaeTARAAPEI-5,COG0697	Unigene56080_TAEpaeTARAAPEI-5,COG2301	Unigene56235_TAEpaeTARAAPEI-5,COG0477	Unigene56427_TAEpaeTARAAPEI-5,COG0406	Unigene56450_TAEpaeTARAAPEI-5,COG1874	Unigene56477_TAEpaeTARAAPEI-5,COG5309	Unigene56477_TAEpaeTARAAPEI-5,COG5297	Unigene56477_TAEpaeTARAAPEI-5,COG2273	Unigene56523_TAEpaeTARAAPEI-5,COG0483	Unigene56595_TAEpaeTARAAPEI-5,COG5309	Unigene56595_TAEpaeTARAAPEI-5,COG2273	Unigene56595_TAEpaeTARAAPEI-5,COG5297	Unigene56659_TAEpaeTARAAPEI-5,COG4284	Unigene159_TAEpaeTARAAPEI-5,COG3588	Unigene322_TAEpaeTARAAPEI-5,COG5309	Unigene322_TAEpaeTARAAPEI-5,COG2273	Unigene500_TAEpaeTARAAPEI-5,COG2730	Unigene502_TAEpaeTARAAPEI-5,COG0406	Unigene533_TAEpaeTARAAPEI-5,COG0166	Unigene589_TAEpaeTARAAPEI-5,COG5297	Unigene589_TAEpaeTARAAPEI-5,COG2273	Unigene692_TAEpaeTARAAPEI-5,COG4354	Unigene2109_TAEpaeTARAAPEI-5,COG0057	Unigene2453_TAEpaeTARAAPEI-5,COG0469	Unigene2606_TAEpaeTARAAPEI-5,COG5297	Unigene56810_TAEpaeTARAAPEI-5,COG0588	Unigene56934_TAEpaeTARAAPEI-5,COG0469	Unigene56955_TAEpaeTARAAPEI-5,COG5026	Unigene57043_TAEpaeTARAAPEI-5,COG0148	Unigene57157_TAEpaeTARAAPEI-5,COG0469	Unigene57239_TAEpaeTARAAPEI-5,COG3669	Unigene57587_TAEpaeTARAAPEI-5,COG0469	Unigene57599_TAEpaeTARAAPEI-5,COG0469	Unigene57718_TAEpaeTARAAPEI-5,COG5026	Unigene57872_TAEpaeTARAAPEI-5,COG0697	Unigene57998_TAEpaeTARAAPEI-5,COG0477	Unigene58113_TAEpaeTARAAPEI-5,COG3588	Unigene58169_TAEpaeTARAAPEI-5,COG5297	Unigene58218_TAEpaeTARAAPEI-5,COG0588	Unigene58386_TAEpaeTARAAPEI-5,COG5026	Unigene58405_TAEpaeTARAAPEI-5,COG5297	Unigene58411_TAEpaeTARAAPEI-5,COG0033	Unigene58416_TAEpaeTARAAPEI-5,COG1109	Unigene58713_TAEpaeTARAAPEI-5,COG0148	Unigene58761_TAEpaeTARAAPEI-5,COG2730	Unigene58791_TAEpaeTARAAPEI-5,COG5026	Unigene58991_TAEpaeTARAAPEI-5,COG0058	Unigene59066_TAEpaeTARAAPEI-5,COG5371	Unigene59075_TAEpaeTARAAPEI-5,COG0205	Unigene59158_TAEpaeTARAAPEI-5,COG0033	Unigene59181_TAEpaeTARAAPEI-5,COG5026	Unigene59218_TAEpaeTARAAPEI-5,COG0588	Unigene59351_TAEpaeTARAAPEI-5,COG0477	Unigene59410_TAEpaeTARAAPEI-5,COG5297	Unigene59424_TAEpaeTARAAPEI-5,COG5371	Unigene59498_TAEpaeTARAAPEI-5,COG5297	Unigene59542_TAEpaeTARAAPEI-5,COG4354	Unigene59606_TAEpaeTARAAPEI-5,COG3588	Unigene59611_TAEpaeTARAAPEI-5,COG3525	Unigene59644_TAEpaeTARAAPEI-5,COG2730	Unigene59686_TAEpaeTARAAPEI-5,COG0057	Unigene59690_TAEpaeTARAAPEI-5,COG3669	Unigene59795_TAEpaeTARAAPEI-5,COG5297	Unigene59795_TAEpaeTARAAPEI-5,COG2273	Unigene59795_TAEpaeTARAAPEI-5,COG5309	Unigene59811_TAEpaeTARAAPEI-5,COG4284	Unigene59839_TAEpaeTARAAPEI-5,COG0153	Unigene59861_TAEpaeTARAAPEI-5,COG3408	Unigene59905_TAEpaeTARAAPEI-5,COG5297	Unigene59905_TAEpaeTARAAPEI-5,COG5309	Unigene59905_TAEpaeTARAAPEI-5,COG2273	Unigene59922_TAEpaeTARAAPEI-5,COG0058	Unigene60049_TAEpaeTARAAPEI-5,COG0153	Unigene60082_TAEpaeTARAAPEI-5,COG2730	Unigene60149_TAEpaeTARAAPEI-5,COG0362	Unigene60187_TAEpaeTARAAPEI-5,COG0153	Unigene60271_TAEpaeTARAAPEI-5,COG0058	Unigene60414_TAEpaeTARAAPEI-5,COG3265	Unigene60563_TAEpaeTARAAPEI-5,COG5297	Unigene60703_TAEpaeTARAAPEI-5,COG0697	Unigene60745_TAEpaeTARAAPEI-5,COG5297	Unigene60745_TAEpaeTARAAPEI-5,COG5309	Unigene60745_TAEpaeTARAAPEI-5,COG2273	Unigene60891_TAEpaeTARAAPEI-5,COG5026	Unigene60979_TAEpaeTARAAPEI-5,COG4354	Unigene61077_TAEpaeTARAAPEI-5,COG1874	Unigene61085_TAEpaeTARAAPEI-5,COG0235	Unigene61225_TAEpaeTARAAPEI-5,COG5297	Unigene61225_TAEpaeTARAAPEI-5,COG5309	Unigene61225_TAEpaeTARAAPEI-5,COG2273	Unigene61258_TAEpaeTARAAPEI-5,COG4354	Unigene61645_TAEpaeTARAAPEI-5,COG4354	Unigene61674_TAEpaeTARAAPEI-5,COG0057	Unigene61679_TAEpaeTARAAPEI-5,COG1109	Unigene61744_TAEpaeTARAAPEI-5,COG0148	Unigene61958_TAEpaeTARAAPEI-5,COG3525	Unigene62046_TAEpaeTARAAPEI-5,COG0477	Unigene62198_TAEpaeTARAAPEI-5,COG0205	Unigene62293_TAEpaeTARAAPEI-5,COG1070	Unigene62472_TAEpaeTARAAPEI-5,COG5026	Unigene62501_TAEpaeTARAAPEI-5,COG0148	Unigene62518_TAEpaeTARAAPEI-5,COG2730	Unigene62686_TAEpaeTARAAPEI-5,COG0469	Unigene63051_TAEpaeTARAAPEI-5,COG5309	Unigene63180_TAEpaeTARAAPEI-5,COG4284	Unigene63273_TAEpaeTARAAPEI-5,COG2273	Unigene63312_TAEpaeTARAAPEI-5,COG0588	Unigene63351_TAEpaeTARAAPEI-5,COG0697	Unigene63414_TAEpaeTARAAPEI-5,COG5297	Unigene63414_TAEpaeTARAAPEI-5,COG5309	Unigene63414_TAEpaeTARAAPEI-5,COG2273	Unigene63438_TAEpaeTARAAPEI-5,COG0205	Unigene63511_TAEpaeTARAAPEI-5,COG1482	Unigene63530_TAEpaeTARAAPEI-5,COG2730	Unigene63582_TAEpaeTARAAPEI-5,COG0058	Unigene63610_TAEpaeTARAAPEI-5,COG5297	Unigene63641_TAEpaeTARAAPEI-5,COG0483	Unigene63767_TAEpaeTARAAPEI-5,COG0477	Unigene63827_TAEpaeTARAAPEI-5,COG0296	Unigene63992_TAEpaeTARAAPEI-5,COG0477	Unigene64059_TAEpaeTARAAPEI-5,COG5297	Unigene64059_TAEpaeTARAAPEI-5,COG2273	Unigene64114_TAEpaeTARAAPEI-5,COG2730	Unigene64160_TAEpaeTARAAPEI-5,COG2730	Unigene64191_TAEpaeTARAAPEI-5,COG0153	Unigene64304_TAEpaeTARAAPEI-5,COG2730	Unigene64585_TAEpaeTARAAPEI-5,COG1109	Unigene64717_TAEpaeTARAAPEI-5,COG1874	Unigene64776_TAEpaeTARAAPEI-5,COG0477	Unigene64817_TAEpaeTARAAPEI-5,COG1626	Unigene65003_TAEpaeTARAAPEI-5,COG5297	Unigene65266_TAEpaeTARAAPEI-5,COG5297	Unigene65266_TAEpaeTARAAPEI-5,COG5309	Unigene65278_TAEpaeTARAAPEI-5,COG0149	Unigene65280_TAEpaeTARAAPEI-5,COG0176	Unigene65301_TAEpaeTARAAPEI-5,COG5297	Unigene65301_TAEpaeTARAAPEI-5,COG2273	Unigene65301_TAEpaeTARAAPEI-5,COG5309	Unigene65333_TAEpaeTARAAPEI-5,COG0469	Unigene65421_TAEpaeTARAAPEI-5,COG0036	Unigene65635_TAEpaeTARAAPEI-5,COG0148	Unigene65636_TAEpaeTARAAPEI-5,COG2730	Unigene65839_TAEpaeTARAAPEI-5,COG0126	Unigene65934_TAEpaeTARAAPEI-5,COG0477	Unigene65943_TAEpaeTARAAPEI-5,COG5297	Unigene65943_TAEpaeTARAAPEI-5,COG5309	Unigene66001_TAEpaeTARAAPEI-5,COG0205	Unigene66131_TAEpaeTARAAPEI-5,COG0647	Unigene66137_TAEpaeTARAAPEI-5,COG4284	Unigene66237_TAEpaeTARAAPEI-5,COG5297	Unigene66526_TAEpaeTARAAPEI-5,COG5026	Unigene66532_TAEpaeTARAAPEI-5,COG5026	Unigene66580_TAEpaeTARAAPEI-5,COG5297	Unigene66625_TAEpaeTARAAPEI-5,COG0702	Unigene66678_TAEpaeTARAAPEI-5,COG0477	Unigene66704_TAEpaeTARAAPEI-5,COG2730	Unigene66790_TAEpaeTARAAPEI-5,COG1501	Unigene66799_TAEpaeTARAAPEI-5,COG2730	Unigene66859_TAEpaeTARAAPEI-5,COG0362	Unigene66886_TAEpaeTARAAPEI-5,COG1482	Unigene66892_TAEpaeTARAAPEI-5,COG0205	Unigene66905_TAEpaeTARAAPEI-5,COG2730	Unigene66932_TAEpaeTARAAPEI-5,COG5297	Unigene66932_TAEpaeTARAAPEI-5,COG5309	Unigene67039_TAEpaeTARAAPEI-5,COG0477	Unigene67072_TAEpaeTARAAPEI-5,COG0647	Unigene67097_TAEpaeTARAAPEI-5,COG4284	Unigene67335_TAEpaeTARAAPEI-5,COG2730	Unigene67450_TAEpaeTARAAPEI-5,COG0477	Unigene67600_TAEpaeTARAAPEI-5,COG0021	Unigene67600_TAEpaeTARAAPEI-5,COG3958	Unigene67611_TAEpaeTARAAPEI-5,COG0406	Unigene67618_TAEpaeTARAAPEI-5,COG2273	Unigene67741_TAEpaeTARAAPEI-5,COG0235	Unigene67827_TAEpaeTARAAPEI-5,COG2273	Unigene67827_TAEpaeTARAAPEI-5,COG5297	Unigene67938_TAEpaeTARAAPEI-5,COG1109	Unigene68003_TAEpaeTARAAPEI-5,COG2273	Unigene68146_TAEpaeTARAAPEI-5,COG0158	Unigene68151_TAEpaeTARAAPEI-5,COG5297	Unigene68179_TAEpaeTARAAPEI-5,COG3588	Unigene68203_TAEpaeTARAAPEI-5,COG0580	Unigene68217_TAEpaeTARAAPEI-5,COG0057	Unigene68240_TAEpaeTARAAPEI-5,COG2730	Unigene68335_TAEpaeTARAAPEI-5,COG2271	Unigene68381_TAEpaeTARAAPEI-5,COG0126	Unigene68458_TAEpaeTARAAPEI-5,COG0058	Unigene68463_TAEpaeTARAAPEI-5,COG3669	Unigene68538_TAEpaeTARAAPEI-5,COG2730	Unigene68543_TAEpaeTARAAPEI-5,COG0580	Unigene69035_TAEpaeTARAAPEI-5,COG2273	Unigene69171_TAEpaeTARAAPEI-5,COG3588	Unigene69238_TAEpaeTARAAPEI-5,COG0451	Unigene69270_TAEpaeTARAAPEI-5,COG0477	Unigene69341_TAEpaeTARAAPEI-5,COG5297	Unigene69341_TAEpaeTARAAPEI-5,COG2273	Unigene69379_TAEpaeTARAAPEI-5,COG0477	Unigene69383_TAEpaeTARAAPEI-5,COG0061	Unigene69434_TAEpaeTARAAPEI-5,COG0469	Unigene69515_TAEpaeTARAAPEI-5,COG5297	Unigene69611_TAEpaeTARAAPEI-5,COG0148	Unigene69620_TAEpaeTARAAPEI-5,COG0697	Unigene69665_TAEpaeTARAAPEI-5,COG0451	Unigene69706_TAEpaeTARAAPEI-5,COG2273	Unigene69744_TAEpaeTARAAPEI-5,COG0153	Unigene69812_TAEpaeTARAAPEI-5,COG3250	Unigene69858_TAEpaeTARAAPEI-5,COG5297	Unigene69858_TAEpaeTARAAPEI-5,COG2273	Unigene69858_TAEpaeTARAAPEI-5,COG5309	Unigene69943_TAEpaeTARAAPEI-5,COG5297	Unigene69943_TAEpaeTARAAPEI-5,COG2273	Unigene69943_TAEpaeTARAAPEI-5,COG5309	Unigene70031_TAEpaeTARAAPEI-5,COG3408	Unigene70047_TAEpaeTARAAPEI-5,COG2730	Unigene70065_TAEpaeTARAAPEI-5,COG0383	Unigene70117_TAEpaeTARAAPEI-5,COG2273	Unigene70123_TAEpaeTARAAPEI-5,COG0205	Unigene70135_TAEpaeTARAAPEI-5,COG0057	Unigene70205_TAEpaeTARAAPEI-5,COG1501	Unigene70337_TAEpaeTARAAPEI-5,COG2273	Unigene70337_TAEpaeTARAAPEI-5,COG5297	Unigene70359_TAEpaeTARAAPEI-5,COG0469	Unigene70379_TAEpaeTARAAPEI-5,COG5297	Unigene70489_TAEpaeTARAAPEI-5,COG5297	Unigene70489_TAEpaeTARAAPEI-5,COG2273	Unigene70542_TAEpaeTARAAPEI-5,COG0063	Unigene70543_TAEpaeTARAAPEI-5,COG0058	Unigene70559_TAEpaeTARAAPEI-5,COG2730	Unigene70600_TAEpaeTARAAPEI-5,COG0477	Unigene70696_TAEpaeTARAAPEI-5,COG0580	Unigene70731_TAEpaeTARAAPEI-5,COG0477	Unigene70774_TAEpaeTARAAPEI-5,COG0580	Unigene70810_TAEpaeTARAAPEI-5,COG5371	Unigene70875_TAEpaeTARAAPEI-5,COG0477	Unigene70879_TAEpaeTARAAPEI-5,COG3669	Unigene70885_TAEpaeTARAAPEI-5,COG2730	Unigene70905_TAEpaeTARAAPEI-5,COG1501	Unigene70920_TAEpaeTARAAPEI-5,COG0483	Unigene70972_TAEpaeTARAAPEI-5,COG0296	Unigene71071_TAEpaeTARAAPEI-5,COG5309	Unigene71198_TAEpaeTARAAPEI-5,COG0524	Unigene71219_TAEpaeTARAAPEI-5,COG2730	Unigene71223_TAEpaeTARAAPEI-5,COG0477	Unigene71341_TAEpaeTARAAPEI-5,COG2273	Unigene71363_TAEpaeTARAAPEI-5,COG5297	Unigene71363_TAEpaeTARAAPEI-5,COG5309	Unigene71363_TAEpaeTARAAPEI-5,COG2273	Unigene71365_TAEpaeTARAAPEI-5,COG0477	Unigene71396_TAEpaeTARAAPEI-5,COG3250	Unigene71432_TAEpaeTARAAPEI-5,COG0697	Unigene71534_TAEpaeTARAAPEI-5,COG0580	Unigene71684_TAEpaeTARAAPEI-5,COG2730	Unigene71700_TAEpaeTARAAPEI-5,COG0057	Unigene71717_TAEpaeTARAAPEI-5,COG2211	Unigene71740_TAEpaeTARAAPEI-5,COG2730	Unigene71857_TAEpaeTARAAPEI-5,COG2273	Unigene71880_TAEpaeTARAAPEI-5,COG5297	Unigene71888_TAEpaeTARAAPEI-5,COG5297	Unigene71888_TAEpaeTARAAPEI-5,COG5309	Unigene71888_TAEpaeTARAAPEI-5,COG2273	Unigene71909_TAEpaeTARAAPEI-5,COG2017	Unigene71911_TAEpaeTARAAPEI-5,COG5297	Unigene71956_TAEpaeTARAAPEI-5,COG0697	Unigene71989_TAEpaeTARAAPEI-5,COG1501	Unigene72014_TAEpaeTARAAPEI-5,COG4284	Unigene72031_TAEpaeTARAAPEI-5,COG5297	Unigene72076_TAEpaeTARAAPEI-5,COG5297	Unigene72099_TAEpaeTARAAPEI-5,COG3408	Unigene72112_TAEpaeTARAAPEI-5,COG2730	Unigene72173_TAEpaeTARAAPEI-5,COG0477	Unigene72251_TAEpaeTARAAPEI-5,COG5297	Unigene72256_TAEpaeTARAAPEI-5,COG5309	Unigene72300_TAEpaeTARAAPEI-5,COG0477	Unigene72475_TAEpaeTARAAPEI-5,COG0477	Unigene72515_TAEpaeTARAAPEI-5,COG2271	Unigene72519_TAEpaeTARAAPEI-5,COG5297	Unigene72519_TAEpaeTARAAPEI-5,COG2273	Unigene72519_TAEpaeTARAAPEI-5,COG5309	Unigene3116_TAEpaeTARAAPEI-5,COG0469	Unigene3331_TAEpaeTARAAPEI-5,COG5026	Unigene3566_TAEpaeTARAAPEI-5,COG0477	Unigene3628_TAEpaeTARAAPEI-5,COG1874	Unigene3938_TAEpaeTARAAPEI-5,COG0580	Unigene4173_TAEpaeTARAAPEI-5,COG0176	Unigene4470_TAEpaeTARAAPEI-5,COG0166	Unigene4751_TAEpaeTARAAPEI-5,COG5297	Unigene4751_TAEpaeTARAAPEI-5,COG5309	Unigene4751_TAEpaeTARAAPEI-5,COG2273	Unigene4791_TAEpaeTARAAPEI-5,COG0205	Unigene4851_TAEpaeTARAAPEI-5,COG2730	Unigene4969_TAEpaeTARAAPEI-5,COG3588	Unigene5054_TAEpaeTARAAPEI-5,COG2273	Unigene5054_TAEpaeTARAAPEI-5,COG5297	Unigene72574_TAEpaeTARAAPEI-5,COG3408	Unigene72628_TAEpaeTARAAPEI-5,COG5297	Unigene72628_TAEpaeTARAAPEI-5,COG5309	Unigene72628_TAEpaeTARAAPEI-5,COG2273	Unigene72641_TAEpaeTARAAPEI-5,COG1501	Unigene72647_TAEpaeTARAAPEI-5,COG5297	Unigene72647_TAEpaeTARAAPEI-5,COG2273	Unigene72647_TAEpaeTARAAPEI-5,COG5309	Unigene72692_TAEpaeTARAAPEI-5,COG5297	Unigene72692_TAEpaeTARAAPEI-5,COG2273	Unigene72713_TAEpaeTARAAPEI-5,COG5297	Unigene72716_TAEpaeTARAAPEI-5,COG2730	Unigene72727_TAEpaeTARAAPEI-5,COG0477	Unigene72730_TAEpaeTARAAPEI-5,COG5297	Unigene72772_TAEpaeTARAAPEI-5,COG1472	Unigene72784_TAEpaeTARAAPEI-5,COG0477	Unigene72816_TAEpaeTARAAPEI-5,COG2273	Unigene72816_TAEpaeTARAAPEI-5,COG5297	Unigene72856_TAEpaeTARAAPEI-5,COG5309	Unigene72856_TAEpaeTARAAPEI-5,COG2273	Unigene72895_TAEpaeTARAAPEI-5,COG5297	Unigene72895_TAEpaeTARAAPEI-5,COG5309	Unigene72895_TAEpaeTARAAPEI-5,COG2273	Unigene72930_TAEpaeTARAAPEI-5,COG5297	Unigene72930_TAEpaeTARAAPEI-5,COG2273	Unigene72949_TAEpaeTARAAPEI-5,COG5297	Unigene72949_TAEpaeTARAAPEI-5,COG5309	Unigene5542_TAEpaeTARAAPEI-5,COG0296	Unigene5626_TAEpaeTARAAPEI-5,COG0021	Unigene5626_TAEpaeTARAAPEI-5,COG3958	Unigene5798_TAEpaeTARAAPEI-5,COG5297	Unigene5891_TAEpaeTARAAPEI-5,COG5297	Unigene6334_TAEpaeTARAAPEI-5,COG0363	Unigene6365_TAEpaeTARAAPEI-5,COG1501	Unigene6394_TAEpaeTARAAPEI-5,COG5309	Unigene6655_TAEpaeTARAAPEI-5,COG5297	Unigene6655_TAEpaeTARAAPEI-5,COG5309	Unigene6655_TAEpaeTARAAPEI-5,COG2273	Unigene6822_TAEpaeTARAAPEI-5,COG2730	Unigene7012_TAEpaeTARAAPEI-5,COG1501	Unigene7102_TAEpaeTARAAPEI-5,COG5037	Unigene7146_TAEpaeTARAAPEI-5,COG4354	Unigene7629_TAEpaeTARAAPEI-5,COG0477	Unigene7846_TAEpaeTARAAPEI-5,COG5297	Unigene7846_TAEpaeTARAAPEI-5,COG2273	Unigene8307_TAEpaeTARAAPEI-5,COG4354	Unigene8539_TAEpaeTARAAPEI-5,COG0362	Unigene8602_TAEpaeTARAAPEI-5,COG1109	Unigene8780_TAEpaeTARAAPEI-5,COG3588	Unigene8816_TAEpaeTARAAPEI-5,COG0524	Unigene8954_TAEpaeTARAAPEI-5,COG5371	Unigene8992_TAEpaeTARAAPEI-5,COG4809	Unigene9152_TAEpaeTARAAPEI-5,COG0126	Unigene9168_TAEpaeTARAAPEI-5,COG0697	Unigene9200_TAEpaeTARAAPEI-5,COG0697	Unigene9297_TAEpaeTARAAPEI-5,COG0524	Unigene9415_TAEpaeTARAAPEI-5,COG0537	Unigene9615_TAEpaeTARAAPEI-5,COG2730	Unigene10049_TAEpaeTARAAPEI-5,COG0406	Unigene10137_TAEpaeTARAAPEI-5,COG0702	Unigene10528_TAEpaeTARAAPEI-5,COG0696	Unigene10554_TAEpaeTARAAPEI-5,COG1626	Unigene10721_TAEpaeTARAAPEI-5,COG2730	Unigene10916_TAEpaeTARAAPEI-5,COG2271	Unigene11127_TAEpaeTARAAPEI-5,COG4724	Unigene11147_TAEpaeTARAAPEI-5,COG2730	Unigene11188_TAEpaeTARAAPEI-5,COG2730	Unigene11388_TAEpaeTARAAPEI-5,COG2273	Unigene11396_TAEpaeTARAAPEI-5,COG5371	Unigene11502_TAEpaeTARAAPEI-5,COG0477	Unigene11659_TAEpaeTARAAPEI-5,COG0696	Unigene11722_TAEpaeTARAAPEI-5,COG2730	Unigene12725_TAEpaeTARAAPEI-5,COG2273	Unigene12725_TAEpaeTARAAPEI-5,COG5297	Unigene12725_TAEpaeTARAAPEI-5,COG5309	Unigene12829_TAEpaeTARAAPEI-5,COG0697	Unigene13066_TAEpaeTARAAPEI-5,COG5026	Unigene13246_TAEpaeTARAAPEI-5,COG5371	Unigene13315_TAEpaeTARAAPEI-5,COG0296	Unigene13399_TAEpaeTARAAPEI-5,COG2730	Unigene13540_TAEpaeTARAAPEI-5,COG5371	Unigene13576_TAEpaeTARAAPEI-5,COG5309	Unigene13576_TAEpaeTARAAPEI-5,COG2273	Unigene13576_TAEpaeTARAAPEI-5,COG5297	Unigene13765_TAEpaeTARAAPEI-5,COG5070	Unigene13862_TAEpaeTARAAPEI-5,COG0697	Unigene13890_TAEpaeTARAAPEI-5,COG0058	Unigene14046_TAEpaeTARAAPEI-5,COG0697	Unigene14073_TAEpaeTARAAPEI-5,COG2730	Unigene14581_TAEpaeTARAAPEI-5,COG0148	Unigene14678_TAEpaeTARAAPEI-5,COG3525	Unigene14701_TAEpaeTARAAPEI-5,COG0451	Unigene14837_TAEpaeTARAAPEI-5,COG2730	Unigene14945_TAEpaeTARAAPEI-5,COG5037	Unigene15054_TAEpaeTARAAPEI-5,COG0033	Unigene15054_TAEpaeTARAAPEI-5,COG1109	Unigene15124_TAEpaeTARAAPEI-5,COG5309	Unigene15158_TAEpaeTARAAPEI-5,COG0524	Unigene15250_TAEpaeTARAAPEI-5,COG5297	Unigene15250_TAEpaeTARAAPEI-5,COG2730	Unigene15269_TAEpaeTARAAPEI-5,COG2730	Unigene15540_TAEpaeTARAAPEI-5,COG0477	Unigene15547_TAEpaeTARAAPEI-5,COG2730	Unigene15575_TAEpaeTARAAPEI-5,COG5297	Unigene15728_TAEpaeTARAAPEI-5,COG2730	Unigene15751_TAEpaeTARAAPEI-5,COG0477	Unigene15819_TAEpaeTARAAPEI-5,COG3622	Unigene15960_TAEpaeTARAAPEI-5,COG4354	Unigene15962_TAEpaeTARAAPEI-5,COG0058	Unigene15976_TAEpaeTARAAPEI-5,COG0364	Unigene16071_TAEpaeTARAAPEI-5,COG2379	Unigene16193_TAEpaeTARAAPEI-5,COG1626	Unigene16207_TAEpaeTARAAPEI-5,COG5309	Unigene16225_TAEpaeTARAAPEI-5,COG0477	Unigene16323_TAEpaeTARAAPEI-5,COG0697	Unigene16341_TAEpaeTARAAPEI-5,COG5297	Unigene16341_TAEpaeTARAAPEI-5,COG2273	Unigene16360_TAEpaeTARAAPEI-5,COG5297	Unigene16659_TAEpaeTARAAPEI-5,COG0477	Unigene16702_TAEpaeTARAAPEI-5,COG0580	Unigene16854_TAEpaeTARAAPEI-5,COG0451	Unigene16857_TAEpaeTARAAPEI-5,COG2730	Unigene16921_TAEpaeTARAAPEI-5,COG0021	Unigene16921_TAEpaeTARAAPEI-5,COG3959	Unigene17005_TAEpaeTARAAPEI-5,COG2273	Unigene17080_TAEpaeTARAAPEI-5,COG2730	Unigene17080_TAEpaeTARAAPEI-5,COG5297	Unigene17201_TAEpaeTARAAPEI-5,COG0158	Unigene17208_TAEpaeTARAAPEI-5,COG2730	Unigene17293_TAEpaeTARAAPEI-5,COG2730	Unigene17366_TAEpaeTARAAPEI-5,COG5297
H	Coenzyme transport and metabolism 	210	Unigene17815_TAEpaeTARAAPEI-5,COG0452	Unigene18006_TAEpaeTARAAPEI-5,COG0476	Unigene18764_TAEpaeTARAAPEI-5,COG0156	Unigene18765_TAEpaeTARAAPEI-5,COG0115	Unigene19733_TAEpaeTARAAPEI-5,COG1488	Unigene20638_TAEpaeTARAAPEI-5,COG0115	Unigene22045_TAEpaeTARAAPEI-5,COG0181	Unigene23804_TAEpaeTARAAPEI-5,COG0113	Unigene25121_TAEpaeTARAAPEI-5,COG0452	Unigene25267_TAEpaeTARAAPEI-5,COG0476	Unigene25988_TAEpaeTARAAPEI-5,COG0476	Unigene26463_TAEpaeTARAAPEI-5,COG2226	Unigene26588_TAEpaeTARAAPEI-5,COG0001	Unigene27478_TAEpaeTARAAPEI-5,COG0320	Unigene27553_TAEpaeTARAAPEI-5,COG0499	Unigene29417_TAEpaeTARAAPEI-5,COG0654	Unigene30548_TAEpaeTARAAPEI-5,COG0720	Unigene31412_TAEpaeTARAAPEI-5,COG0320	Unigene32316_TAEpaeTARAAPEI-5,COG0303	Unigene32334_TAEpaeTARAAPEI-5,COG0156	Unigene32368_TAEpaeTARAAPEI-5,COG0408	Unigene32463_TAEpaeTARAAPEI-5,COG0476	Unigene33153_TAEpaeTARAAPEI-5,COG0476	Unigene33247_TAEpaeTARAAPEI-5,COG0452	Unigene33638_TAEpaeTARAAPEI-5,COG0320	Unigene35619_TAEpaeTARAAPEI-5,COG0156	Unigene36293_TAEpaeTARAAPEI-5,COG1488	Unigene36322_TAEpaeTARAAPEI-5,COG0452	Unigene36839_TAEpaeTARAAPEI-5,COG2941	Unigene37247_TAEpaeTARAAPEI-5,COG0111	Unigene37392_TAEpaeTARAAPEI-5,COG0142	Unigene37937_TAEpaeTARAAPEI-5,COG1052	Unigene38133_TAEpaeTARAAPEI-5,COG0476	Unigene39272_TAEpaeTARAAPEI-5,COG0476	Unigene39700_TAEpaeTARAAPEI-5,COG0156	Unigene39910_TAEpaeTARAAPEI-5,COG0452	Unigene40500_TAEpaeTARAAPEI-5,COG0476	Unigene41112_TAEpaeTARAAPEI-5,COG0320	Unigene42040_TAEpaeTARAAPEI-5,COG0113	Unigene42261_TAEpaeTARAAPEI-5,COG0142	Unigene43040_TAEpaeTARAAPEI-5,COG0028	Unigene43927_TAEpaeTARAAPEI-5,COG0476	Unigene44131_TAEpaeTARAAPEI-5,COG0476	Unigene44246_TAEpaeTARAAPEI-5,COG0156	Unigene44544_TAEpaeTARAAPEI-5,COG0212	Unigene44670_TAEpaeTARAAPEI-5,COG0262	Unigene44813_TAEpaeTARAAPEI-5,COG1488	Unigene45743_TAEpaeTARAAPEI-5,COG1488	Unigene45769_TAEpaeTARAAPEI-5,COG0181	Unigene45810_TAEpaeTARAAPEI-5,COG0476	Unigene46148_TAEpaeTARAAPEI-5,COG0259	Unigene46426_TAEpaeTARAAPEI-5,COG0476	Unigene47122_TAEpaeTARAAPEI-5,COG0476	Unigene47261_TAEpaeTARAAPEI-5,COG0452	Unigene47411_TAEpaeTARAAPEI-5,COG2240	Unigene47456_TAEpaeTARAAPEI-5,COG0452	Unigene48269_TAEpaeTARAAPEI-5,COG0142	Unigene49292_TAEpaeTARAAPEI-5,COG0259	Unigene49307_TAEpaeTARAAPEI-5,COG0175	Unigene49369_TAEpaeTARAAPEI-5,COG2226	Unigene49768_TAEpaeTARAAPEI-5,COG0196	Unigene51465_TAEpaeTARAAPEI-5,COG5146	Unigene51972_TAEpaeTARAAPEI-5,COG0452	Unigene52003_TAEpaeTARAAPEI-5,COG0407	Unigene52078_TAEpaeTARAAPEI-5,COG0499	Unigene52958_TAEpaeTARAAPEI-5,COG0156	Unigene53531_TAEpaeTARAAPEI-5,COG0407	Unigene53579_TAEpaeTARAAPEI-5,COG0156	Unigene53580_TAEpaeTARAAPEI-5,COG0113	Unigene53749_TAEpaeTARAAPEI-5,COG0476	Unigene54444_TAEpaeTARAAPEI-5,COG0476	Unigene54449_TAEpaeTARAAPEI-5,COG0452	Unigene55684_TAEpaeTARAAPEI-5,COG1057	Unigene55732_TAEpaeTARAAPEI-5,COG0142	Unigene55759_TAEpaeTARAAPEI-5,COG0192	Unigene589_TAEpaeTARAAPEI-5,COG0452	Unigene725_TAEpaeTARAAPEI-5,COG0190	Unigene2159_TAEpaeTARAAPEI-5,COG0285	Unigene2185_TAEpaeTARAAPEI-5,COG0452	Unigene2606_TAEpaeTARAAPEI-5,COG0452	Unigene57181_TAEpaeTARAAPEI-5,COG0156	Unigene57343_TAEpaeTARAAPEI-5,COG0028	Unigene57364_TAEpaeTARAAPEI-5,COG0142	Unigene57630_TAEpaeTARAAPEI-5,COG0156	Unigene58125_TAEpaeTARAAPEI-5,COG0156	Unigene58150_TAEpaeTARAAPEI-5,COG0157	Unigene58169_TAEpaeTARAAPEI-5,COG0452	Unigene58309_TAEpaeTARAAPEI-5,COG0452	Unigene58530_TAEpaeTARAAPEI-5,COG0452	Unigene58816_TAEpaeTARAAPEI-5,COG0156	Unigene58951_TAEpaeTARAAPEI-5,COG0452	Unigene58962_TAEpaeTARAAPEI-5,COG0476	Unigene59024_TAEpaeTARAAPEI-5,COG0476	Unigene59427_TAEpaeTARAAPEI-5,COG0320	Unigene59638_TAEpaeTARAAPEI-5,COG2941	Unigene59795_TAEpaeTARAAPEI-5,COG0452	Unigene59905_TAEpaeTARAAPEI-5,COG0452	Unigene60212_TAEpaeTARAAPEI-5,COG1052	Unigene60612_TAEpaeTARAAPEI-5,COG0156	Unigene60651_TAEpaeTARAAPEI-5,COG1564	Unigene61110_TAEpaeTARAAPEI-5,COG0476	Unigene61123_TAEpaeTARAAPEI-5,COG0095	Unigene61392_TAEpaeTARAAPEI-5,COG0314	Unigene61586_TAEpaeTARAAPEI-5,COG0476	Unigene62116_TAEpaeTARAAPEI-5,COG0476	Unigene62133_TAEpaeTARAAPEI-5,COG1232	Unigene62226_TAEpaeTARAAPEI-5,COG2227	Unigene62811_TAEpaeTARAAPEI-5,COG0476	Unigene62816_TAEpaeTARAAPEI-5,COG0476	Unigene63047_TAEpaeTARAAPEI-5,COG0543	Unigene63138_TAEpaeTARAAPEI-5,COG0262	Unigene63478_TAEpaeTARAAPEI-5,COG0408	Unigene64203_TAEpaeTARAAPEI-5,COG0476	Unigene64348_TAEpaeTARAAPEI-5,COG1488	Unigene64368_TAEpaeTARAAPEI-5,COG0192	Unigene64462_TAEpaeTARAAPEI-5,COG0302	Unigene64572_TAEpaeTARAAPEI-5,COG0285	Unigene64900_TAEpaeTARAAPEI-5,COG0382	Unigene65062_TAEpaeTARAAPEI-5,COG0476	Unigene65266_TAEpaeTARAAPEI-5,COG0452	Unigene65338_TAEpaeTARAAPEI-5,COG2226	Unigene66219_TAEpaeTARAAPEI-5,COG0452	Unigene66237_TAEpaeTARAAPEI-5,COG0452	Unigene66237_TAEpaeTARAAPEI-5,COG4547	Unigene66392_TAEpaeTARAAPEI-5,COG0476	Unigene66580_TAEpaeTARAAPEI-5,COG0452	Unigene66766_TAEpaeTARAAPEI-5,COG0192	Unigene66956_TAEpaeTARAAPEI-5,COG0452	Unigene67616_TAEpaeTARAAPEI-5,COG0654	Unigene67649_TAEpaeTARAAPEI-5,COG1179	Unigene67649_TAEpaeTARAAPEI-5,COG0476	Unigene67740_TAEpaeTARAAPEI-5,COG4145	Unigene67827_TAEpaeTARAAPEI-5,COG4547	Unigene67872_TAEpaeTARAAPEI-5,COG0476	Unigene68099_TAEpaeTARAAPEI-5,COG0190	Unigene68464_TAEpaeTARAAPEI-5,COG0175	Unigene68494_TAEpaeTARAAPEI-5,COG0113	Unigene68607_TAEpaeTARAAPEI-5,COG0192	Unigene68703_TAEpaeTARAAPEI-5,COG4547	Unigene68781_TAEpaeTARAAPEI-5,COG0156	Unigene68802_TAEpaeTARAAPEI-5,COG1488	Unigene69074_TAEpaeTARAAPEI-5,COG0476	Unigene69143_TAEpaeTARAAPEI-5,COG0156	Unigene69515_TAEpaeTARAAPEI-5,COG0452	Unigene69663_TAEpaeTARAAPEI-5,COG0452	Unigene69754_TAEpaeTARAAPEI-5,COG0407	Unigene69858_TAEpaeTARAAPEI-5,COG0452	Unigene69892_TAEpaeTARAAPEI-5,COG0499	Unigene70017_TAEpaeTARAAPEI-5,COG1052	Unigene70489_TAEpaeTARAAPEI-5,COG0452	Unigene70632_TAEpaeTARAAPEI-5,COG0156	Unigene71000_TAEpaeTARAAPEI-5,COG0476	Unigene71019_TAEpaeTARAAPEI-5,COG1429	Unigene71292_TAEpaeTARAAPEI-5,COG0321	Unigene71567_TAEpaeTARAAPEI-5,COG0476	Unigene71771_TAEpaeTARAAPEI-5,COG0476	Unigene72519_TAEpaeTARAAPEI-5,COG0452	Unigene3676_TAEpaeTARAAPEI-5,COG0156	Unigene3914_TAEpaeTARAAPEI-5,COG0142	Unigene5020_TAEpaeTARAAPEI-5,COG1488	Unigene72647_TAEpaeTARAAPEI-5,COG0452	Unigene72738_TAEpaeTARAAPEI-5,COG5146	Unigene72745_TAEpaeTARAAPEI-5,COG1232	Unigene72895_TAEpaeTARAAPEI-5,COG0452	Unigene72930_TAEpaeTARAAPEI-5,COG0452	Unigene72930_TAEpaeTARAAPEI-5,COG4547	Unigene72949_TAEpaeTARAAPEI-5,COG0452	Unigene5626_TAEpaeTARAAPEI-5,COG1154	Unigene6655_TAEpaeTARAAPEI-5,COG0452	Unigene6785_TAEpaeTARAAPEI-5,COG0476	Unigene7435_TAEpaeTARAAPEI-5,COG2941	Unigene7677_TAEpaeTARAAPEI-5,COG5146	Unigene7696_TAEpaeTARAAPEI-5,COG2227	Unigene7801_TAEpaeTARAAPEI-5,COG0476	Unigene8478_TAEpaeTARAAPEI-5,COG0340	Unigene8692_TAEpaeTARAAPEI-5,COG0452	Unigene9005_TAEpaeTARAAPEI-5,COG0111	Unigene9272_TAEpaeTARAAPEI-5,COG0237	Unigene9589_TAEpaeTARAAPEI-5,COG0111	Unigene9986_TAEpaeTARAAPEI-5,COG0499	Unigene10090_TAEpaeTARAAPEI-5,COG0476	Unigene10290_TAEpaeTARAAPEI-5,COG0499	Unigene10597_TAEpaeTARAAPEI-5,COG4145	Unigene10807_TAEpaeTARAAPEI-5,COG0115	Unigene10837_TAEpaeTARAAPEI-5,COG0115	Unigene10975_TAEpaeTARAAPEI-5,COG2226	Unigene11314_TAEpaeTARAAPEI-5,COG2240	Unigene12180_TAEpaeTARAAPEI-5,COG0320	Unigene12468_TAEpaeTARAAPEI-5,COG0142	Unigene12557_TAEpaeTARAAPEI-5,COG0237	Unigene12724_TAEpaeTARAAPEI-5,COG0476	Unigene12725_TAEpaeTARAAPEI-5,COG4547	Unigene13231_TAEpaeTARAAPEI-5,COG1429	Unigene13576_TAEpaeTARAAPEI-5,COG1057	Unigene14136_TAEpaeTARAAPEI-5,COG0452	Unigene14285_TAEpaeTARAAPEI-5,COG0654	Unigene14305_TAEpaeTARAAPEI-5,COG1488	Unigene14583_TAEpaeTARAAPEI-5,COG0543	Unigene14663_TAEpaeTARAAPEI-5,COG0156	Unigene14891_TAEpaeTARAAPEI-5,COG0142	Unigene15018_TAEpaeTARAAPEI-5,COG0452	Unigene15061_TAEpaeTARAAPEI-5,COG0181	Unigene15483_TAEpaeTARAAPEI-5,COG0156	Unigene15614_TAEpaeTARAAPEI-5,COG0192	Unigene15844_TAEpaeTARAAPEI-5,COG0190	Unigene15897_TAEpaeTARAAPEI-5,COG0476	Unigene15946_TAEpaeTARAAPEI-5,COG2240	Unigene16219_TAEpaeTARAAPEI-5,COG5146	Unigene16341_TAEpaeTARAAPEI-5,COG0452	Unigene17308_TAEpaeTARAAPEI-5,COG0276
I	Lipid transport and metabolism 	260	Unigene17523_TAEpaeTARAAPEI-5,COG0183	Unigene17638_TAEpaeTARAAPEI-5,COG5092	Unigene18087_TAEpaeTARAAPEI-5,COG4799	Unigene19111_TAEpaeTARAAPEI-5,COG2272	Unigene19241_TAEpaeTARAAPEI-5,COG0318	Unigene20401_TAEpaeTARAAPEI-5,COG0020	Unigene20845_TAEpaeTARAAPEI-5,COG0558	Unigene21586_TAEpaeTARAAPEI-5,COG1022	Unigene21830_TAEpaeTARAAPEI-5,COG0318	Unigene22367_TAEpaeTARAAPEI-5,COG5056	Unigene22982_TAEpaeTARAAPEI-5,COG1024	Unigene23210_TAEpaeTARAAPEI-5,COG1502	Unigene23513_TAEpaeTARAAPEI-5,COG0318	Unigene23647_TAEpaeTARAAPEI-5,COG0575	Unigene23745_TAEpaeTARAAPEI-5,COG0204	Unigene23817_TAEpaeTARAAPEI-5,COG0365	Unigene25415_TAEpaeTARAAPEI-5,COG1028	Unigene25464_TAEpaeTARAAPEI-5,COG0183	Unigene26351_TAEpaeTARAAPEI-5,COG0204	Unigene26425_TAEpaeTARAAPEI-5,COG0558	Unigene27098_TAEpaeTARAAPEI-5,COG1028	Unigene30828_TAEpaeTARAAPEI-5,COG4799	Unigene31425_TAEpaeTARAAPEI-5,COG4770	Unigene31425_TAEpaeTARAAPEI-5,COG0511	Unigene31492_TAEpaeTARAAPEI-5,COG0183	Unigene32039_TAEpaeTARAAPEI-5,COG0318	Unigene32508_TAEpaeTARAAPEI-5,COG1443	Unigene33772_TAEpaeTARAAPEI-5,COG1022	Unigene33862_TAEpaeTARAAPEI-5,COG0318	Unigene33900_TAEpaeTARAAPEI-5,COG2272	Unigene34440_TAEpaeTARAAPEI-5,COG0318	Unigene34498_TAEpaeTARAAPEI-5,COG1398	Unigene34606_TAEpaeTARAAPEI-5,COG4770	Unigene34606_TAEpaeTARAAPEI-5,COG0511	Unigene34739_TAEpaeTARAAPEI-5,COG1022	Unigene34891_TAEpaeTARAAPEI-5,COG0558	Unigene36715_TAEpaeTARAAPEI-5,COG3675	Unigene37390_TAEpaeTARAAPEI-5,COG0020	Unigene38646_TAEpaeTARAAPEI-5,COG1028	Unigene39683_TAEpaeTARAAPEI-5,COG1024	Unigene40569_TAEpaeTARAAPEI-5,COG0183	Unigene41219_TAEpaeTARAAPEI-5,COG1250	Unigene41703_TAEpaeTARAAPEI-5,COG0671	Unigene41811_TAEpaeTARAAPEI-5,COG0688	Unigene42119_TAEpaeTARAAPEI-5,COG4281	Unigene42137_TAEpaeTARAAPEI-5,COG5092	Unigene42315_TAEpaeTARAAPEI-5,COG1960	Unigene42815_TAEpaeTARAAPEI-5,COG2272	Unigene42891_TAEpaeTARAAPEI-5,COG1597	Unigene43764_TAEpaeTARAAPEI-5,COG1028	Unigene44447_TAEpaeTARAAPEI-5,COG1022	Unigene44591_TAEpaeTARAAPEI-5,COG2272	Unigene44645_TAEpaeTARAAPEI-5,COG0318	Unigene44798_TAEpaeTARAAPEI-5,COG0558	Unigene44926_TAEpaeTARAAPEI-5,COG4799	Unigene45473_TAEpaeTARAAPEI-5,COG2267	Unigene46202_TAEpaeTARAAPEI-5,COG1250	Unigene46268_TAEpaeTARAAPEI-5,COG0304	Unigene46602_TAEpaeTARAAPEI-5,COG1022	Unigene46633_TAEpaeTARAAPEI-5,COG1024	Unigene46676_TAEpaeTARAAPEI-5,COG1028	Unigene47195_TAEpaeTARAAPEI-5,COG1024	Unigene47578_TAEpaeTARAAPEI-5,COG3425	Unigene48215_TAEpaeTARAAPEI-5,COG5274	Unigene48440_TAEpaeTARAAPEI-5,COG4281	Unigene48878_TAEpaeTARAAPEI-5,COG1960	Unigene48910_TAEpaeTARAAPEI-5,COG1502	Unigene49108_TAEpaeTARAAPEI-5,COG1502	Unigene49302_TAEpaeTARAAPEI-5,COG1257	Unigene49338_TAEpaeTARAAPEI-5,COG0318	Unigene49351_TAEpaeTARAAPEI-5,COG1502	Unigene49960_TAEpaeTARAAPEI-5,COG1946	Unigene50597_TAEpaeTARAAPEI-5,COG1250	Unigene51274_TAEpaeTARAAPEI-5,COG0688	Unigene51283_TAEpaeTARAAPEI-5,COG1960	Unigene51324_TAEpaeTARAAPEI-5,COG3425	Unigene51368_TAEpaeTARAAPEI-5,COG0511	Unigene52684_TAEpaeTARAAPEI-5,COG1022	Unigene52684_TAEpaeTARAAPEI-5,COG0318	Unigene53052_TAEpaeTARAAPEI-5,COG1577	Unigene53240_TAEpaeTARAAPEI-5,COG0020	Unigene54035_TAEpaeTARAAPEI-5,COG0236	Unigene54138_TAEpaeTARAAPEI-5,COG1960	Unigene54164_TAEpaeTARAAPEI-5,COG3000	Unigene54472_TAEpaeTARAAPEI-5,COG5056	Unigene54725_TAEpaeTARAAPEI-5,COG4799	Unigene55014_TAEpaeTARAAPEI-5,COG1028	Unigene55348_TAEpaeTARAAPEI-5,COG0318	Unigene55397_TAEpaeTARAAPEI-5,COG0318	Unigene55443_TAEpaeTARAAPEI-5,COG0318	Unigene55492_TAEpaeTARAAPEI-5,COG1022	Unigene55726_TAEpaeTARAAPEI-5,COG2272	Unigene55830_TAEpaeTARAAPEI-5,COG1028	Unigene56046_TAEpaeTARAAPEI-5,COG0204	Unigene56255_TAEpaeTARAAPEI-5,COG2272	Unigene56255_TAEpaeTARAAPEI-5,COG0657	Unigene44_TAEpaeTARAAPEI-5,COG1250	Unigene105_TAEpaeTARAAPEI-5,COG0657	Unigene542_TAEpaeTARAAPEI-5,COG1257	Unigene559_TAEpaeTARAAPEI-5,COG0236	Unigene1183_TAEpaeTARAAPEI-5,COG1562	Unigene1243_TAEpaeTARAAPEI-5,COG1024	Unigene2016_TAEpaeTARAAPEI-5,COG4799	Unigene2535_TAEpaeTARAAPEI-5,COG1028	Unigene56912_TAEpaeTARAAPEI-5,COG1022	Unigene57123_TAEpaeTARAAPEI-5,COG0318	Unigene57123_TAEpaeTARAAPEI-5,COG1022	Unigene57490_TAEpaeTARAAPEI-5,COG5274	Unigene57891_TAEpaeTARAAPEI-5,COG1022	Unigene57891_TAEpaeTARAAPEI-5,COG0318	Unigene58133_TAEpaeTARAAPEI-5,COG1257	Unigene58135_TAEpaeTARAAPEI-5,COG5274	Unigene58360_TAEpaeTARAAPEI-5,COG1022	Unigene58376_TAEpaeTARAAPEI-5,COG1028	Unigene58444_TAEpaeTARAAPEI-5,COG1960	Unigene58760_TAEpaeTARAAPEI-5,COG4281	Unigene59828_TAEpaeTARAAPEI-5,COG0204	Unigene59852_TAEpaeTARAAPEI-5,COG1024	Unigene60472_TAEpaeTARAAPEI-5,COG1502	Unigene60564_TAEpaeTARAAPEI-5,COG0615	Unigene60817_TAEpaeTARAAPEI-5,COG0183	Unigene60996_TAEpaeTARAAPEI-5,COG1028	Unigene61403_TAEpaeTARAAPEI-5,COG1028	Unigene61404_TAEpaeTARAAPEI-5,COG1960	Unigene61845_TAEpaeTARAAPEI-5,COG1028	Unigene62692_TAEpaeTARAAPEI-5,COG0365	Unigene63013_TAEpaeTARAAPEI-5,COG1028	Unigene63486_TAEpaeTARAAPEI-5,COG1577	Unigene63978_TAEpaeTARAAPEI-5,COG0304	Unigene64063_TAEpaeTARAAPEI-5,COG1028	Unigene64081_TAEpaeTARAAPEI-5,COG0365	Unigene64178_TAEpaeTARAAPEI-5,COG2267	Unigene64407_TAEpaeTARAAPEI-5,COG3239	Unigene64579_TAEpaeTARAAPEI-5,COG0365	Unigene64804_TAEpaeTARAAPEI-5,COG1028	Unigene65257_TAEpaeTARAAPEI-5,COG2267	Unigene65464_TAEpaeTARAAPEI-5,COG0575	Unigene65606_TAEpaeTARAAPEI-5,COG1577	Unigene65824_TAEpaeTARAAPEI-5,COG0204	Unigene65996_TAEpaeTARAAPEI-5,COG0183	Unigene66150_TAEpaeTARAAPEI-5,COG2272	Unigene66290_TAEpaeTARAAPEI-5,COG4770	Unigene66290_TAEpaeTARAAPEI-5,COG0439	Unigene66619_TAEpaeTARAAPEI-5,COG0204	Unigene66658_TAEpaeTARAAPEI-5,COG1577	Unigene66672_TAEpaeTARAAPEI-5,COG0365	Unigene66773_TAEpaeTARAAPEI-5,COG0304	Unigene66952_TAEpaeTARAAPEI-5,COG0671	Unigene67126_TAEpaeTARAAPEI-5,COG1028	Unigene67400_TAEpaeTARAAPEI-5,COG0657	Unigene67497_TAEpaeTARAAPEI-5,COG2267	Unigene67568_TAEpaeTARAAPEI-5,COG0575	Unigene67584_TAEpaeTARAAPEI-5,COG1257	Unigene67650_TAEpaeTARAAPEI-5,COG5092	Unigene67837_TAEpaeTARAAPEI-5,COG1960	Unigene68118_TAEpaeTARAAPEI-5,COG2272	Unigene68181_TAEpaeTARAAPEI-5,COG1022	Unigene68341_TAEpaeTARAAPEI-5,COG1502	Unigene68702_TAEpaeTARAAPEI-5,COG4799	Unigene68742_TAEpaeTARAAPEI-5,COG0204	Unigene68810_TAEpaeTARAAPEI-5,COG3425	Unigene69226_TAEpaeTARAAPEI-5,COG0615	Unigene69239_TAEpaeTARAAPEI-5,COG0318	Unigene69266_TAEpaeTARAAPEI-5,COG0331	Unigene69645_TAEpaeTARAAPEI-5,COG1028	Unigene70139_TAEpaeTARAAPEI-5,COG4770	Unigene70139_TAEpaeTARAAPEI-5,COG0511	Unigene70160_TAEpaeTARAAPEI-5,COG3675	Unigene70232_TAEpaeTARAAPEI-5,COG0318	Unigene70265_TAEpaeTARAAPEI-5,COG0183	Unigene70381_TAEpaeTARAAPEI-5,COG3675	Unigene70386_TAEpaeTARAAPEI-5,COG1028	Unigene70525_TAEpaeTARAAPEI-5,COG1028	Unigene70628_TAEpaeTARAAPEI-5,COG1028	Unigene70679_TAEpaeTARAAPEI-5,COG1960	Unigene70750_TAEpaeTARAAPEI-5,COG1250	Unigene70792_TAEpaeTARAAPEI-5,COG0236	Unigene70894_TAEpaeTARAAPEI-5,COG5050	Unigene70894_TAEpaeTARAAPEI-5,COG1183	Unigene70894_TAEpaeTARAAPEI-5,COG0558	Unigene70994_TAEpaeTARAAPEI-5,COG0511	Unigene71052_TAEpaeTARAAPEI-5,COG1960	Unigene71278_TAEpaeTARAAPEI-5,COG4799	Unigene71438_TAEpaeTARAAPEI-5,COG1502	Unigene71688_TAEpaeTARAAPEI-5,COG5056	Unigene71820_TAEpaeTARAAPEI-5,COG1502	Unigene71896_TAEpaeTARAAPEI-5,COG1022	Unigene71935_TAEpaeTARAAPEI-5,COG0688	Unigene72263_TAEpaeTARAAPEI-5,COG0511	Unigene72404_TAEpaeTARAAPEI-5,COG0688	Unigene3471_TAEpaeTARAAPEI-5,COG2057	Unigene3528_TAEpaeTARAAPEI-5,COG0615	Unigene4525_TAEpaeTARAAPEI-5,COG0365	Unigene4626_TAEpaeTARAAPEI-5,COG1257	Unigene4741_TAEpaeTARAAPEI-5,COG1022	Unigene5043_TAEpaeTARAAPEI-5,COG1250	Unigene72649_TAEpaeTARAAPEI-5,COG0318	Unigene72756_TAEpaeTARAAPEI-5,COG1022	Unigene72785_TAEpaeTARAAPEI-5,COG0439	Unigene72846_TAEpaeTARAAPEI-5,COG2272	Unigene5626_TAEpaeTARAAPEI-5,COG1154	Unigene6622_TAEpaeTARAAPEI-5,COG4799	Unigene6720_TAEpaeTARAAPEI-5,COG1028	Unigene7627_TAEpaeTARAAPEI-5,COG0439	Unigene7627_TAEpaeTARAAPEI-5,COG4770	Unigene7990_TAEpaeTARAAPEI-5,COG1022	Unigene8135_TAEpaeTARAAPEI-5,COG1024	Unigene8226_TAEpaeTARAAPEI-5,COG1562	Unigene8500_TAEpaeTARAAPEI-5,COG0318	Unigene8500_TAEpaeTARAAPEI-5,COG0365	Unigene8886_TAEpaeTARAAPEI-5,COG1028	Unigene8936_TAEpaeTARAAPEI-5,COG0558	Unigene9216_TAEpaeTARAAPEI-5,COG0204	Unigene9652_TAEpaeTARAAPEI-5,COG1028	Unigene9659_TAEpaeTARAAPEI-5,COG3239	Unigene9677_TAEpaeTARAAPEI-5,COG1960	Unigene10240_TAEpaeTARAAPEI-5,COG1024	Unigene10260_TAEpaeTARAAPEI-5,COG1028	Unigene10705_TAEpaeTARAAPEI-5,COG1884	Unigene10847_TAEpaeTARAAPEI-5,COG4770	Unigene10942_TAEpaeTARAAPEI-5,COG1028	Unigene10989_TAEpaeTARAAPEI-5,COG1502	Unigene11252_TAEpaeTARAAPEI-5,COG0020	Unigene11359_TAEpaeTARAAPEI-5,COG0615	Unigene11721_TAEpaeTARAAPEI-5,COG1022	Unigene11758_TAEpaeTARAAPEI-5,COG1960	Unigene11905_TAEpaeTARAAPEI-5,COG1028	Unigene11956_TAEpaeTARAAPEI-5,COG0183	Unigene11982_TAEpaeTARAAPEI-5,COG1443	Unigene12078_TAEpaeTARAAPEI-5,COG1960	Unigene12079_TAEpaeTARAAPEI-5,COG4281	Unigene12805_TAEpaeTARAAPEI-5,COG1022	Unigene12885_TAEpaeTARAAPEI-5,COG1022	Unigene12885_TAEpaeTARAAPEI-5,COG0318	Unigene13042_TAEpaeTARAAPEI-5,COG1257	Unigene13125_TAEpaeTARAAPEI-5,COG3675	Unigene13288_TAEpaeTARAAPEI-5,COG3239	Unigene13547_TAEpaeTARAAPEI-5,COG0575	Unigene13807_TAEpaeTARAAPEI-5,COG2267	Unigene13869_TAEpaeTARAAPEI-5,COG0439	Unigene13869_TAEpaeTARAAPEI-5,COG4770	Unigene14394_TAEpaeTARAAPEI-5,COG1028	Unigene14534_TAEpaeTARAAPEI-5,COG3407	Unigene14801_TAEpaeTARAAPEI-5,COG3675	Unigene14860_TAEpaeTARAAPEI-5,COG3407	Unigene14967_TAEpaeTARAAPEI-5,COG1960	Unigene15096_TAEpaeTARAAPEI-5,COG1260	Unigene15571_TAEpaeTARAAPEI-5,COG1028	Unigene15578_TAEpaeTARAAPEI-5,COG0318	Unigene15610_TAEpaeTARAAPEI-5,COG1502	Unigene16054_TAEpaeTARAAPEI-5,COG1024	Unigene16395_TAEpaeTARAAPEI-5,COG2272	Unigene16637_TAEpaeTARAAPEI-5,COG3675	Unigene16652_TAEpaeTARAAPEI-5,COG1024	Unigene16723_TAEpaeTARAAPEI-5,COG0318	Unigene16770_TAEpaeTARAAPEI-5,COG1960	Unigene16781_TAEpaeTARAAPEI-5,COG5092	Unigene17366_TAEpaeTARAAPEI-5,COG2267	Unigene17404_TAEpaeTARAAPEI-5,COG4770	Unigene17440_TAEpaeTARAAPEI-5,COG0183
J	Translation, ribosomal structure and biogenesis 	1046	Unigene17511_TAEpaeTARAAPEI-5,COG0017	Unigene17621_TAEpaeTARAAPEI-5,COG0013	Unigene17647_TAEpaeTARAAPEI-5,COG0017	Unigene17669_TAEpaeTARAAPEI-5,COG0030	Unigene17716_TAEpaeTARAAPEI-5,COG5593	Unigene17717_TAEpaeTARAAPEI-5,COG1236	Unigene17731_TAEpaeTARAAPEI-5,COG0532	Unigene17748_TAEpaeTARAAPEI-5,COG0144	Unigene17918_TAEpaeTARAAPEI-5,COG1208	Unigene18034_TAEpaeTARAAPEI-5,COG0532	Unigene18130_TAEpaeTARAAPEI-5,COG5154	Unigene18206_TAEpaeTARAAPEI-5,COG0513	Unigene18237_TAEpaeTARAAPEI-5,COG5163	Unigene18859_TAEpaeTARAAPEI-5,COG0093	Unigene18939_TAEpaeTARAAPEI-5,COG2157	Unigene19010_TAEpaeTARAAPEI-5,COG0050	Unigene19689_TAEpaeTARAAPEI-5,COG0441	Unigene19802_TAEpaeTARAAPEI-5,COG5256	Unigene19956_TAEpaeTARAAPEI-5,COG0441	Unigene19963_TAEpaeTARAAPEI-5,COG2007	Unigene20057_TAEpaeTARAAPEI-5,COG2125	Unigene20302_TAEpaeTARAAPEI-5,COG0012	Unigene20589_TAEpaeTARAAPEI-5,COG5257	Unigene20707_TAEpaeTARAAPEI-5,COG0200	Unigene20785_TAEpaeTARAAPEI-5,COG1976	Unigene20809_TAEpaeTARAAPEI-5,COG5099	Unigene20911_TAEpaeTARAAPEI-5,COG0162	Unigene21169_TAEpaeTARAAPEI-5,COG1500	Unigene21208_TAEpaeTARAAPEI-5,COG0513	Unigene21354_TAEpaeTARAAPEI-5,COG0081	Unigene21405_TAEpaeTARAAPEI-5,COG0096	Unigene21524_TAEpaeTARAAPEI-5,COG0051	Unigene21597_TAEpaeTARAAPEI-5,COG0093	Unigene21698_TAEpaeTARAAPEI-5,COG0094	Unigene21750_TAEpaeTARAAPEI-5,COG0099	Unigene21900_TAEpaeTARAAPEI-5,COG0532	Unigene21978_TAEpaeTARAAPEI-5,COG0244	Unigene22026_TAEpaeTARAAPEI-5,COG0621	Unigene22088_TAEpaeTARAAPEI-5,COG0080	Unigene22510_TAEpaeTARAAPEI-5,COG0017	Unigene22560_TAEpaeTARAAPEI-5,COG0016	Unigene22664_TAEpaeTARAAPEI-5,COG0200	Unigene22670_TAEpaeTARAAPEI-5,COG0102	Unigene22735_TAEpaeTARAAPEI-5,COG0200	Unigene22770_TAEpaeTARAAPEI-5,COG0513	Unigene22964_TAEpaeTARAAPEI-5,COG2092	Unigene23073_TAEpaeTARAAPEI-5,COG0495	Unigene23174_TAEpaeTARAAPEI-5,COG0018	Unigene23409_TAEpaeTARAAPEI-5,COG0231	Unigene23715_TAEpaeTARAAPEI-5,COG2092	Unigene23791_TAEpaeTARAAPEI-5,COG0060	Unigene24125_TAEpaeTARAAPEI-5,COG0088	Unigene24207_TAEpaeTARAAPEI-5,COG0087	Unigene24684_TAEpaeTARAAPEI-5,COG0513	Unigene24720_TAEpaeTARAAPEI-5,COG2123	Unigene24785_TAEpaeTARAAPEI-5,COG0513	Unigene24816_TAEpaeTARAAPEI-5,COG0361	Unigene25112_TAEpaeTARAAPEI-5,COG1190	Unigene25156_TAEpaeTARAAPEI-5,COG2163	Unigene25389_TAEpaeTARAAPEI-5,COG0186	Unigene25442_TAEpaeTARAAPEI-5,COG1503	Unigene25489_TAEpaeTARAAPEI-5,COG0361	Unigene25536_TAEpaeTARAAPEI-5,COG0060	Unigene25625_TAEpaeTARAAPEI-5,COG2167	Unigene25802_TAEpaeTARAAPEI-5,COG1236	Unigene25902_TAEpaeTARAAPEI-5,COG0017	Unigene26142_TAEpaeTARAAPEI-5,COG1727	Unigene26254_TAEpaeTARAAPEI-5,COG0087	Unigene26431_TAEpaeTARAAPEI-5,COG0042	Unigene26434_TAEpaeTARAAPEI-5,COG0513	Unigene26628_TAEpaeTARAAPEI-5,COG0090	Unigene26889_TAEpaeTARAAPEI-5,COG0088	Unigene26972_TAEpaeTARAAPEI-5,COG1727	Unigene27443_TAEpaeTARAAPEI-5,COG0087	Unigene27551_TAEpaeTARAAPEI-5,COG0017	Unigene27659_TAEpaeTARAAPEI-5,COG0087	Unigene27725_TAEpaeTARAAPEI-5,COG5256	Unigene28092_TAEpaeTARAAPEI-5,COG0072	Unigene28323_TAEpaeTARAAPEI-5,COG0018	Unigene28457_TAEpaeTARAAPEI-5,COG4830	Unigene28477_TAEpaeTARAAPEI-5,COG5256	Unigene28592_TAEpaeTARAAPEI-5,COG1998	Unigene28755_TAEpaeTARAAPEI-5,COG0199	Unigene28877_TAEpaeTARAAPEI-5,COG0689	Unigene28963_TAEpaeTARAAPEI-5,COG2167	Unigene29114_TAEpaeTARAAPEI-5,COG0513	Unigene29274_TAEpaeTARAAPEI-5,COG1185	Unigene29274_TAEpaeTARAAPEI-5,COG1098	Unigene29274_TAEpaeTARAAPEI-5,COG0539	Unigene29459_TAEpaeTARAAPEI-5,COG0423	Unigene29565_TAEpaeTARAAPEI-5,COG0102	Unigene29794_TAEpaeTARAAPEI-5,COG0525	Unigene29856_TAEpaeTARAAPEI-5,COG0180	Unigene29891_TAEpaeTARAAPEI-5,COG5257	Unigene30233_TAEpaeTARAAPEI-5,COG1997	Unigene30234_TAEpaeTARAAPEI-5,COG0513	Unigene30381_TAEpaeTARAAPEI-5,COG0513	Unigene30452_TAEpaeTARAAPEI-5,COG0072	Unigene30531_TAEpaeTARAAPEI-5,COG0532	Unigene30559_TAEpaeTARAAPEI-5,COG0090	Unigene30679_TAEpaeTARAAPEI-5,COG0525	Unigene30759_TAEpaeTARAAPEI-5,COG1499	Unigene30810_TAEpaeTARAAPEI-5,COG0513	Unigene30947_TAEpaeTARAAPEI-5,COG0017	Unigene31023_TAEpaeTARAAPEI-5,COG5256	Unigene31070_TAEpaeTARAAPEI-5,COG0197	Unigene31570_TAEpaeTARAAPEI-5,COG0244	Unigene31604_TAEpaeTARAAPEI-5,COG4830	Unigene31898_TAEpaeTARAAPEI-5,COG0172	Unigene32111_TAEpaeTARAAPEI-5,COG0050	Unigene32173_TAEpaeTARAAPEI-5,COG2263	Unigene32230_TAEpaeTARAAPEI-5,COG0090	Unigene32270_TAEpaeTARAAPEI-5,COG0024	Unigene32348_TAEpaeTARAAPEI-5,COG2139	Unigene32351_TAEpaeTARAAPEI-5,COG0180	Unigene32514_TAEpaeTARAAPEI-5,COG1503	Unigene32651_TAEpaeTARAAPEI-5,COG3277	Unigene32667_TAEpaeTARAAPEI-5,COG0513	Unigene33046_TAEpaeTARAAPEI-5,COG2519	Unigene33062_TAEpaeTARAAPEI-5,COG0089	Unigene33134_TAEpaeTARAAPEI-5,COG1601	Unigene33262_TAEpaeTARAAPEI-5,COG2238	Unigene33268_TAEpaeTARAAPEI-5,COG0013	Unigene33637_TAEpaeTARAAPEI-5,COG5256	Unigene33776_TAEpaeTARAAPEI-5,COG2163	Unigene33927_TAEpaeTARAAPEI-5,COG2092	Unigene33967_TAEpaeTARAAPEI-5,COG5192	Unigene34039_TAEpaeTARAAPEI-5,COG0200	Unigene34225_TAEpaeTARAAPEI-5,COG2053	Unigene34488_TAEpaeTARAAPEI-5,COG1208	Unigene34806_TAEpaeTARAAPEI-5,COG0180	Unigene34808_TAEpaeTARAAPEI-5,COG5257	Unigene34838_TAEpaeTARAAPEI-5,COG0154	Unigene35131_TAEpaeTARAAPEI-5,COG2174	Unigene35132_TAEpaeTARAAPEI-5,COG2053	Unigene35163_TAEpaeTARAAPEI-5,COG1841	Unigene35186_TAEpaeTARAAPEI-5,COG0060	Unigene35348_TAEpaeTARAAPEI-5,COG1093	Unigene35360_TAEpaeTARAAPEI-5,COG0008	Unigene35466_TAEpaeTARAAPEI-5,COG0513	Unigene35663_TAEpaeTARAAPEI-5,COG0480	Unigene35766_TAEpaeTARAAPEI-5,COG0098	Unigene35770_TAEpaeTARAAPEI-5,COG5192	Unigene35780_TAEpaeTARAAPEI-5,COG1889	Unigene35788_TAEpaeTARAAPEI-5,COG0018	Unigene35791_TAEpaeTARAAPEI-5,COG1498	Unigene35791_TAEpaeTARAAPEI-5,COG0130	Unigene35791_TAEpaeTARAAPEI-5,COG0532	Unigene35883_TAEpaeTARAAPEI-5,COG0180	Unigene35897_TAEpaeTARAAPEI-5,COG0197	Unigene36314_TAEpaeTARAAPEI-5,COG0513	Unigene36502_TAEpaeTARAAPEI-5,COG0525	Unigene36587_TAEpaeTARAAPEI-5,COG5256	Unigene36704_TAEpaeTARAAPEI-5,COG0060	Unigene37024_TAEpaeTARAAPEI-5,COG2092	Unigene37111_TAEpaeTARAAPEI-5,COG0172	Unigene37177_TAEpaeTARAAPEI-5,COG0097	Unigene37224_TAEpaeTARAAPEI-5,COG0094	Unigene37384_TAEpaeTARAAPEI-5,COG0124	Unigene37499_TAEpaeTARAAPEI-5,COG0172	Unigene37558_TAEpaeTARAAPEI-5,COG0495	Unigene37641_TAEpaeTARAAPEI-5,COG0017	Unigene37669_TAEpaeTARAAPEI-5,COG1997	Unigene37727_TAEpaeTARAAPEI-5,COG0180	Unigene37802_TAEpaeTARAAPEI-5,COG1184	Unigene37812_TAEpaeTARAAPEI-5,COG0532	Unigene37812_TAEpaeTARAAPEI-5,COG1498	Unigene37812_TAEpaeTARAAPEI-5,COG1530	Unigene37838_TAEpaeTARAAPEI-5,COG0018	Unigene37918_TAEpaeTARAAPEI-5,COG0185	Unigene37919_TAEpaeTARAAPEI-5,COG0532	Unigene37919_TAEpaeTARAAPEI-5,COG1530	Unigene37936_TAEpaeTARAAPEI-5,COG0094	Unigene37970_TAEpaeTARAAPEI-5,COG0018	Unigene38047_TAEpaeTARAAPEI-5,COG0513	Unigene38407_TAEpaeTARAAPEI-5,COG0072	Unigene38515_TAEpaeTARAAPEI-5,COG1236	Unigene38713_TAEpaeTARAAPEI-5,COG0513	Unigene38873_TAEpaeTARAAPEI-5,COG1727	Unigene38931_TAEpaeTARAAPEI-5,COG1631	Unigene39019_TAEpaeTARAAPEI-5,COG0480	Unigene39033_TAEpaeTARAAPEI-5,COG0050	Unigene39152_TAEpaeTARAAPEI-5,COG2136	Unigene39154_TAEpaeTARAAPEI-5,COG5053	Unigene39608_TAEpaeTARAAPEI-5,COG0251	Unigene39655_TAEpaeTARAAPEI-5,COG5256	Unigene39687_TAEpaeTARAAPEI-5,COG0024	Unigene39833_TAEpaeTARAAPEI-5,COG5225	Unigene39840_TAEpaeTARAAPEI-5,COG0143	Unigene39951_TAEpaeTARAAPEI-5,COG2136	Unigene39970_TAEpaeTARAAPEI-5,COG0098	Unigene39973_TAEpaeTARAAPEI-5,COG0513	Unigene40095_TAEpaeTARAAPEI-5,COG0480	Unigene40126_TAEpaeTARAAPEI-5,COG2016	Unigene40224_TAEpaeTARAAPEI-5,COG0049	Unigene40464_TAEpaeTARAAPEI-5,COG5193	Unigene40474_TAEpaeTARAAPEI-5,COG0080	Unigene40480_TAEpaeTARAAPEI-5,COG0532	Unigene40510_TAEpaeTARAAPEI-5,COG0023	Unigene40542_TAEpaeTARAAPEI-5,COG0124	Unigene40871_TAEpaeTARAAPEI-5,COG0199	Unigene41186_TAEpaeTARAAPEI-5,COG0144	Unigene41198_TAEpaeTARAAPEI-5,COG0099	Unigene41247_TAEpaeTARAAPEI-5,COG0099	Unigene41262_TAEpaeTARAAPEI-5,COG0049	Unigene41277_TAEpaeTARAAPEI-5,COG0094	Unigene41338_TAEpaeTARAAPEI-5,COG0513	Unigene41413_TAEpaeTARAAPEI-5,COG0017	Unigene41442_TAEpaeTARAAPEI-5,COG2890	Unigene41653_TAEpaeTARAAPEI-5,COG0480	Unigene41662_TAEpaeTARAAPEI-5,COG0030	Unigene41719_TAEpaeTARAAPEI-5,COG2016	Unigene41746_TAEpaeTARAAPEI-5,COG0513	Unigene41830_TAEpaeTARAAPEI-5,COG1208	Unigene41920_TAEpaeTARAAPEI-5,COG0480	Unigene41945_TAEpaeTARAAPEI-5,COG1358	Unigene41972_TAEpaeTARAAPEI-5,COG0513	Unigene41994_TAEpaeTARAAPEI-5,COG0060	Unigene42009_TAEpaeTARAAPEI-5,COG2139	Unigene42102_TAEpaeTARAAPEI-5,COG0024	Unigene42316_TAEpaeTARAAPEI-5,COG1208	Unigene42562_TAEpaeTARAAPEI-5,COG0532	Unigene42562_TAEpaeTARAAPEI-5,COG1530	Unigene42785_TAEpaeTARAAPEI-5,COG0244	Unigene42825_TAEpaeTARAAPEI-5,COG0072	Unigene43069_TAEpaeTARAAPEI-5,COG0197	Unigene43079_TAEpaeTARAAPEI-5,COG2092	Unigene43167_TAEpaeTARAAPEI-5,COG0180	Unigene43194_TAEpaeTARAAPEI-5,COG5192	Unigene43524_TAEpaeTARAAPEI-5,COG0513	Unigene43737_TAEpaeTARAAPEI-5,COG0154	Unigene43770_TAEpaeTARAAPEI-5,COG5163	Unigene43810_TAEpaeTARAAPEI-5,COG3277	Unigene43859_TAEpaeTARAAPEI-5,COG2890	Unigene43880_TAEpaeTARAAPEI-5,COG0513	Unigene43883_TAEpaeTARAAPEI-5,COG0482	Unigene43986_TAEpaeTARAAPEI-5,COG0343	Unigene44099_TAEpaeTARAAPEI-5,COG0143	Unigene44172_TAEpaeTARAAPEI-5,COG1601	Unigene44176_TAEpaeTARAAPEI-5,COG0017	Unigene44211_TAEpaeTARAAPEI-5,COG0441	Unigene44300_TAEpaeTARAAPEI-5,COG0013	Unigene44550_TAEpaeTARAAPEI-5,COG1500	Unigene44616_TAEpaeTARAAPEI-5,COG0018	Unigene44786_TAEpaeTARAAPEI-5,COG0080	Unigene44820_TAEpaeTARAAPEI-5,COG5256	Unigene44894_TAEpaeTARAAPEI-5,COG0144	Unigene44950_TAEpaeTARAAPEI-5,COG1208	Unigene45088_TAEpaeTARAAPEI-5,COG0048	Unigene45104_TAEpaeTARAAPEI-5,COG0048	Unigene45148_TAEpaeTARAAPEI-5,COG4901	Unigene45212_TAEpaeTARAAPEI-5,COG1500	Unigene45655_TAEpaeTARAAPEI-5,COG0513	Unigene45791_TAEpaeTARAAPEI-5,COG5099	Unigene45815_TAEpaeTARAAPEI-5,COG0292	Unigene45827_TAEpaeTARAAPEI-5,COG2163	Unigene45881_TAEpaeTARAAPEI-5,COG0143	Unigene45977_TAEpaeTARAAPEI-5,COG1867	Unigene46066_TAEpaeTARAAPEI-5,COG1498	Unigene46115_TAEpaeTARAAPEI-5,COG0513	Unigene46125_TAEpaeTARAAPEI-5,COG0016	Unigene46149_TAEpaeTARAAPEI-5,COG2265	Unigene46274_TAEpaeTARAAPEI-5,COG1498	Unigene46274_TAEpaeTARAAPEI-5,COG0130	Unigene46544_TAEpaeTARAAPEI-5,COG1889	Unigene46544_TAEpaeTARAAPEI-5,COG3277	Unigene46544_TAEpaeTARAAPEI-5,COG1187	Unigene46576_TAEpaeTARAAPEI-5,COG0532	Unigene46652_TAEpaeTARAAPEI-5,COG0060	Unigene46695_TAEpaeTARAAPEI-5,COG0525	Unigene47054_TAEpaeTARAAPEI-5,COG2136	Unigene47352_TAEpaeTARAAPEI-5,COG0522	Unigene47358_TAEpaeTARAAPEI-5,COG0482	Unigene47446_TAEpaeTARAAPEI-5,COG0143	Unigene47454_TAEpaeTARAAPEI-5,COG0442	Unigene47491_TAEpaeTARAAPEI-5,COG5256	Unigene47690_TAEpaeTARAAPEI-5,COG3277	Unigene47690_TAEpaeTARAAPEI-5,COG1889	Unigene47690_TAEpaeTARAAPEI-5,COG0513	Unigene47705_TAEpaeTARAAPEI-5,COG0008	Unigene47706_TAEpaeTARAAPEI-5,COG0180	Unigene47935_TAEpaeTARAAPEI-5,COG1208	Unigene48065_TAEpaeTARAAPEI-5,COG0215	Unigene48234_TAEpaeTARAAPEI-5,COG0023	Unigene48355_TAEpaeTARAAPEI-5,COG0008	Unigene48426_TAEpaeTARAAPEI-5,COG2092	Unigene48427_TAEpaeTARAAPEI-5,COG1208	Unigene48432_TAEpaeTARAAPEI-5,COG5053	Unigene48515_TAEpaeTARAAPEI-5,COG0092	Unigene48751_TAEpaeTARAAPEI-5,COG0130	Unigene48785_TAEpaeTARAAPEI-5,COG1358	Unigene48891_TAEpaeTARAAPEI-5,COG5154	Unigene48998_TAEpaeTARAAPEI-5,COG0144	Unigene49193_TAEpaeTARAAPEI-5,COG1889	Unigene49193_TAEpaeTARAAPEI-5,COG0513	Unigene49193_TAEpaeTARAAPEI-5,COG0532	Unigene49196_TAEpaeTARAAPEI-5,COG2163	Unigene49206_TAEpaeTARAAPEI-5,COG0199	Unigene49285_TAEpaeTARAAPEI-5,COG2126	Unigene49347_TAEpaeTARAAPEI-5,COG1471	Unigene49367_TAEpaeTARAAPEI-5,COG5045	Unigene49453_TAEpaeTARAAPEI-5,COG0215	Unigene49620_TAEpaeTARAAPEI-5,COG0442	Unigene49629_TAEpaeTARAAPEI-5,COG0017	Unigene49630_TAEpaeTARAAPEI-5,COG0532	Unigene49652_TAEpaeTARAAPEI-5,COG0532	Unigene49681_TAEpaeTARAAPEI-5,COG1717	Unigene49717_TAEpaeTARAAPEI-5,COG5163	Unigene49791_TAEpaeTARAAPEI-5,COG0124	Unigene49814_TAEpaeTARAAPEI-5,COG1498	Unigene49814_TAEpaeTARAAPEI-5,COG0130	Unigene49920_TAEpaeTARAAPEI-5,COG0513	Unigene49954_TAEpaeTARAAPEI-5,COG0088	Unigene50096_TAEpaeTARAAPEI-5,COG0198	Unigene50173_TAEpaeTARAAPEI-5,COG1208	Unigene50179_TAEpaeTARAAPEI-5,COG0480	Unigene50194_TAEpaeTARAAPEI-5,COG0017	Unigene50238_TAEpaeTARAAPEI-5,COG0103	Unigene50464_TAEpaeTARAAPEI-5,COG2058	Unigene50553_TAEpaeTARAAPEI-5,COG0092	Unigene50581_TAEpaeTARAAPEI-5,COG2092	Unigene50622_TAEpaeTARAAPEI-5,COG0532	Unigene50712_TAEpaeTARAAPEI-5,COG1503	Unigene50877_TAEpaeTARAAPEI-5,COG1498	Unigene50877_TAEpaeTARAAPEI-5,COG0130	Unigene50917_TAEpaeTARAAPEI-5,COG1358	Unigene50976_TAEpaeTARAAPEI-5,COG1236	Unigene51024_TAEpaeTARAAPEI-5,COG0480	Unigene51037_TAEpaeTARAAPEI-5,COG0513	Unigene51234_TAEpaeTARAAPEI-5,COG0532	Unigene51321_TAEpaeTARAAPEI-5,COG0513	Unigene51334_TAEpaeTARAAPEI-5,COG1498	Unigene51503_TAEpaeTARAAPEI-5,COG0024	Unigene51558_TAEpaeTARAAPEI-5,COG0255	Unigene51635_TAEpaeTARAAPEI-5,COG0143	Unigene51654_TAEpaeTARAAPEI-5,COG0689	Unigene51838_TAEpaeTARAAPEI-5,COG0513	Unigene51881_TAEpaeTARAAPEI-5,COG0091	Unigene51972_TAEpaeTARAAPEI-5,COG0092	Unigene52104_TAEpaeTARAAPEI-5,COG1736	Unigene52168_TAEpaeTARAAPEI-5,COG0009	Unigene52327_TAEpaeTARAAPEI-5,COG0532	Unigene52375_TAEpaeTARAAPEI-5,COG0532	Unigene52439_TAEpaeTARAAPEI-5,COG0024	Unigene52447_TAEpaeTARAAPEI-5,COG0525	Unigene52687_TAEpaeTARAAPEI-5,COG0052	Unigene52723_TAEpaeTARAAPEI-5,COG0013	Unigene52801_TAEpaeTARAAPEI-5,COG1727	Unigene52822_TAEpaeTARAAPEI-5,COG0513	Unigene52844_TAEpaeTARAAPEI-5,COG0532	Unigene52921_TAEpaeTARAAPEI-5,COG1208	Unigene52981_TAEpaeTARAAPEI-5,COG0099	Unigene53183_TAEpaeTARAAPEI-5,COG1632	Unigene53298_TAEpaeTARAAPEI-5,COG0525	Unigene53314_TAEpaeTARAAPEI-5,COG5051	Unigene53358_TAEpaeTARAAPEI-5,COG0017	Unigene53445_TAEpaeTARAAPEI-5,COG1631	Unigene53447_TAEpaeTARAAPEI-5,COG5256	Unigene53628_TAEpaeTARAAPEI-5,COG0532	Unigene53652_TAEpaeTARAAPEI-5,COG5051	Unigene53806_TAEpaeTARAAPEI-5,COG0423	Unigene53851_TAEpaeTARAAPEI-5,COG0513	Unigene53900_TAEpaeTARAAPEI-5,COG0089	Unigene53977_TAEpaeTARAAPEI-5,COG2075	Unigene54015_TAEpaeTARAAPEI-5,COG0018	Unigene54032_TAEpaeTARAAPEI-5,COG0621	Unigene54055_TAEpaeTARAAPEI-5,COG0513	Unigene54111_TAEpaeTARAAPEI-5,COG0199	Unigene54177_TAEpaeTARAAPEI-5,COG0060	Unigene54216_TAEpaeTARAAPEI-5,COG0130	Unigene54216_TAEpaeTARAAPEI-5,COG0532	Unigene54216_TAEpaeTARAAPEI-5,COG1498	Unigene54360_TAEpaeTARAAPEI-5,COG0293	Unigene54391_TAEpaeTARAAPEI-5,COG5154	Unigene54396_TAEpaeTARAAPEI-5,COG1208	Unigene54422_TAEpaeTARAAPEI-5,COG0513	Unigene54428_TAEpaeTARAAPEI-5,COG0144	Unigene54449_TAEpaeTARAAPEI-5,COG0092	Unigene54480_TAEpaeTARAAPEI-5,COG2075	Unigene54723_TAEpaeTARAAPEI-5,COG0513	Unigene54824_TAEpaeTARAAPEI-5,COG1236	Unigene54948_TAEpaeTARAAPEI-5,COG0143	Unigene55012_TAEpaeTARAAPEI-5,COG1374	Unigene55115_TAEpaeTARAAPEI-5,COG2016	Unigene55175_TAEpaeTARAAPEI-5,COG0016	Unigene55288_TAEpaeTARAAPEI-5,COG1358	Unigene55334_TAEpaeTARAAPEI-5,COG0480	Unigene55340_TAEpaeTARAAPEI-5,COG4830	Unigene55499_TAEpaeTARAAPEI-5,COG0060	Unigene55500_TAEpaeTARAAPEI-5,COG0184	Unigene55522_TAEpaeTARAAPEI-5,COG0513	Unigene55567_TAEpaeTARAAPEI-5,COG0051	Unigene55679_TAEpaeTARAAPEI-5,COG0130	Unigene55947_TAEpaeTARAAPEI-5,COG0244	Unigene55984_TAEpaeTARAAPEI-5,COG0513	Unigene56045_TAEpaeTARAAPEI-5,COG0513	Unigene56107_TAEpaeTARAAPEI-5,COG5192	Unigene56188_TAEpaeTARAAPEI-5,COG1976	Unigene56220_TAEpaeTARAAPEI-5,COG0016	Unigene56282_TAEpaeTARAAPEI-5,COG0513	Unigene56404_TAEpaeTARAAPEI-5,COG0480	Unigene56582_TAEpaeTARAAPEI-5,COG1889	Unigene42_TAEpaeTARAAPEI-5,COG0513	Unigene55_TAEpaeTARAAPEI-5,COG5384	Unigene62_TAEpaeTARAAPEI-5,COG1184	Unigene93_TAEpaeTARAAPEI-5,COG0513	Unigene149_TAEpaeTARAAPEI-5,COG0532	Unigene149_TAEpaeTARAAPEI-5,COG1530	Unigene170_TAEpaeTARAAPEI-5,COG2139	Unigene183_TAEpaeTARAAPEI-5,COG1190	Unigene500_TAEpaeTARAAPEI-5,COG1889	Unigene608_TAEpaeTARAAPEI-5,COG0013	Unigene820_TAEpaeTARAAPEI-5,COG0018	Unigene840_TAEpaeTARAAPEI-5,COG0513	Unigene1317_TAEpaeTARAAPEI-5,COG1358	Unigene1677_TAEpaeTARAAPEI-5,COG0532	Unigene1711_TAEpaeTARAAPEI-5,COG5193	Unigene1852_TAEpaeTARAAPEI-5,COG0482	Unigene2049_TAEpaeTARAAPEI-5,COG0480	Unigene2311_TAEpaeTARAAPEI-5,COG1236	Unigene2387_TAEpaeTARAAPEI-5,COG0513	Unigene2427_TAEpaeTARAAPEI-5,COG0532	Unigene2427_TAEpaeTARAAPEI-5,COG0130	Unigene2427_TAEpaeTARAAPEI-5,COG1498	Unigene2489_TAEpaeTARAAPEI-5,COG0343	Unigene56812_TAEpaeTARAAPEI-5,COG0017	Unigene56837_TAEpaeTARAAPEI-5,COG2157	Unigene56978_TAEpaeTARAAPEI-5,COG1236	Unigene56982_TAEpaeTARAAPEI-5,COG2007	Unigene57051_TAEpaeTARAAPEI-5,COG0293	Unigene57087_TAEpaeTARAAPEI-5,COG3276	Unigene57087_TAEpaeTARAAPEI-5,COG0050	Unigene57291_TAEpaeTARAAPEI-5,COG0072	Unigene57358_TAEpaeTARAAPEI-5,COG0096	Unigene57470_TAEpaeTARAAPEI-5,COG1498	Unigene57580_TAEpaeTARAAPEI-5,COG1258	Unigene57638_TAEpaeTARAAPEI-5,COG0186	Unigene57650_TAEpaeTARAAPEI-5,COG0293	Unigene57716_TAEpaeTARAAPEI-5,COG0480	Unigene57743_TAEpaeTARAAPEI-5,COG1097	Unigene57748_TAEpaeTARAAPEI-5,COG0532	Unigene57752_TAEpaeTARAAPEI-5,COG0480	Unigene57755_TAEpaeTARAAPEI-5,COG0513	Unigene57761_TAEpaeTARAAPEI-5,COG1358	Unigene57908_TAEpaeTARAAPEI-5,COG1358	Unigene57924_TAEpaeTARAAPEI-5,COG1498	Unigene57942_TAEpaeTARAAPEI-5,COG5193	Unigene57948_TAEpaeTARAAPEI-5,COG0094	Unigene57953_TAEpaeTARAAPEI-5,COG0513	Unigene58122_TAEpaeTARAAPEI-5,COG0532	Unigene58193_TAEpaeTARAAPEI-5,COG0525	Unigene58241_TAEpaeTARAAPEI-5,COG0197	Unigene58345_TAEpaeTARAAPEI-5,COG2174	Unigene58346_TAEpaeTARAAPEI-5,COG5192	Unigene58389_TAEpaeTARAAPEI-5,COG0130	Unigene58415_TAEpaeTARAAPEI-5,COG0293	Unigene58547_TAEpaeTARAAPEI-5,COG0256	Unigene58595_TAEpaeTARAAPEI-5,COG0513	Unigene58624_TAEpaeTARAAPEI-5,COG0522	Unigene58640_TAEpaeTARAAPEI-5,COG0532	Unigene58740_TAEpaeTARAAPEI-5,COG2097	Unigene58769_TAEpaeTARAAPEI-5,COG0216	Unigene58771_TAEpaeTARAAPEI-5,COG0198	Unigene58829_TAEpaeTARAAPEI-5,COG0495	Unigene58924_TAEpaeTARAAPEI-5,COG1890	Unigene58954_TAEpaeTARAAPEI-5,COG5593	Unigene58965_TAEpaeTARAAPEI-5,COG1841	Unigene59026_TAEpaeTARAAPEI-5,COG0513	Unigene59031_TAEpaeTARAAPEI-5,COG0097	Unigene59129_TAEpaeTARAAPEI-5,COG0223	Unigene59134_TAEpaeTARAAPEI-5,COG1499	Unigene59191_TAEpaeTARAAPEI-5,COG0215	Unigene59214_TAEpaeTARAAPEI-5,COG0098	Unigene59291_TAEpaeTARAAPEI-5,COG0480	Unigene59299_TAEpaeTARAAPEI-5,COG0522	Unigene59408_TAEpaeTARAAPEI-5,COG1503	Unigene59563_TAEpaeTARAAPEI-5,COG0102	Unigene59644_TAEpaeTARAAPEI-5,COG1889	Unigene59644_TAEpaeTARAAPEI-5,COG3277	Unigene59644_TAEpaeTARAAPEI-5,COG0513	Unigene59667_TAEpaeTARAAPEI-5,COG0495	Unigene59675_TAEpaeTARAAPEI-5,COG1997	Unigene59910_TAEpaeTARAAPEI-5,COG0513	Unigene60082_TAEpaeTARAAPEI-5,COG1889	Unigene60082_TAEpaeTARAAPEI-5,COG3277	Unigene60102_TAEpaeTARAAPEI-5,COG0072	Unigene60118_TAEpaeTARAAPEI-5,COG0130	Unigene60121_TAEpaeTARAAPEI-5,COG1867	Unigene60132_TAEpaeTARAAPEI-5,COG1867	Unigene60174_TAEpaeTARAAPEI-5,COG0030	Unigene60225_TAEpaeTARAAPEI-5,COG0060	Unigene60237_TAEpaeTARAAPEI-5,COG0480	Unigene60358_TAEpaeTARAAPEI-5,COG0441	Unigene60360_TAEpaeTARAAPEI-5,COG0532	Unigene60444_TAEpaeTARAAPEI-5,COG0017	Unigene60487_TAEpaeTARAAPEI-5,COG0513	Unigene60517_TAEpaeTARAAPEI-5,COG0017	Unigene60556_TAEpaeTARAAPEI-5,COG0513	Unigene60577_TAEpaeTARAAPEI-5,COG5256	Unigene60640_TAEpaeTARAAPEI-5,COG5193	Unigene60650_TAEpaeTARAAPEI-5,COG0094	Unigene60687_TAEpaeTARAAPEI-5,COG2004	Unigene60788_TAEpaeTARAAPEI-5,COG1498	Unigene60807_TAEpaeTARAAPEI-5,COG4352	Unigene60810_TAEpaeTARAAPEI-5,COG1889	Unigene60871_TAEpaeTARAAPEI-5,COG1187	Unigene60879_TAEpaeTARAAPEI-5,COG0100	Unigene60928_TAEpaeTARAAPEI-5,COG5099	Unigene60931_TAEpaeTARAAPEI-5,COG0089	Unigene60947_TAEpaeTARAAPEI-5,COG0049	Unigene60950_TAEpaeTARAAPEI-5,COG1490	Unigene60969_TAEpaeTARAAPEI-5,COG0102	Unigene60981_TAEpaeTARAAPEI-5,COG0480	Unigene61107_TAEpaeTARAAPEI-5,COG1374	Unigene61194_TAEpaeTARAAPEI-5,COG0216	Unigene61337_TAEpaeTARAAPEI-5,COG0513	Unigene61476_TAEpaeTARAAPEI-5,COG0293	Unigene61578_TAEpaeTARAAPEI-5,COG5269	Unigene61578_TAEpaeTARAAPEI-5,COG0532	Unigene61582_TAEpaeTARAAPEI-5,COG0532	Unigene61582_TAEpaeTARAAPEI-5,COG0130	Unigene61591_TAEpaeTARAAPEI-5,COG0103	Unigene61626_TAEpaeTARAAPEI-5,COG0513	Unigene61627_TAEpaeTARAAPEI-5,COG1358	Unigene61639_TAEpaeTARAAPEI-5,COG0144	Unigene61647_TAEpaeTARAAPEI-5,COG0042	Unigene61652_TAEpaeTARAAPEI-5,COG0532	Unigene61748_TAEpaeTARAAPEI-5,COG0144	Unigene61773_TAEpaeTARAAPEI-5,COG0495	Unigene61801_TAEpaeTARAAPEI-5,COG1717	Unigene61864_TAEpaeTARAAPEI-5,COG1530	Unigene61864_TAEpaeTARAAPEI-5,COG0532	Unigene61865_TAEpaeTARAAPEI-5,COG0244	Unigene61890_TAEpaeTARAAPEI-5,COG0532	Unigene61946_TAEpaeTARAAPEI-5,COG0513	Unigene61949_TAEpaeTARAAPEI-5,COG0173	Unigene62043_TAEpaeTARAAPEI-5,COG0072	Unigene62109_TAEpaeTARAAPEI-5,COG2075	Unigene62276_TAEpaeTARAAPEI-5,COG0621	Unigene62489_TAEpaeTARAAPEI-5,COG0532	Unigene62511_TAEpaeTARAAPEI-5,COG0090	Unigene62518_TAEpaeTARAAPEI-5,COG1889	Unigene62518_TAEpaeTARAAPEI-5,COG3277	Unigene62518_TAEpaeTARAAPEI-5,COG0513	Unigene62682_TAEpaeTARAAPEI-5,COG0080	Unigene62688_TAEpaeTARAAPEI-5,COG0124	Unigene62754_TAEpaeTARAAPEI-5,COG0012	Unigene62787_TAEpaeTARAAPEI-5,COG0024	Unigene62813_TAEpaeTARAAPEI-5,COG1184	Unigene62813_TAEpaeTARAAPEI-5,COG0182	Unigene62911_TAEpaeTARAAPEI-5,COG0050	Unigene62928_TAEpaeTARAAPEI-5,COG0495	Unigene62938_TAEpaeTARAAPEI-5,COG0184	Unigene62942_TAEpaeTARAAPEI-5,COG3276	Unigene62942_TAEpaeTARAAPEI-5,COG0050	Unigene62963_TAEpaeTARAAPEI-5,COG0441	Unigene63034_TAEpaeTARAAPEI-5,COG0564	Unigene63039_TAEpaeTARAAPEI-5,COG0442	Unigene63105_TAEpaeTARAAPEI-5,COG0532	Unigene63126_TAEpaeTARAAPEI-5,COG0052	Unigene63137_TAEpaeTARAAPEI-5,COG1601	Unigene63183_TAEpaeTARAAPEI-5,COG0024	Unigene63199_TAEpaeTARAAPEI-5,COG0532	Unigene63223_TAEpaeTARAAPEI-5,COG2238	Unigene63232_TAEpaeTARAAPEI-5,COG0024	Unigene63241_TAEpaeTARAAPEI-5,COG0532	Unigene63430_TAEpaeTARAAPEI-5,COG1190	Unigene63530_TAEpaeTARAAPEI-5,COG1889	Unigene63530_TAEpaeTARAAPEI-5,COG3277	Unigene63656_TAEpaeTARAAPEI-5,COG0513	Unigene63789_TAEpaeTARAAPEI-5,COG0495	Unigene63943_TAEpaeTARAAPEI-5,COG0144	Unigene63994_TAEpaeTARAAPEI-5,COG0513	Unigene64013_TAEpaeTARAAPEI-5,COG0143	Unigene64079_TAEpaeTARAAPEI-5,COG1184	Unigene64246_TAEpaeTARAAPEI-5,COG0532	Unigene64271_TAEpaeTARAAPEI-5,COG3277	Unigene64382_TAEpaeTARAAPEI-5,COG0564	Unigene64386_TAEpaeTARAAPEI-5,COG1184	Unigene64391_TAEpaeTARAAPEI-5,COG0532	Unigene64650_TAEpaeTARAAPEI-5,COG0024	Unigene64720_TAEpaeTARAAPEI-5,COG0051	Unigene64732_TAEpaeTARAAPEI-5,COG2163	Unigene64742_TAEpaeTARAAPEI-5,COG0532	Unigene64755_TAEpaeTARAAPEI-5,COG0590	Unigene64853_TAEpaeTARAAPEI-5,COG0513	Unigene64906_TAEpaeTARAAPEI-5,COG0480	Unigene64914_TAEpaeTARAAPEI-5,COG0480	Unigene64988_TAEpaeTARAAPEI-5,COG0017	Unigene65003_TAEpaeTARAAPEI-5,COG0532	Unigene65024_TAEpaeTARAAPEI-5,COG0513	Unigene65048_TAEpaeTARAAPEI-5,COG0251	Unigene65119_TAEpaeTARAAPEI-5,COG5257	Unigene65174_TAEpaeTARAAPEI-5,COG1530	Unigene65174_TAEpaeTARAAPEI-5,COG1187	Unigene65174_TAEpaeTARAAPEI-5,COG0513	Unigene65216_TAEpaeTARAAPEI-5,COG0185	Unigene65234_TAEpaeTARAAPEI-5,COG0513	Unigene65301_TAEpaeTARAAPEI-5,COG1530	Unigene65349_TAEpaeTARAAPEI-5,COG0532	Unigene65500_TAEpaeTARAAPEI-5,COG5256	Unigene65506_TAEpaeTARAAPEI-5,COG0023	Unigene65529_TAEpaeTARAAPEI-5,COG5193	Unigene65578_TAEpaeTARAAPEI-5,COG5099	Unigene65584_TAEpaeTARAAPEI-5,COG0256	Unigene65591_TAEpaeTARAAPEI-5,COG0080	Unigene65623_TAEpaeTARAAPEI-5,COG0513	Unigene65636_TAEpaeTARAAPEI-5,COG0532	Unigene65648_TAEpaeTARAAPEI-5,COG0532	Unigene65681_TAEpaeTARAAPEI-5,COG0101	Unigene65690_TAEpaeTARAAPEI-5,COG5099	Unigene65691_TAEpaeTARAAPEI-5,COG0024	Unigene65772_TAEpaeTARAAPEI-5,COG0532	Unigene65782_TAEpaeTARAAPEI-5,COG0008	Unigene65892_TAEpaeTARAAPEI-5,COG0238	Unigene65895_TAEpaeTARAAPEI-5,COG1096	Unigene65898_TAEpaeTARAAPEI-5,COG0513	Unigene65900_TAEpaeTARAAPEI-5,COG0130	Unigene65983_TAEpaeTARAAPEI-5,COG0532	Unigene66088_TAEpaeTARAAPEI-5,COG5045	Unigene66097_TAEpaeTARAAPEI-5,COG0513	Unigene66105_TAEpaeTARAAPEI-5,COG0143	Unigene66151_TAEpaeTARAAPEI-5,COG0092	Unigene66228_TAEpaeTARAAPEI-5,COG5269	Unigene66295_TAEpaeTARAAPEI-5,COG0103	Unigene66340_TAEpaeTARAAPEI-5,COG0532	Unigene66368_TAEpaeTARAAPEI-5,COG2163	Unigene66385_TAEpaeTARAAPEI-5,COG0072	Unigene66385_TAEpaeTARAAPEI-5,COG0016	Unigene66386_TAEpaeTARAAPEI-5,COG0097	Unigene66557_TAEpaeTARAAPEI-5,COG0008	Unigene66655_TAEpaeTARAAPEI-5,COG0513	Unigene66685_TAEpaeTARAAPEI-5,COG1184	Unigene66704_TAEpaeTARAAPEI-5,COG1889	Unigene66704_TAEpaeTARAAPEI-5,COG0513	Unigene66704_TAEpaeTARAAPEI-5,COG3277	Unigene66729_TAEpaeTARAAPEI-5,COG0532	Unigene66753_TAEpaeTARAAPEI-5,COG1632	Unigene66789_TAEpaeTARAAPEI-5,COG1093	Unigene66817_TAEpaeTARAAPEI-5,COG0049	Unigene66905_TAEpaeTARAAPEI-5,COG1889	Unigene66905_TAEpaeTARAAPEI-5,COG0513	Unigene66925_TAEpaeTARAAPEI-5,COG2157	Unigene67047_TAEpaeTARAAPEI-5,COG0513	Unigene67145_TAEpaeTARAAPEI-5,COG0017	Unigene67207_TAEpaeTARAAPEI-5,COG0513	Unigene67208_TAEpaeTARAAPEI-5,COG0252	Unigene67316_TAEpaeTARAAPEI-5,COG0513	Unigene67356_TAEpaeTARAAPEI-5,COG0480	Unigene67364_TAEpaeTARAAPEI-5,COG0343	Unigene67373_TAEpaeTARAAPEI-5,COG0522	Unigene67381_TAEpaeTARAAPEI-5,COG1530	Unigene67438_TAEpaeTARAAPEI-5,COG0532	Unigene67447_TAEpaeTARAAPEI-5,COG5256	Unigene67491_TAEpaeTARAAPEI-5,COG5257	Unigene67497_TAEpaeTARAAPEI-5,COG0532	Unigene67502_TAEpaeTARAAPEI-5,COG1530	Unigene67606_TAEpaeTARAAPEI-5,COG0532	Unigene67606_TAEpaeTARAAPEI-5,COG1889	Unigene67651_TAEpaeTARAAPEI-5,COG0144	Unigene67666_TAEpaeTARAAPEI-5,COG2092	Unigene67674_TAEpaeTARAAPEI-5,COG0049	Unigene67754_TAEpaeTARAAPEI-5,COG0324	Unigene67764_TAEpaeTARAAPEI-5,COG0231	Unigene67775_TAEpaeTARAAPEI-5,COG1503	Unigene67779_TAEpaeTARAAPEI-5,COG0024	Unigene67818_TAEpaeTARAAPEI-5,COG1867	Unigene67827_TAEpaeTARAAPEI-5,COG5384	Unigene67838_TAEpaeTARAAPEI-5,COG0480	Unigene67898_TAEpaeTARAAPEI-5,COG0513	Unigene67967_TAEpaeTARAAPEI-5,COG0162	Unigene67997_TAEpaeTARAAPEI-5,COG0513	Unigene68111_TAEpaeTARAAPEI-5,COG0532	Unigene68111_TAEpaeTARAAPEI-5,COG1187	Unigene68187_TAEpaeTARAAPEI-5,COG0480	Unigene68218_TAEpaeTARAAPEI-5,COG5099	Unigene68240_TAEpaeTARAAPEI-5,COG1889	Unigene68240_TAEpaeTARAAPEI-5,COG3277	Unigene68284_TAEpaeTARAAPEI-5,COG5053	Unigene68382_TAEpaeTARAAPEI-5,COG1498	Unigene68505_TAEpaeTARAAPEI-5,COG0060	Unigene68623_TAEpaeTARAAPEI-5,COG0060	Unigene68654_TAEpaeTARAAPEI-5,COG2007	Unigene68677_TAEpaeTARAAPEI-5,COG0442	Unigene68683_TAEpaeTARAAPEI-5,COG0513	Unigene68712_TAEpaeTARAAPEI-5,COG0244	Unigene68713_TAEpaeTARAAPEI-5,COG2007	Unigene68724_TAEpaeTARAAPEI-5,COG2147	Unigene68731_TAEpaeTARAAPEI-5,COG0008	Unigene68761_TAEpaeTARAAPEI-5,COG1736	Unigene68793_TAEpaeTARAAPEI-5,COG0052	Unigene68876_TAEpaeTARAAPEI-5,COG1208	Unigene68926_TAEpaeTARAAPEI-5,COG0480	Unigene68938_TAEpaeTARAAPEI-5,COG1736	Unigene68945_TAEpaeTARAAPEI-5,COG0532	Unigene68999_TAEpaeTARAAPEI-5,COG0513	Unigene69005_TAEpaeTARAAPEI-5,COG0513	Unigene69045_TAEpaeTARAAPEI-5,COG0222	Unigene69053_TAEpaeTARAAPEI-5,COG5163	Unigene69101_TAEpaeTARAAPEI-5,COG0532	Unigene69134_TAEpaeTARAAPEI-5,COG0349	Unigene69153_TAEpaeTARAAPEI-5,COG2125	Unigene69200_TAEpaeTARAAPEI-5,COG0017	Unigene69209_TAEpaeTARAAPEI-5,COG0252	Unigene69250_TAEpaeTARAAPEI-5,COG0513	Unigene69264_TAEpaeTARAAPEI-5,COG0513	Unigene69303_TAEpaeTARAAPEI-5,COG0143	Unigene69330_TAEpaeTARAAPEI-5,COG2123	Unigene69341_TAEpaeTARAAPEI-5,COG5384	Unigene69460_TAEpaeTARAAPEI-5,COG0264	Unigene69487_TAEpaeTARAAPEI-5,COG0060	Unigene69563_TAEpaeTARAAPEI-5,COG1471	Unigene69570_TAEpaeTARAAPEI-5,COG0442	Unigene69581_TAEpaeTARAAPEI-5,COG0124	Unigene69591_TAEpaeTARAAPEI-5,COG1588	Unigene69617_TAEpaeTARAAPEI-5,COG0513	Unigene69630_TAEpaeTARAAPEI-5,COG0480	Unigene69647_TAEpaeTARAAPEI-5,COG5256	Unigene69714_TAEpaeTARAAPEI-5,COG0090	Unigene69732_TAEpaeTARAAPEI-5,COG1841	Unigene69734_TAEpaeTARAAPEI-5,COG0513	Unigene69747_TAEpaeTARAAPEI-5,COG1890	Unigene69786_TAEpaeTARAAPEI-5,COG0198	Unigene69813_TAEpaeTARAAPEI-5,COG0532	Unigene69813_TAEpaeTARAAPEI-5,COG1530	Unigene69839_TAEpaeTARAAPEI-5,COG0532	Unigene69876_TAEpaeTARAAPEI-5,COG1184	Unigene69897_TAEpaeTARAAPEI-5,COG0513	Unigene69902_TAEpaeTARAAPEI-5,COG2519	Unigene69910_TAEpaeTARAAPEI-5,COG0513	Unigene70047_TAEpaeTARAAPEI-5,COG0532	Unigene70082_TAEpaeTARAAPEI-5,COG0060	Unigene70129_TAEpaeTARAAPEI-5,COG0154	Unigene70149_TAEpaeTARAAPEI-5,COG0532	Unigene70236_TAEpaeTARAAPEI-5,COG0532	Unigene70250_TAEpaeTARAAPEI-5,COG0495	Unigene70260_TAEpaeTARAAPEI-5,COG0532	Unigene70277_TAEpaeTARAAPEI-5,COG0228	Unigene70297_TAEpaeTARAAPEI-5,COG0532	Unigene70297_TAEpaeTARAAPEI-5,COG1187	Unigene70310_TAEpaeTARAAPEI-5,COG5256	Unigene70321_TAEpaeTARAAPEI-5,COG1889	Unigene70357_TAEpaeTARAAPEI-5,COG0087	Unigene70405_TAEpaeTARAAPEI-5,COG0532	Unigene70422_TAEpaeTARAAPEI-5,COG0480	Unigene70446_TAEpaeTARAAPEI-5,COG0513	Unigene70498_TAEpaeTARAAPEI-5,COG0495	Unigene70534_TAEpaeTARAAPEI-5,COG0030	Unigene70559_TAEpaeTARAAPEI-5,COG0513	Unigene70559_TAEpaeTARAAPEI-5,COG1187	Unigene70559_TAEpaeTARAAPEI-5,COG0532	Unigene70593_TAEpaeTARAAPEI-5,COG0513	Unigene70635_TAEpaeTARAAPEI-5,COG0532	Unigene70635_TAEpaeTARAAPEI-5,COG1187	Unigene70704_TAEpaeTARAAPEI-5,COG0532	Unigene70704_TAEpaeTARAAPEI-5,COG1187	Unigene70709_TAEpaeTARAAPEI-5,COG0513	Unigene70727_TAEpaeTARAAPEI-5,COG0532	Unigene70769_TAEpaeTARAAPEI-5,COG0261	Unigene70827_TAEpaeTARAAPEI-5,COG0162	Unigene70830_TAEpaeTARAAPEI-5,COG0513	Unigene70885_TAEpaeTARAAPEI-5,COG0532	Unigene70926_TAEpaeTARAAPEI-5,COG0513	Unigene70943_TAEpaeTARAAPEI-5,COG0215	Unigene70993_TAEpaeTARAAPEI-5,COG0532	Unigene70997_TAEpaeTARAAPEI-5,COG2519	Unigene71021_TAEpaeTARAAPEI-5,COG0252	Unigene71030_TAEpaeTARAAPEI-5,COG0513	Unigene71056_TAEpaeTARAAPEI-5,COG1185	Unigene71058_TAEpaeTARAAPEI-5,COG0100	Unigene71061_TAEpaeTARAAPEI-5,COG0072	Unigene71112_TAEpaeTARAAPEI-5,COG0532	Unigene71112_TAEpaeTARAAPEI-5,COG1187	Unigene71119_TAEpaeTARAAPEI-5,COG1530	Unigene71119_TAEpaeTARAAPEI-5,COG0532	Unigene71159_TAEpaeTARAAPEI-5,COG0088	Unigene71259_TAEpaeTARAAPEI-5,COG0172	Unigene71269_TAEpaeTARAAPEI-5,COG0513	Unigene71291_TAEpaeTARAAPEI-5,COG1530	Unigene71291_TAEpaeTARAAPEI-5,COG0532	Unigene71347_TAEpaeTARAAPEI-5,COG0495	Unigene71354_TAEpaeTARAAPEI-5,COG3276	Unigene71363_TAEpaeTARAAPEI-5,COG1530	Unigene71486_TAEpaeTARAAPEI-5,COG1498	Unigene71494_TAEpaeTARAAPEI-5,COG0532	Unigene71494_TAEpaeTARAAPEI-5,COG1187	Unigene71509_TAEpaeTARAAPEI-5,COG0252	Unigene71554_TAEpaeTARAAPEI-5,COG2123	Unigene71580_TAEpaeTARAAPEI-5,COG0525	Unigene71599_TAEpaeTARAAPEI-5,COG0566	Unigene71660_TAEpaeTARAAPEI-5,COG0513	Unigene71666_TAEpaeTARAAPEI-5,COG0081	Unigene71686_TAEpaeTARAAPEI-5,COG0172	Unigene71705_TAEpaeTARAAPEI-5,COG0480	Unigene71706_TAEpaeTARAAPEI-5,COG0513	Unigene71727_TAEpaeTARAAPEI-5,COG1498	Unigene71740_TAEpaeTARAAPEI-5,COG0532	Unigene71754_TAEpaeTARAAPEI-5,COG0513	Unigene71763_TAEpaeTARAAPEI-5,COG5593	Unigene71783_TAEpaeTARAAPEI-5,COG5099	Unigene71796_TAEpaeTARAAPEI-5,COG0130	Unigene71817_TAEpaeTARAAPEI-5,COG1097	Unigene71832_TAEpaeTARAAPEI-5,COG0087	Unigene71919_TAEpaeTARAAPEI-5,COG0513	Unigene71927_TAEpaeTARAAPEI-5,COG0480	Unigene71933_TAEpaeTARAAPEI-5,COG2136	Unigene71942_TAEpaeTARAAPEI-5,COG1184	Unigene72003_TAEpaeTARAAPEI-5,COG1498	Unigene72031_TAEpaeTARAAPEI-5,COG0532	Unigene72031_TAEpaeTARAAPEI-5,COG0130	Unigene72065_TAEpaeTARAAPEI-5,COG0343	Unigene72082_TAEpaeTARAAPEI-5,COG0215	Unigene72103_TAEpaeTARAAPEI-5,COG0513	Unigene72130_TAEpaeTARAAPEI-5,COG0532	Unigene72147_TAEpaeTARAAPEI-5,COG0050	Unigene72205_TAEpaeTARAAPEI-5,COG1190	Unigene72224_TAEpaeTARAAPEI-5,COG0513	Unigene72275_TAEpaeTARAAPEI-5,COG0423	Unigene72289_TAEpaeTARAAPEI-5,COG0513	Unigene72309_TAEpaeTARAAPEI-5,COG1499	Unigene72345_TAEpaeTARAAPEI-5,COG0016	Unigene72352_TAEpaeTARAAPEI-5,COG1530	Unigene72352_TAEpaeTARAAPEI-5,COG1498	Unigene72352_TAEpaeTARAAPEI-5,COG0130	Unigene72352_TAEpaeTARAAPEI-5,COG0532	Unigene72365_TAEpaeTARAAPEI-5,COG0532	Unigene72410_TAEpaeTARAAPEI-5,COG5192	Unigene72427_TAEpaeTARAAPEI-5,COG5192	Unigene72465_TAEpaeTARAAPEI-5,COG0513	Unigene72521_TAEpaeTARAAPEI-5,COG0008	Unigene2884_TAEpaeTARAAPEI-5,COG0495	Unigene2885_TAEpaeTARAAPEI-5,COG0215	Unigene2966_TAEpaeTARAAPEI-5,COG0154	Unigene3029_TAEpaeTARAAPEI-5,COG0532	Unigene3029_TAEpaeTARAAPEI-5,COG1498	Unigene3048_TAEpaeTARAAPEI-5,COG0513	Unigene3228_TAEpaeTARAAPEI-5,COG0513	Unigene3307_TAEpaeTARAAPEI-5,COG0024	Unigene3431_TAEpaeTARAAPEI-5,COG0513	Unigene3613_TAEpaeTARAAPEI-5,COG0024	Unigene3696_TAEpaeTARAAPEI-5,COG2163	Unigene3717_TAEpaeTARAAPEI-5,COG0513	Unigene3750_TAEpaeTARAAPEI-5,COG0052	Unigene3861_TAEpaeTARAAPEI-5,COG0361	Unigene4084_TAEpaeTARAAPEI-5,COG0017	Unigene4164_TAEpaeTARAAPEI-5,COG5099	Unigene4234_TAEpaeTARAAPEI-5,COG5099	Unigene4592_TAEpaeTARAAPEI-5,COG4352	Unigene4614_TAEpaeTARAAPEI-5,COG1500	Unigene4723_TAEpaeTARAAPEI-5,COG1236	Unigene4761_TAEpaeTARAAPEI-5,COG0008	Unigene5054_TAEpaeTARAAPEI-5,COG1498	Unigene72553_TAEpaeTARAAPEI-5,COG0162	Unigene72560_TAEpaeTARAAPEI-5,COG1498	Unigene72585_TAEpaeTARAAPEI-5,COG0513	Unigene72598_TAEpaeTARAAPEI-5,COG0064	Unigene72651_TAEpaeTARAAPEI-5,COG0525	Unigene72686_TAEpaeTARAAPEI-5,COG1236	Unigene72692_TAEpaeTARAAPEI-5,COG1530	Unigene72692_TAEpaeTARAAPEI-5,COG0532	Unigene72692_TAEpaeTARAAPEI-5,COG1498	Unigene72710_TAEpaeTARAAPEI-5,COG0154	Unigene72715_TAEpaeTARAAPEI-5,COG5099	Unigene72718_TAEpaeTARAAPEI-5,COG0532	Unigene72734_TAEpaeTARAAPEI-5,COG0513	Unigene72807_TAEpaeTARAAPEI-5,COG0442	Unigene72895_TAEpaeTARAAPEI-5,COG5593	Unigene72930_TAEpaeTARAAPEI-5,COG1530	Unigene5357_TAEpaeTARAAPEI-5,COG0024	Unigene5428_TAEpaeTARAAPEI-5,COG0480	Unigene5450_TAEpaeTARAAPEI-5,COG0042	Unigene5464_TAEpaeTARAAPEI-5,COG1208	Unigene5798_TAEpaeTARAAPEI-5,COG1530	Unigene5798_TAEpaeTARAAPEI-5,COG1187	Unigene5798_TAEpaeTARAAPEI-5,COG0532	Unigene6020_TAEpaeTARAAPEI-5,COG1798	Unigene6312_TAEpaeTARAAPEI-5,COG0293	Unigene6382_TAEpaeTARAAPEI-5,COG0539	Unigene6422_TAEpaeTARAAPEI-5,COG5053	Unigene6469_TAEpaeTARAAPEI-5,COG0200	Unigene6583_TAEpaeTARAAPEI-5,COG5256	Unigene6655_TAEpaeTARAAPEI-5,COG1530	Unigene6759_TAEpaeTARAAPEI-5,COG0513	Unigene6879_TAEpaeTARAAPEI-5,COG0532	Unigene6914_TAEpaeTARAAPEI-5,COG0513	Unigene6958_TAEpaeTARAAPEI-5,COG1208	Unigene7102_TAEpaeTARAAPEI-5,COG5099	Unigene7434_TAEpaeTARAAPEI-5,COG0590	Unigene7434_TAEpaeTARAAPEI-5,COG1889	Unigene7662_TAEpaeTARAAPEI-5,COG2125	Unigene7726_TAEpaeTARAAPEI-5,COG0442	Unigene7738_TAEpaeTARAAPEI-5,COG0480	Unigene7887_TAEpaeTARAAPEI-5,COG0532	Unigene7887_TAEpaeTARAAPEI-5,COG1530	Unigene7887_TAEpaeTARAAPEI-5,COG1498	Unigene7976_TAEpaeTARAAPEI-5,COG0495	Unigene8064_TAEpaeTARAAPEI-5,COG0532	Unigene8103_TAEpaeTARAAPEI-5,COG0532	Unigene8103_TAEpaeTARAAPEI-5,COG1530	Unigene8125_TAEpaeTARAAPEI-5,COG0143	Unigene8145_TAEpaeTARAAPEI-5,COG0215	Unigene8190_TAEpaeTARAAPEI-5,COG0016	Unigene8204_TAEpaeTARAAPEI-5,COG0216	Unigene8357_TAEpaeTARAAPEI-5,COG1258	Unigene8393_TAEpaeTARAAPEI-5,COG0621	Unigene8464_TAEpaeTARAAPEI-5,COG0008	Unigene8561_TAEpaeTARAAPEI-5,COG3277	Unigene8561_TAEpaeTARAAPEI-5,COG1889	Unigene8561_TAEpaeTARAAPEI-5,COG0513	Unigene8618_TAEpaeTARAAPEI-5,COG0513	Unigene8633_TAEpaeTARAAPEI-5,COG0513	Unigene8729_TAEpaeTARAAPEI-5,COG5192	Unigene8772_TAEpaeTARAAPEI-5,COG0324	Unigene8815_TAEpaeTARAAPEI-5,COG2263	Unigene8815_TAEpaeTARAAPEI-5,COG0090	Unigene8843_TAEpaeTARAAPEI-5,COG0513	Unigene8904_TAEpaeTARAAPEI-5,COG1530	Unigene8904_TAEpaeTARAAPEI-5,COG0532	Unigene8904_TAEpaeTARAAPEI-5,COG1498	Unigene9377_TAEpaeTARAAPEI-5,COG1503	Unigene9614_TAEpaeTARAAPEI-5,COG1498	Unigene9631_TAEpaeTARAAPEI-5,COG1093	Unigene9658_TAEpaeTARAAPEI-5,COG0088	Unigene9755_TAEpaeTARAAPEI-5,COG0017	Unigene9778_TAEpaeTARAAPEI-5,COG0513	Unigene10022_TAEpaeTARAAPEI-5,COG0101	Unigene10055_TAEpaeTARAAPEI-5,COG0513	Unigene10242_TAEpaeTARAAPEI-5,COG0349	Unigene10386_TAEpaeTARAAPEI-5,COG1911	Unigene10448_TAEpaeTARAAPEI-5,COG0091	Unigene10557_TAEpaeTARAAPEI-5,COG0495	Unigene10583_TAEpaeTARAAPEI-5,COG0255	Unigene10737_TAEpaeTARAAPEI-5,COG0480	Unigene10859_TAEpaeTARAAPEI-5,COG0532	Unigene11117_TAEpaeTARAAPEI-5,COG0513	Unigene11151_TAEpaeTARAAPEI-5,COG1530	Unigene11151_TAEpaeTARAAPEI-5,COG1498	Unigene11151_TAEpaeTARAAPEI-5,COG0130	Unigene11151_TAEpaeTARAAPEI-5,COG0532	Unigene11304_TAEpaeTARAAPEI-5,COG0060	Unigene11329_TAEpaeTARAAPEI-5,COG0081	Unigene11388_TAEpaeTARAAPEI-5,COG0532	Unigene11408_TAEpaeTARAAPEI-5,COG0564	Unigene11465_TAEpaeTARAAPEI-5,COG0024	Unigene11539_TAEpaeTARAAPEI-5,COG0013	Unigene11617_TAEpaeTARAAPEI-5,COG1736	Unigene11712_TAEpaeTARAAPEI-5,COG0093	Unigene11879_TAEpaeTARAAPEI-5,COG0050	Unigene11921_TAEpaeTARAAPEI-5,COG1185	Unigene12083_TAEpaeTARAAPEI-5,COG0480	Unigene12111_TAEpaeTARAAPEI-5,COG1097	Unigene12207_TAEpaeTARAAPEI-5,COG2058	Unigene12220_TAEpaeTARAAPEI-5,COG0185	Unigene12283_TAEpaeTARAAPEI-5,COG5117	Unigene12310_TAEpaeTARAAPEI-5,COG0513	Unigene12405_TAEpaeTARAAPEI-5,COG0513	Unigene12410_TAEpaeTARAAPEI-5,COG2265	Unigene12491_TAEpaeTARAAPEI-5,COG0525	Unigene12521_TAEpaeTARAAPEI-5,COG0162	Unigene12539_TAEpaeTARAAPEI-5,COG0525	Unigene12553_TAEpaeTARAAPEI-5,COG0532	Unigene12626_TAEpaeTARAAPEI-5,COG0144	Unigene12648_TAEpaeTARAAPEI-5,COG0060	Unigene12725_TAEpaeTARAAPEI-5,COG0532	Unigene12735_TAEpaeTARAAPEI-5,COG0539	Unigene12867_TAEpaeTARAAPEI-5,COG0513	Unigene12941_TAEpaeTARAAPEI-5,COG1601	Unigene12964_TAEpaeTARAAPEI-5,COG0532	Unigene13014_TAEpaeTARAAPEI-5,COG1208	Unigene13338_TAEpaeTARAAPEI-5,COG0048	Unigene13343_TAEpaeTARAAPEI-5,COG2123	Unigene13514_TAEpaeTARAAPEI-5,COG0513	Unigene13753_TAEpaeTARAAPEI-5,COG0293	Unigene13781_TAEpaeTARAAPEI-5,COG0180	Unigene13793_TAEpaeTARAAPEI-5,COG0012	Unigene13807_TAEpaeTARAAPEI-5,COG0532	Unigene13961_TAEpaeTARAAPEI-5,COG0072	Unigene13993_TAEpaeTARAAPEI-5,COG0423	Unigene14073_TAEpaeTARAAPEI-5,COG0532	Unigene14076_TAEpaeTARAAPEI-5,COG1190	Unigene14176_TAEpaeTARAAPEI-5,COG0513	Unigene14222_TAEpaeTARAAPEI-5,COG0441	Unigene14257_TAEpaeTARAAPEI-5,COG1976	Unigene14390_TAEpaeTARAAPEI-5,COG2058	Unigene14438_TAEpaeTARAAPEI-5,COG1498	Unigene14461_TAEpaeTARAAPEI-5,COG5384	Unigene14621_TAEpaeTARAAPEI-5,COG1498	Unigene14621_TAEpaeTARAAPEI-5,COG0532	Unigene14621_TAEpaeTARAAPEI-5,COG0130	Unigene14680_TAEpaeTARAAPEI-5,COG0251	Unigene14745_TAEpaeTARAAPEI-5,COG0513	Unigene14820_TAEpaeTARAAPEI-5,COG1867	Unigene14837_TAEpaeTARAAPEI-5,COG1889	Unigene14837_TAEpaeTARAAPEI-5,COG3277	Unigene14837_TAEpaeTARAAPEI-5,COG0532	Unigene15017_TAEpaeTARAAPEI-5,COG0042	Unigene15219_TAEpaeTARAAPEI-5,COG0617	Unigene15234_TAEpaeTARAAPEI-5,COG0513	Unigene15342_TAEpaeTARAAPEI-5,COG5256	Unigene15342_TAEpaeTARAAPEI-5,COG3276	Unigene15357_TAEpaeTARAAPEI-5,COG0532	Unigene15357_TAEpaeTARAAPEI-5,COG1498	Unigene15364_TAEpaeTARAAPEI-5,COG1185	Unigene15364_TAEpaeTARAAPEI-5,COG1098	Unigene15375_TAEpaeTARAAPEI-5,COG0343	Unigene15475_TAEpaeTARAAPEI-5,COG0480	Unigene15595_TAEpaeTARAAPEI-5,COG0513	Unigene15678_TAEpaeTARAAPEI-5,COG0480	Unigene15728_TAEpaeTARAAPEI-5,COG1889	Unigene15760_TAEpaeTARAAPEI-5,COG2051	Unigene15824_TAEpaeTARAAPEI-5,COG5257	Unigene15950_TAEpaeTARAAPEI-5,COG0293	Unigene15985_TAEpaeTARAAPEI-5,COG3277	Unigene15985_TAEpaeTARAAPEI-5,COG1889	Unigene16018_TAEpaeTARAAPEI-5,COG0154	Unigene16024_TAEpaeTARAAPEI-5,COG0024	Unigene16279_TAEpaeTARAAPEI-5,COG0013	Unigene16284_TAEpaeTARAAPEI-5,COG0522	Unigene16312_TAEpaeTARAAPEI-5,COG0441	Unigene16325_TAEpaeTARAAPEI-5,COG0013	Unigene16341_TAEpaeTARAAPEI-5,COG0532	Unigene16447_TAEpaeTARAAPEI-5,COG0012	Unigene16463_TAEpaeTARAAPEI-5,COG5225	Unigene16482_TAEpaeTARAAPEI-5,COG1498	Unigene16549_TAEpaeTARAAPEI-5,COG5192	Unigene16607_TAEpaeTARAAPEI-5,COG0042	Unigene16667_TAEpaeTARAAPEI-5,COG5193	Unigene16668_TAEpaeTARAAPEI-5,COG0072	Unigene16709_TAEpaeTARAAPEI-5,COG1530	Unigene16709_TAEpaeTARAAPEI-5,COG0532	Unigene16766_TAEpaeTARAAPEI-5,COG0689	Unigene16805_TAEpaeTARAAPEI-5,COG0042	Unigene16874_TAEpaeTARAAPEI-5,COG0513	Unigene16980_TAEpaeTARAAPEI-5,COG1236	Unigene16987_TAEpaeTARAAPEI-5,COG2136	Unigene17048_TAEpaeTARAAPEI-5,COG0222	Unigene17080_TAEpaeTARAAPEI-5,COG0532	Unigene17207_TAEpaeTARAAPEI-5,COG1383	Unigene17208_TAEpaeTARAAPEI-5,COG0532	Unigene17227_TAEpaeTARAAPEI-5,COG2263	Unigene17293_TAEpaeTARAAPEI-5,COG1889	Unigene17293_TAEpaeTARAAPEI-5,COG3277	Unigene17306_TAEpaeTARAAPEI-5,COG0173	Unigene17388_TAEpaeTARAAPEI-5,COG0513	Unigene17414_TAEpaeTARAAPEI-5,COG0513	Unigene17459_TAEpaeTARAAPEI-5,COG0100
K	Transcription 	1040	Unigene17582_TAEpaeTARAAPEI-5,COG0515	Unigene17595_TAEpaeTARAAPEI-5,COG5164	Unigene17595_TAEpaeTARAAPEI-5,COG0250	Unigene17633_TAEpaeTARAAPEI-5,COG0515	Unigene17657_TAEpaeTARAAPEI-5,COG0515	Unigene17700_TAEpaeTARAAPEI-5,COG0515	Unigene17702_TAEpaeTARAAPEI-5,COG5333	Unigene17705_TAEpaeTARAAPEI-5,COG0515	Unigene17747_TAEpaeTARAAPEI-5,COG0515	Unigene17772_TAEpaeTARAAPEI-5,COG0553	Unigene17815_TAEpaeTARAAPEI-5,COG5414	Unigene17815_TAEpaeTARAAPEI-5,COG5137	Unigene17823_TAEpaeTARAAPEI-5,COG5149	Unigene17842_TAEpaeTARAAPEI-5,COG5576	Unigene17859_TAEpaeTARAAPEI-5,COG0553	Unigene17929_TAEpaeTARAAPEI-5,COG5576	Unigene17934_TAEpaeTARAAPEI-5,COG0515	Unigene17945_TAEpaeTARAAPEI-5,COG0515	Unigene17997_TAEpaeTARAAPEI-5,COG1293	Unigene18043_TAEpaeTARAAPEI-5,COG0553	Unigene18050_TAEpaeTARAAPEI-5,COG0515	Unigene18056_TAEpaeTARAAPEI-5,COG0515	Unigene18084_TAEpaeTARAAPEI-5,COG5179	Unigene18206_TAEpaeTARAAPEI-5,COG0513	Unigene19155_TAEpaeTARAAPEI-5,COG5190	Unigene19226_TAEpaeTARAAPEI-5,COG1199	Unigene19248_TAEpaeTARAAPEI-5,COG0515	Unigene19392_TAEpaeTARAAPEI-5,COG0846	Unigene19784_TAEpaeTARAAPEI-5,COG0515	Unigene19798_TAEpaeTARAAPEI-5,COG0515	Unigene19937_TAEpaeTARAAPEI-5,COG0515	Unigene20172_TAEpaeTARAAPEI-5,COG0086	Unigene20269_TAEpaeTARAAPEI-5,COG1958	Unigene20403_TAEpaeTARAAPEI-5,COG0515	Unigene20889_TAEpaeTARAAPEI-5,COG5259	Unigene20955_TAEpaeTARAAPEI-5,COG5041	Unigene20996_TAEpaeTARAAPEI-5,COG0515	Unigene21208_TAEpaeTARAAPEI-5,COG0513	Unigene21278_TAEpaeTARAAPEI-5,COG0086	Unigene21425_TAEpaeTARAAPEI-5,COG0515	Unigene21697_TAEpaeTARAAPEI-5,COG1958	Unigene21878_TAEpaeTARAAPEI-5,COG0515	Unigene22655_TAEpaeTARAAPEI-5,COG5076	Unigene22770_TAEpaeTARAAPEI-5,COG0513	Unigene22836_TAEpaeTARAAPEI-5,COG0557	Unigene22841_TAEpaeTARAAPEI-5,COG0515	Unigene23840_TAEpaeTARAAPEI-5,COG0553	Unigene24003_TAEpaeTARAAPEI-5,COG0515	Unigene24684_TAEpaeTARAAPEI-5,COG0513	Unigene24785_TAEpaeTARAAPEI-5,COG0513	Unigene25215_TAEpaeTARAAPEI-5,COG0085	Unigene25983_TAEpaeTARAAPEI-5,COG0515	Unigene26068_TAEpaeTARAAPEI-5,COG0515	Unigene26365_TAEpaeTARAAPEI-5,COG5041	Unigene26434_TAEpaeTARAAPEI-5,COG0513	Unigene26669_TAEpaeTARAAPEI-5,COG0085	Unigene26876_TAEpaeTARAAPEI-5,COG0515	Unigene27115_TAEpaeTARAAPEI-5,COG1224	Unigene27197_TAEpaeTARAAPEI-5,COG5224	Unigene27541_TAEpaeTARAAPEI-5,COG0085	Unigene27672_TAEpaeTARAAPEI-5,COG1958	Unigene27848_TAEpaeTARAAPEI-5,COG0553	Unigene27931_TAEpaeTARAAPEI-5,COG0086	Unigene28001_TAEpaeTARAAPEI-5,COG0515	Unigene28170_TAEpaeTARAAPEI-5,COG1224	Unigene28557_TAEpaeTARAAPEI-5,COG5190	Unigene29032_TAEpaeTARAAPEI-5,COG5259	Unigene29114_TAEpaeTARAAPEI-5,COG0513	Unigene29169_TAEpaeTARAAPEI-5,COG0515	Unigene29272_TAEpaeTARAAPEI-5,COG1761	Unigene29378_TAEpaeTARAAPEI-5,COG0515	Unigene29398_TAEpaeTARAAPEI-5,COG0553	Unigene29628_TAEpaeTARAAPEI-5,COG0553	Unigene29938_TAEpaeTARAAPEI-5,COG0553	Unigene30151_TAEpaeTARAAPEI-5,COG5035	Unigene30234_TAEpaeTARAAPEI-5,COG0513	Unigene30320_TAEpaeTARAAPEI-5,COG5108	Unigene30381_TAEpaeTARAAPEI-5,COG0513	Unigene30400_TAEpaeTARAAPEI-5,COG1958	Unigene30433_TAEpaeTARAAPEI-5,COG0515	Unigene30552_TAEpaeTARAAPEI-5,COG0515	Unigene30655_TAEpaeTARAAPEI-5,COG0553	Unigene30810_TAEpaeTARAAPEI-5,COG0513	Unigene30861_TAEpaeTARAAPEI-5,COG0086	Unigene31014_TAEpaeTARAAPEI-5,COG0515	Unigene31097_TAEpaeTARAAPEI-5,COG0515	Unigene32381_TAEpaeTARAAPEI-5,COG1224	Unigene32645_TAEpaeTARAAPEI-5,COG0846	Unigene32667_TAEpaeTARAAPEI-5,COG0513	Unigene33051_TAEpaeTARAAPEI-5,COG5090	Unigene33159_TAEpaeTARAAPEI-5,COG5025	Unigene33391_TAEpaeTARAAPEI-5,COG1594	Unigene33697_TAEpaeTARAAPEI-5,COG0515	Unigene33777_TAEpaeTARAAPEI-5,COG1293	Unigene33857_TAEpaeTARAAPEI-5,COG0515	Unigene34405_TAEpaeTARAAPEI-5,COG5190	Unigene34698_TAEpaeTARAAPEI-5,COG0846	Unigene35030_TAEpaeTARAAPEI-5,COG0515	Unigene35102_TAEpaeTARAAPEI-5,COG0515	Unigene35185_TAEpaeTARAAPEI-5,COG5175	Unigene35223_TAEpaeTARAAPEI-5,COG0557	Unigene35463_TAEpaeTARAAPEI-5,COG0553	Unigene35466_TAEpaeTARAAPEI-5,COG0513	Unigene35577_TAEpaeTARAAPEI-5,COG0085	Unigene35653_TAEpaeTARAAPEI-5,COG1095	Unigene36056_TAEpaeTARAAPEI-5,COG0085	Unigene36174_TAEpaeTARAAPEI-5,COG0515	Unigene36256_TAEpaeTARAAPEI-5,COG0515	Unigene36314_TAEpaeTARAAPEI-5,COG0513	Unigene36322_TAEpaeTARAAPEI-5,COG5137	Unigene36322_TAEpaeTARAAPEI-5,COG3343	Unigene36322_TAEpaeTARAAPEI-5,COG5164	Unigene36377_TAEpaeTARAAPEI-5,COG1958	Unigene36608_TAEpaeTARAAPEI-5,COG0085	Unigene36771_TAEpaeTARAAPEI-5,COG0846	Unigene37157_TAEpaeTARAAPEI-5,COG1958	Unigene37318_TAEpaeTARAAPEI-5,COG0515	Unigene37366_TAEpaeTARAAPEI-5,COG1958	Unigene37406_TAEpaeTARAAPEI-5,COG0515	Unigene37420_TAEpaeTARAAPEI-5,COG0515	Unigene37426_TAEpaeTARAAPEI-5,COG5208	Unigene37490_TAEpaeTARAAPEI-5,COG0515	Unigene37519_TAEpaeTARAAPEI-5,COG0515	Unigene37539_TAEpaeTARAAPEI-5,COG0086	Unigene37585_TAEpaeTARAAPEI-5,COG0515	Unigene37746_TAEpaeTARAAPEI-5,COG5414	Unigene37919_TAEpaeTARAAPEI-5,COG0553	Unigene38047_TAEpaeTARAAPEI-5,COG0513	Unigene38200_TAEpaeTARAAPEI-5,COG0553	Unigene38295_TAEpaeTARAAPEI-5,COG0085	Unigene38372_TAEpaeTARAAPEI-5,COG2183	Unigene38388_TAEpaeTARAAPEI-5,COG0515	Unigene38713_TAEpaeTARAAPEI-5,COG0513	Unigene38744_TAEpaeTARAAPEI-5,COG0515	Unigene38782_TAEpaeTARAAPEI-5,COG0515	Unigene38863_TAEpaeTARAAPEI-5,COG0086	Unigene39050_TAEpaeTARAAPEI-5,COG0515	Unigene39101_TAEpaeTARAAPEI-5,COG0515	Unigene39107_TAEpaeTARAAPEI-5,COG5175	Unigene39200_TAEpaeTARAAPEI-5,COG0515	Unigene39210_TAEpaeTARAAPEI-5,COG0846	Unigene39365_TAEpaeTARAAPEI-5,COG5406	Unigene39412_TAEpaeTARAAPEI-5,COG5137	Unigene39604_TAEpaeTARAAPEI-5,COG0553	Unigene39613_TAEpaeTARAAPEI-5,COG0515	Unigene39772_TAEpaeTARAAPEI-5,COG0515	Unigene39902_TAEpaeTARAAPEI-5,COG5137	Unigene39973_TAEpaeTARAAPEI-5,COG0513	Unigene40229_TAEpaeTARAAPEI-5,COG1243	Unigene40321_TAEpaeTARAAPEI-5,COG1293	Unigene40321_TAEpaeTARAAPEI-5,COG5137	Unigene40321_TAEpaeTARAAPEI-5,COG5414	Unigene40423_TAEpaeTARAAPEI-5,COG0515	Unigene40571_TAEpaeTARAAPEI-5,COG0515	Unigene40596_TAEpaeTARAAPEI-5,COG0553	Unigene40630_TAEpaeTARAAPEI-5,COG0515	Unigene41098_TAEpaeTARAAPEI-5,COG5147	Unigene41149_TAEpaeTARAAPEI-5,COG1958	Unigene41230_TAEpaeTARAAPEI-5,COG0515	Unigene41338_TAEpaeTARAAPEI-5,COG0513	Unigene41489_TAEpaeTARAAPEI-5,COG0553	Unigene41552_TAEpaeTARAAPEI-5,COG0202	Unigene41655_TAEpaeTARAAPEI-5,COG5665	Unigene41746_TAEpaeTARAAPEI-5,COG0513	Unigene41878_TAEpaeTARAAPEI-5,COG5151	Unigene41972_TAEpaeTARAAPEI-5,COG0513	Unigene42414_TAEpaeTARAAPEI-5,COG0515	Unigene42490_TAEpaeTARAAPEI-5,COG1061	Unigene42766_TAEpaeTARAAPEI-5,COG1224	Unigene42868_TAEpaeTARAAPEI-5,COG1594	Unigene43287_TAEpaeTARAAPEI-5,COG1224	Unigene43373_TAEpaeTARAAPEI-5,COG0515	Unigene43427_TAEpaeTARAAPEI-5,COG5333	Unigene43524_TAEpaeTARAAPEI-5,COG0513	Unigene43588_TAEpaeTARAAPEI-5,COG0515	Unigene43843_TAEpaeTARAAPEI-5,COG0515	Unigene43867_TAEpaeTARAAPEI-5,COG5179	Unigene43880_TAEpaeTARAAPEI-5,COG0513	Unigene43974_TAEpaeTARAAPEI-5,COG0553	Unigene44030_TAEpaeTARAAPEI-5,COG2183	Unigene44367_TAEpaeTARAAPEI-5,COG1224	Unigene44422_TAEpaeTARAAPEI-5,COG0553	Unigene44427_TAEpaeTARAAPEI-5,COG5103	Unigene44472_TAEpaeTARAAPEI-5,COG0515	Unigene44643_TAEpaeTARAAPEI-5,COG0515	Unigene44648_TAEpaeTARAAPEI-5,COG0515	Unigene44804_TAEpaeTARAAPEI-5,COG5076	Unigene44998_TAEpaeTARAAPEI-5,COG0553	Unigene45526_TAEpaeTARAAPEI-5,COG1293	Unigene45538_TAEpaeTARAAPEI-5,COG0086	Unigene45575_TAEpaeTARAAPEI-5,COG0515	Unigene45581_TAEpaeTARAAPEI-5,COG0515	Unigene45655_TAEpaeTARAAPEI-5,COG0513	Unigene45722_TAEpaeTARAAPEI-5,COG0515	Unigene45766_TAEpaeTARAAPEI-5,COG0553	Unigene45803_TAEpaeTARAAPEI-5,COG0515	Unigene46030_TAEpaeTARAAPEI-5,COG1293	Unigene46115_TAEpaeTARAAPEI-5,COG0513	Unigene46158_TAEpaeTARAAPEI-5,COG0515	Unigene46224_TAEpaeTARAAPEI-5,COG0515	Unigene46245_TAEpaeTARAAPEI-5,COG1958	Unigene46410_TAEpaeTARAAPEI-5,COG5641	Unigene46429_TAEpaeTARAAPEI-5,COG5137	Unigene46464_TAEpaeTARAAPEI-5,COG0454	Unigene46516_TAEpaeTARAAPEI-5,COG5665	Unigene46516_TAEpaeTARAAPEI-5,COG5601	Unigene46544_TAEpaeTARAAPEI-5,COG5137	Unigene46544_TAEpaeTARAAPEI-5,COG1293	Unigene46589_TAEpaeTARAAPEI-5,COG5259	Unigene46771_TAEpaeTARAAPEI-5,COG5151	Unigene46946_TAEpaeTARAAPEI-5,COG0515	Unigene47058_TAEpaeTARAAPEI-5,COG0553	Unigene47083_TAEpaeTARAAPEI-5,COG5164	Unigene47103_TAEpaeTARAAPEI-5,COG0553	Unigene47239_TAEpaeTARAAPEI-5,COG2101	Unigene47268_TAEpaeTARAAPEI-5,COG5103	Unigene47372_TAEpaeTARAAPEI-5,COG0086	Unigene47456_TAEpaeTARAAPEI-5,COG0553	Unigene47456_TAEpaeTARAAPEI-5,COG5164	Unigene47456_TAEpaeTARAAPEI-5,COG5137	Unigene47598_TAEpaeTARAAPEI-5,COG0515	Unigene47608_TAEpaeTARAAPEI-5,COG1996	Unigene47668_TAEpaeTARAAPEI-5,COG0571	Unigene47690_TAEpaeTARAAPEI-5,COG0513	Unigene48027_TAEpaeTARAAPEI-5,COG5406	Unigene48058_TAEpaeTARAAPEI-5,COG0515	Unigene48071_TAEpaeTARAAPEI-5,COG5406	Unigene48267_TAEpaeTARAAPEI-5,COG0515	Unigene48503_TAEpaeTARAAPEI-5,COG1224	Unigene48679_TAEpaeTARAAPEI-5,COG0515	Unigene49031_TAEpaeTARAAPEI-5,COG5175	Unigene49085_TAEpaeTARAAPEI-5,COG0515	Unigene49193_TAEpaeTARAAPEI-5,COG0513	Unigene49283_TAEpaeTARAAPEI-5,COG1243	Unigene49412_TAEpaeTARAAPEI-5,COG0515	Unigene49749_TAEpaeTARAAPEI-5,COG0454	Unigene49772_TAEpaeTARAAPEI-5,COG0515	Unigene49853_TAEpaeTARAAPEI-5,COG0515	Unigene49884_TAEpaeTARAAPEI-5,COG5204	Unigene49920_TAEpaeTARAAPEI-5,COG0513	Unigene49961_TAEpaeTARAAPEI-5,COG5076	Unigene49981_TAEpaeTARAAPEI-5,COG0515	Unigene49990_TAEpaeTARAAPEI-5,COG0515	Unigene50069_TAEpaeTARAAPEI-5,COG0086	Unigene50374_TAEpaeTARAAPEI-5,COG0515	Unigene50418_TAEpaeTARAAPEI-5,COG5601	Unigene50419_TAEpaeTARAAPEI-5,COG5149	Unigene50550_TAEpaeTARAAPEI-5,COG1308	Unigene50609_TAEpaeTARAAPEI-5,COG0515	Unigene50651_TAEpaeTARAAPEI-5,COG0515	Unigene50684_TAEpaeTARAAPEI-5,COG5068	Unigene50726_TAEpaeTARAAPEI-5,COG0515	Unigene50776_TAEpaeTARAAPEI-5,COG1243	Unigene50809_TAEpaeTARAAPEI-5,COG1095	Unigene51037_TAEpaeTARAAPEI-5,COG0513	Unigene51092_TAEpaeTARAAPEI-5,COG0553	Unigene51117_TAEpaeTARAAPEI-5,COG0515	Unigene51321_TAEpaeTARAAPEI-5,COG0513	Unigene51350_TAEpaeTARAAPEI-5,COG0515	Unigene51640_TAEpaeTARAAPEI-5,COG5041	Unigene51740_TAEpaeTARAAPEI-5,COG0515	Unigene51834_TAEpaeTARAAPEI-5,COG0515	Unigene51838_TAEpaeTARAAPEI-5,COG0513	Unigene51865_TAEpaeTARAAPEI-5,COG0553	Unigene51972_TAEpaeTARAAPEI-5,COG5137	Unigene51987_TAEpaeTARAAPEI-5,COG5041	Unigene52304_TAEpaeTARAAPEI-5,COG0515	Unigene52483_TAEpaeTARAAPEI-5,COG5601	Unigene52648_TAEpaeTARAAPEI-5,COG1224	Unigene52822_TAEpaeTARAAPEI-5,COG0513	Unigene52835_TAEpaeTARAAPEI-5,COG0515	Unigene52898_TAEpaeTARAAPEI-5,COG0553	Unigene52934_TAEpaeTARAAPEI-5,COG0846	Unigene53081_TAEpaeTARAAPEI-5,COG2012	Unigene53106_TAEpaeTARAAPEI-5,COG0515	Unigene53210_TAEpaeTARAAPEI-5,COG0553	Unigene53485_TAEpaeTARAAPEI-5,COG1224	Unigene53581_TAEpaeTARAAPEI-5,COG0515	Unigene53773_TAEpaeTARAAPEI-5,COG0086	Unigene53804_TAEpaeTARAAPEI-5,COG1199	Unigene53851_TAEpaeTARAAPEI-5,COG0513	Unigene54055_TAEpaeTARAAPEI-5,COG0513	Unigene54082_TAEpaeTARAAPEI-5,COG5175	Unigene54206_TAEpaeTARAAPEI-5,COG0515	Unigene54383_TAEpaeTARAAPEI-5,COG1199	Unigene54422_TAEpaeTARAAPEI-5,COG0513	Unigene54449_TAEpaeTARAAPEI-5,COG0086	Unigene54473_TAEpaeTARAAPEI-5,COG5144	Unigene54488_TAEpaeTARAAPEI-5,COG0515	Unigene54544_TAEpaeTARAAPEI-5,COG0515	Unigene54552_TAEpaeTARAAPEI-5,COG0515	Unigene54600_TAEpaeTARAAPEI-5,COG0515	Unigene54723_TAEpaeTARAAPEI-5,COG0513	Unigene54895_TAEpaeTARAAPEI-5,COG5137	Unigene54895_TAEpaeTARAAPEI-5,COG1293	Unigene54895_TAEpaeTARAAPEI-5,COG0086	Unigene55019_TAEpaeTARAAPEI-5,COG0515	Unigene55165_TAEpaeTARAAPEI-5,COG0515	Unigene55216_TAEpaeTARAAPEI-5,COG0515	Unigene55252_TAEpaeTARAAPEI-5,COG0515	Unigene55277_TAEpaeTARAAPEI-5,COG0515	Unigene55281_TAEpaeTARAAPEI-5,COG1958	Unigene55368_TAEpaeTARAAPEI-5,COG2183	Unigene55488_TAEpaeTARAAPEI-5,COG5576	Unigene55522_TAEpaeTARAAPEI-5,COG0513	Unigene55679_TAEpaeTARAAPEI-5,COG5025	Unigene55689_TAEpaeTARAAPEI-5,COG0515	Unigene55942_TAEpaeTARAAPEI-5,COG5624	Unigene55984_TAEpaeTARAAPEI-5,COG0513	Unigene56045_TAEpaeTARAAPEI-5,COG0513	Unigene56060_TAEpaeTARAAPEI-5,COG5601	Unigene56061_TAEpaeTARAAPEI-5,COG1095	Unigene56070_TAEpaeTARAAPEI-5,COG1199	Unigene56085_TAEpaeTARAAPEI-5,COG0553	Unigene56173_TAEpaeTARAAPEI-5,COG1758	Unigene56282_TAEpaeTARAAPEI-5,COG0513	Unigene56477_TAEpaeTARAAPEI-5,COG5137	Unigene56528_TAEpaeTARAAPEI-5,COG0515	Unigene56585_TAEpaeTARAAPEI-5,COG1644	Unigene56728_TAEpaeTARAAPEI-5,COG5137	Unigene56735_TAEpaeTARAAPEI-5,COG5007	Unigene42_TAEpaeTARAAPEI-5,COG0513	Unigene93_TAEpaeTARAAPEI-5,COG0513	Unigene180_TAEpaeTARAAPEI-5,COG1318	Unigene197_TAEpaeTARAAPEI-5,COG0557	Unigene580_TAEpaeTARAAPEI-5,COG1199	Unigene652_TAEpaeTARAAPEI-5,COG5068	Unigene652_TAEpaeTARAAPEI-5,COG5624	Unigene652_TAEpaeTARAAPEI-5,COG5103	Unigene678_TAEpaeTARAAPEI-5,COG0515	Unigene840_TAEpaeTARAAPEI-5,COG0513	Unigene1304_TAEpaeTARAAPEI-5,COG0515	Unigene1391_TAEpaeTARAAPEI-5,COG5137	Unigene1472_TAEpaeTARAAPEI-5,COG1813	Unigene1562_TAEpaeTARAAPEI-5,COG1958	Unigene1624_TAEpaeTARAAPEI-5,COG5132	Unigene1965_TAEpaeTARAAPEI-5,COG2183	Unigene2087_TAEpaeTARAAPEI-5,COG0515	Unigene2205_TAEpaeTARAAPEI-5,COG0515	Unigene2216_TAEpaeTARAAPEI-5,COG1199	Unigene2387_TAEpaeTARAAPEI-5,COG0513	Unigene2427_TAEpaeTARAAPEI-5,COG5414	Unigene2488_TAEpaeTARAAPEI-5,COG0085	Unigene2533_TAEpaeTARAAPEI-5,COG0553	Unigene56796_TAEpaeTARAAPEI-5,COG1224	Unigene56817_TAEpaeTARAAPEI-5,COG0553	Unigene56843_TAEpaeTARAAPEI-5,COG5068	Unigene56876_TAEpaeTARAAPEI-5,COG1308	Unigene56958_TAEpaeTARAAPEI-5,COG0515	Unigene57102_TAEpaeTARAAPEI-5,COG0515	Unigene57111_TAEpaeTARAAPEI-5,COG0515	Unigene57191_TAEpaeTARAAPEI-5,COG5076	Unigene57338_TAEpaeTARAAPEI-5,COG0086	Unigene57371_TAEpaeTARAAPEI-5,COG0515	Unigene57392_TAEpaeTARAAPEI-5,COG0515	Unigene57397_TAEpaeTARAAPEI-5,COG0515	Unigene57492_TAEpaeTARAAPEI-5,COG0515	Unigene57496_TAEpaeTARAAPEI-5,COG0515	Unigene57538_TAEpaeTARAAPEI-5,COG0553	Unigene57611_TAEpaeTARAAPEI-5,COG0515	Unigene57715_TAEpaeTARAAPEI-5,COG5068	Unigene57755_TAEpaeTARAAPEI-5,COG0513	Unigene57851_TAEpaeTARAAPEI-5,COG0515	Unigene57853_TAEpaeTARAAPEI-5,COG1813	Unigene57953_TAEpaeTARAAPEI-5,COG0513	Unigene57962_TAEpaeTARAAPEI-5,COG1308	Unigene57977_TAEpaeTARAAPEI-5,COG1293	Unigene57983_TAEpaeTARAAPEI-5,COG0515	Unigene58169_TAEpaeTARAAPEI-5,COG2183	Unigene58195_TAEpaeTARAAPEI-5,COG0571	Unigene58233_TAEpaeTARAAPEI-5,COG5076	Unigene58278_TAEpaeTARAAPEI-5,COG0515	Unigene58436_TAEpaeTARAAPEI-5,COG1278	Unigene58530_TAEpaeTARAAPEI-5,COG5137	Unigene58530_TAEpaeTARAAPEI-5,COG0086	Unigene58582_TAEpaeTARAAPEI-5,COG0515	Unigene58595_TAEpaeTARAAPEI-5,COG0513	Unigene58640_TAEpaeTARAAPEI-5,COG5137	Unigene58665_TAEpaeTARAAPEI-5,COG0515	Unigene58733_TAEpaeTARAAPEI-5,COG0846	Unigene58780_TAEpaeTARAAPEI-5,COG0515	Unigene58790_TAEpaeTARAAPEI-5,COG0553	Unigene58826_TAEpaeTARAAPEI-5,COG5406	Unigene58848_TAEpaeTARAAPEI-5,COG0515	Unigene58849_TAEpaeTARAAPEI-5,COG0515	Unigene58938_TAEpaeTARAAPEI-5,COG0515	Unigene59026_TAEpaeTARAAPEI-5,COG0513	Unigene59132_TAEpaeTARAAPEI-5,COG0553	Unigene59211_TAEpaeTARAAPEI-5,COG0515	Unigene59368_TAEpaeTARAAPEI-5,COG0553	Unigene59382_TAEpaeTARAAPEI-5,COG0553	Unigene59435_TAEpaeTARAAPEI-5,COG0515	Unigene59531_TAEpaeTARAAPEI-5,COG1199	Unigene59582_TAEpaeTARAAPEI-5,COG0515	Unigene59644_TAEpaeTARAAPEI-5,COG0513	Unigene59693_TAEpaeTARAAPEI-5,COG0515	Unigene59795_TAEpaeTARAAPEI-5,COG5137	Unigene59850_TAEpaeTARAAPEI-5,COG0515	Unigene59851_TAEpaeTARAAPEI-5,COG2101	Unigene59905_TAEpaeTARAAPEI-5,COG1293	Unigene59910_TAEpaeTARAAPEI-5,COG0513	Unigene60059_TAEpaeTARAAPEI-5,COG0085	Unigene60078_TAEpaeTARAAPEI-5,COG0515	Unigene60126_TAEpaeTARAAPEI-5,COG0515	Unigene60152_TAEpaeTARAAPEI-5,COG0515	Unigene60176_TAEpaeTARAAPEI-5,COG5333	Unigene60189_TAEpaeTARAAPEI-5,COG5068	Unigene60200_TAEpaeTARAAPEI-5,COG0515	Unigene60471_TAEpaeTARAAPEI-5,COG0515	Unigene60486_TAEpaeTARAAPEI-5,COG0515	Unigene60487_TAEpaeTARAAPEI-5,COG0513	Unigene60501_TAEpaeTARAAPEI-5,COG5076	Unigene60501_TAEpaeTARAAPEI-5,COG5414	Unigene60506_TAEpaeTARAAPEI-5,COG5033	Unigene60508_TAEpaeTARAAPEI-5,COG5208	Unigene60556_TAEpaeTARAAPEI-5,COG0513	Unigene60680_TAEpaeTARAAPEI-5,COG1318	Unigene60744_TAEpaeTARAAPEI-5,COG0515	Unigene60761_TAEpaeTARAAPEI-5,COG0515	Unigene60814_TAEpaeTARAAPEI-5,COG0086	Unigene60877_TAEpaeTARAAPEI-5,COG0515	Unigene61021_TAEpaeTARAAPEI-5,COG0515	Unigene61062_TAEpaeTARAAPEI-5,COG0557	Unigene61092_TAEpaeTARAAPEI-5,COG1594	Unigene61131_TAEpaeTARAAPEI-5,COG0515	Unigene61174_TAEpaeTARAAPEI-5,COG0515	Unigene61301_TAEpaeTARAAPEI-5,COG5118	Unigene61337_TAEpaeTARAAPEI-5,COG0513	Unigene61387_TAEpaeTARAAPEI-5,COG5111	Unigene61582_TAEpaeTARAAPEI-5,COG5164	Unigene61582_TAEpaeTARAAPEI-5,COG5137	Unigene61626_TAEpaeTARAAPEI-5,COG0513	Unigene61648_TAEpaeTARAAPEI-5,COG0553	Unigene61657_TAEpaeTARAAPEI-5,COG0515	Unigene61823_TAEpaeTARAAPEI-5,COG1318	Unigene61831_TAEpaeTARAAPEI-5,COG5259	Unigene61942_TAEpaeTARAAPEI-5,COG5132	Unigene61946_TAEpaeTARAAPEI-5,COG0513	Unigene62265_TAEpaeTARAAPEI-5,COG0846	Unigene62281_TAEpaeTARAAPEI-5,COG0515	Unigene62300_TAEpaeTARAAPEI-5,COG0515	Unigene62333_TAEpaeTARAAPEI-5,COG5123	Unigene62338_TAEpaeTARAAPEI-5,COG5190	Unigene62345_TAEpaeTARAAPEI-5,COG0515	Unigene62413_TAEpaeTARAAPEI-5,COG0515	Unigene62425_TAEpaeTARAAPEI-5,COG0515	Unigene62463_TAEpaeTARAAPEI-5,COG0515	Unigene62518_TAEpaeTARAAPEI-5,COG0513	Unigene62729_TAEpaeTARAAPEI-5,COG0515	Unigene62767_TAEpaeTARAAPEI-5,COG5576	Unigene62874_TAEpaeTARAAPEI-5,COG5190	Unigene62892_TAEpaeTARAAPEI-5,COG5025	Unigene62962_TAEpaeTARAAPEI-5,COG0515	Unigene62974_TAEpaeTARAAPEI-5,COG5076	Unigene62980_TAEpaeTARAAPEI-5,COG0086	Unigene63009_TAEpaeTARAAPEI-5,COG0515	Unigene63023_TAEpaeTARAAPEI-5,COG2183	Unigene63030_TAEpaeTARAAPEI-5,COG1405	Unigene63046_TAEpaeTARAAPEI-5,COG5035	Unigene63072_TAEpaeTARAAPEI-5,COG5025	Unigene63078_TAEpaeTARAAPEI-5,COG0086	Unigene63148_TAEpaeTARAAPEI-5,COG1318	Unigene63262_TAEpaeTARAAPEI-5,COG0553	Unigene63327_TAEpaeTARAAPEI-5,COG0515	Unigene63340_TAEpaeTARAAPEI-5,COG0515	Unigene63432_TAEpaeTARAAPEI-5,COG0202	Unigene63461_TAEpaeTARAAPEI-5,COG0515	Unigene63468_TAEpaeTARAAPEI-5,COG0515	Unigene63474_TAEpaeTARAAPEI-5,COG0515	Unigene63485_TAEpaeTARAAPEI-5,COG0515	Unigene63572_TAEpaeTARAAPEI-5,COG2183	Unigene63587_TAEpaeTARAAPEI-5,COG0553	Unigene63656_TAEpaeTARAAPEI-5,COG0513	Unigene63673_TAEpaeTARAAPEI-5,COG0553	Unigene63704_TAEpaeTARAAPEI-5,COG5576	Unigene63718_TAEpaeTARAAPEI-5,COG0515	Unigene63819_TAEpaeTARAAPEI-5,COG0515	Unigene63824_TAEpaeTARAAPEI-5,COG0515	Unigene63960_TAEpaeTARAAPEI-5,COG0515	Unigene63994_TAEpaeTARAAPEI-5,COG0513	Unigene64012_TAEpaeTARAAPEI-5,COG0515	Unigene64059_TAEpaeTARAAPEI-5,COG5137	Unigene64102_TAEpaeTARAAPEI-5,COG5250	Unigene64198_TAEpaeTARAAPEI-5,COG0086	Unigene64216_TAEpaeTARAAPEI-5,COG5068	Unigene64299_TAEpaeTARAAPEI-5,COG0515	Unigene64346_TAEpaeTARAAPEI-5,COG5095	Unigene64430_TAEpaeTARAAPEI-5,COG1095	Unigene64477_TAEpaeTARAAPEI-5,COG1958	Unigene64529_TAEpaeTARAAPEI-5,COG1318	Unigene64639_TAEpaeTARAAPEI-5,COG0553	Unigene64655_TAEpaeTARAAPEI-5,COG5190	Unigene64657_TAEpaeTARAAPEI-5,COG5033	Unigene64671_TAEpaeTARAAPEI-5,COG5190	Unigene64724_TAEpaeTARAAPEI-5,COG0515	Unigene64742_TAEpaeTARAAPEI-5,COG1958	Unigene64853_TAEpaeTARAAPEI-5,COG0513	Unigene64860_TAEpaeTARAAPEI-5,COG0515	Unigene65024_TAEpaeTARAAPEI-5,COG0513	Unigene65037_TAEpaeTARAAPEI-5,COG1318	Unigene65050_TAEpaeTARAAPEI-5,COG0515	Unigene65132_TAEpaeTARAAPEI-5,COG5035	Unigene65165_TAEpaeTARAAPEI-5,COG0202	Unigene65174_TAEpaeTARAAPEI-5,COG0513	Unigene65207_TAEpaeTARAAPEI-5,COG5068	Unigene65234_TAEpaeTARAAPEI-5,COG0513	Unigene65256_TAEpaeTARAAPEI-5,COG1958	Unigene65266_TAEpaeTARAAPEI-5,COG5164	Unigene65266_TAEpaeTARAAPEI-5,COG5137	Unigene65293_TAEpaeTARAAPEI-5,COG0515	Unigene65352_TAEpaeTARAAPEI-5,COG0557	Unigene65399_TAEpaeTARAAPEI-5,COG0515	Unigene65415_TAEpaeTARAAPEI-5,COG5150	Unigene65488_TAEpaeTARAAPEI-5,COG1594	Unigene65540_TAEpaeTARAAPEI-5,COG0515	Unigene65575_TAEpaeTARAAPEI-5,COG0515	Unigene65593_TAEpaeTARAAPEI-5,COG0515	Unigene65596_TAEpaeTARAAPEI-5,COG0515	Unigene65623_TAEpaeTARAAPEI-5,COG0513	Unigene65636_TAEpaeTARAAPEI-5,COG0515	Unigene65648_TAEpaeTARAAPEI-5,COG5137	Unigene65898_TAEpaeTARAAPEI-5,COG0513	Unigene65942_TAEpaeTARAAPEI-5,COG0515	Unigene65964_TAEpaeTARAAPEI-5,COG0515	Unigene66029_TAEpaeTARAAPEI-5,COG0086	Unigene66097_TAEpaeTARAAPEI-5,COG5068	Unigene66097_TAEpaeTARAAPEI-5,COG0513	Unigene66163_TAEpaeTARAAPEI-5,COG1199	Unigene66177_TAEpaeTARAAPEI-5,COG0085	Unigene66231_TAEpaeTARAAPEI-5,COG0553	Unigene66336_TAEpaeTARAAPEI-5,COG2101	Unigene66381_TAEpaeTARAAPEI-5,COG0515	Unigene66466_TAEpaeTARAAPEI-5,COG5601	Unigene66492_TAEpaeTARAAPEI-5,COG0515	Unigene66529_TAEpaeTARAAPEI-5,COG0515	Unigene66542_TAEpaeTARAAPEI-5,COG5068	Unigene66580_TAEpaeTARAAPEI-5,COG5406	Unigene66580_TAEpaeTARAAPEI-5,COG5137	Unigene66623_TAEpaeTARAAPEI-5,COG1958	Unigene66655_TAEpaeTARAAPEI-5,COG0513	Unigene66675_TAEpaeTARAAPEI-5,COG0515	Unigene66704_TAEpaeTARAAPEI-5,COG0513	Unigene66867_TAEpaeTARAAPEI-5,COG2183	Unigene66904_TAEpaeTARAAPEI-5,COG0515	Unigene66905_TAEpaeTARAAPEI-5,COG5164	Unigene66905_TAEpaeTARAAPEI-5,COG0513	Unigene66922_TAEpaeTARAAPEI-5,COG0515	Unigene66940_TAEpaeTARAAPEI-5,COG0515	Unigene66990_TAEpaeTARAAPEI-5,COG5076	Unigene67033_TAEpaeTARAAPEI-5,COG1318	Unigene67047_TAEpaeTARAAPEI-5,COG0513	Unigene67066_TAEpaeTARAAPEI-5,COG0515	Unigene67081_TAEpaeTARAAPEI-5,COG0515	Unigene67193_TAEpaeTARAAPEI-5,COG0553	Unigene67203_TAEpaeTARAAPEI-5,COG0515	Unigene67207_TAEpaeTARAAPEI-5,COG0513	Unigene67221_TAEpaeTARAAPEI-5,COG0515	Unigene67245_TAEpaeTARAAPEI-5,COG5190	Unigene67316_TAEpaeTARAAPEI-5,COG0513	Unigene67382_TAEpaeTARAAPEI-5,COG0515	Unigene67416_TAEpaeTARAAPEI-5,COG1293	Unigene67510_TAEpaeTARAAPEI-5,COG0515	Unigene67513_TAEpaeTARAAPEI-5,COG0557	Unigene67521_TAEpaeTARAAPEI-5,COG0557	Unigene67579_TAEpaeTARAAPEI-5,COG0515	Unigene67580_TAEpaeTARAAPEI-5,COG0553	Unigene67588_TAEpaeTARAAPEI-5,COG1405	Unigene67618_TAEpaeTARAAPEI-5,COG0086	Unigene67643_TAEpaeTARAAPEI-5,COG0454	Unigene67732_TAEpaeTARAAPEI-5,COG1199	Unigene67807_TAEpaeTARAAPEI-5,COG5137	Unigene67827_TAEpaeTARAAPEI-5,COG5414	Unigene67827_TAEpaeTARAAPEI-5,COG5137	Unigene67827_TAEpaeTARAAPEI-5,COG5076	Unigene67854_TAEpaeTARAAPEI-5,COG1293	Unigene67860_TAEpaeTARAAPEI-5,COG1594	Unigene67876_TAEpaeTARAAPEI-5,COG0085	Unigene67884_TAEpaeTARAAPEI-5,COG0515	Unigene67894_TAEpaeTARAAPEI-5,COG0515	Unigene67898_TAEpaeTARAAPEI-5,COG0513	Unigene67953_TAEpaeTARAAPEI-5,COG0515	Unigene67997_TAEpaeTARAAPEI-5,COG0513	Unigene68006_TAEpaeTARAAPEI-5,COG1293	Unigene68025_TAEpaeTARAAPEI-5,COG0515	Unigene68026_TAEpaeTARAAPEI-5,COG0515	Unigene68071_TAEpaeTARAAPEI-5,COG5041	Unigene68088_TAEpaeTARAAPEI-5,COG0515	Unigene68184_TAEpaeTARAAPEI-5,COG0515	Unigene68317_TAEpaeTARAAPEI-5,COG0515	Unigene68340_TAEpaeTARAAPEI-5,COG5576	Unigene68469_TAEpaeTARAAPEI-5,COG0515	Unigene68512_TAEpaeTARAAPEI-5,COG0515	Unigene68565_TAEpaeTARAAPEI-5,COG0515	Unigene68666_TAEpaeTARAAPEI-5,COG1318	Unigene68683_TAEpaeTARAAPEI-5,COG0513	Unigene68728_TAEpaeTARAAPEI-5,COG1293	Unigene68736_TAEpaeTARAAPEI-5,COG5576	Unigene68755_TAEpaeTARAAPEI-5,COG5179	Unigene68767_TAEpaeTARAAPEI-5,COG5333	Unigene68779_TAEpaeTARAAPEI-5,COG0515	Unigene68857_TAEpaeTARAAPEI-5,COG5290	Unigene68873_TAEpaeTARAAPEI-5,COG0515	Unigene68878_TAEpaeTARAAPEI-5,COG0515	Unigene68947_TAEpaeTARAAPEI-5,COG5290	Unigene68950_TAEpaeTARAAPEI-5,COG5221	Unigene68964_TAEpaeTARAAPEI-5,COG0515	Unigene68996_TAEpaeTARAAPEI-5,COG0515	Unigene68999_TAEpaeTARAAPEI-5,COG0513	Unigene69005_TAEpaeTARAAPEI-5,COG0513	Unigene69113_TAEpaeTARAAPEI-5,COG5169	Unigene69174_TAEpaeTARAAPEI-5,COG5333	Unigene69210_TAEpaeTARAAPEI-5,COG0515	Unigene69224_TAEpaeTARAAPEI-5,COG0557	Unigene69250_TAEpaeTARAAPEI-5,COG0513	Unigene69261_TAEpaeTARAAPEI-5,COG2183	Unigene69264_TAEpaeTARAAPEI-5,COG0513	Unigene69309_TAEpaeTARAAPEI-5,COG0202	Unigene69488_TAEpaeTARAAPEI-5,COG1318	Unigene69489_TAEpaeTARAAPEI-5,COG0515	Unigene69515_TAEpaeTARAAPEI-5,COG1675	Unigene69516_TAEpaeTARAAPEI-5,COG5624	Unigene69605_TAEpaeTARAAPEI-5,COG1293	Unigene69609_TAEpaeTARAAPEI-5,COG0557	Unigene69617_TAEpaeTARAAPEI-5,COG0513	Unigene69638_TAEpaeTARAAPEI-5,COG0515	Unigene69648_TAEpaeTARAAPEI-5,COG0553	Unigene69688_TAEpaeTARAAPEI-5,COG0515	Unigene69711_TAEpaeTARAAPEI-5,COG5333	Unigene69734_TAEpaeTARAAPEI-5,COG0513	Unigene69745_TAEpaeTARAAPEI-5,COG0553	Unigene69748_TAEpaeTARAAPEI-5,COG0086	Unigene69825_TAEpaeTARAAPEI-5,COG0553	Unigene69836_TAEpaeTARAAPEI-5,COG0202	Unigene69858_TAEpaeTARAAPEI-5,COG5137	Unigene69870_TAEpaeTARAAPEI-5,COG5068	Unigene69880_TAEpaeTARAAPEI-5,COG5103	Unigene69891_TAEpaeTARAAPEI-5,COG0515	Unigene69897_TAEpaeTARAAPEI-5,COG0513	Unigene69910_TAEpaeTARAAPEI-5,COG0513	Unigene69975_TAEpaeTARAAPEI-5,COG0085	Unigene70001_TAEpaeTARAAPEI-5,COG1405	Unigene70005_TAEpaeTARAAPEI-5,COG5165	Unigene70027_TAEpaeTARAAPEI-5,COG5189	Unigene70042_TAEpaeTARAAPEI-5,COG0515	Unigene70047_TAEpaeTARAAPEI-5,COG0086	Unigene70047_TAEpaeTARAAPEI-5,COG0515	Unigene70087_TAEpaeTARAAPEI-5,COG5247	Unigene70087_TAEpaeTARAAPEI-5,COG5208	Unigene70101_TAEpaeTARAAPEI-5,COG0515	Unigene70145_TAEpaeTARAAPEI-5,COG0515	Unigene70149_TAEpaeTARAAPEI-5,COG5164	Unigene70164_TAEpaeTARAAPEI-5,COG5103	Unigene70224_TAEpaeTARAAPEI-5,COG0515	Unigene70236_TAEpaeTARAAPEI-5,COG0515	Unigene70308_TAEpaeTARAAPEI-5,COG5097	Unigene70317_TAEpaeTARAAPEI-5,COG0085	Unigene70372_TAEpaeTARAAPEI-5,COG1318	Unigene70428_TAEpaeTARAAPEI-5,COG5406	Unigene70438_TAEpaeTARAAPEI-5,COG0515	Unigene70446_TAEpaeTARAAPEI-5,COG0513	Unigene70456_TAEpaeTARAAPEI-5,COG0515	Unigene70462_TAEpaeTARAAPEI-5,COG5076	Unigene70487_TAEpaeTARAAPEI-5,COG0515	Unigene70489_TAEpaeTARAAPEI-5,COG5414	Unigene70489_TAEpaeTARAAPEI-5,COG5137	Unigene70489_TAEpaeTARAAPEI-5,COG0086	Unigene70530_TAEpaeTARAAPEI-5,COG5150	Unigene70559_TAEpaeTARAAPEI-5,COG0513	Unigene70593_TAEpaeTARAAPEI-5,COG0513	Unigene70709_TAEpaeTARAAPEI-5,COG0513	Unigene70715_TAEpaeTARAAPEI-5,COG5076	Unigene70719_TAEpaeTARAAPEI-5,COG0515	Unigene70730_TAEpaeTARAAPEI-5,COG0085	Unigene70768_TAEpaeTARAAPEI-5,COG5068	Unigene70768_TAEpaeTARAAPEI-5,COG0515	Unigene70830_TAEpaeTARAAPEI-5,COG0513	Unigene70856_TAEpaeTARAAPEI-5,COG5406	Unigene70868_TAEpaeTARAAPEI-5,COG0553	Unigene70878_TAEpaeTARAAPEI-5,COG5147	Unigene70887_TAEpaeTARAAPEI-5,COG1278	Unigene70890_TAEpaeTARAAPEI-5,COG0515	Unigene70900_TAEpaeTARAAPEI-5,COG0515	Unigene70926_TAEpaeTARAAPEI-5,COG0513	Unigene70932_TAEpaeTARAAPEI-5,COG0515	Unigene71030_TAEpaeTARAAPEI-5,COG0513	Unigene71062_TAEpaeTARAAPEI-5,COG2012	Unigene71071_TAEpaeTARAAPEI-5,COG5068	Unigene71093_TAEpaeTARAAPEI-5,COG5165	Unigene71127_TAEpaeTARAAPEI-5,COG0553	Unigene71139_TAEpaeTARAAPEI-5,COG0557	Unigene71155_TAEpaeTARAAPEI-5,COG0515	Unigene71178_TAEpaeTARAAPEI-5,COG5144	Unigene71187_TAEpaeTARAAPEI-5,COG0553	Unigene71194_TAEpaeTARAAPEI-5,COG0553	Unigene71205_TAEpaeTARAAPEI-5,COG0086	Unigene71219_TAEpaeTARAAPEI-5,COG1278	Unigene71255_TAEpaeTARAAPEI-5,COG5221	Unigene71269_TAEpaeTARAAPEI-5,COG0513	Unigene71270_TAEpaeTARAAPEI-5,COG5406	Unigene71291_TAEpaeTARAAPEI-5,COG1318	Unigene71301_TAEpaeTARAAPEI-5,COG5190	Unigene71305_TAEpaeTARAAPEI-5,COG1318	Unigene71312_TAEpaeTARAAPEI-5,COG0515	Unigene71322_TAEpaeTARAAPEI-5,COG5025	Unigene71363_TAEpaeTARAAPEI-5,COG5025	Unigene71363_TAEpaeTARAAPEI-5,COG1293	Unigene71377_TAEpaeTARAAPEI-5,COG0515	Unigene71417_TAEpaeTARAAPEI-5,COG0515	Unigene71420_TAEpaeTARAAPEI-5,COG5164	Unigene71420_TAEpaeTARAAPEI-5,COG5414	Unigene71430_TAEpaeTARAAPEI-5,COG0515	Unigene71439_TAEpaeTARAAPEI-5,COG5076	Unigene71440_TAEpaeTARAAPEI-5,COG0515	Unigene71442_TAEpaeTARAAPEI-5,COG0515	Unigene71451_TAEpaeTARAAPEI-5,COG0515	Unigene71452_TAEpaeTARAAPEI-5,COG0515	Unigene71472_TAEpaeTARAAPEI-5,COG0515	Unigene71483_TAEpaeTARAAPEI-5,COG0515	Unigene71510_TAEpaeTARAAPEI-5,COG0515	Unigene71514_TAEpaeTARAAPEI-5,COG5095	Unigene71557_TAEpaeTARAAPEI-5,COG1199	Unigene71618_TAEpaeTARAAPEI-5,COG0515	Unigene71660_TAEpaeTARAAPEI-5,COG0513	Unigene71663_TAEpaeTARAAPEI-5,COG0846	Unigene71706_TAEpaeTARAAPEI-5,COG0513	Unigene71740_TAEpaeTARAAPEI-5,COG0086	Unigene71754_TAEpaeTARAAPEI-5,COG0513	Unigene71757_TAEpaeTARAAPEI-5,COG0515	Unigene71775_TAEpaeTARAAPEI-5,COG0515	Unigene71839_TAEpaeTARAAPEI-5,COG1318	Unigene71841_TAEpaeTARAAPEI-5,COG0515	Unigene71852_TAEpaeTARAAPEI-5,COG0515	Unigene71857_TAEpaeTARAAPEI-5,COG0086	Unigene71869_TAEpaeTARAAPEI-5,COG0515	Unigene71888_TAEpaeTARAAPEI-5,COG5025	Unigene71915_TAEpaeTARAAPEI-5,COG0515	Unigene71919_TAEpaeTARAAPEI-5,COG0513	Unigene71973_TAEpaeTARAAPEI-5,COG0515	Unigene72000_TAEpaeTARAAPEI-5,COG0515	Unigene72003_TAEpaeTARAAPEI-5,COG5165	Unigene72050_TAEpaeTARAAPEI-5,COG0515	Unigene72092_TAEpaeTARAAPEI-5,COG0515	Unigene72100_TAEpaeTARAAPEI-5,COG0553	Unigene72103_TAEpaeTARAAPEI-5,COG0513	Unigene72105_TAEpaeTARAAPEI-5,COG0515	Unigene72109_TAEpaeTARAAPEI-5,COG0515	Unigene72110_TAEpaeTARAAPEI-5,COG0086	Unigene72110_TAEpaeTARAAPEI-5,COG0515	Unigene72116_TAEpaeTARAAPEI-5,COG5137	Unigene72138_TAEpaeTARAAPEI-5,COG0515	Unigene72190_TAEpaeTARAAPEI-5,COG5025	Unigene72224_TAEpaeTARAAPEI-5,COG0513	Unigene72240_TAEpaeTARAAPEI-5,COG0086	Unigene72267_TAEpaeTARAAPEI-5,COG5242	Unigene72280_TAEpaeTARAAPEI-5,COG0515	Unigene72289_TAEpaeTARAAPEI-5,COG0513	Unigene72305_TAEpaeTARAAPEI-5,COG5576	Unigene72313_TAEpaeTARAAPEI-5,COG5108	Unigene72329_TAEpaeTARAAPEI-5,COG0515	Unigene72364_TAEpaeTARAAPEI-5,COG0515	Unigene72365_TAEpaeTARAAPEI-5,COG0515	Unigene72374_TAEpaeTARAAPEI-5,COG0085	Unigene72392_TAEpaeTARAAPEI-5,COG1318	Unigene72418_TAEpaeTARAAPEI-5,COG0515	Unigene72430_TAEpaeTARAAPEI-5,COG0515	Unigene72438_TAEpaeTARAAPEI-5,COG0515	Unigene72457_TAEpaeTARAAPEI-5,COG5624	Unigene72465_TAEpaeTARAAPEI-5,COG0513	Unigene72469_TAEpaeTARAAPEI-5,COG5259	Unigene72500_TAEpaeTARAAPEI-5,COG0085	Unigene72511_TAEpaeTARAAPEI-5,COG0515	Unigene72519_TAEpaeTARAAPEI-5,COG5137	Unigene2899_TAEpaeTARAAPEI-5,COG0515	Unigene2909_TAEpaeTARAAPEI-5,COG2183	Unigene3048_TAEpaeTARAAPEI-5,COG0513	Unigene3109_TAEpaeTARAAPEI-5,COG0515	Unigene3228_TAEpaeTARAAPEI-5,COG0513	Unigene3431_TAEpaeTARAAPEI-5,COG0513	Unigene3553_TAEpaeTARAAPEI-5,COG1318	Unigene3604_TAEpaeTARAAPEI-5,COG1224	Unigene3717_TAEpaeTARAAPEI-5,COG0513	Unigene3739_TAEpaeTARAAPEI-5,COG0515	Unigene3834_TAEpaeTARAAPEI-5,COG5150	Unigene3857_TAEpaeTARAAPEI-5,COG5576	Unigene4002_TAEpaeTARAAPEI-5,COG1958	Unigene4030_TAEpaeTARAAPEI-5,COG0085	Unigene4371_TAEpaeTARAAPEI-5,COG0515	Unigene4383_TAEpaeTARAAPEI-5,COG4725	Unigene4475_TAEpaeTARAAPEI-5,COG5076	Unigene4539_TAEpaeTARAAPEI-5,COG1958	Unigene4751_TAEpaeTARAAPEI-5,COG1293	Unigene4829_TAEpaeTARAAPEI-5,COG0553	Unigene72540_TAEpaeTARAAPEI-5,COG0515	Unigene72545_TAEpaeTARAAPEI-5,COG0515	Unigene72567_TAEpaeTARAAPEI-5,COG1318	Unigene72568_TAEpaeTARAAPEI-5,COG0553	Unigene72581_TAEpaeTARAAPEI-5,COG0553	Unigene72585_TAEpaeTARAAPEI-5,COG0513	Unigene72592_TAEpaeTARAAPEI-5,COG5068	Unigene72615_TAEpaeTARAAPEI-5,COG5025	Unigene72617_TAEpaeTARAAPEI-5,COG5076	Unigene72625_TAEpaeTARAAPEI-5,COG5025	Unigene72647_TAEpaeTARAAPEI-5,COG5137	Unigene72647_TAEpaeTARAAPEI-5,COG5414	Unigene72670_TAEpaeTARAAPEI-5,COG0515	Unigene72691_TAEpaeTARAAPEI-5,COG0515	Unigene72692_TAEpaeTARAAPEI-5,COG5025	Unigene72704_TAEpaeTARAAPEI-5,COG5068	Unigene72705_TAEpaeTARAAPEI-5,COG0086	Unigene72711_TAEpaeTARAAPEI-5,COG0515	Unigene72734_TAEpaeTARAAPEI-5,COG0513	Unigene72741_TAEpaeTARAAPEI-5,COG2183	Unigene72749_TAEpaeTARAAPEI-5,COG0515	Unigene72760_TAEpaeTARAAPEI-5,COG0553	Unigene72783_TAEpaeTARAAPEI-5,COG5025	Unigene72792_TAEpaeTARAAPEI-5,COG5103	Unigene72798_TAEpaeTARAAPEI-5,COG5665	Unigene72798_TAEpaeTARAAPEI-5,COG5601	Unigene72810_TAEpaeTARAAPEI-5,COG0553	Unigene72812_TAEpaeTARAAPEI-5,COG0515	Unigene72824_TAEpaeTARAAPEI-5,COG0553	Unigene72825_TAEpaeTARAAPEI-5,COG0515	Unigene72833_TAEpaeTARAAPEI-5,COG0515	Unigene72881_TAEpaeTARAAPEI-5,COG5414	Unigene72895_TAEpaeTARAAPEI-5,COG5164	Unigene72898_TAEpaeTARAAPEI-5,COG1061	Unigene72904_TAEpaeTARAAPEI-5,COG0553	Unigene72914_TAEpaeTARAAPEI-5,COG0515	Unigene72919_TAEpaeTARAAPEI-5,COG0515	Unigene72924_TAEpaeTARAAPEI-5,COG5164	Unigene72926_TAEpaeTARAAPEI-5,COG5076	Unigene72933_TAEpaeTARAAPEI-5,COG0515	Unigene72938_TAEpaeTARAAPEI-5,COG0086	Unigene72939_TAEpaeTARAAPEI-5,COG0515	Unigene72949_TAEpaeTARAAPEI-5,COG1293	Unigene72949_TAEpaeTARAAPEI-5,COG5137	Unigene72949_TAEpaeTARAAPEI-5,COG5414	Unigene5267_TAEpaeTARAAPEI-5,COG0557	Unigene5278_TAEpaeTARAAPEI-5,COG5068	Unigene5284_TAEpaeTARAAPEI-5,COG0086	Unigene5284_TAEpaeTARAAPEI-5,COG0515	Unigene5398_TAEpaeTARAAPEI-5,COG0086	Unigene5471_TAEpaeTARAAPEI-5,COG5076	Unigene5562_TAEpaeTARAAPEI-5,COG0515	Unigene5694_TAEpaeTARAAPEI-5,COG0515	Unigene6014_TAEpaeTARAAPEI-5,COG0553	Unigene6260_TAEpaeTARAAPEI-5,COG0515	Unigene6267_TAEpaeTARAAPEI-5,COG5601	Unigene6336_TAEpaeTARAAPEI-5,COG0515	Unigene6372_TAEpaeTARAAPEI-5,COG0515	Unigene6471_TAEpaeTARAAPEI-5,COG0515	Unigene6522_TAEpaeTARAAPEI-5,COG0515	Unigene6637_TAEpaeTARAAPEI-5,COG5190	Unigene6655_TAEpaeTARAAPEI-5,COG5137	Unigene6672_TAEpaeTARAAPEI-5,COG5147	Unigene6752_TAEpaeTARAAPEI-5,COG0515	Unigene6759_TAEpaeTARAAPEI-5,COG0513	Unigene6822_TAEpaeTARAAPEI-5,COG0515	Unigene6914_TAEpaeTARAAPEI-5,COG0513	Unigene7087_TAEpaeTARAAPEI-5,COG0557	Unigene7102_TAEpaeTARAAPEI-5,COG5624	Unigene7102_TAEpaeTARAAPEI-5,COG5103	Unigene7102_TAEpaeTARAAPEI-5,COG5068	Unigene7114_TAEpaeTARAAPEI-5,COG5164	Unigene7120_TAEpaeTARAAPEI-5,COG0515	Unigene7208_TAEpaeTARAAPEI-5,COG5204	Unigene7299_TAEpaeTARAAPEI-5,COG0515	Unigene7456_TAEpaeTARAAPEI-5,COG1761	Unigene7543_TAEpaeTARAAPEI-5,COG5076	Unigene7846_TAEpaeTARAAPEI-5,COG5137	Unigene7846_TAEpaeTARAAPEI-5,COG1293	Unigene7846_TAEpaeTARAAPEI-5,COG1675	Unigene8016_TAEpaeTARAAPEI-5,COG5068	Unigene8070_TAEpaeTARAAPEI-5,COG0515	Unigene8110_TAEpaeTARAAPEI-5,COG0553	Unigene8193_TAEpaeTARAAPEI-5,COG5151	Unigene8224_TAEpaeTARAAPEI-5,COG0846	Unigene8321_TAEpaeTARAAPEI-5,COG0553	Unigene8434_TAEpaeTARAAPEI-5,COG1243	Unigene8505_TAEpaeTARAAPEI-5,COG0515	Unigene8520_TAEpaeTARAAPEI-5,COG0515	Unigene8561_TAEpaeTARAAPEI-5,COG0513	Unigene8562_TAEpaeTARAAPEI-5,COG0515	Unigene8618_TAEpaeTARAAPEI-5,COG0513	Unigene8633_TAEpaeTARAAPEI-5,COG0513	Unigene8642_TAEpaeTARAAPEI-5,COG1675	Unigene8643_TAEpaeTARAAPEI-5,COG5406	Unigene8644_TAEpaeTARAAPEI-5,COG1293	Unigene8692_TAEpaeTARAAPEI-5,COG5164	Unigene8843_TAEpaeTARAAPEI-5,COG0513	Unigene8865_TAEpaeTARAAPEI-5,COG0515	Unigene9148_TAEpaeTARAAPEI-5,COG0515	Unigene9234_TAEpaeTARAAPEI-5,COG0515	Unigene9332_TAEpaeTARAAPEI-5,COG0515	Unigene9339_TAEpaeTARAAPEI-5,COG5025	Unigene9392_TAEpaeTARAAPEI-5,COG0515	Unigene9460_TAEpaeTARAAPEI-5,COG0515	Unigene9778_TAEpaeTARAAPEI-5,COG0513	Unigene9966_TAEpaeTARAAPEI-5,COG0515	Unigene10055_TAEpaeTARAAPEI-5,COG0513	Unigene10127_TAEpaeTARAAPEI-5,COG0571	Unigene10142_TAEpaeTARAAPEI-5,COG0515	Unigene10196_TAEpaeTARAAPEI-5,COG0515	Unigene10235_TAEpaeTARAAPEI-5,COG5220	Unigene10261_TAEpaeTARAAPEI-5,COG0515	Unigene10327_TAEpaeTARAAPEI-5,COG0085	Unigene10547_TAEpaeTARAAPEI-5,COG0515	Unigene10676_TAEpaeTARAAPEI-5,COG5076	Unigene10706_TAEpaeTARAAPEI-5,COG0086	Unigene10900_TAEpaeTARAAPEI-5,COG0515	Unigene10948_TAEpaeTARAAPEI-5,COG0553	Unigene10950_TAEpaeTARAAPEI-5,COG0515	Unigene11019_TAEpaeTARAAPEI-5,COG0515	Unigene11117_TAEpaeTARAAPEI-5,COG0513	Unigene11205_TAEpaeTARAAPEI-5,COG0515	Unigene11225_TAEpaeTARAAPEI-5,COG0515	Unigene11270_TAEpaeTARAAPEI-5,COG0515	Unigene11310_TAEpaeTARAAPEI-5,COG5624	Unigene11388_TAEpaeTARAAPEI-5,COG5137	Unigene11397_TAEpaeTARAAPEI-5,COG0515	Unigene11452_TAEpaeTARAAPEI-5,COG0571	Unigene11455_TAEpaeTARAAPEI-5,COG0515	Unigene11727_TAEpaeTARAAPEI-5,COG0515	Unigene11767_TAEpaeTARAAPEI-5,COG5118	Unigene11860_TAEpaeTARAAPEI-5,COG0553	Unigene11964_TAEpaeTARAAPEI-5,COG0086	Unigene12202_TAEpaeTARAAPEI-5,COG1199	Unigene12310_TAEpaeTARAAPEI-5,COG0513	Unigene12332_TAEpaeTARAAPEI-5,COG0515	Unigene12405_TAEpaeTARAAPEI-5,COG0513	Unigene12543_TAEpaeTARAAPEI-5,COG0553	Unigene12566_TAEpaeTARAAPEI-5,COG5164	Unigene12591_TAEpaeTARAAPEI-5,COG2101	Unigene12614_TAEpaeTARAAPEI-5,COG0557	Unigene12725_TAEpaeTARAAPEI-5,COG5414	Unigene12741_TAEpaeTARAAPEI-5,COG5076	Unigene12867_TAEpaeTARAAPEI-5,COG0513	Unigene12909_TAEpaeTARAAPEI-5,COG0515	Unigene12921_TAEpaeTARAAPEI-5,COG1318	Unigene12956_TAEpaeTARAAPEI-5,COG0515	Unigene12964_TAEpaeTARAAPEI-5,COG0515	Unigene13022_TAEpaeTARAAPEI-5,COG0515	Unigene13073_TAEpaeTARAAPEI-5,COG1958	Unigene13082_TAEpaeTARAAPEI-5,COG0515	Unigene13091_TAEpaeTARAAPEI-5,COG0515	Unigene13113_TAEpaeTARAAPEI-5,COG5094	Unigene13166_TAEpaeTARAAPEI-5,COG0553	Unigene13250_TAEpaeTARAAPEI-5,COG0086	Unigene13399_TAEpaeTARAAPEI-5,COG0515	Unigene13420_TAEpaeTARAAPEI-5,COG0515	Unigene13439_TAEpaeTARAAPEI-5,COG0515	Unigene13503_TAEpaeTARAAPEI-5,COG0553	Unigene13514_TAEpaeTARAAPEI-5,COG0513	Unigene13529_TAEpaeTARAAPEI-5,COG0553	Unigene13723_TAEpaeTARAAPEI-5,COG0515	Unigene13747_TAEpaeTARAAPEI-5,COG0515	Unigene13807_TAEpaeTARAAPEI-5,COG0515	Unigene13814_TAEpaeTARAAPEI-5,COG5190	Unigene13994_TAEpaeTARAAPEI-5,COG1293	Unigene14174_TAEpaeTARAAPEI-5,COG4725	Unigene14176_TAEpaeTARAAPEI-5,COG0513	Unigene14212_TAEpaeTARAAPEI-5,COG0515	Unigene14267_TAEpaeTARAAPEI-5,COG0515	Unigene14366_TAEpaeTARAAPEI-5,COG0515	Unigene14689_TAEpaeTARAAPEI-5,COG1318	Unigene14741_TAEpaeTARAAPEI-5,COG1758	Unigene14744_TAEpaeTARAAPEI-5,COG0515	Unigene14745_TAEpaeTARAAPEI-5,COG0513	Unigene14857_TAEpaeTARAAPEI-5,COG0571	Unigene14868_TAEpaeTARAAPEI-5,COG1199	Unigene14871_TAEpaeTARAAPEI-5,COG0515	Unigene14925_TAEpaeTARAAPEI-5,COG0515	Unigene14945_TAEpaeTARAAPEI-5,COG5624	Unigene14945_TAEpaeTARAAPEI-5,COG5068	Unigene14985_TAEpaeTARAAPEI-5,COG1958	Unigene14995_TAEpaeTARAAPEI-5,COG5190	Unigene15018_TAEpaeTARAAPEI-5,COG5137	Unigene15073_TAEpaeTARAAPEI-5,COG5068	Unigene15073_TAEpaeTARAAPEI-5,COG5624	Unigene15124_TAEpaeTARAAPEI-5,COG0515	Unigene15172_TAEpaeTARAAPEI-5,COG5025	Unigene15234_TAEpaeTARAAPEI-5,COG0513	Unigene15247_TAEpaeTARAAPEI-5,COG0515	Unigene15269_TAEpaeTARAAPEI-5,COG0515	Unigene15277_TAEpaeTARAAPEI-5,COG0515	Unigene15311_TAEpaeTARAAPEI-5,COG5025	Unigene15415_TAEpaeTARAAPEI-5,COG0515	Unigene15595_TAEpaeTARAAPEI-5,COG0513	Unigene15654_TAEpaeTARAAPEI-5,COG5068	Unigene15679_TAEpaeTARAAPEI-5,COG5147	Unigene15756_TAEpaeTARAAPEI-5,COG0515	Unigene15765_TAEpaeTARAAPEI-5,COG0515	Unigene16064_TAEpaeTARAAPEI-5,COG0553	Unigene16096_TAEpaeTARAAPEI-5,COG0515	Unigene16163_TAEpaeTARAAPEI-5,COG1293	Unigene16174_TAEpaeTARAAPEI-5,COG1594	Unigene16182_TAEpaeTARAAPEI-5,COG0515	Unigene16218_TAEpaeTARAAPEI-5,COG0515	Unigene16273_TAEpaeTARAAPEI-5,COG1958	Unigene16300_TAEpaeTARAAPEI-5,COG5242	Unigene16332_TAEpaeTARAAPEI-5,COG5123	Unigene16341_TAEpaeTARAAPEI-5,COG5414	Unigene16341_TAEpaeTARAAPEI-5,COG1675	Unigene16341_TAEpaeTARAAPEI-5,COG2183	Unigene16393_TAEpaeTARAAPEI-5,COG5162	Unigene16639_TAEpaeTARAAPEI-5,COG0515	Unigene16722_TAEpaeTARAAPEI-5,COG5576	Unigene16803_TAEpaeTARAAPEI-5,COG5190	Unigene16818_TAEpaeTARAAPEI-5,COG1199	Unigene16824_TAEpaeTARAAPEI-5,COG0515	Unigene16874_TAEpaeTARAAPEI-5,COG0513	Unigene16881_TAEpaeTARAAPEI-5,COG5624	Unigene16881_TAEpaeTARAAPEI-5,COG5068	Unigene16948_TAEpaeTARAAPEI-5,COG0515	Unigene17005_TAEpaeTARAAPEI-5,COG5414	Unigene17080_TAEpaeTARAAPEI-5,COG0515	Unigene17084_TAEpaeTARAAPEI-5,COG5076	Unigene17112_TAEpaeTARAAPEI-5,COG5025	Unigene17126_TAEpaeTARAAPEI-5,COG0515	Unigene17151_TAEpaeTARAAPEI-5,COG5259	Unigene17163_TAEpaeTARAAPEI-5,COG0515	Unigene17186_TAEpaeTARAAPEI-5,COG5165	Unigene17214_TAEpaeTARAAPEI-5,COG5111	Unigene17220_TAEpaeTARAAPEI-5,COG1224	Unigene17224_TAEpaeTARAAPEI-5,COG5211	Unigene17244_TAEpaeTARAAPEI-5,COG0557	Unigene17276_TAEpaeTARAAPEI-5,COG0553	Unigene17292_TAEpaeTARAAPEI-5,COG5076	Unigene17335_TAEpaeTARAAPEI-5,COG5094	Unigene17366_TAEpaeTARAAPEI-5,COG5068	Unigene17366_TAEpaeTARAAPEI-5,COG5624	Unigene17388_TAEpaeTARAAPEI-5,COG0513	Unigene17397_TAEpaeTARAAPEI-5,COG0515	Unigene17400_TAEpaeTARAAPEI-5,COG5259	Unigene17400_TAEpaeTARAAPEI-5,COG0515	Unigene17400_TAEpaeTARAAPEI-5,COG5068	Unigene17411_TAEpaeTARAAPEI-5,COG5076	Unigene17414_TAEpaeTARAAPEI-5,COG0513	Unigene17424_TAEpaeTARAAPEI-5,COG0553	Unigene17462_TAEpaeTARAAPEI-5,COG0553
L	Replication, recombination and repair 	1119	Unigene17489_TAEpaeTARAAPEI-5,COG0550	Unigene17564_TAEpaeTARAAPEI-5,COG0417	Unigene17582_TAEpaeTARAAPEI-5,COG0515	Unigene17585_TAEpaeTARAAPEI-5,COG0419	Unigene17601_TAEpaeTARAAPEI-5,COG1241	Unigene17633_TAEpaeTARAAPEI-5,COG0515	Unigene17639_TAEpaeTARAAPEI-5,COG0419	Unigene17657_TAEpaeTARAAPEI-5,COG0515	Unigene17687_TAEpaeTARAAPEI-5,COG0419	Unigene17700_TAEpaeTARAAPEI-5,COG0515	Unigene17702_TAEpaeTARAAPEI-5,COG5333	Unigene17705_TAEpaeTARAAPEI-5,COG0515	Unigene17731_TAEpaeTARAAPEI-5,COG0419	Unigene17747_TAEpaeTARAAPEI-5,COG0515	Unigene17772_TAEpaeTARAAPEI-5,COG0553	Unigene17826_TAEpaeTARAAPEI-5,COG1241	Unigene17859_TAEpaeTARAAPEI-5,COG0553	Unigene17865_TAEpaeTARAAPEI-5,COG0419	Unigene17884_TAEpaeTARAAPEI-5,COG1111	Unigene17901_TAEpaeTARAAPEI-5,COG0419	Unigene17934_TAEpaeTARAAPEI-5,COG0515	Unigene17937_TAEpaeTARAAPEI-5,COG0708	Unigene17945_TAEpaeTARAAPEI-5,COG0515	Unigene17968_TAEpaeTARAAPEI-5,COG0249	Unigene17977_TAEpaeTARAAPEI-5,COG0419	Unigene18019_TAEpaeTARAAPEI-5,COG5032	Unigene18043_TAEpaeTARAAPEI-5,COG0553	Unigene18050_TAEpaeTARAAPEI-5,COG0515	Unigene18056_TAEpaeTARAAPEI-5,COG0515	Unigene18078_TAEpaeTARAAPEI-5,COG0419	Unigene18085_TAEpaeTARAAPEI-5,COG0419	Unigene18097_TAEpaeTARAAPEI-5,COG5032	Unigene18099_TAEpaeTARAAPEI-5,COG5032	Unigene18206_TAEpaeTARAAPEI-5,COG0513	Unigene19226_TAEpaeTARAAPEI-5,COG1199	Unigene19248_TAEpaeTARAAPEI-5,COG0515	Unigene19529_TAEpaeTARAAPEI-5,COG0514	Unigene19784_TAEpaeTARAAPEI-5,COG0515	Unigene19798_TAEpaeTARAAPEI-5,COG0515	Unigene19864_TAEpaeTARAAPEI-5,COG1241	Unigene19937_TAEpaeTARAAPEI-5,COG0515	Unigene20403_TAEpaeTARAAPEI-5,COG0515	Unigene20803_TAEpaeTARAAPEI-5,COG4581	Unigene20858_TAEpaeTARAAPEI-5,COG5214	Unigene20996_TAEpaeTARAAPEI-5,COG0515	Unigene21208_TAEpaeTARAAPEI-5,COG0513	Unigene21425_TAEpaeTARAAPEI-5,COG0515	Unigene21878_TAEpaeTARAAPEI-5,COG0515	Unigene22738_TAEpaeTARAAPEI-5,COG1643	Unigene22770_TAEpaeTARAAPEI-5,COG0513	Unigene22841_TAEpaeTARAAPEI-5,COG0515	Unigene23244_TAEpaeTARAAPEI-5,COG0514	Unigene23301_TAEpaeTARAAPEI-5,COG0187	Unigene23840_TAEpaeTARAAPEI-5,COG0553	Unigene24003_TAEpaeTARAAPEI-5,COG0515	Unigene24556_TAEpaeTARAAPEI-5,COG0749	Unigene24684_TAEpaeTARAAPEI-5,COG0513	Unigene24785_TAEpaeTARAAPEI-5,COG0513	Unigene24909_TAEpaeTARAAPEI-5,COG1793	Unigene25003_TAEpaeTARAAPEI-5,COG0249	Unigene25983_TAEpaeTARAAPEI-5,COG0515	Unigene26068_TAEpaeTARAAPEI-5,COG0515	Unigene26338_TAEpaeTARAAPEI-5,COG0470	Unigene26434_TAEpaeTARAAPEI-5,COG0513	Unigene26759_TAEpaeTARAAPEI-5,COG1474	Unigene26876_TAEpaeTARAAPEI-5,COG0515	Unigene27228_TAEpaeTARAAPEI-5,COG0084	Unigene27848_TAEpaeTARAAPEI-5,COG0553	Unigene28001_TAEpaeTARAAPEI-5,COG0515	Unigene28104_TAEpaeTARAAPEI-5,COG2801	Unigene28415_TAEpaeTARAAPEI-5,COG0468	Unigene28507_TAEpaeTARAAPEI-5,COG0749	Unigene29114_TAEpaeTARAAPEI-5,COG0513	Unigene29169_TAEpaeTARAAPEI-5,COG0515	Unigene29378_TAEpaeTARAAPEI-5,COG0515	Unigene29398_TAEpaeTARAAPEI-5,COG0553	Unigene29628_TAEpaeTARAAPEI-5,COG0553	Unigene29938_TAEpaeTARAAPEI-5,COG0553	Unigene30102_TAEpaeTARAAPEI-5,COG1467	Unigene30174_TAEpaeTARAAPEI-5,COG4581	Unigene30234_TAEpaeTARAAPEI-5,COG0513	Unigene30381_TAEpaeTARAAPEI-5,COG0513	Unigene30433_TAEpaeTARAAPEI-5,COG0515	Unigene30494_TAEpaeTARAAPEI-5,COG0415	Unigene30496_TAEpaeTARAAPEI-5,COG0415	Unigene30552_TAEpaeTARAAPEI-5,COG0515	Unigene30655_TAEpaeTARAAPEI-5,COG0553	Unigene30810_TAEpaeTARAAPEI-5,COG0513	Unigene31014_TAEpaeTARAAPEI-5,COG0515	Unigene31097_TAEpaeTARAAPEI-5,COG0515	Unigene31367_TAEpaeTARAAPEI-5,COG0470	Unigene31491_TAEpaeTARAAPEI-5,COG0187	Unigene31613_TAEpaeTARAAPEI-5,COG0592	Unigene32075_TAEpaeTARAAPEI-5,COG0323	Unigene32180_TAEpaeTARAAPEI-5,COG1241	Unigene32355_TAEpaeTARAAPEI-5,COG1793	Unigene32425_TAEpaeTARAAPEI-5,COG3344	Unigene32650_TAEpaeTARAAPEI-5,COG1241	Unigene32667_TAEpaeTARAAPEI-5,COG0513	Unigene32674_TAEpaeTARAAPEI-5,COG0258	Unigene33092_TAEpaeTARAAPEI-5,COG0417	Unigene33316_TAEpaeTARAAPEI-5,COG1241	Unigene33348_TAEpaeTARAAPEI-5,COG1793	Unigene33563_TAEpaeTARAAPEI-5,COG0258	Unigene33697_TAEpaeTARAAPEI-5,COG0515	Unigene33738_TAEpaeTARAAPEI-5,COG5260	Unigene33857_TAEpaeTARAAPEI-5,COG0515	Unigene33929_TAEpaeTARAAPEI-5,COG0323	Unigene34177_TAEpaeTARAAPEI-5,COG1793	Unigene34178_TAEpaeTARAAPEI-5,COG0468	Unigene34287_TAEpaeTARAAPEI-5,COG5032	Unigene34862_TAEpaeTARAAPEI-5,COG0323	Unigene35030_TAEpaeTARAAPEI-5,COG0515	Unigene35102_TAEpaeTARAAPEI-5,COG0515	Unigene35218_TAEpaeTARAAPEI-5,COG1525	Unigene35265_TAEpaeTARAAPEI-5,COG2801	Unigene35463_TAEpaeTARAAPEI-5,COG0553	Unigene35466_TAEpaeTARAAPEI-5,COG0513	Unigene35909_TAEpaeTARAAPEI-5,COG5032	Unigene36004_TAEpaeTARAAPEI-5,COG0494	Unigene36034_TAEpaeTARAAPEI-5,COG0550	Unigene36094_TAEpaeTARAAPEI-5,COG0270	Unigene36174_TAEpaeTARAAPEI-5,COG0515	Unigene36214_TAEpaeTARAAPEI-5,COG0847	Unigene36256_TAEpaeTARAAPEI-5,COG0515	Unigene36314_TAEpaeTARAAPEI-5,COG0513	Unigene36546_TAEpaeTARAAPEI-5,COG1241	Unigene36826_TAEpaeTARAAPEI-5,COG4581	Unigene37318_TAEpaeTARAAPEI-5,COG0515	Unigene37406_TAEpaeTARAAPEI-5,COG0515	Unigene37420_TAEpaeTARAAPEI-5,COG0515	Unigene37490_TAEpaeTARAAPEI-5,COG0515	Unigene37519_TAEpaeTARAAPEI-5,COG0515	Unigene37585_TAEpaeTARAAPEI-5,COG0515	Unigene37812_TAEpaeTARAAPEI-5,COG0470	Unigene37820_TAEpaeTARAAPEI-5,COG4581	Unigene37919_TAEpaeTARAAPEI-5,COG0553	Unigene38047_TAEpaeTARAAPEI-5,COG0513	Unigene38070_TAEpaeTARAAPEI-5,COG1948	Unigene38200_TAEpaeTARAAPEI-5,COG0553	Unigene38388_TAEpaeTARAAPEI-5,COG0515	Unigene38413_TAEpaeTARAAPEI-5,COG5032	Unigene38492_TAEpaeTARAAPEI-5,COG1643	Unigene38713_TAEpaeTARAAPEI-5,COG0513	Unigene38744_TAEpaeTARAAPEI-5,COG0515	Unigene38782_TAEpaeTARAAPEI-5,COG0515	Unigene39040_TAEpaeTARAAPEI-5,COG1599	Unigene39050_TAEpaeTARAAPEI-5,COG0515	Unigene39096_TAEpaeTARAAPEI-5,COG1643	Unigene39098_TAEpaeTARAAPEI-5,COG0323	Unigene39101_TAEpaeTARAAPEI-5,COG0515	Unigene39200_TAEpaeTARAAPEI-5,COG0515	Unigene39365_TAEpaeTARAAPEI-5,COG5406	Unigene39604_TAEpaeTARAAPEI-5,COG0553	Unigene39613_TAEpaeTARAAPEI-5,COG0515	Unigene39696_TAEpaeTARAAPEI-5,COG0323	Unigene39772_TAEpaeTARAAPEI-5,COG0515	Unigene39861_TAEpaeTARAAPEI-5,COG0323	Unigene39973_TAEpaeTARAAPEI-5,COG0513	Unigene40155_TAEpaeTARAAPEI-5,COG5032	Unigene40423_TAEpaeTARAAPEI-5,COG0515	Unigene40471_TAEpaeTARAAPEI-5,COG1793	Unigene40507_TAEpaeTARAAPEI-5,COG1643	Unigene40564_TAEpaeTARAAPEI-5,COG1474	Unigene40571_TAEpaeTARAAPEI-5,COG0515	Unigene40596_TAEpaeTARAAPEI-5,COG0553	Unigene40630_TAEpaeTARAAPEI-5,COG0515	Unigene40746_TAEpaeTARAAPEI-5,COG1643	Unigene40878_TAEpaeTARAAPEI-5,COG1599	Unigene41176_TAEpaeTARAAPEI-5,COG5032	Unigene41230_TAEpaeTARAAPEI-5,COG0515	Unigene41338_TAEpaeTARAAPEI-5,COG0513	Unigene41489_TAEpaeTARAAPEI-5,COG0553	Unigene41594_TAEpaeTARAAPEI-5,COG5049	Unigene41746_TAEpaeTARAAPEI-5,COG0513	Unigene41776_TAEpaeTARAAPEI-5,COG1643	Unigene41855_TAEpaeTARAAPEI-5,COG5032	Unigene41878_TAEpaeTARAAPEI-5,COG5151	Unigene41972_TAEpaeTARAAPEI-5,COG0513	Unigene42238_TAEpaeTARAAPEI-5,COG0494	Unigene42253_TAEpaeTARAAPEI-5,COG0692	Unigene42414_TAEpaeTARAAPEI-5,COG0515	Unigene42490_TAEpaeTARAAPEI-5,COG1061	Unigene42562_TAEpaeTARAAPEI-5,COG0470	Unigene43347_TAEpaeTARAAPEI-5,COG5032	Unigene43373_TAEpaeTARAAPEI-5,COG0515	Unigene43389_TAEpaeTARAAPEI-5,COG1525	Unigene43427_TAEpaeTARAAPEI-5,COG5333	Unigene43524_TAEpaeTARAAPEI-5,COG0513	Unigene43588_TAEpaeTARAAPEI-5,COG0515	Unigene43601_TAEpaeTARAAPEI-5,COG0417	Unigene43843_TAEpaeTARAAPEI-5,COG0515	Unigene43880_TAEpaeTARAAPEI-5,COG0513	Unigene43974_TAEpaeTARAAPEI-5,COG0553	Unigene44422_TAEpaeTARAAPEI-5,COG0553	Unigene44472_TAEpaeTARAAPEI-5,COG0515	Unigene44575_TAEpaeTARAAPEI-5,COG1643	Unigene44643_TAEpaeTARAAPEI-5,COG0515	Unigene44648_TAEpaeTARAAPEI-5,COG0515	Unigene44958_TAEpaeTARAAPEI-5,COG5032	Unigene44998_TAEpaeTARAAPEI-5,COG0553	Unigene45575_TAEpaeTARAAPEI-5,COG0515	Unigene45581_TAEpaeTARAAPEI-5,COG0515	Unigene45644_TAEpaeTARAAPEI-5,COG0514	Unigene45655_TAEpaeTARAAPEI-5,COG0513	Unigene45674_TAEpaeTARAAPEI-5,COG0470	Unigene45722_TAEpaeTARAAPEI-5,COG0515	Unigene45766_TAEpaeTARAAPEI-5,COG0553	Unigene45803_TAEpaeTARAAPEI-5,COG0515	Unigene45811_TAEpaeTARAAPEI-5,COG1643	Unigene46115_TAEpaeTARAAPEI-5,COG0513	Unigene46158_TAEpaeTARAAPEI-5,COG0515	Unigene46194_TAEpaeTARAAPEI-5,COG0847	Unigene46224_TAEpaeTARAAPEI-5,COG0515	Unigene46771_TAEpaeTARAAPEI-5,COG5151	Unigene46946_TAEpaeTARAAPEI-5,COG0515	Unigene47015_TAEpaeTARAAPEI-5,COG0258	Unigene47058_TAEpaeTARAAPEI-5,COG0553	Unigene47103_TAEpaeTARAAPEI-5,COG0553	Unigene47456_TAEpaeTARAAPEI-5,COG0553	Unigene47598_TAEpaeTARAAPEI-5,COG0515	Unigene47653_TAEpaeTARAAPEI-5,COG1643	Unigene47690_TAEpaeTARAAPEI-5,COG0513	Unigene47724_TAEpaeTARAAPEI-5,COG4581	Unigene47934_TAEpaeTARAAPEI-5,COG0468	Unigene48002_TAEpaeTARAAPEI-5,COG5032	Unigene48027_TAEpaeTARAAPEI-5,COG5406	Unigene48058_TAEpaeTARAAPEI-5,COG0515	Unigene48071_TAEpaeTARAAPEI-5,COG5406	Unigene48267_TAEpaeTARAAPEI-5,COG0515	Unigene48386_TAEpaeTARAAPEI-5,COG1111	Unigene48604_TAEpaeTARAAPEI-5,COG0323	Unigene48679_TAEpaeTARAAPEI-5,COG0515	Unigene48712_TAEpaeTARAAPEI-5,COG1793	Unigene49085_TAEpaeTARAAPEI-5,COG0515	Unigene49193_TAEpaeTARAAPEI-5,COG0513	Unigene49212_TAEpaeTARAAPEI-5,COG1112	Unigene49412_TAEpaeTARAAPEI-5,COG0515	Unigene49772_TAEpaeTARAAPEI-5,COG0515	Unigene49853_TAEpaeTARAAPEI-5,COG0515	Unigene49920_TAEpaeTARAAPEI-5,COG0513	Unigene49981_TAEpaeTARAAPEI-5,COG0515	Unigene49990_TAEpaeTARAAPEI-5,COG0515	Unigene50138_TAEpaeTARAAPEI-5,COG1241	Unigene50209_TAEpaeTARAAPEI-5,COG2801	Unigene50237_TAEpaeTARAAPEI-5,COG5032	Unigene50324_TAEpaeTARAAPEI-5,COG1241	Unigene50374_TAEpaeTARAAPEI-5,COG0515	Unigene50548_TAEpaeTARAAPEI-5,COG0417	Unigene50609_TAEpaeTARAAPEI-5,COG0515	Unigene50651_TAEpaeTARAAPEI-5,COG0515	Unigene50702_TAEpaeTARAAPEI-5,COG0187	Unigene50726_TAEpaeTARAAPEI-5,COG0515	Unigene50737_TAEpaeTARAAPEI-5,COG1241	Unigene50874_TAEpaeTARAAPEI-5,COG0847	Unigene51037_TAEpaeTARAAPEI-5,COG0513	Unigene51092_TAEpaeTARAAPEI-5,COG0553	Unigene51117_TAEpaeTARAAPEI-5,COG0515	Unigene51247_TAEpaeTARAAPEI-5,COG1474	Unigene51308_TAEpaeTARAAPEI-5,COG5032	Unigene51321_TAEpaeTARAAPEI-5,COG0513	Unigene51350_TAEpaeTARAAPEI-5,COG0515	Unigene51579_TAEpaeTARAAPEI-5,COG1241	Unigene51740_TAEpaeTARAAPEI-5,COG0515	Unigene51834_TAEpaeTARAAPEI-5,COG0515	Unigene51838_TAEpaeTARAAPEI-5,COG0513	Unigene51865_TAEpaeTARAAPEI-5,COG0553	Unigene52052_TAEpaeTARAAPEI-5,COG1525	Unigene52245_TAEpaeTARAAPEI-5,COG5260	Unigene52304_TAEpaeTARAAPEI-5,COG0515	Unigene52308_TAEpaeTARAAPEI-5,COG5032	Unigene52347_TAEpaeTARAAPEI-5,COG4581	Unigene52531_TAEpaeTARAAPEI-5,COG1193	Unigene52602_TAEpaeTARAAPEI-5,COG0417	Unigene52628_TAEpaeTARAAPEI-5,COG1599	Unigene52822_TAEpaeTARAAPEI-5,COG0513	Unigene52835_TAEpaeTARAAPEI-5,COG0515	Unigene52898_TAEpaeTARAAPEI-5,COG0553	Unigene52915_TAEpaeTARAAPEI-5,COG1793	Unigene53014_TAEpaeTARAAPEI-5,COG5260	Unigene53106_TAEpaeTARAAPEI-5,COG0515	Unigene53210_TAEpaeTARAAPEI-5,COG0553	Unigene53581_TAEpaeTARAAPEI-5,COG0515	Unigene53616_TAEpaeTARAAPEI-5,COG5260	Unigene53804_TAEpaeTARAAPEI-5,COG1199	Unigene53844_TAEpaeTARAAPEI-5,COG2801	Unigene53851_TAEpaeTARAAPEI-5,COG0513	Unigene54055_TAEpaeTARAAPEI-5,COG0513	Unigene54083_TAEpaeTARAAPEI-5,COG0507	Unigene54206_TAEpaeTARAAPEI-5,COG0515	Unigene54346_TAEpaeTARAAPEI-5,COG1241	Unigene54383_TAEpaeTARAAPEI-5,COG1199	Unigene54422_TAEpaeTARAAPEI-5,COG0513	Unigene54473_TAEpaeTARAAPEI-5,COG5144	Unigene54488_TAEpaeTARAAPEI-5,COG0515	Unigene54544_TAEpaeTARAAPEI-5,COG0515	Unigene54552_TAEpaeTARAAPEI-5,COG0515	Unigene54600_TAEpaeTARAAPEI-5,COG0515	Unigene54723_TAEpaeTARAAPEI-5,COG0513	Unigene55019_TAEpaeTARAAPEI-5,COG0515	Unigene55165_TAEpaeTARAAPEI-5,COG0515	Unigene55216_TAEpaeTARAAPEI-5,COG0515	Unigene55252_TAEpaeTARAAPEI-5,COG0515	Unigene55277_TAEpaeTARAAPEI-5,COG0515	Unigene55380_TAEpaeTARAAPEI-5,COG1793	Unigene55522_TAEpaeTARAAPEI-5,COG0513	Unigene55611_TAEpaeTARAAPEI-5,COG1112	Unigene55685_TAEpaeTARAAPEI-5,COG0470	Unigene55689_TAEpaeTARAAPEI-5,COG0515	Unigene55698_TAEpaeTARAAPEI-5,COG1525	Unigene55708_TAEpaeTARAAPEI-5,COG1112	Unigene55791_TAEpaeTARAAPEI-5,COG5032	Unigene55951_TAEpaeTARAAPEI-5,COG1241	Unigene55984_TAEpaeTARAAPEI-5,COG0513	Unigene56003_TAEpaeTARAAPEI-5,COG0417	Unigene56007_TAEpaeTARAAPEI-5,COG1643	Unigene56045_TAEpaeTARAAPEI-5,COG0513	Unigene56070_TAEpaeTARAAPEI-5,COG1199	Unigene56085_TAEpaeTARAAPEI-5,COG0553	Unigene56214_TAEpaeTARAAPEI-5,COG0470	Unigene56236_TAEpaeTARAAPEI-5,COG5260	Unigene56282_TAEpaeTARAAPEI-5,COG0513	Unigene56499_TAEpaeTARAAPEI-5,COG0827	Unigene56528_TAEpaeTARAAPEI-5,COG0515	Unigene56749_TAEpaeTARAAPEI-5,COG4581	Unigene38_TAEpaeTARAAPEI-5,COG1241	Unigene42_TAEpaeTARAAPEI-5,COG0513	Unigene93_TAEpaeTARAAPEI-5,COG0513	Unigene98_TAEpaeTARAAPEI-5,COG2801	Unigene120_TAEpaeTARAAPEI-5,COG1241	Unigene132_TAEpaeTARAAPEI-5,COG1599	Unigene180_TAEpaeTARAAPEI-5,COG0419	Unigene186_TAEpaeTARAAPEI-5,COG0592	Unigene361_TAEpaeTARAAPEI-5,COG1241	Unigene370_TAEpaeTARAAPEI-5,COG2801	Unigene580_TAEpaeTARAAPEI-5,COG1199	Unigene678_TAEpaeTARAAPEI-5,COG0515	Unigene753_TAEpaeTARAAPEI-5,COG0389	Unigene840_TAEpaeTARAAPEI-5,COG0513	Unigene841_TAEpaeTARAAPEI-5,COG0749	Unigene1304_TAEpaeTARAAPEI-5,COG0515	Unigene1553_TAEpaeTARAAPEI-5,COG1643	Unigene1919_TAEpaeTARAAPEI-5,COG0084	Unigene2087_TAEpaeTARAAPEI-5,COG0515	Unigene2205_TAEpaeTARAAPEI-5,COG0515	Unigene2216_TAEpaeTARAAPEI-5,COG1199	Unigene2345_TAEpaeTARAAPEI-5,COG5049	Unigene2387_TAEpaeTARAAPEI-5,COG0513	Unigene2427_TAEpaeTARAAPEI-5,COG3569	Unigene2450_TAEpaeTARAAPEI-5,COG0258	Unigene2499_TAEpaeTARAAPEI-5,COG5600	Unigene2533_TAEpaeTARAAPEI-5,COG0553	Unigene56817_TAEpaeTARAAPEI-5,COG0553	Unigene56896_TAEpaeTARAAPEI-5,COG0470	Unigene56958_TAEpaeTARAAPEI-5,COG0515	Unigene57009_TAEpaeTARAAPEI-5,COG5260	Unigene57102_TAEpaeTARAAPEI-5,COG0515	Unigene57111_TAEpaeTARAAPEI-5,COG0515	Unigene57148_TAEpaeTARAAPEI-5,COG1112	Unigene57206_TAEpaeTARAAPEI-5,COG1643	Unigene57371_TAEpaeTARAAPEI-5,COG0515	Unigene57392_TAEpaeTARAAPEI-5,COG0515	Unigene57397_TAEpaeTARAAPEI-5,COG0515	Unigene57492_TAEpaeTARAAPEI-5,COG0515	Unigene57496_TAEpaeTARAAPEI-5,COG0515	Unigene57538_TAEpaeTARAAPEI-5,COG0553	Unigene57561_TAEpaeTARAAPEI-5,COG1111	Unigene57611_TAEpaeTARAAPEI-5,COG0515	Unigene57755_TAEpaeTARAAPEI-5,COG0513	Unigene57851_TAEpaeTARAAPEI-5,COG0515	Unigene57953_TAEpaeTARAAPEI-5,COG0513	Unigene57983_TAEpaeTARAAPEI-5,COG0515	Unigene58250_TAEpaeTARAAPEI-5,COG0417	Unigene58278_TAEpaeTARAAPEI-5,COG0515	Unigene58350_TAEpaeTARAAPEI-5,COG0514	Unigene58381_TAEpaeTARAAPEI-5,COG1643	Unigene58442_TAEpaeTARAAPEI-5,COG0692	Unigene58485_TAEpaeTARAAPEI-5,COG0420	Unigene58582_TAEpaeTARAAPEI-5,COG0515	Unigene58595_TAEpaeTARAAPEI-5,COG0513	Unigene58611_TAEpaeTARAAPEI-5,COG0389	Unigene58665_TAEpaeTARAAPEI-5,COG0515	Unigene58706_TAEpaeTARAAPEI-5,COG0415	Unigene58780_TAEpaeTARAAPEI-5,COG0515	Unigene58783_TAEpaeTARAAPEI-5,COG3145	Unigene58790_TAEpaeTARAAPEI-5,COG0553	Unigene58826_TAEpaeTARAAPEI-5,COG5406	Unigene58848_TAEpaeTARAAPEI-5,COG0515	Unigene58849_TAEpaeTARAAPEI-5,COG0515	Unigene58938_TAEpaeTARAAPEI-5,COG0515	Unigene59026_TAEpaeTARAAPEI-5,COG0513	Unigene59068_TAEpaeTARAAPEI-5,COG5235	Unigene59132_TAEpaeTARAAPEI-5,COG0553	Unigene59211_TAEpaeTARAAPEI-5,COG0515	Unigene59238_TAEpaeTARAAPEI-5,COG1599	Unigene59368_TAEpaeTARAAPEI-5,COG0553	Unigene59382_TAEpaeTARAAPEI-5,COG0553	Unigene59435_TAEpaeTARAAPEI-5,COG0515	Unigene59531_TAEpaeTARAAPEI-5,COG1199	Unigene59538_TAEpaeTARAAPEI-5,COG5260	Unigene59556_TAEpaeTARAAPEI-5,COG0389	Unigene59582_TAEpaeTARAAPEI-5,COG0515	Unigene59605_TAEpaeTARAAPEI-5,COG1643	Unigene59644_TAEpaeTARAAPEI-5,COG0513	Unigene59693_TAEpaeTARAAPEI-5,COG0515	Unigene59850_TAEpaeTARAAPEI-5,COG0515	Unigene59910_TAEpaeTARAAPEI-5,COG0513	Unigene59990_TAEpaeTARAAPEI-5,COG0514	Unigene60078_TAEpaeTARAAPEI-5,COG0515	Unigene60091_TAEpaeTARAAPEI-5,COG5032	Unigene60126_TAEpaeTARAAPEI-5,COG0515	Unigene60152_TAEpaeTARAAPEI-5,COG0515	Unigene60176_TAEpaeTARAAPEI-5,COG5333	Unigene60200_TAEpaeTARAAPEI-5,COG0515	Unigene60471_TAEpaeTARAAPEI-5,COG0515	Unigene60486_TAEpaeTARAAPEI-5,COG0515	Unigene60487_TAEpaeTARAAPEI-5,COG0513	Unigene60556_TAEpaeTARAAPEI-5,COG0513	Unigene60690_TAEpaeTARAAPEI-5,COG1793	Unigene60708_TAEpaeTARAAPEI-5,COG0258	Unigene60744_TAEpaeTARAAPEI-5,COG0515	Unigene60761_TAEpaeTARAAPEI-5,COG0515	Unigene60797_TAEpaeTARAAPEI-5,COG1112	Unigene60835_TAEpaeTARAAPEI-5,COG0323	Unigene60877_TAEpaeTARAAPEI-5,COG0515	Unigene60986_TAEpaeTARAAPEI-5,COG0419	Unigene60997_TAEpaeTARAAPEI-5,COG0249	Unigene61021_TAEpaeTARAAPEI-5,COG0515	Unigene61095_TAEpaeTARAAPEI-5,COG0122	Unigene61131_TAEpaeTARAAPEI-5,COG0515	Unigene61174_TAEpaeTARAAPEI-5,COG0515	Unigene61184_TAEpaeTARAAPEI-5,COG0417	Unigene61286_TAEpaeTARAAPEI-5,COG4581	Unigene61337_TAEpaeTARAAPEI-5,COG0513	Unigene61483_TAEpaeTARAAPEI-5,COG5260	Unigene61511_TAEpaeTARAAPEI-5,COG0249	Unigene61514_TAEpaeTARAAPEI-5,COG5145	Unigene61626_TAEpaeTARAAPEI-5,COG0513	Unigene61648_TAEpaeTARAAPEI-5,COG0553	Unigene61657_TAEpaeTARAAPEI-5,COG0515	Unigene61761_TAEpaeTARAAPEI-5,COG5032	Unigene61818_TAEpaeTARAAPEI-5,COG1643	Unigene61820_TAEpaeTARAAPEI-5,COG0419	Unigene61823_TAEpaeTARAAPEI-5,COG0419	Unigene61873_TAEpaeTARAAPEI-5,COG1241	Unigene61946_TAEpaeTARAAPEI-5,COG0513	Unigene61993_TAEpaeTARAAPEI-5,COG0470	Unigene62064_TAEpaeTARAAPEI-5,COG0419	Unigene62115_TAEpaeTARAAPEI-5,COG0470	Unigene62217_TAEpaeTARAAPEI-5,COG0419	Unigene62281_TAEpaeTARAAPEI-5,COG0515	Unigene62300_TAEpaeTARAAPEI-5,COG0515	Unigene62345_TAEpaeTARAAPEI-5,COG0515	Unigene62413_TAEpaeTARAAPEI-5,COG0515	Unigene62425_TAEpaeTARAAPEI-5,COG0515	Unigene62463_TAEpaeTARAAPEI-5,COG0515	Unigene62518_TAEpaeTARAAPEI-5,COG0629	Unigene62518_TAEpaeTARAAPEI-5,COG0513	Unigene62526_TAEpaeTARAAPEI-5,COG5032	Unigene62712_TAEpaeTARAAPEI-5,COG1643	Unigene62729_TAEpaeTARAAPEI-5,COG0515	Unigene62744_TAEpaeTARAAPEI-5,COG1793	Unigene62783_TAEpaeTARAAPEI-5,COG0417	Unigene62962_TAEpaeTARAAPEI-5,COG0515	Unigene63009_TAEpaeTARAAPEI-5,COG0515	Unigene63088_TAEpaeTARAAPEI-5,COG0470	Unigene63128_TAEpaeTARAAPEI-5,COG0494	Unigene63148_TAEpaeTARAAPEI-5,COG0419	Unigene63150_TAEpaeTARAAPEI-5,COG4581	Unigene63171_TAEpaeTARAAPEI-5,COG1241	Unigene63262_TAEpaeTARAAPEI-5,COG0553	Unigene63327_TAEpaeTARAAPEI-5,COG0515	Unigene63340_TAEpaeTARAAPEI-5,COG0515	Unigene63461_TAEpaeTARAAPEI-5,COG0515	Unigene63468_TAEpaeTARAAPEI-5,COG0515	Unigene63474_TAEpaeTARAAPEI-5,COG0515	Unigene63485_TAEpaeTARAAPEI-5,COG0515	Unigene63530_TAEpaeTARAAPEI-5,COG0629	Unigene63587_TAEpaeTARAAPEI-5,COG0553	Unigene63629_TAEpaeTARAAPEI-5,COG1793	Unigene63656_TAEpaeTARAAPEI-5,COG0513	Unigene63673_TAEpaeTARAAPEI-5,COG0553	Unigene63718_TAEpaeTARAAPEI-5,COG0515	Unigene63819_TAEpaeTARAAPEI-5,COG0515	Unigene63824_TAEpaeTARAAPEI-5,COG0515	Unigene63848_TAEpaeTARAAPEI-5,COG1241	Unigene63864_TAEpaeTARAAPEI-5,COG5032	Unigene63899_TAEpaeTARAAPEI-5,COG1525	Unigene63960_TAEpaeTARAAPEI-5,COG0515	Unigene63994_TAEpaeTARAAPEI-5,COG0513	Unigene64012_TAEpaeTARAAPEI-5,COG0515	Unigene64109_TAEpaeTARAAPEI-5,COG0419	Unigene64174_TAEpaeTARAAPEI-5,COG1241	Unigene64299_TAEpaeTARAAPEI-5,COG0515	Unigene64374_TAEpaeTARAAPEI-5,COG0249	Unigene64480_TAEpaeTARAAPEI-5,COG4581	Unigene64529_TAEpaeTARAAPEI-5,COG0419	Unigene64566_TAEpaeTARAAPEI-5,COG0417	Unigene64629_TAEpaeTARAAPEI-5,COG5067	Unigene64639_TAEpaeTARAAPEI-5,COG0553	Unigene64724_TAEpaeTARAAPEI-5,COG0515	Unigene64739_TAEpaeTARAAPEI-5,COG1112	Unigene64853_TAEpaeTARAAPEI-5,COG0513	Unigene64860_TAEpaeTARAAPEI-5,COG0515	Unigene65007_TAEpaeTARAAPEI-5,COG4581	Unigene65024_TAEpaeTARAAPEI-5,COG0513	Unigene65037_TAEpaeTARAAPEI-5,COG0419	Unigene65050_TAEpaeTARAAPEI-5,COG0515	Unigene65174_TAEpaeTARAAPEI-5,COG0513	Unigene65207_TAEpaeTARAAPEI-5,COG0419	Unigene65234_TAEpaeTARAAPEI-5,COG0513	Unigene65293_TAEpaeTARAAPEI-5,COG0515	Unigene65314_TAEpaeTARAAPEI-5,COG0419	Unigene65399_TAEpaeTARAAPEI-5,COG0515	Unigene65441_TAEpaeTARAAPEI-5,COG0468	Unigene65466_TAEpaeTARAAPEI-5,COG5260	Unigene65536_TAEpaeTARAAPEI-5,COG1112	Unigene65540_TAEpaeTARAAPEI-5,COG0515	Unigene65557_TAEpaeTARAAPEI-5,COG1643	Unigene65570_TAEpaeTARAAPEI-5,COG0419	Unigene65575_TAEpaeTARAAPEI-5,COG0515	Unigene65593_TAEpaeTARAAPEI-5,COG0515	Unigene65596_TAEpaeTARAAPEI-5,COG0515	Unigene65623_TAEpaeTARAAPEI-5,COG0513	Unigene65636_TAEpaeTARAAPEI-5,COG0515	Unigene65652_TAEpaeTARAAPEI-5,COG5241	Unigene65725_TAEpaeTARAAPEI-5,COG0323	Unigene65794_TAEpaeTARAAPEI-5,COG0417	Unigene65811_TAEpaeTARAAPEI-5,COG5032	Unigene65822_TAEpaeTARAAPEI-5,COG2176	Unigene65836_TAEpaeTARAAPEI-5,COG1643	Unigene65898_TAEpaeTARAAPEI-5,COG0513	Unigene65929_TAEpaeTARAAPEI-5,COG0258	Unigene65942_TAEpaeTARAAPEI-5,COG0515	Unigene65964_TAEpaeTARAAPEI-5,COG0515	Unigene65977_TAEpaeTARAAPEI-5,COG1241	Unigene65985_TAEpaeTARAAPEI-5,COG1643	Unigene66043_TAEpaeTARAAPEI-5,COG0419	Unigene66047_TAEpaeTARAAPEI-5,COG1241	Unigene66097_TAEpaeTARAAPEI-5,COG0513	Unigene66111_TAEpaeTARAAPEI-5,COG5032	Unigene66120_TAEpaeTARAAPEI-5,COG0258	Unigene66163_TAEpaeTARAAPEI-5,COG1199	Unigene66195_TAEpaeTARAAPEI-5,COG1241	Unigene66231_TAEpaeTARAAPEI-5,COG0553	Unigene66381_TAEpaeTARAAPEI-5,COG0515	Unigene66421_TAEpaeTARAAPEI-5,COG5032	Unigene66492_TAEpaeTARAAPEI-5,COG0515	Unigene66529_TAEpaeTARAAPEI-5,COG0515	Unigene66552_TAEpaeTARAAPEI-5,COG0470	Unigene66580_TAEpaeTARAAPEI-5,COG5406	Unigene66655_TAEpaeTARAAPEI-5,COG0513	Unigene66675_TAEpaeTARAAPEI-5,COG0515	Unigene66694_TAEpaeTARAAPEI-5,COG0419	Unigene66704_TAEpaeTARAAPEI-5,COG0513	Unigene66850_TAEpaeTARAAPEI-5,COG0592	Unigene66890_TAEpaeTARAAPEI-5,COG0470	Unigene66904_TAEpaeTARAAPEI-5,COG0515	Unigene66905_TAEpaeTARAAPEI-5,COG0629	Unigene66905_TAEpaeTARAAPEI-5,COG0513	Unigene66922_TAEpaeTARAAPEI-5,COG0515	Unigene66940_TAEpaeTARAAPEI-5,COG0515	Unigene67033_TAEpaeTARAAPEI-5,COG0419	Unigene67047_TAEpaeTARAAPEI-5,COG0513	Unigene67063_TAEpaeTARAAPEI-5,COG0419	Unigene67066_TAEpaeTARAAPEI-5,COG0515	Unigene67075_TAEpaeTARAAPEI-5,COG4581	Unigene67081_TAEpaeTARAAPEI-5,COG0515	Unigene67193_TAEpaeTARAAPEI-5,COG0553	Unigene67203_TAEpaeTARAAPEI-5,COG0515	Unigene67207_TAEpaeTARAAPEI-5,COG0513	Unigene67221_TAEpaeTARAAPEI-5,COG0515	Unigene67316_TAEpaeTARAAPEI-5,COG0513	Unigene67382_TAEpaeTARAAPEI-5,COG0515	Unigene67406_TAEpaeTARAAPEI-5,COG1041	Unigene67474_TAEpaeTARAAPEI-5,COG1241	Unigene67489_TAEpaeTARAAPEI-5,COG1112	Unigene67510_TAEpaeTARAAPEI-5,COG0515	Unigene67579_TAEpaeTARAAPEI-5,COG0515	Unigene67580_TAEpaeTARAAPEI-5,COG0553	Unigene67732_TAEpaeTARAAPEI-5,COG1199	Unigene67822_TAEpaeTARAAPEI-5,COG0249	Unigene67866_TAEpaeTARAAPEI-5,COG0328	Unigene67884_TAEpaeTARAAPEI-5,COG0515	Unigene67894_TAEpaeTARAAPEI-5,COG0515	Unigene67898_TAEpaeTARAAPEI-5,COG0513	Unigene67953_TAEpaeTARAAPEI-5,COG0515	Unigene67994_TAEpaeTARAAPEI-5,COG1643	Unigene67997_TAEpaeTARAAPEI-5,COG0513	Unigene68025_TAEpaeTARAAPEI-5,COG0515	Unigene68026_TAEpaeTARAAPEI-5,COG0515	Unigene68088_TAEpaeTARAAPEI-5,COG0515	Unigene68150_TAEpaeTARAAPEI-5,COG0415	Unigene68184_TAEpaeTARAAPEI-5,COG0515	Unigene68202_TAEpaeTARAAPEI-5,COG0249	Unigene68257_TAEpaeTARAAPEI-5,COG0419	Unigene68317_TAEpaeTARAAPEI-5,COG0515	Unigene68347_TAEpaeTARAAPEI-5,COG0417	Unigene68469_TAEpaeTARAAPEI-5,COG0515	Unigene68472_TAEpaeTARAAPEI-5,COG0419	Unigene68512_TAEpaeTARAAPEI-5,COG0515	Unigene68514_TAEpaeTARAAPEI-5,COG0470	Unigene68525_TAEpaeTARAAPEI-5,COG0417	Unigene68527_TAEpaeTARAAPEI-5,COG0164	Unigene68565_TAEpaeTARAAPEI-5,COG0515	Unigene68574_TAEpaeTARAAPEI-5,COG1467	Unigene68625_TAEpaeTARAAPEI-5,COG0419	Unigene68683_TAEpaeTARAAPEI-5,COG0513	Unigene68700_TAEpaeTARAAPEI-5,COG1793	Unigene68727_TAEpaeTARAAPEI-5,COG5260	Unigene68744_TAEpaeTARAAPEI-5,COG0419	Unigene68745_TAEpaeTARAAPEI-5,COG0514	Unigene68758_TAEpaeTARAAPEI-5,COG4581	Unigene68767_TAEpaeTARAAPEI-5,COG5333	Unigene68779_TAEpaeTARAAPEI-5,COG0515	Unigene68873_TAEpaeTARAAPEI-5,COG0515	Unigene68878_TAEpaeTARAAPEI-5,COG0515	Unigene68898_TAEpaeTARAAPEI-5,COG1112	Unigene68912_TAEpaeTARAAPEI-5,COG1643	Unigene68937_TAEpaeTARAAPEI-5,COG0249	Unigene68964_TAEpaeTARAAPEI-5,COG0515	Unigene68987_TAEpaeTARAAPEI-5,COG4581	Unigene68996_TAEpaeTARAAPEI-5,COG0515	Unigene68999_TAEpaeTARAAPEI-5,COG0513	Unigene69005_TAEpaeTARAAPEI-5,COG0513	Unigene69037_TAEpaeTARAAPEI-5,COG0419	Unigene69050_TAEpaeTARAAPEI-5,COG5032	Unigene69142_TAEpaeTARAAPEI-5,COG0415	Unigene69144_TAEpaeTARAAPEI-5,COG1112	Unigene69174_TAEpaeTARAAPEI-5,COG5333	Unigene69210_TAEpaeTARAAPEI-5,COG0515	Unigene69217_TAEpaeTARAAPEI-5,COG0419	Unigene69234_TAEpaeTARAAPEI-5,COG0494	Unigene69237_TAEpaeTARAAPEI-5,COG1112	Unigene69250_TAEpaeTARAAPEI-5,COG0513	Unigene69264_TAEpaeTARAAPEI-5,COG0513	Unigene69333_TAEpaeTARAAPEI-5,COG0258	Unigene69488_TAEpaeTARAAPEI-5,COG0419	Unigene69489_TAEpaeTARAAPEI-5,COG0515	Unigene69508_TAEpaeTARAAPEI-5,COG1599	Unigene69604_TAEpaeTARAAPEI-5,COG0419	Unigene69617_TAEpaeTARAAPEI-5,COG0513	Unigene69638_TAEpaeTARAAPEI-5,COG0515	Unigene69648_TAEpaeTARAAPEI-5,COG0553	Unigene69688_TAEpaeTARAAPEI-5,COG0515	Unigene69709_TAEpaeTARAAPEI-5,COG4581	Unigene69711_TAEpaeTARAAPEI-5,COG5333	Unigene69734_TAEpaeTARAAPEI-5,COG0513	Unigene69745_TAEpaeTARAAPEI-5,COG0553	Unigene69776_TAEpaeTARAAPEI-5,COG0419	Unigene69821_TAEpaeTARAAPEI-5,COG5032	Unigene69825_TAEpaeTARAAPEI-5,COG0553	Unigene69842_TAEpaeTARAAPEI-5,COG4581	Unigene69849_TAEpaeTARAAPEI-5,COG0419	Unigene69868_TAEpaeTARAAPEI-5,COG5032	Unigene69891_TAEpaeTARAAPEI-5,COG0515	Unigene69896_TAEpaeTARAAPEI-5,COG0249	Unigene69897_TAEpaeTARAAPEI-5,COG0513	Unigene69910_TAEpaeTARAAPEI-5,COG0513	Unigene69968_TAEpaeTARAAPEI-5,COG0470	Unigene69973_TAEpaeTARAAPEI-5,COG1515	Unigene70005_TAEpaeTARAAPEI-5,COG5165	Unigene70010_TAEpaeTARAAPEI-5,COG5049	Unigene70026_TAEpaeTARAAPEI-5,COG1112	Unigene70042_TAEpaeTARAAPEI-5,COG0515	Unigene70047_TAEpaeTARAAPEI-5,COG0515	Unigene70101_TAEpaeTARAAPEI-5,COG0515	Unigene70103_TAEpaeTARAAPEI-5,COG0419	Unigene70143_TAEpaeTARAAPEI-5,COG0420	Unigene70145_TAEpaeTARAAPEI-5,COG0515	Unigene70176_TAEpaeTARAAPEI-5,COG0419	Unigene70224_TAEpaeTARAAPEI-5,COG0515	Unigene70236_TAEpaeTARAAPEI-5,COG0515	Unigene70249_TAEpaeTARAAPEI-5,COG0389	Unigene70372_TAEpaeTARAAPEI-5,COG0419	Unigene70399_TAEpaeTARAAPEI-5,COG0419	Unigene70404_TAEpaeTARAAPEI-5,COG0507	Unigene70428_TAEpaeTARAAPEI-5,COG5406	Unigene70438_TAEpaeTARAAPEI-5,COG0515	Unigene70446_TAEpaeTARAAPEI-5,COG0513	Unigene70456_TAEpaeTARAAPEI-5,COG0515	Unigene70487_TAEpaeTARAAPEI-5,COG0515	Unigene70559_TAEpaeTARAAPEI-5,COG0513	Unigene70588_TAEpaeTARAAPEI-5,COG5049	Unigene70589_TAEpaeTARAAPEI-5,COG0419	Unigene70593_TAEpaeTARAAPEI-5,COG0513	Unigene70615_TAEpaeTARAAPEI-5,COG0419	Unigene70630_TAEpaeTARAAPEI-5,COG1643	Unigene70633_TAEpaeTARAAPEI-5,COG0417	Unigene70669_TAEpaeTARAAPEI-5,COG1474	Unigene70697_TAEpaeTARAAPEI-5,COG5049	Unigene70709_TAEpaeTARAAPEI-5,COG0513	Unigene70719_TAEpaeTARAAPEI-5,COG0515	Unigene70732_TAEpaeTARAAPEI-5,COG5535	Unigene70761_TAEpaeTARAAPEI-5,COG0419	Unigene70768_TAEpaeTARAAPEI-5,COG0515	Unigene70830_TAEpaeTARAAPEI-5,COG0513	Unigene70856_TAEpaeTARAAPEI-5,COG5406	Unigene70866_TAEpaeTARAAPEI-5,COG5142	Unigene70868_TAEpaeTARAAPEI-5,COG0553	Unigene70872_TAEpaeTARAAPEI-5,COG1241	Unigene70890_TAEpaeTARAAPEI-5,COG0515	Unigene70900_TAEpaeTARAAPEI-5,COG0515	Unigene70926_TAEpaeTARAAPEI-5,COG0513	Unigene70932_TAEpaeTARAAPEI-5,COG0515	Unigene70940_TAEpaeTARAAPEI-5,COG0514	Unigene70942_TAEpaeTARAAPEI-5,COG1793	Unigene70957_TAEpaeTARAAPEI-5,COG1112	Unigene70968_TAEpaeTARAAPEI-5,COG5032	Unigene70974_TAEpaeTARAAPEI-5,COG0419	Unigene70995_TAEpaeTARAAPEI-5,COG0417	Unigene71030_TAEpaeTARAAPEI-5,COG0513	Unigene71056_TAEpaeTARAAPEI-5,COG1643	Unigene71077_TAEpaeTARAAPEI-5,COG1643	Unigene71093_TAEpaeTARAAPEI-5,COG5165	Unigene71127_TAEpaeTARAAPEI-5,COG0553	Unigene71145_TAEpaeTARAAPEI-5,COG1643	Unigene71155_TAEpaeTARAAPEI-5,COG0515	Unigene71178_TAEpaeTARAAPEI-5,COG5144	Unigene71182_TAEpaeTARAAPEI-5,COG0419	Unigene71187_TAEpaeTARAAPEI-5,COG0553	Unigene71194_TAEpaeTARAAPEI-5,COG0553	Unigene71236_TAEpaeTARAAPEI-5,COG0514	Unigene71269_TAEpaeTARAAPEI-5,COG0513	Unigene71270_TAEpaeTARAAPEI-5,COG5406	Unigene71291_TAEpaeTARAAPEI-5,COG0419	Unigene71305_TAEpaeTARAAPEI-5,COG0419	Unigene71310_TAEpaeTARAAPEI-5,COG0419	Unigene71312_TAEpaeTARAAPEI-5,COG0515	Unigene71377_TAEpaeTARAAPEI-5,COG0515	Unigene71400_TAEpaeTARAAPEI-5,COG0419	Unigene71416_TAEpaeTARAAPEI-5,COG0419	Unigene71417_TAEpaeTARAAPEI-5,COG0515	Unigene71430_TAEpaeTARAAPEI-5,COG0515	Unigene71440_TAEpaeTARAAPEI-5,COG0515	Unigene71442_TAEpaeTARAAPEI-5,COG0515	Unigene71451_TAEpaeTARAAPEI-5,COG0515	Unigene71452_TAEpaeTARAAPEI-5,COG0515	Unigene71472_TAEpaeTARAAPEI-5,COG0515	Unigene71483_TAEpaeTARAAPEI-5,COG0515	Unigene71490_TAEpaeTARAAPEI-5,COG1643	Unigene71501_TAEpaeTARAAPEI-5,COG1643	Unigene71510_TAEpaeTARAAPEI-5,COG0515	Unigene71557_TAEpaeTARAAPEI-5,COG1199	Unigene71618_TAEpaeTARAAPEI-5,COG0515	Unigene71660_TAEpaeTARAAPEI-5,COG0513	Unigene71706_TAEpaeTARAAPEI-5,COG0513	Unigene71754_TAEpaeTARAAPEI-5,COG0513	Unigene71756_TAEpaeTARAAPEI-5,COG5032	Unigene71757_TAEpaeTARAAPEI-5,COG0515	Unigene71775_TAEpaeTARAAPEI-5,COG0515	Unigene71776_TAEpaeTARAAPEI-5,COG0419	Unigene71810_TAEpaeTARAAPEI-5,COG0188	Unigene71835_TAEpaeTARAAPEI-5,COG0419	Unigene71839_TAEpaeTARAAPEI-5,COG0419	Unigene71841_TAEpaeTARAAPEI-5,COG0515	Unigene71852_TAEpaeTARAAPEI-5,COG0515	Unigene71869_TAEpaeTARAAPEI-5,COG0515	Unigene71915_TAEpaeTARAAPEI-5,COG0515	Unigene71919_TAEpaeTARAAPEI-5,COG0513	Unigene71958_TAEpaeTARAAPEI-5,COG0847	Unigene71964_TAEpaeTARAAPEI-5,COG0419	Unigene71973_TAEpaeTARAAPEI-5,COG0515	Unigene71984_TAEpaeTARAAPEI-5,COG5032	Unigene72000_TAEpaeTARAAPEI-5,COG0515	Unigene72003_TAEpaeTARAAPEI-5,COG5165	Unigene72026_TAEpaeTARAAPEI-5,COG0258	Unigene72050_TAEpaeTARAAPEI-5,COG0515	Unigene72056_TAEpaeTARAAPEI-5,COG1643	Unigene72087_TAEpaeTARAAPEI-5,COG0419	Unigene72092_TAEpaeTARAAPEI-5,COG0515	Unigene72100_TAEpaeTARAAPEI-5,COG0553	Unigene72103_TAEpaeTARAAPEI-5,COG0513	Unigene72105_TAEpaeTARAAPEI-5,COG0515	Unigene72109_TAEpaeTARAAPEI-5,COG0515	Unigene72110_TAEpaeTARAAPEI-5,COG0515	Unigene72138_TAEpaeTARAAPEI-5,COG0515	Unigene72177_TAEpaeTARAAPEI-5,COG0419	Unigene72181_TAEpaeTARAAPEI-5,COG0419	Unigene72199_TAEpaeTARAAPEI-5,COG0419	Unigene72213_TAEpaeTARAAPEI-5,COG0419	Unigene72224_TAEpaeTARAAPEI-5,COG0513	Unigene72267_TAEpaeTARAAPEI-5,COG5242	Unigene72280_TAEpaeTARAAPEI-5,COG0515	Unigene72289_TAEpaeTARAAPEI-5,COG0513	Unigene72295_TAEpaeTARAAPEI-5,COG0419	Unigene72297_TAEpaeTARAAPEI-5,COG3569	Unigene72329_TAEpaeTARAAPEI-5,COG0515	Unigene72355_TAEpaeTARAAPEI-5,COG0419	Unigene72358_TAEpaeTARAAPEI-5,COG1241	Unigene72364_TAEpaeTARAAPEI-5,COG0515	Unigene72365_TAEpaeTARAAPEI-5,COG0515	Unigene72392_TAEpaeTARAAPEI-5,COG0419	Unigene72403_TAEpaeTARAAPEI-5,COG1241	Unigene72418_TAEpaeTARAAPEI-5,COG0515	Unigene72430_TAEpaeTARAAPEI-5,COG0515	Unigene72438_TAEpaeTARAAPEI-5,COG0515	Unigene72465_TAEpaeTARAAPEI-5,COG0513	Unigene72501_TAEpaeTARAAPEI-5,COG0419	Unigene72511_TAEpaeTARAAPEI-5,COG0515	Unigene2899_TAEpaeTARAAPEI-5,COG0515	Unigene3043_TAEpaeTARAAPEI-5,COG1643	Unigene3048_TAEpaeTARAAPEI-5,COG0513	Unigene3109_TAEpaeTARAAPEI-5,COG0515	Unigene3228_TAEpaeTARAAPEI-5,COG0513	Unigene3431_TAEpaeTARAAPEI-5,COG0513	Unigene3612_TAEpaeTARAAPEI-5,COG0419	Unigene3717_TAEpaeTARAAPEI-5,COG0513	Unigene3739_TAEpaeTARAAPEI-5,COG0515	Unigene3828_TAEpaeTARAAPEI-5,COG0419	Unigene4095_TAEpaeTARAAPEI-5,COG2801	Unigene4191_TAEpaeTARAAPEI-5,COG0470	Unigene4371_TAEpaeTARAAPEI-5,COG0515	Unigene4472_TAEpaeTARAAPEI-5,COG0417	Unigene4536_TAEpaeTARAAPEI-5,COG0419	Unigene4625_TAEpaeTARAAPEI-5,COG0417	Unigene4638_TAEpaeTARAAPEI-5,COG4581	Unigene4829_TAEpaeTARAAPEI-5,COG0553	Unigene4953_TAEpaeTARAAPEI-5,COG2801	Unigene5027_TAEpaeTARAAPEI-5,COG5241	Unigene5107_TAEpaeTARAAPEI-5,COG2801	Unigene72540_TAEpaeTARAAPEI-5,COG0515	Unigene72545_TAEpaeTARAAPEI-5,COG0515	Unigene72550_TAEpaeTARAAPEI-5,COG1643	Unigene72564_TAEpaeTARAAPEI-5,COG1643	Unigene72568_TAEpaeTARAAPEI-5,COG0553	Unigene72581_TAEpaeTARAAPEI-5,COG0553	Unigene72585_TAEpaeTARAAPEI-5,COG0513	Unigene72588_TAEpaeTARAAPEI-5,COG0419	Unigene72594_TAEpaeTARAAPEI-5,COG5049	Unigene72618_TAEpaeTARAAPEI-5,COG4581	Unigene72629_TAEpaeTARAAPEI-5,COG0514	Unigene72665_TAEpaeTARAAPEI-5,COG0419	Unigene72670_TAEpaeTARAAPEI-5,COG0515	Unigene72685_TAEpaeTARAAPEI-5,COG0187	Unigene72690_TAEpaeTARAAPEI-5,COG0419	Unigene72691_TAEpaeTARAAPEI-5,COG0515	Unigene72699_TAEpaeTARAAPEI-5,COG0188	Unigene72707_TAEpaeTARAAPEI-5,COG0419	Unigene72711_TAEpaeTARAAPEI-5,COG0515	Unigene72714_TAEpaeTARAAPEI-5,COG0419	Unigene72728_TAEpaeTARAAPEI-5,COG0419	Unigene72734_TAEpaeTARAAPEI-5,COG0513	Unigene72749_TAEpaeTARAAPEI-5,COG0515	Unigene72760_TAEpaeTARAAPEI-5,COG0553	Unigene72767_TAEpaeTARAAPEI-5,COG1643	Unigene72780_TAEpaeTARAAPEI-5,COG0417	Unigene72810_TAEpaeTARAAPEI-5,COG0553	Unigene72812_TAEpaeTARAAPEI-5,COG0515	Unigene72821_TAEpaeTARAAPEI-5,COG5032	Unigene72822_TAEpaeTARAAPEI-5,COG0419	Unigene72823_TAEpaeTARAAPEI-5,COG0419	Unigene72824_TAEpaeTARAAPEI-5,COG0553	Unigene72825_TAEpaeTARAAPEI-5,COG0515	Unigene72833_TAEpaeTARAAPEI-5,COG0515	Unigene72849_TAEpaeTARAAPEI-5,COG0419	Unigene72896_TAEpaeTARAAPEI-5,COG0419	Unigene72898_TAEpaeTARAAPEI-5,COG1061	Unigene72903_TAEpaeTARAAPEI-5,COG0419	Unigene72904_TAEpaeTARAAPEI-5,COG0553	Unigene72914_TAEpaeTARAAPEI-5,COG0515	Unigene72919_TAEpaeTARAAPEI-5,COG0515	Unigene72933_TAEpaeTARAAPEI-5,COG0515	Unigene72939_TAEpaeTARAAPEI-5,COG0515	Unigene72944_TAEpaeTARAAPEI-5,COG0419	Unigene5284_TAEpaeTARAAPEI-5,COG0515	Unigene5430_TAEpaeTARAAPEI-5,COG1241	Unigene5562_TAEpaeTARAAPEI-5,COG1643	Unigene5562_TAEpaeTARAAPEI-5,COG0515	Unigene5694_TAEpaeTARAAPEI-5,COG0515	Unigene5701_TAEpaeTARAAPEI-5,COG1643	Unigene5773_TAEpaeTARAAPEI-5,COG2801	Unigene5934_TAEpaeTARAAPEI-5,COG5032	Unigene5946_TAEpaeTARAAPEI-5,COG0419	Unigene6014_TAEpaeTARAAPEI-5,COG0553	Unigene6170_TAEpaeTARAAPEI-5,COG0419	Unigene6260_TAEpaeTARAAPEI-5,COG0515	Unigene6336_TAEpaeTARAAPEI-5,COG0515	Unigene6372_TAEpaeTARAAPEI-5,COG0515	Unigene6434_TAEpaeTARAAPEI-5,COG0417	Unigene6471_TAEpaeTARAAPEI-5,COG0515	Unigene6522_TAEpaeTARAAPEI-5,COG0515	Unigene6733_TAEpaeTARAAPEI-5,COG1474	Unigene6752_TAEpaeTARAAPEI-5,COG0515	Unigene6759_TAEpaeTARAAPEI-5,COG0513	Unigene6815_TAEpaeTARAAPEI-5,COG2801	Unigene6821_TAEpaeTARAAPEI-5,COG1948	Unigene6822_TAEpaeTARAAPEI-5,COG0515	Unigene6914_TAEpaeTARAAPEI-5,COG0513	Unigene6938_TAEpaeTARAAPEI-5,COG0419	Unigene6966_TAEpaeTARAAPEI-5,COG5032	Unigene7120_TAEpaeTARAAPEI-5,COG0515	Unigene7299_TAEpaeTARAAPEI-5,COG0515	Unigene7406_TAEpaeTARAAPEI-5,COG0419	Unigene7422_TAEpaeTARAAPEI-5,COG5049	Unigene7658_TAEpaeTARAAPEI-5,COG0470	Unigene7772_TAEpaeTARAAPEI-5,COG0507	Unigene7887_TAEpaeTARAAPEI-5,COG0470	Unigene8070_TAEpaeTARAAPEI-5,COG0515	Unigene8110_TAEpaeTARAAPEI-5,COG0553	Unigene8167_TAEpaeTARAAPEI-5,COG1525	Unigene8176_TAEpaeTARAAPEI-5,COG0648	Unigene8193_TAEpaeTARAAPEI-5,COG5151	Unigene8234_TAEpaeTARAAPEI-5,COG0164	Unigene8235_TAEpaeTARAAPEI-5,COG5032	Unigene8272_TAEpaeTARAAPEI-5,COG2219	Unigene8321_TAEpaeTARAAPEI-5,COG0553	Unigene8364_TAEpaeTARAAPEI-5,COG1241	Unigene8466_TAEpaeTARAAPEI-5,COG1241	Unigene8505_TAEpaeTARAAPEI-5,COG0515	Unigene8507_TAEpaeTARAAPEI-5,COG0419	Unigene8510_TAEpaeTARAAPEI-5,COG1112	Unigene8520_TAEpaeTARAAPEI-5,COG0515	Unigene8561_TAEpaeTARAAPEI-5,COG0513	Unigene8562_TAEpaeTARAAPEI-5,COG0515	Unigene8605_TAEpaeTARAAPEI-5,COG5214	Unigene8618_TAEpaeTARAAPEI-5,COG0513	Unigene8633_TAEpaeTARAAPEI-5,COG0513	Unigene8643_TAEpaeTARAAPEI-5,COG5406	Unigene8704_TAEpaeTARAAPEI-5,COG0419	Unigene8782_TAEpaeTARAAPEI-5,COG5260	Unigene8843_TAEpaeTARAAPEI-5,COG0513	Unigene8865_TAEpaeTARAAPEI-5,COG0515	Unigene8970_TAEpaeTARAAPEI-5,COG0847	Unigene9048_TAEpaeTARAAPEI-5,COG1241	Unigene9073_TAEpaeTARAAPEI-5,COG0514	Unigene9126_TAEpaeTARAAPEI-5,COG2801	Unigene9148_TAEpaeTARAAPEI-5,COG0515	Unigene9233_TAEpaeTARAAPEI-5,COG1643	Unigene9234_TAEpaeTARAAPEI-5,COG0515	Unigene9332_TAEpaeTARAAPEI-5,COG0515	Unigene9341_TAEpaeTARAAPEI-5,COG1643	Unigene9392_TAEpaeTARAAPEI-5,COG0515	Unigene9427_TAEpaeTARAAPEI-5,COG0419	Unigene9460_TAEpaeTARAAPEI-5,COG0515	Unigene9528_TAEpaeTARAAPEI-5,COG0249	Unigene9537_TAEpaeTARAAPEI-5,COG0419	Unigene9597_TAEpaeTARAAPEI-5,COG0470	Unigene9749_TAEpaeTARAAPEI-5,COG1643	Unigene9753_TAEpaeTARAAPEI-5,COG2801	Unigene9778_TAEpaeTARAAPEI-5,COG0513	Unigene9810_TAEpaeTARAAPEI-5,COG1241	Unigene9855_TAEpaeTARAAPEI-5,COG4581	Unigene9957_TAEpaeTARAAPEI-5,COG0470	Unigene9966_TAEpaeTARAAPEI-5,COG0515	Unigene10055_TAEpaeTARAAPEI-5,COG0513	Unigene10057_TAEpaeTARAAPEI-5,COG1241	Unigene10142_TAEpaeTARAAPEI-5,COG0515	Unigene10196_TAEpaeTARAAPEI-5,COG0515	Unigene10235_TAEpaeTARAAPEI-5,COG5220	Unigene10261_TAEpaeTARAAPEI-5,COG0515	Unigene10293_TAEpaeTARAAPEI-5,COG1467	Unigene10305_TAEpaeTARAAPEI-5,COG0249	Unigene10487_TAEpaeTARAAPEI-5,COG0417	Unigene10544_TAEpaeTARAAPEI-5,COG0419	Unigene10544_TAEpaeTARAAPEI-5,COG0470	Unigene10547_TAEpaeTARAAPEI-5,COG0515	Unigene10658_TAEpaeTARAAPEI-5,COG0419	Unigene10710_TAEpaeTARAAPEI-5,COG0514	Unigene10786_TAEpaeTARAAPEI-5,COG0323	Unigene10835_TAEpaeTARAAPEI-5,COG0419	Unigene10863_TAEpaeTARAAPEI-5,COG0419	Unigene10900_TAEpaeTARAAPEI-5,COG0515	Unigene10948_TAEpaeTARAAPEI-5,COG0553	Unigene10950_TAEpaeTARAAPEI-5,COG0515	Unigene11019_TAEpaeTARAAPEI-5,COG0515	Unigene11117_TAEpaeTARAAPEI-5,COG0513	Unigene11166_TAEpaeTARAAPEI-5,COG1643	Unigene11205_TAEpaeTARAAPEI-5,COG0515	Unigene11214_TAEpaeTARAAPEI-5,COG0419	Unigene11225_TAEpaeTARAAPEI-5,COG0515	Unigene11254_TAEpaeTARAAPEI-5,COG0258	Unigene11270_TAEpaeTARAAPEI-5,COG0515	Unigene11397_TAEpaeTARAAPEI-5,COG0515	Unigene11433_TAEpaeTARAAPEI-5,COG1643	Unigene11455_TAEpaeTARAAPEI-5,COG0515	Unigene11467_TAEpaeTARAAPEI-5,COG1111	Unigene11501_TAEpaeTARAAPEI-5,COG0470	Unigene11516_TAEpaeTARAAPEI-5,COG0419	Unigene11727_TAEpaeTARAAPEI-5,COG0515	Unigene11733_TAEpaeTARAAPEI-5,COG1112	Unigene11829_TAEpaeTARAAPEI-5,COG0249	Unigene11860_TAEpaeTARAAPEI-5,COG0553	Unigene11954_TAEpaeTARAAPEI-5,COG0629	Unigene11965_TAEpaeTARAAPEI-5,COG1599	Unigene11984_TAEpaeTARAAPEI-5,COG0419	Unigene12145_TAEpaeTARAAPEI-5,COG0419	Unigene12202_TAEpaeTARAAPEI-5,COG1199	Unigene12310_TAEpaeTARAAPEI-5,COG0513	Unigene12332_TAEpaeTARAAPEI-5,COG0515	Unigene12405_TAEpaeTARAAPEI-5,COG0513	Unigene12409_TAEpaeTARAAPEI-5,COG0188	Unigene12543_TAEpaeTARAAPEI-5,COG0553	Unigene12718_TAEpaeTARAAPEI-5,COG0417	Unigene12758_TAEpaeTARAAPEI-5,COG5032	Unigene12765_TAEpaeTARAAPEI-5,COG0417	Unigene12812_TAEpaeTARAAPEI-5,COG5049	Unigene12867_TAEpaeTARAAPEI-5,COG0513	Unigene12895_TAEpaeTARAAPEI-5,COG0468	Unigene12909_TAEpaeTARAAPEI-5,COG0515	Unigene12921_TAEpaeTARAAPEI-5,COG0419	Unigene12945_TAEpaeTARAAPEI-5,COG1241	Unigene12956_TAEpaeTARAAPEI-5,COG0515	Unigene12964_TAEpaeTARAAPEI-5,COG0515	Unigene13000_TAEpaeTARAAPEI-5,COG0419	Unigene13022_TAEpaeTARAAPEI-5,COG0515	Unigene13061_TAEpaeTARAAPEI-5,COG0417	Unigene13082_TAEpaeTARAAPEI-5,COG0515	Unigene13091_TAEpaeTARAAPEI-5,COG0515	Unigene13149_TAEpaeTARAAPEI-5,COG5575	Unigene13166_TAEpaeTARAAPEI-5,COG0553	Unigene13399_TAEpaeTARAAPEI-5,COG0515	Unigene13420_TAEpaeTARAAPEI-5,COG0515	Unigene13439_TAEpaeTARAAPEI-5,COG0515	Unigene13484_TAEpaeTARAAPEI-5,COG0419	Unigene13485_TAEpaeTARAAPEI-5,COG0417	Unigene13503_TAEpaeTARAAPEI-5,COG0553	Unigene13514_TAEpaeTARAAPEI-5,COG0513	Unigene13529_TAEpaeTARAAPEI-5,COG0553	Unigene13530_TAEpaeTARAAPEI-5,COG4581	Unigene13536_TAEpaeTARAAPEI-5,COG3663	Unigene13552_TAEpaeTARAAPEI-5,COG0470	Unigene13688_TAEpaeTARAAPEI-5,COG0389	Unigene13717_TAEpaeTARAAPEI-5,COG0417	Unigene13723_TAEpaeTARAAPEI-5,COG0515	Unigene13747_TAEpaeTARAAPEI-5,COG0515	Unigene13807_TAEpaeTARAAPEI-5,COG0515	Unigene13809_TAEpaeTARAAPEI-5,COG0514	Unigene14069_TAEpaeTARAAPEI-5,COG0419	Unigene14151_TAEpaeTARAAPEI-5,COG0249	Unigene14176_TAEpaeTARAAPEI-5,COG0513	Unigene14192_TAEpaeTARAAPEI-5,COG0249	Unigene14212_TAEpaeTARAAPEI-5,COG0515	Unigene14213_TAEpaeTARAAPEI-5,COG5032	Unigene14267_TAEpaeTARAAPEI-5,COG0515	Unigene14326_TAEpaeTARAAPEI-5,COG5032	Unigene14362_TAEpaeTARAAPEI-5,COG0419	Unigene14366_TAEpaeTARAAPEI-5,COG0515	Unigene14411_TAEpaeTARAAPEI-5,COG5032	Unigene14430_TAEpaeTARAAPEI-5,COG0470	Unigene14481_TAEpaeTARAAPEI-5,COG2801	Unigene14487_TAEpaeTARAAPEI-5,COG1525	Unigene14650_TAEpaeTARAAPEI-5,COG0084	Unigene14717_TAEpaeTARAAPEI-5,COG1311	Unigene14744_TAEpaeTARAAPEI-5,COG0515	Unigene14745_TAEpaeTARAAPEI-5,COG0513	Unigene14762_TAEpaeTARAAPEI-5,COG4581	Unigene14868_TAEpaeTARAAPEI-5,COG1199	Unigene14871_TAEpaeTARAAPEI-5,COG0515	Unigene14915_TAEpaeTARAAPEI-5,COG0419	Unigene14918_TAEpaeTARAAPEI-5,COG1643	Unigene14925_TAEpaeTARAAPEI-5,COG0515	Unigene14937_TAEpaeTARAAPEI-5,COG0470	Unigene14960_TAEpaeTARAAPEI-5,COG0419	Unigene14984_TAEpaeTARAAPEI-5,COG1525	Unigene15124_TAEpaeTARAAPEI-5,COG0515	Unigene15181_TAEpaeTARAAPEI-5,COG2801	Unigene15234_TAEpaeTARAAPEI-5,COG0513	Unigene15247_TAEpaeTARAAPEI-5,COG0515	Unigene15269_TAEpaeTARAAPEI-5,COG0515	Unigene15277_TAEpaeTARAAPEI-5,COG0515	Unigene15357_TAEpaeTARAAPEI-5,COG0470	Unigene15361_TAEpaeTARAAPEI-5,COG0419	Unigene15372_TAEpaeTARAAPEI-5,COG4581	Unigene15415_TAEpaeTARAAPEI-5,COG0515	Unigene15469_TAEpaeTARAAPEI-5,COG1948	Unigene15507_TAEpaeTARAAPEI-5,COG1643	Unigene15526_TAEpaeTARAAPEI-5,COG1241	Unigene15549_TAEpaeTARAAPEI-5,COG0419	Unigene15595_TAEpaeTARAAPEI-5,COG0513	Unigene15756_TAEpaeTARAAPEI-5,COG0515	Unigene15764_TAEpaeTARAAPEI-5,COG0550	Unigene15765_TAEpaeTARAAPEI-5,COG0515	Unigene15784_TAEpaeTARAAPEI-5,COG5032	Unigene15856_TAEpaeTARAAPEI-5,COG5032	Unigene15876_TAEpaeTARAAPEI-5,COG1793	Unigene16064_TAEpaeTARAAPEI-5,COG0553	Unigene16080_TAEpaeTARAAPEI-5,COG0708	Unigene16096_TAEpaeTARAAPEI-5,COG0515	Unigene16182_TAEpaeTARAAPEI-5,COG0515	Unigene16218_TAEpaeTARAAPEI-5,COG0515	Unigene16300_TAEpaeTARAAPEI-5,COG5242	Unigene16363_TAEpaeTARAAPEI-5,COG0323	Unigene16369_TAEpaeTARAAPEI-5,COG1041	Unigene16406_TAEpaeTARAAPEI-5,COG0419	Unigene16518_TAEpaeTARAAPEI-5,COG5032	Unigene16562_TAEpaeTARAAPEI-5,COG0389	Unigene16639_TAEpaeTARAAPEI-5,COG0515	Unigene16671_TAEpaeTARAAPEI-5,COG0592	Unigene16795_TAEpaeTARAAPEI-5,COG1793	Unigene16797_TAEpaeTARAAPEI-5,COG1241	Unigene16811_TAEpaeTARAAPEI-5,COG0419	Unigene16818_TAEpaeTARAAPEI-5,COG1199	Unigene16824_TAEpaeTARAAPEI-5,COG0515	Unigene16874_TAEpaeTARAAPEI-5,COG0513	Unigene16948_TAEpaeTARAAPEI-5,COG0515	Unigene16950_TAEpaeTARAAPEI-5,COG0419	Unigene16986_TAEpaeTARAAPEI-5,COG2801	Unigene17005_TAEpaeTARAAPEI-5,COG0419	Unigene17032_TAEpaeTARAAPEI-5,COG0419	Unigene17080_TAEpaeTARAAPEI-5,COG0515	Unigene17109_TAEpaeTARAAPEI-5,COG0419	Unigene17126_TAEpaeTARAAPEI-5,COG0515	Unigene17144_TAEpaeTARAAPEI-5,COG0177	Unigene17157_TAEpaeTARAAPEI-5,COG1241	Unigene17163_TAEpaeTARAAPEI-5,COG0515	Unigene17166_TAEpaeTARAAPEI-5,COG0419	Unigene17186_TAEpaeTARAAPEI-5,COG5165	Unigene17276_TAEpaeTARAAPEI-5,COG0553	Unigene17329_TAEpaeTARAAPEI-5,COG0847	Unigene17366_TAEpaeTARAAPEI-5,COG0419	Unigene17388_TAEpaeTARAAPEI-5,COG0513	Unigene17389_TAEpaeTARAAPEI-5,COG5032	Unigene17397_TAEpaeTARAAPEI-5,COG0515	Unigene17400_TAEpaeTARAAPEI-5,COG0515	Unigene17414_TAEpaeTARAAPEI-5,COG0513	Unigene17424_TAEpaeTARAAPEI-5,COG0553	Unigene17450_TAEpaeTARAAPEI-5,COG0249	Unigene17462_TAEpaeTARAAPEI-5,COG0553
M	Cell wall/membrane/envelope biogenesis 	281	Unigene17585_TAEpaeTARAAPEI-5,COG0845	Unigene17639_TAEpaeTARAAPEI-5,COG3468	Unigene17886_TAEpaeTARAAPEI-5,COG5597	Unigene17905_TAEpaeTARAAPEI-5,COG5498	Unigene17918_TAEpaeTARAAPEI-5,COG1208	Unigene18078_TAEpaeTARAAPEI-5,COG3468	Unigene18078_TAEpaeTARAAPEI-5,COG3064	Unigene18085_TAEpaeTARAAPEI-5,COG0810	Unigene19042_TAEpaeTARAAPEI-5,COG0438	Unigene19819_TAEpaeTARAAPEI-5,COG0810	Unigene22182_TAEpaeTARAAPEI-5,COG0449	Unigene23254_TAEpaeTARAAPEI-5,COG0438	Unigene24039_TAEpaeTARAAPEI-5,COG1087	Unigene25063_TAEpaeTARAAPEI-5,COG0438	Unigene28615_TAEpaeTARAAPEI-5,COG0451	Unigene31785_TAEpaeTARAAPEI-5,COG0438	Unigene31841_TAEpaeTARAAPEI-5,COG1089	Unigene32054_TAEpaeTARAAPEI-5,COG1004	Unigene32651_TAEpaeTARAAPEI-5,COG3637	Unigene33407_TAEpaeTARAAPEI-5,COG0481	Unigene34254_TAEpaeTARAAPEI-5,COG0438	Unigene34488_TAEpaeTARAAPEI-5,COG1208	Unigene35791_TAEpaeTARAAPEI-5,COG0744	Unigene36123_TAEpaeTARAAPEI-5,COG1087	Unigene36893_TAEpaeTARAAPEI-5,COG0472	Unigene37217_TAEpaeTARAAPEI-5,COG3637	Unigene37217_TAEpaeTARAAPEI-5,COG0810	Unigene37688_TAEpaeTARAAPEI-5,COG1209	Unigene37812_TAEpaeTARAAPEI-5,COG0739	Unigene37812_TAEpaeTARAAPEI-5,COG3064	Unigene37834_TAEpaeTARAAPEI-5,COG3637	Unigene37844_TAEpaeTARAAPEI-5,COG0438	Unigene38160_TAEpaeTARAAPEI-5,COG3637	Unigene40082_TAEpaeTARAAPEI-5,COG0438	Unigene40205_TAEpaeTARAAPEI-5,COG0438	Unigene40703_TAEpaeTARAAPEI-5,COG1215	Unigene40724_TAEpaeTARAAPEI-5,COG0810	Unigene41830_TAEpaeTARAAPEI-5,COG1208	Unigene42316_TAEpaeTARAAPEI-5,COG1208	Unigene42562_TAEpaeTARAAPEI-5,COG3064	Unigene42562_TAEpaeTARAAPEI-5,COG0739	Unigene43951_TAEpaeTARAAPEI-5,COG0810	Unigene44317_TAEpaeTARAAPEI-5,COG0438	Unigene44950_TAEpaeTARAAPEI-5,COG1208	Unigene45565_TAEpaeTARAAPEI-5,COG0449	Unigene45581_TAEpaeTARAAPEI-5,COG0810	Unigene46587_TAEpaeTARAAPEI-5,COG0451	Unigene46702_TAEpaeTARAAPEI-5,COG0810	Unigene47647_TAEpaeTARAAPEI-5,COG0451	Unigene47935_TAEpaeTARAAPEI-5,COG1208	Unigene48353_TAEpaeTARAAPEI-5,COG3637	Unigene48353_TAEpaeTARAAPEI-5,COG3206	Unigene48427_TAEpaeTARAAPEI-5,COG1208	Unigene48886_TAEpaeTARAAPEI-5,COG0810	Unigene49193_TAEpaeTARAAPEI-5,COG0810	Unigene49630_TAEpaeTARAAPEI-5,COG3064	Unigene49630_TAEpaeTARAAPEI-5,COG3468	Unigene49652_TAEpaeTARAAPEI-5,COG3064	Unigene49652_TAEpaeTARAAPEI-5,COG0739	Unigene50169_TAEpaeTARAAPEI-5,COG0451	Unigene50173_TAEpaeTARAAPEI-5,COG1208	Unigene50192_TAEpaeTARAAPEI-5,COG3064	Unigene50899_TAEpaeTARAAPEI-5,COG0438	Unigene51056_TAEpaeTARAAPEI-5,COG0438	Unigene51637_TAEpaeTARAAPEI-5,COG0451	Unigene52799_TAEpaeTARAAPEI-5,COG1087	Unigene52825_TAEpaeTARAAPEI-5,COG0438	Unigene52921_TAEpaeTARAAPEI-5,COG1208	Unigene53560_TAEpaeTARAAPEI-5,COG3637	Unigene54046_TAEpaeTARAAPEI-5,COG0810	Unigene54302_TAEpaeTARAAPEI-5,COG0744	Unigene54396_TAEpaeTARAAPEI-5,COG1208	Unigene54766_TAEpaeTARAAPEI-5,COG0463	Unigene55354_TAEpaeTARAAPEI-5,COG2951	Unigene55679_TAEpaeTARAAPEI-5,COG0744	Unigene55813_TAEpaeTARAAPEI-5,COG0463	Unigene56196_TAEpaeTARAAPEI-5,COG1215	Unigene56477_TAEpaeTARAAPEI-5,COG1388	Unigene149_TAEpaeTARAAPEI-5,COG3468	Unigene149_TAEpaeTARAAPEI-5,COG3064	Unigene322_TAEpaeTARAAPEI-5,COG5498	Unigene500_TAEpaeTARAAPEI-5,COG0810	Unigene2135_TAEpaeTARAAPEI-5,COG0463	Unigene2360_TAEpaeTARAAPEI-5,COG3637	Unigene56822_TAEpaeTARAAPEI-5,COG0438	Unigene57715_TAEpaeTARAAPEI-5,COG3064	Unigene58245_TAEpaeTARAAPEI-5,COG0438	Unigene58647_TAEpaeTARAAPEI-5,COG3637	Unigene59371_TAEpaeTARAAPEI-5,COG0744	Unigene59453_TAEpaeTARAAPEI-5,COG0472	Unigene59644_TAEpaeTARAAPEI-5,COG3637	Unigene59963_TAEpaeTARAAPEI-5,COG3206	Unigene59963_TAEpaeTARAAPEI-5,COG0810	Unigene60220_TAEpaeTARAAPEI-5,COG0510	Unigene60325_TAEpaeTARAAPEI-5,COG0438	Unigene60408_TAEpaeTARAAPEI-5,COG0472	Unigene60564_TAEpaeTARAAPEI-5,COG0615	Unigene61578_TAEpaeTARAAPEI-5,COG3064	Unigene61578_TAEpaeTARAAPEI-5,COG3468	Unigene61578_TAEpaeTARAAPEI-5,COG1589	Unigene61582_TAEpaeTARAAPEI-5,COG0810	Unigene61649_TAEpaeTARAAPEI-5,COG1004	Unigene61652_TAEpaeTARAAPEI-5,COG3064	Unigene61652_TAEpaeTARAAPEI-5,COG0739	Unigene61823_TAEpaeTARAAPEI-5,COG3064	Unigene61864_TAEpaeTARAAPEI-5,COG3064	Unigene61864_TAEpaeTARAAPEI-5,COG3468	Unigene61902_TAEpaeTARAAPEI-5,COG3637	Unigene62153_TAEpaeTARAAPEI-5,COG3637	Unigene62489_TAEpaeTARAAPEI-5,COG3064	Unigene63479_TAEpaeTARAAPEI-5,COG0438	Unigene63530_TAEpaeTARAAPEI-5,COG0810	Unigene63530_TAEpaeTARAAPEI-5,COG3637	Unigene63711_TAEpaeTARAAPEI-5,COG0438	Unigene63824_TAEpaeTARAAPEI-5,COG0810	Unigene64178_TAEpaeTARAAPEI-5,COG3409	Unigene64304_TAEpaeTARAAPEI-5,COG3637	Unigene64304_TAEpaeTARAAPEI-5,COG3206	Unigene64304_TAEpaeTARAAPEI-5,COG0810	Unigene64391_TAEpaeTARAAPEI-5,COG3206	Unigene64392_TAEpaeTARAAPEI-5,COG0438	Unigene64518_TAEpaeTARAAPEI-5,COG0449	Unigene64691_TAEpaeTARAAPEI-5,COG0438	Unigene65207_TAEpaeTARAAPEI-5,COG3468	Unigene65257_TAEpaeTARAAPEI-5,COG3064	Unigene65314_TAEpaeTARAAPEI-5,COG3064	Unigene65636_TAEpaeTARAAPEI-5,COG0810	Unigene65648_TAEpaeTARAAPEI-5,COG1589	Unigene65648_TAEpaeTARAAPEI-5,COG3064	Unigene65772_TAEpaeTARAAPEI-5,COG0810	Unigene66009_TAEpaeTARAAPEI-5,COG0810	Unigene66097_TAEpaeTARAAPEI-5,COG2335	Unigene66340_TAEpaeTARAAPEI-5,COG0810	Unigene66348_TAEpaeTARAAPEI-5,COG0810	Unigene66391_TAEpaeTARAAPEI-5,COG3637	Unigene66420_TAEpaeTARAAPEI-5,COG0810	Unigene66625_TAEpaeTARAAPEI-5,COG0702	Unigene66949_TAEpaeTARAAPEI-5,COG0449	Unigene67185_TAEpaeTARAAPEI-5,COG0438	Unigene67497_TAEpaeTARAAPEI-5,COG3064	Unigene68240_TAEpaeTARAAPEI-5,COG0810	Unigene68350_TAEpaeTARAAPEI-5,COG0438	Unigene68615_TAEpaeTARAAPEI-5,COG0449	Unigene68645_TAEpaeTARAAPEI-5,COG0750	Unigene68876_TAEpaeTARAAPEI-5,COG1208	Unigene68945_TAEpaeTARAAPEI-5,COG3468	Unigene69095_TAEpaeTARAAPEI-5,COG0739	Unigene69095_TAEpaeTARAAPEI-5,COG3468	Unigene69095_TAEpaeTARAAPEI-5,COG0791	Unigene69095_TAEpaeTARAAPEI-5,COG3064	Unigene69101_TAEpaeTARAAPEI-5,COG3468	Unigene69101_TAEpaeTARAAPEI-5,COG3064	Unigene69226_TAEpaeTARAAPEI-5,COG0615	Unigene69226_TAEpaeTARAAPEI-5,COG2870	Unigene69238_TAEpaeTARAAPEI-5,COG0451	Unigene69281_TAEpaeTARAAPEI-5,COG3637	Unigene69341_TAEpaeTARAAPEI-5,COG1589	Unigene69604_TAEpaeTARAAPEI-5,COG0739	Unigene69604_TAEpaeTARAAPEI-5,COG3468	Unigene69604_TAEpaeTARAAPEI-5,COG3064	Unigene69645_TAEpaeTARAAPEI-5,COG3967	Unigene69646_TAEpaeTARAAPEI-5,COG3064	Unigene69665_TAEpaeTARAAPEI-5,COG0451	Unigene69813_TAEpaeTARAAPEI-5,COG0739	Unigene69813_TAEpaeTARAAPEI-5,COG3468	Unigene69813_TAEpaeTARAAPEI-5,COG3064	Unigene69963_TAEpaeTARAAPEI-5,COG3064	Unigene70103_TAEpaeTARAAPEI-5,COG3468	Unigene70103_TAEpaeTARAAPEI-5,COG0791	Unigene70148_TAEpaeTARAAPEI-5,COG4775	Unigene70260_TAEpaeTARAAPEI-5,COG0739	Unigene70260_TAEpaeTARAAPEI-5,COG3468	Unigene70260_TAEpaeTARAAPEI-5,COG3064	Unigene70954_TAEpaeTARAAPEI-5,COG1089	Unigene70993_TAEpaeTARAAPEI-5,COG3064	Unigene70993_TAEpaeTARAAPEI-5,COG3468	Unigene71071_TAEpaeTARAAPEI-5,COG0741	Unigene71182_TAEpaeTARAAPEI-5,COG3468	Unigene71182_TAEpaeTARAAPEI-5,COG0739	Unigene71215_TAEpaeTARAAPEI-5,COG3206	Unigene71291_TAEpaeTARAAPEI-5,COG3064	Unigene71403_TAEpaeTARAAPEI-5,COG0438	Unigene71449_TAEpaeTARAAPEI-5,COG3637	Unigene71598_TAEpaeTARAAPEI-5,COG3637	Unigene71684_TAEpaeTARAAPEI-5,COG3637	Unigene71808_TAEpaeTARAAPEI-5,COG3637	Unigene71835_TAEpaeTARAAPEI-5,COG3468	Unigene71857_TAEpaeTARAAPEI-5,COG5498	Unigene71918_TAEpaeTARAAPEI-5,COG0463	Unigene72009_TAEpaeTARAAPEI-5,COG1004	Unigene72031_TAEpaeTARAAPEI-5,COG0744	Unigene72086_TAEpaeTARAAPEI-5,COG0449	Unigene72110_TAEpaeTARAAPEI-5,COG3468	Unigene72112_TAEpaeTARAAPEI-5,COG0810	Unigene72168_TAEpaeTARAAPEI-5,COG3468	Unigene72168_TAEpaeTARAAPEI-5,COG3064	Unigene72352_TAEpaeTARAAPEI-5,COG3064	Unigene72355_TAEpaeTARAAPEI-5,COG3468	Unigene72459_TAEpaeTARAAPEI-5,COG3468	Unigene3342_TAEpaeTARAAPEI-5,COG0810	Unigene3521_TAEpaeTARAAPEI-5,COG1087	Unigene3528_TAEpaeTARAAPEI-5,COG0615	Unigene4859_TAEpaeTARAAPEI-5,COG3306	Unigene5069_TAEpaeTARAAPEI-5,COG3468	Unigene5069_TAEpaeTARAAPEI-5,COG3064	Unigene5069_TAEpaeTARAAPEI-5,COG0739	Unigene72544_TAEpaeTARAAPEI-5,COG3206	Unigene72544_TAEpaeTARAAPEI-5,COG3468	Unigene72692_TAEpaeTARAAPEI-5,COG3468	Unigene72699_TAEpaeTARAAPEI-5,COG3064	Unigene72728_TAEpaeTARAAPEI-5,COG3468	Unigene72728_TAEpaeTARAAPEI-5,COG0739	Unigene72728_TAEpaeTARAAPEI-5,COG3064	Unigene72752_TAEpaeTARAAPEI-5,COG3637	Unigene72752_TAEpaeTARAAPEI-5,COG0791	Unigene72856_TAEpaeTARAAPEI-5,COG3468	Unigene72856_TAEpaeTARAAPEI-5,COG2335	Unigene72947_TAEpaeTARAAPEI-5,COG3468	Unigene72947_TAEpaeTARAAPEI-5,COG3064	Unigene72947_TAEpaeTARAAPEI-5,COG0739	Unigene5284_TAEpaeTARAAPEI-5,COG3409	Unigene5397_TAEpaeTARAAPEI-5,COG3637	Unigene5397_TAEpaeTARAAPEI-5,COG0810	Unigene5464_TAEpaeTARAAPEI-5,COG1208	Unigene6394_TAEpaeTARAAPEI-5,COG3637	Unigene6822_TAEpaeTARAAPEI-5,COG0810	Unigene6879_TAEpaeTARAAPEI-5,COG3064	Unigene6958_TAEpaeTARAAPEI-5,COG1208	Unigene7746_TAEpaeTARAAPEI-5,COG3637	Unigene7887_TAEpaeTARAAPEI-5,COG3064	Unigene8316_TAEpaeTARAAPEI-5,COG0463	Unigene8477_TAEpaeTARAAPEI-5,COG1089	Unigene8507_TAEpaeTARAAPEI-5,COG3468	Unigene8507_TAEpaeTARAAPEI-5,COG3064	Unigene8572_TAEpaeTARAAPEI-5,COG0275	Unigene9094_TAEpaeTARAAPEI-5,COG3637	Unigene10130_TAEpaeTARAAPEI-5,COG1087	Unigene10137_TAEpaeTARAAPEI-5,COG0702	Unigene10546_TAEpaeTARAAPEI-5,COG0810	Unigene10647_TAEpaeTARAAPEI-5,COG0510	Unigene10706_TAEpaeTARAAPEI-5,COG3206	Unigene10721_TAEpaeTARAAPEI-5,COG3637	Unigene10721_TAEpaeTARAAPEI-5,COG0810	Unigene10721_TAEpaeTARAAPEI-5,COG3206	Unigene10859_TAEpaeTARAAPEI-5,COG3064	Unigene10869_TAEpaeTARAAPEI-5,COG0810	Unigene11147_TAEpaeTARAAPEI-5,COG3637	Unigene11147_TAEpaeTARAAPEI-5,COG3206	Unigene11151_TAEpaeTARAAPEI-5,COG3468	Unigene11310_TAEpaeTARAAPEI-5,COG3064	Unigene11359_TAEpaeTARAAPEI-5,COG0615	Unigene12964_TAEpaeTARAAPEI-5,COG3206	Unigene13014_TAEpaeTARAAPEI-5,COG1208	Unigene13399_TAEpaeTARAAPEI-5,COG2951	Unigene13484_TAEpaeTARAAPEI-5,COG3064	Unigene13807_TAEpaeTARAAPEI-5,COG3468	Unigene13807_TAEpaeTARAAPEI-5,COG0744	Unigene14069_TAEpaeTARAAPEI-5,COG3468	Unigene14664_TAEpaeTARAAPEI-5,COG0810	Unigene14701_TAEpaeTARAAPEI-5,COG0451	Unigene14719_TAEpaeTARAAPEI-5,COG0810	Unigene14837_TAEpaeTARAAPEI-5,COG0810	Unigene14951_TAEpaeTARAAPEI-5,COG1004	Unigene15073_TAEpaeTARAAPEI-5,COG0739	Unigene15222_TAEpaeTARAAPEI-5,COG3064	Unigene15269_TAEpaeTARAAPEI-5,COG0810	Unigene15357_TAEpaeTARAAPEI-5,COG1589	Unigene15357_TAEpaeTARAAPEI-5,COG3064	Unigene15547_TAEpaeTARAAPEI-5,COG0810	Unigene15728_TAEpaeTARAAPEI-5,COG0810	Unigene16523_TAEpaeTARAAPEI-5,COG0438	Unigene16854_TAEpaeTARAAPEI-5,COG0451	Unigene16857_TAEpaeTARAAPEI-5,COG0810	Unigene16950_TAEpaeTARAAPEI-5,COG0791	Unigene16988_TAEpaeTARAAPEI-5,COG0810	Unigene17005_TAEpaeTARAAPEI-5,COG3468	Unigene17005_TAEpaeTARAAPEI-5,COG3064	Unigene17032_TAEpaeTARAAPEI-5,COG3468	Unigene17037_TAEpaeTARAAPEI-5,COG0438	Unigene17172_TAEpaeTARAAPEI-5,COG5520	Unigene17400_TAEpaeTARAAPEI-5,COG3206
N	Cell motility 	79	Unigene17905_TAEpaeTARAAPEI-5,COG1345	Unigene17905_TAEpaeTARAAPEI-5,COG5651	Unigene18002_TAEpaeTARAAPEI-5,COG5651	Unigene21795_TAEpaeTARAAPEI-5,COG5603	Unigene33283_TAEpaeTARAAPEI-5,COG5491	Unigene36322_TAEpaeTARAAPEI-5,COG1705	Unigene36322_TAEpaeTARAAPEI-5,COG1317	Unigene37812_TAEpaeTARAAPEI-5,COG0643	Unigene46274_TAEpaeTARAAPEI-5,COG0643	Unigene47456_TAEpaeTARAAPEI-5,COG1705	Unigene51972_TAEpaeTARAAPEI-5,COG1317	Unigene52102_TAEpaeTARAAPEI-5,COG1705	Unigene53505_TAEpaeTARAAPEI-5,COG5491	Unigene54449_TAEpaeTARAAPEI-5,COG1705	Unigene54537_TAEpaeTARAAPEI-5,COG0630	Unigene54895_TAEpaeTARAAPEI-5,COG1705	Unigene55456_TAEpaeTARAAPEI-5,COG5491	Unigene56477_TAEpaeTARAAPEI-5,COG1705	Unigene56595_TAEpaeTARAAPEI-5,COG1705	Unigene589_TAEpaeTARAAPEI-5,COG1705	Unigene2029_TAEpaeTARAAPEI-5,COG5651	Unigene57556_TAEpaeTARAAPEI-5,COG3351	Unigene59060_TAEpaeTARAAPEI-5,COG5491	Unigene59498_TAEpaeTARAAPEI-5,COG5651	Unigene59795_TAEpaeTARAAPEI-5,COG1705	Unigene59905_TAEpaeTARAAPEI-5,COG1705	Unigene60009_TAEpaeTARAAPEI-5,COG0643	Unigene60248_TAEpaeTARAAPEI-5,COG5651	Unigene60745_TAEpaeTARAAPEI-5,COG1705	Unigene61225_TAEpaeTARAAPEI-5,COG1705	Unigene61864_TAEpaeTARAAPEI-5,COG0630	Unigene61902_TAEpaeTARAAPEI-5,COG5651	Unigene62458_TAEpaeTARAAPEI-5,COG5491	Unigene63414_TAEpaeTARAAPEI-5,COG1705	Unigene64059_TAEpaeTARAAPEI-5,COG1705	Unigene64304_TAEpaeTARAAPEI-5,COG5651	Unigene65003_TAEpaeTARAAPEI-5,COG3351	Unigene65257_TAEpaeTARAAPEI-5,COG0643	Unigene65266_TAEpaeTARAAPEI-5,COG1705	Unigene66340_TAEpaeTARAAPEI-5,COG5651	Unigene66580_TAEpaeTARAAPEI-5,COG1705	Unigene66932_TAEpaeTARAAPEI-5,COG1705	Unigene67497_TAEpaeTARAAPEI-5,COG0643	Unigene67560_TAEpaeTARAAPEI-5,COG5491	Unigene69035_TAEpaeTARAAPEI-5,COG5651	Unigene69035_TAEpaeTARAAPEI-5,COG1705	Unigene69101_TAEpaeTARAAPEI-5,COG3351	Unigene69858_TAEpaeTARAAPEI-5,COG1705	Unigene69943_TAEpaeTARAAPEI-5,COG1705	Unigene70149_TAEpaeTARAAPEI-5,COG3351	Unigene70399_TAEpaeTARAAPEI-5,COG3351	Unigene70619_TAEpaeTARAAPEI-5,COG3144	Unigene70974_TAEpaeTARAAPEI-5,COG3351	Unigene71363_TAEpaeTARAAPEI-5,COG1705	Unigene71677_TAEpaeTARAAPEI-5,COG3351	Unigene71888_TAEpaeTARAAPEI-5,COG1705	Unigene72171_TAEpaeTARAAPEI-5,COG0643	Unigene72352_TAEpaeTARAAPEI-5,COG0643	Unigene72519_TAEpaeTARAAPEI-5,COG1705	Unigene4751_TAEpaeTARAAPEI-5,COG1705	Unigene5054_TAEpaeTARAAPEI-5,COG1705	Unigene72647_TAEpaeTARAAPEI-5,COG1705	Unigene72690_TAEpaeTARAAPEI-5,COG0840	Unigene72752_TAEpaeTARAAPEI-5,COG3170	Unigene72856_TAEpaeTARAAPEI-5,COG1345	Unigene72856_TAEpaeTARAAPEI-5,COG5651	Unigene72910_TAEpaeTARAAPEI-5,COG0840	Unigene72949_TAEpaeTARAAPEI-5,COG1317	Unigene5397_TAEpaeTARAAPEI-5,COG5651	Unigene5928_TAEpaeTARAAPEI-5,COG3144	Unigene6655_TAEpaeTARAAPEI-5,COG1317	Unigene6655_TAEpaeTARAAPEI-5,COG1705	Unigene7406_TAEpaeTARAAPEI-5,COG3351	Unigene7846_TAEpaeTARAAPEI-5,COG1705	Unigene11388_TAEpaeTARAAPEI-5,COG3351	Unigene12841_TAEpaeTARAAPEI-5,COG3170	Unigene17109_TAEpaeTARAAPEI-5,COG0840	Unigene17366_TAEpaeTARAAPEI-5,COG3170	Unigene17400_TAEpaeTARAAPEI-5,COG3170
O	Posttranslational modification, protein turnover, chaperones 	1029	Unigene17509_TAEpaeTARAAPEI-5,COG5596	Unigene17553_TAEpaeTARAAPEI-5,COG4935	Unigene17648_TAEpaeTARAAPEI-5,COG5078	Unigene17680_TAEpaeTARAAPEI-5,COG5021	Unigene17689_TAEpaeTARAAPEI-5,COG0443	Unigene17721_TAEpaeTARAAPEI-5,COG0638	Unigene17789_TAEpaeTARAAPEI-5,COG0443	Unigene17804_TAEpaeTARAAPEI-5,COG0545	Unigene17824_TAEpaeTARAAPEI-5,COG0443	Unigene17868_TAEpaeTARAAPEI-5,COG5021	Unigene17914_TAEpaeTARAAPEI-5,COG5078	Unigene18077_TAEpaeTARAAPEI-5,COG0464	Unigene18383_TAEpaeTARAAPEI-5,COG0459	Unigene18417_TAEpaeTARAAPEI-5,COG5054	Unigene18991_TAEpaeTARAAPEI-5,COG5560	Unigene19352_TAEpaeTARAAPEI-5,COG0484	Unigene19352_TAEpaeTARAAPEI-5,COG2214	Unigene19808_TAEpaeTARAAPEI-5,COG0545	Unigene20119_TAEpaeTARAAPEI-5,COG0638	Unigene20128_TAEpaeTARAAPEI-5,COG5272	Unigene20176_TAEpaeTARAAPEI-5,COG5077	Unigene20216_TAEpaeTARAAPEI-5,COG5272	Unigene20241_TAEpaeTARAAPEI-5,COG0652	Unigene20515_TAEpaeTARAAPEI-5,COG5110	Unigene20756_TAEpaeTARAAPEI-5,COG0225	Unigene21091_TAEpaeTARAAPEI-5,COG5140	Unigene21360_TAEpaeTARAAPEI-5,COG5272	Unigene21423_TAEpaeTARAAPEI-5,COG5113	Unigene22004_TAEpaeTARAAPEI-5,COG5071	Unigene22012_TAEpaeTARAAPEI-5,COG0278	Unigene22075_TAEpaeTARAAPEI-5,COG0443	Unigene22116_TAEpaeTARAAPEI-5,COG0464	Unigene22116_TAEpaeTARAAPEI-5,COG1222	Unigene22164_TAEpaeTARAAPEI-5,COG0459	Unigene22365_TAEpaeTARAAPEI-5,COG5272	Unigene22401_TAEpaeTARAAPEI-5,COG0484	Unigene22401_TAEpaeTARAAPEI-5,COG2214	Unigene22484_TAEpaeTARAAPEI-5,COG0459	Unigene22745_TAEpaeTARAAPEI-5,COG0464	Unigene22990_TAEpaeTARAAPEI-5,COG0652	Unigene23209_TAEpaeTARAAPEI-5,COG0443	Unigene23391_TAEpaeTARAAPEI-5,COG5265	Unigene23614_TAEpaeTARAAPEI-5,COG0459	Unigene23691_TAEpaeTARAAPEI-5,COG5110	Unigene23709_TAEpaeTARAAPEI-5,COG5272	Unigene23896_TAEpaeTARAAPEI-5,COG5272	Unigene23981_TAEpaeTARAAPEI-5,COG1222	Unigene23981_TAEpaeTARAAPEI-5,COG0464	Unigene24067_TAEpaeTARAAPEI-5,COG5140	Unigene24074_TAEpaeTARAAPEI-5,COG5029	Unigene24119_TAEpaeTARAAPEI-5,COG5078	Unigene24338_TAEpaeTARAAPEI-5,COG1382	Unigene24688_TAEpaeTARAAPEI-5,COG0326	Unigene24696_TAEpaeTARAAPEI-5,COG0652	Unigene24772_TAEpaeTARAAPEI-5,COG1730	Unigene24825_TAEpaeTARAAPEI-5,COG0443	Unigene24933_TAEpaeTARAAPEI-5,COG0652	Unigene24992_TAEpaeTARAAPEI-5,COG5560	Unigene25039_TAEpaeTARAAPEI-5,COG0443	Unigene25405_TAEpaeTARAAPEI-5,COG5021	Unigene25524_TAEpaeTARAAPEI-5,COG4935	Unigene25572_TAEpaeTARAAPEI-5,COG3590	Unigene25623_TAEpaeTARAAPEI-5,COG1219	Unigene25681_TAEpaeTARAAPEI-5,COG0443	Unigene25700_TAEpaeTARAAPEI-5,COG0459	Unigene25735_TAEpaeTARAAPEI-5,COG0526	Unigene25958_TAEpaeTARAAPEI-5,COG0465	Unigene26042_TAEpaeTARAAPEI-5,COG0484	Unigene26042_TAEpaeTARAAPEI-5,COG2214	Unigene26298_TAEpaeTARAAPEI-5,COG5159	Unigene26345_TAEpaeTARAAPEI-5,COG0459	Unigene26355_TAEpaeTARAAPEI-5,COG0326	Unigene26356_TAEpaeTARAAPEI-5,COG4826	Unigene26452_TAEpaeTARAAPEI-5,COG0464	Unigene26590_TAEpaeTARAAPEI-5,COG4826	Unigene26634_TAEpaeTARAAPEI-5,COG1222	Unigene26759_TAEpaeTARAAPEI-5,COG1474	Unigene26862_TAEpaeTARAAPEI-5,COG5272	Unigene26882_TAEpaeTARAAPEI-5,COG0443	Unigene26967_TAEpaeTARAAPEI-5,COG0229	Unigene27077_TAEpaeTARAAPEI-5,COG5078	Unigene27470_TAEpaeTARAAPEI-5,COG5647	Unigene27580_TAEpaeTARAAPEI-5,COG0638	Unigene27656_TAEpaeTARAAPEI-5,COG1612	Unigene27715_TAEpaeTARAAPEI-5,COG0443	Unigene27786_TAEpaeTARAAPEI-5,COG0443	Unigene27804_TAEpaeTARAAPEI-5,COG5265	Unigene27874_TAEpaeTARAAPEI-5,COG1025	Unigene28038_TAEpaeTARAAPEI-5,COG0638	Unigene28228_TAEpaeTARAAPEI-5,COG0464	Unigene28243_TAEpaeTARAAPEI-5,COG0450	Unigene28352_TAEpaeTARAAPEI-5,COG1222	Unigene28418_TAEpaeTARAAPEI-5,COG0652	Unigene28503_TAEpaeTARAAPEI-5,COG5078	Unigene28578_TAEpaeTARAAPEI-5,COG0386	Unigene28742_TAEpaeTARAAPEI-5,COG0459	Unigene28778_TAEpaeTARAAPEI-5,COG5116	Unigene28912_TAEpaeTARAAPEI-5,COG0459	Unigene29107_TAEpaeTARAAPEI-5,COG5272	Unigene29292_TAEpaeTARAAPEI-5,COG5265	Unigene29307_TAEpaeTARAAPEI-5,COG0465	Unigene29420_TAEpaeTARAAPEI-5,COG0484	Unigene29420_TAEpaeTARAAPEI-5,COG2214	Unigene29481_TAEpaeTARAAPEI-5,COG5265	Unigene29638_TAEpaeTARAAPEI-5,COG0443	Unigene29777_TAEpaeTARAAPEI-5,COG5071	Unigene29801_TAEpaeTARAAPEI-5,COG0459	Unigene30130_TAEpaeTARAAPEI-5,COG5054	Unigene30310_TAEpaeTARAAPEI-5,COG5265	Unigene30329_TAEpaeTARAAPEI-5,COG5029	Unigene30344_TAEpaeTARAAPEI-5,COG0330	Unigene30934_TAEpaeTARAAPEI-5,COG0638	Unigene30987_TAEpaeTARAAPEI-5,COG0484	Unigene31016_TAEpaeTARAAPEI-5,COG5206	Unigene31089_TAEpaeTARAAPEI-5,COG5533	Unigene31089_TAEpaeTARAAPEI-5,COG5560	Unigene31133_TAEpaeTARAAPEI-5,COG0459	Unigene31294_TAEpaeTARAAPEI-5,COG5272	Unigene31348_TAEpaeTARAAPEI-5,COG5021	Unigene31442_TAEpaeTARAAPEI-5,COG0443	Unigene31512_TAEpaeTARAAPEI-5,COG0443	Unigene31572_TAEpaeTARAAPEI-5,COG5560	Unigene31755_TAEpaeTARAAPEI-5,COG5596	Unigene31854_TAEpaeTARAAPEI-5,COG5021	Unigene32032_TAEpaeTARAAPEI-5,COG5560	Unigene32099_TAEpaeTARAAPEI-5,COG0443	Unigene32852_TAEpaeTARAAPEI-5,COG2518	Unigene33008_TAEpaeTARAAPEI-5,COG5071	Unigene33029_TAEpaeTARAAPEI-5,COG0330	Unigene33065_TAEpaeTARAAPEI-5,COG0459	Unigene33196_TAEpaeTARAAPEI-5,COG1222	Unigene33417_TAEpaeTARAAPEI-5,COG5110	Unigene33479_TAEpaeTARAAPEI-5,COG5078	Unigene33489_TAEpaeTARAAPEI-5,COG0326	Unigene33627_TAEpaeTARAAPEI-5,COG5078	Unigene33783_TAEpaeTARAAPEI-5,COG1222	Unigene34006_TAEpaeTARAAPEI-5,COG0459	Unigene34012_TAEpaeTARAAPEI-5,COG0533	Unigene34158_TAEpaeTARAAPEI-5,COG0459	Unigene34159_TAEpaeTARAAPEI-5,COG0443	Unigene34259_TAEpaeTARAAPEI-5,COG0326	Unigene34374_TAEpaeTARAAPEI-5,COG3590	Unigene34381_TAEpaeTARAAPEI-5,COG5082	Unigene34447_TAEpaeTARAAPEI-5,COG0443	Unigene34559_TAEpaeTARAAPEI-5,COG1222	Unigene34564_TAEpaeTARAAPEI-5,COG0330	Unigene34876_TAEpaeTARAAPEI-5,COG0484	Unigene34876_TAEpaeTARAAPEI-5,COG2214	Unigene35066_TAEpaeTARAAPEI-5,COG5078	Unigene35147_TAEpaeTARAAPEI-5,COG5021	Unigene35347_TAEpaeTARAAPEI-5,COG1219	Unigene35369_TAEpaeTARAAPEI-5,COG0464	Unigene35420_TAEpaeTARAAPEI-5,COG0443	Unigene35723_TAEpaeTARAAPEI-5,COG5560	Unigene35846_TAEpaeTARAAPEI-5,COG0459	Unigene35850_TAEpaeTARAAPEI-5,COG2214	Unigene35877_TAEpaeTARAAPEI-5,COG0652	Unigene35920_TAEpaeTARAAPEI-5,COG5265	Unigene36198_TAEpaeTARAAPEI-5,COG0652	Unigene36435_TAEpaeTARAAPEI-5,COG0443	Unigene36500_TAEpaeTARAAPEI-5,COG0464	Unigene36540_TAEpaeTARAAPEI-5,COG0464	Unigene36695_TAEpaeTARAAPEI-5,COG0443	Unigene36744_TAEpaeTARAAPEI-5,COG0484	Unigene36749_TAEpaeTARAAPEI-5,COG0695	Unigene36780_TAEpaeTARAAPEI-5,COG0459	Unigene36888_TAEpaeTARAAPEI-5,COG0526	Unigene37140_TAEpaeTARAAPEI-5,COG5078	Unigene37181_TAEpaeTARAAPEI-5,COG0526	Unigene37192_TAEpaeTARAAPEI-5,COG0443	Unigene37491_TAEpaeTARAAPEI-5,COG0443	Unigene37502_TAEpaeTARAAPEI-5,COG0638	Unigene37522_TAEpaeTARAAPEI-5,COG0545	Unigene37725_TAEpaeTARAAPEI-5,COG5078	Unigene37729_TAEpaeTARAAPEI-5,COG1025	Unigene37741_TAEpaeTARAAPEI-5,COG0443	Unigene37834_TAEpaeTARAAPEI-5,COG1404	Unigene37875_TAEpaeTARAAPEI-5,COG0638	Unigene38035_TAEpaeTARAAPEI-5,COG5194	Unigene38063_TAEpaeTARAAPEI-5,COG5647	Unigene38288_TAEpaeTARAAPEI-5,COG0652	Unigene38314_TAEpaeTARAAPEI-5,COG0638	Unigene38359_TAEpaeTARAAPEI-5,COG5082	Unigene38550_TAEpaeTARAAPEI-5,COG0652	Unigene38561_TAEpaeTARAAPEI-5,COG0638	Unigene38588_TAEpaeTARAAPEI-5,COG0638	Unigene38676_TAEpaeTARAAPEI-5,COG0459	Unigene38722_TAEpaeTARAAPEI-5,COG0638	Unigene38823_TAEpaeTARAAPEI-5,COG0638	Unigene39008_TAEpaeTARAAPEI-5,COG0484	Unigene39008_TAEpaeTARAAPEI-5,COG2214	Unigene39087_TAEpaeTARAAPEI-5,COG5647	Unigene39133_TAEpaeTARAAPEI-5,COG0278	Unigene39160_TAEpaeTARAAPEI-5,COG0459	Unigene39286_TAEpaeTARAAPEI-5,COG1025	Unigene39287_TAEpaeTARAAPEI-5,COG5021	Unigene39334_TAEpaeTARAAPEI-5,COG5265	Unigene39469_TAEpaeTARAAPEI-5,COG5078	Unigene39844_TAEpaeTARAAPEI-5,COG0234	Unigene39898_TAEpaeTARAAPEI-5,COG0464	Unigene40118_TAEpaeTARAAPEI-5,COG2518	Unigene40141_TAEpaeTARAAPEI-5,COG0652	Unigene40262_TAEpaeTARAAPEI-5,COG0443	Unigene40363_TAEpaeTARAAPEI-5,COG5021	Unigene40370_TAEpaeTARAAPEI-5,COG5078	Unigene40464_TAEpaeTARAAPEI-5,COG5193	Unigene40564_TAEpaeTARAAPEI-5,COG1474	Unigene40809_TAEpaeTARAAPEI-5,COG5272	Unigene40962_TAEpaeTARAAPEI-5,COG0443	Unigene41097_TAEpaeTARAAPEI-5,COG5540	Unigene41289_TAEpaeTARAAPEI-5,COG5148	Unigene41331_TAEpaeTARAAPEI-5,COG5021	Unigene41475_TAEpaeTARAAPEI-5,COG0443	Unigene41712_TAEpaeTARAAPEI-5,COG0109	Unigene41774_TAEpaeTARAAPEI-5,COG5647	Unigene41803_TAEpaeTARAAPEI-5,COG4870	Unigene41834_TAEpaeTARAAPEI-5,COG2214	Unigene41834_TAEpaeTARAAPEI-5,COG0484	Unigene41934_TAEpaeTARAAPEI-5,COG0459	Unigene42124_TAEpaeTARAAPEI-5,COG3914	Unigene42186_TAEpaeTARAAPEI-5,COG4870	Unigene42299_TAEpaeTARAAPEI-5,COG0545	Unigene42505_TAEpaeTARAAPEI-5,COG5078	Unigene42583_TAEpaeTARAAPEI-5,COG2935	Unigene42624_TAEpaeTARAAPEI-5,COG0465	Unigene42673_TAEpaeTARAAPEI-5,COG0484	Unigene42673_TAEpaeTARAAPEI-5,COG2214	Unigene42674_TAEpaeTARAAPEI-5,COG5560	Unigene42711_TAEpaeTARAAPEI-5,COG0443	Unigene42886_TAEpaeTARAAPEI-5,COG0464	Unigene42977_TAEpaeTARAAPEI-5,COG5272	Unigene43162_TAEpaeTARAAPEI-5,COG0464	Unigene43205_TAEpaeTARAAPEI-5,COG5116	Unigene43357_TAEpaeTARAAPEI-5,COG5021	Unigene43511_TAEpaeTARAAPEI-5,COG0443	Unigene43639_TAEpaeTARAAPEI-5,COG0638	Unigene43796_TAEpaeTARAAPEI-5,COG5078	Unigene43904_TAEpaeTARAAPEI-5,COG5021	Unigene43911_TAEpaeTARAAPEI-5,COG0652	Unigene44314_TAEpaeTARAAPEI-5,COG5272	Unigene44355_TAEpaeTARAAPEI-5,COG0638	Unigene44498_TAEpaeTARAAPEI-5,COG5560	Unigene44740_TAEpaeTARAAPEI-5,COG0638	Unigene44767_TAEpaeTARAAPEI-5,COG0464	Unigene44839_TAEpaeTARAAPEI-5,COG1222	Unigene45094_TAEpaeTARAAPEI-5,COG0464	Unigene45185_TAEpaeTARAAPEI-5,COG4826	Unigene45265_TAEpaeTARAAPEI-5,COG0443	Unigene45333_TAEpaeTARAAPEI-5,COG0638	Unigene45455_TAEpaeTARAAPEI-5,COG0652	Unigene45462_TAEpaeTARAAPEI-5,COG0443	Unigene45562_TAEpaeTARAAPEI-5,COG0443	Unigene45826_TAEpaeTARAAPEI-5,COG0638	Unigene45864_TAEpaeTARAAPEI-5,COG0459	Unigene46090_TAEpaeTARAAPEI-5,COG1222	Unigene46134_TAEpaeTARAAPEI-5,COG1899	Unigene46219_TAEpaeTARAAPEI-5,COG5078	Unigene46231_TAEpaeTARAAPEI-5,COG1222	Unigene46244_TAEpaeTARAAPEI-5,COG0330	Unigene46293_TAEpaeTARAAPEI-5,COG0464	Unigene46316_TAEpaeTARAAPEI-5,COG5078	Unigene46416_TAEpaeTARAAPEI-5,COG1612	Unigene46588_TAEpaeTARAAPEI-5,COG0466	Unigene46644_TAEpaeTARAAPEI-5,COG0484	Unigene46644_TAEpaeTARAAPEI-5,COG2214	Unigene46647_TAEpaeTARAAPEI-5,COG5560	Unigene46730_TAEpaeTARAAPEI-5,COG5371	Unigene46731_TAEpaeTARAAPEI-5,COG0638	Unigene47105_TAEpaeTARAAPEI-5,COG0443	Unigene47148_TAEpaeTARAAPEI-5,COG1899	Unigene47158_TAEpaeTARAAPEI-5,COG5021	Unigene47347_TAEpaeTARAAPEI-5,COG0638	Unigene47395_TAEpaeTARAAPEI-5,COG0740	Unigene47603_TAEpaeTARAAPEI-5,COG1222	Unigene47633_TAEpaeTARAAPEI-5,COG3751	Unigene47812_TAEpaeTARAAPEI-5,COG5647	Unigene47841_TAEpaeTARAAPEI-5,COG0465	Unigene47886_TAEpaeTARAAPEI-5,COG5078	Unigene47925_TAEpaeTARAAPEI-5,COG0464	Unigene47930_TAEpaeTARAAPEI-5,COG5201	Unigene48099_TAEpaeTARAAPEI-5,COG0464	Unigene48113_TAEpaeTARAAPEI-5,COG0459	Unigene48409_TAEpaeTARAAPEI-5,COG2518	Unigene48535_TAEpaeTARAAPEI-5,COG5541	Unigene48548_TAEpaeTARAAPEI-5,COG5265	Unigene48575_TAEpaeTARAAPEI-5,COG5194	Unigene48611_TAEpaeTARAAPEI-5,COG1404	Unigene48778_TAEpaeTARAAPEI-5,COG0443	Unigene48850_TAEpaeTARAAPEI-5,COG3590	Unigene48862_TAEpaeTARAAPEI-5,COG0330	Unigene49034_TAEpaeTARAAPEI-5,COG0330	Unigene49053_TAEpaeTARAAPEI-5,COG1222	Unigene49081_TAEpaeTARAAPEI-5,COG0526	Unigene49255_TAEpaeTARAAPEI-5,COG0694	Unigene49379_TAEpaeTARAAPEI-5,COG5116	Unigene49382_TAEpaeTARAAPEI-5,COG2935	Unigene49408_TAEpaeTARAAPEI-5,COG5159	Unigene49441_TAEpaeTARAAPEI-5,COG5272	Unigene49447_TAEpaeTARAAPEI-5,COG5560	Unigene49458_TAEpaeTARAAPEI-5,COG1222	Unigene49756_TAEpaeTARAAPEI-5,COG0464	Unigene49829_TAEpaeTARAAPEI-5,COG2214	Unigene49925_TAEpaeTARAAPEI-5,COG5077	Unigene50126_TAEpaeTARAAPEI-5,COG0760	Unigene50135_TAEpaeTARAAPEI-5,COG5560	Unigene50135_TAEpaeTARAAPEI-5,COG5533	Unigene50135_TAEpaeTARAAPEI-5,COG5077	Unigene50386_TAEpaeTARAAPEI-5,COG0109	Unigene50496_TAEpaeTARAAPEI-5,COG1404	Unigene50531_TAEpaeTARAAPEI-5,COG0459	Unigene50570_TAEpaeTARAAPEI-5,COG0443	Unigene50627_TAEpaeTARAAPEI-5,COG0625	Unigene50630_TAEpaeTARAAPEI-5,COG1222	Unigene50688_TAEpaeTARAAPEI-5,COG1404	Unigene50689_TAEpaeTARAAPEI-5,COG0484	Unigene50757_TAEpaeTARAAPEI-5,COG0760	Unigene50771_TAEpaeTARAAPEI-5,COG5082	Unigene50805_TAEpaeTARAAPEI-5,COG0484	Unigene50889_TAEpaeTARAAPEI-5,COG0638	Unigene51027_TAEpaeTARAAPEI-5,COG5021	Unigene51038_TAEpaeTARAAPEI-5,COG0229	Unigene51238_TAEpaeTARAAPEI-5,COG5265	Unigene51247_TAEpaeTARAAPEI-5,COG1474	Unigene51479_TAEpaeTARAAPEI-5,COG1025	Unigene51484_TAEpaeTARAAPEI-5,COG0652	Unigene51617_TAEpaeTARAAPEI-5,COG0459	Unigene51743_TAEpaeTARAAPEI-5,COG0450	Unigene51789_TAEpaeTARAAPEI-5,COG0465	Unigene51916_TAEpaeTARAAPEI-5,COG0464	Unigene51917_TAEpaeTARAAPEI-5,COG1404	Unigene51926_TAEpaeTARAAPEI-5,COG0443	Unigene51939_TAEpaeTARAAPEI-5,COG5272	Unigene51997_TAEpaeTARAAPEI-5,COG5021	Unigene52154_TAEpaeTARAAPEI-5,COG0464	Unigene52251_TAEpaeTARAAPEI-5,COG0638	Unigene52287_TAEpaeTARAAPEI-5,COG0501	Unigene52530_TAEpaeTARAAPEI-5,COG0638	Unigene52654_TAEpaeTARAAPEI-5,COG0526	Unigene52686_TAEpaeTARAAPEI-5,COG0443	Unigene53082_TAEpaeTARAAPEI-5,COG5116	Unigene53215_TAEpaeTARAAPEI-5,COG5243	Unigene53241_TAEpaeTARAAPEI-5,COG0443	Unigene53251_TAEpaeTARAAPEI-5,COG2518	Unigene53362_TAEpaeTARAAPEI-5,COG5159	Unigene53466_TAEpaeTARAAPEI-5,COG5265	Unigene53509_TAEpaeTARAAPEI-5,COG0330	Unigene53542_TAEpaeTARAAPEI-5,COG0326	Unigene53548_TAEpaeTARAAPEI-5,COG1899	Unigene53571_TAEpaeTARAAPEI-5,COG0459	Unigene53583_TAEpaeTARAAPEI-5,COG0459	Unigene53611_TAEpaeTARAAPEI-5,COG0443	Unigene53632_TAEpaeTARAAPEI-5,COG5272	Unigene53878_TAEpaeTARAAPEI-5,COG5194	Unigene53966_TAEpaeTARAAPEI-5,COG0450	Unigene54114_TAEpaeTARAAPEI-5,COG0652	Unigene54166_TAEpaeTARAAPEI-5,COG5110	Unigene54302_TAEpaeTARAAPEI-5,COG5021	Unigene54302_TAEpaeTARAAPEI-5,COG0443	Unigene54312_TAEpaeTARAAPEI-5,COG5021	Unigene54432_TAEpaeTARAAPEI-5,COG1025	Unigene54452_TAEpaeTARAAPEI-5,COG0652	Unigene54456_TAEpaeTARAAPEI-5,COG0526	Unigene54458_TAEpaeTARAAPEI-5,COG5078	Unigene54462_TAEpaeTARAAPEI-5,COG5078	Unigene54617_TAEpaeTARAAPEI-5,COG0465	Unigene54639_TAEpaeTARAAPEI-5,COG0386	Unigene54642_TAEpaeTARAAPEI-5,COG0526	Unigene54693_TAEpaeTARAAPEI-5,COG0265	Unigene54785_TAEpaeTARAAPEI-5,COG1404	Unigene54792_TAEpaeTARAAPEI-5,COG3590	Unigene54924_TAEpaeTARAAPEI-5,COG0638	Unigene55003_TAEpaeTARAAPEI-5,COG0652	Unigene55034_TAEpaeTARAAPEI-5,COG0450	Unigene55042_TAEpaeTARAAPEI-5,COG1404	Unigene55075_TAEpaeTARAAPEI-5,COG1382	Unigene55089_TAEpaeTARAAPEI-5,COG0443	Unigene55119_TAEpaeTARAAPEI-5,COG5021	Unigene55146_TAEpaeTARAAPEI-5,COG1222	Unigene55203_TAEpaeTARAAPEI-5,COG0465	Unigene55220_TAEpaeTARAAPEI-5,COG0638	Unigene55243_TAEpaeTARAAPEI-5,COG0443	Unigene55261_TAEpaeTARAAPEI-5,COG0443	Unigene55548_TAEpaeTARAAPEI-5,COG0638	Unigene55570_TAEpaeTARAAPEI-5,COG0459	Unigene55613_TAEpaeTARAAPEI-5,COG0459	Unigene55636_TAEpaeTARAAPEI-5,COG5371	Unigene55733_TAEpaeTARAAPEI-5,COG0459	Unigene55779_TAEpaeTARAAPEI-5,COG5265	Unigene55819_TAEpaeTARAAPEI-5,COG5574	Unigene55913_TAEpaeTARAAPEI-5,COG0484	Unigene56109_TAEpaeTARAAPEI-5,COG0638	Unigene56116_TAEpaeTARAAPEI-5,COG0466	Unigene56136_TAEpaeTARAAPEI-5,COG5647	Unigene56245_TAEpaeTARAAPEI-5,COG5071	Unigene56308_TAEpaeTARAAPEI-5,COG5160	Unigene56341_TAEpaeTARAAPEI-5,COG0459	Unigene56369_TAEpaeTARAAPEI-5,COG0526	Unigene56384_TAEpaeTARAAPEI-5,COG5596	Unigene56554_TAEpaeTARAAPEI-5,COG5021	Unigene56619_TAEpaeTARAAPEI-5,COG0459	Unigene56655_TAEpaeTARAAPEI-5,COG0484	Unigene56669_TAEpaeTARAAPEI-5,COG0330	Unigene10_TAEpaeTARAAPEI-5,COG5110	Unigene14_TAEpaeTARAAPEI-5,COG3590	Unigene124_TAEpaeTARAAPEI-5,COG5116	Unigene164_TAEpaeTARAAPEI-5,COG1222	Unigene277_TAEpaeTARAAPEI-5,COG1025	Unigene468_TAEpaeTARAAPEI-5,COG0443	Unigene472_TAEpaeTARAAPEI-5,COG5029	Unigene527_TAEpaeTARAAPEI-5,COG1222	Unigene574_TAEpaeTARAAPEI-5,COG5206	Unigene589_TAEpaeTARAAPEI-5,COG0545	Unigene637_TAEpaeTARAAPEI-5,COG0652	Unigene793_TAEpaeTARAAPEI-5,COG0533	Unigene932_TAEpaeTARAAPEI-5,COG0465	Unigene1160_TAEpaeTARAAPEI-5,COG1222	Unigene1583_TAEpaeTARAAPEI-5,COG5574	Unigene1711_TAEpaeTARAAPEI-5,COG5193	Unigene1760_TAEpaeTARAAPEI-5,COG2935	Unigene1915_TAEpaeTARAAPEI-5,COG3590	Unigene1996_TAEpaeTARAAPEI-5,COG5116	Unigene2034_TAEpaeTARAAPEI-5,COG5560	Unigene2034_TAEpaeTARAAPEI-5,COG5533	Unigene2335_TAEpaeTARAAPEI-5,COG5533	Unigene2335_TAEpaeTARAAPEI-5,COG5077	Unigene2335_TAEpaeTARAAPEI-5,COG5560	Unigene56885_TAEpaeTARAAPEI-5,COG0278	Unigene56921_TAEpaeTARAAPEI-5,COG0443	Unigene57035_TAEpaeTARAAPEI-5,COG5265	Unigene57041_TAEpaeTARAAPEI-5,COG5044	Unigene57144_TAEpaeTARAAPEI-5,COG0465	Unigene57164_TAEpaeTARAAPEI-5,COG0326	Unigene57242_TAEpaeTARAAPEI-5,COG0459	Unigene57416_TAEpaeTARAAPEI-5,COG5021	Unigene57472_TAEpaeTARAAPEI-5,COG0109	Unigene57584_TAEpaeTARAAPEI-5,COG5533	Unigene57584_TAEpaeTARAAPEI-5,COG5560	Unigene57635_TAEpaeTARAAPEI-5,COG5078	Unigene57658_TAEpaeTARAAPEI-5,COG0638	Unigene57885_TAEpaeTARAAPEI-5,COG5272	Unigene57942_TAEpaeTARAAPEI-5,COG5193	Unigene58047_TAEpaeTARAAPEI-5,COG5021	Unigene58127_TAEpaeTARAAPEI-5,COG2935	Unigene58148_TAEpaeTARAAPEI-5,COG1404	Unigene58206_TAEpaeTARAAPEI-5,COG0638	Unigene58285_TAEpaeTARAAPEI-5,COG5560	Unigene58427_TAEpaeTARAAPEI-5,COG5194	Unigene58505_TAEpaeTARAAPEI-5,COG0443	Unigene58530_TAEpaeTARAAPEI-5,COG1404	Unigene58609_TAEpaeTARAAPEI-5,COG3590	Unigene58691_TAEpaeTARAAPEI-5,COG0652	Unigene58761_TAEpaeTARAAPEI-5,COG1404	Unigene58767_TAEpaeTARAAPEI-5,COG5265	Unigene58796_TAEpaeTARAAPEI-5,COG0330	Unigene58885_TAEpaeTARAAPEI-5,COG0459	Unigene58949_TAEpaeTARAAPEI-5,COG0695	Unigene58960_TAEpaeTARAAPEI-5,COG0465	Unigene58984_TAEpaeTARAAPEI-5,COG5044	Unigene59001_TAEpaeTARAAPEI-5,COG2935	Unigene59066_TAEpaeTARAAPEI-5,COG5371	Unigene59120_TAEpaeTARAAPEI-5,COG5265	Unigene59144_TAEpaeTARAAPEI-5,COG0443	Unigene59204_TAEpaeTARAAPEI-5,COG0443	Unigene59400_TAEpaeTARAAPEI-5,COG5021	Unigene59424_TAEpaeTARAAPEI-5,COG5371	Unigene59549_TAEpaeTARAAPEI-5,COG0638	Unigene59597_TAEpaeTARAAPEI-5,COG5021	Unigene59908_TAEpaeTARAAPEI-5,COG1222	Unigene59915_TAEpaeTARAAPEI-5,COG0526	Unigene59923_TAEpaeTARAAPEI-5,COG5071	Unigene59963_TAEpaeTARAAPEI-5,COG1404	Unigene60000_TAEpaeTARAAPEI-5,COG1404	Unigene60022_TAEpaeTARAAPEI-5,COG0330	Unigene60024_TAEpaeTARAAPEI-5,COG1025	Unigene60051_TAEpaeTARAAPEI-5,COG5207	Unigene60167_TAEpaeTARAAPEI-5,COG0638	Unigene60169_TAEpaeTARAAPEI-5,COG0443	Unigene60258_TAEpaeTARAAPEI-5,COG5156	Unigene60335_TAEpaeTARAAPEI-5,COG5580	Unigene60426_TAEpaeTARAAPEI-5,COG0443	Unigene60599_TAEpaeTARAAPEI-5,COG0638	Unigene60619_TAEpaeTARAAPEI-5,COG0652	Unigene60640_TAEpaeTARAAPEI-5,COG5193	Unigene60781_TAEpaeTARAAPEI-5,COG0545	Unigene60921_TAEpaeTARAAPEI-5,COG0625	Unigene60924_TAEpaeTARAAPEI-5,COG0652	Unigene60934_TAEpaeTARAAPEI-5,COG0443	Unigene60965_TAEpaeTARAAPEI-5,COG5536	Unigene60991_TAEpaeTARAAPEI-5,COG5078	Unigene61019_TAEpaeTARAAPEI-5,COG0443	Unigene61067_TAEpaeTARAAPEI-5,COG5044	Unigene61086_TAEpaeTARAAPEI-5,COG5078	Unigene61139_TAEpaeTARAAPEI-5,COG5078	Unigene61157_TAEpaeTARAAPEI-5,COG5647	Unigene61161_TAEpaeTARAAPEI-5,COG0694	Unigene61247_TAEpaeTARAAPEI-5,COG5078	Unigene61326_TAEpaeTARAAPEI-5,COG1222	Unigene61462_TAEpaeTARAAPEI-5,COG5647	Unigene61508_TAEpaeTARAAPEI-5,COG3751	Unigene61535_TAEpaeTARAAPEI-5,COG1222	Unigene61574_TAEpaeTARAAPEI-5,COG5540	Unigene61578_TAEpaeTARAAPEI-5,COG5269	Unigene61582_TAEpaeTARAAPEI-5,COG1404	Unigene61673_TAEpaeTARAAPEI-5,COG4987	Unigene61798_TAEpaeTARAAPEI-5,COG0652	Unigene61832_TAEpaeTARAAPEI-5,COG0484	Unigene61874_TAEpaeTARAAPEI-5,COG0652	Unigene61917_TAEpaeTARAAPEI-5,COG5078	Unigene61920_TAEpaeTARAAPEI-5,COG5265	Unigene61936_TAEpaeTARAAPEI-5,COG0526	Unigene61936_TAEpaeTARAAPEI-5,COG3118	Unigene62053_TAEpaeTARAAPEI-5,COG0459	Unigene62097_TAEpaeTARAAPEI-5,COG5061	Unigene62161_TAEpaeTARAAPEI-5,COG5077	Unigene62161_TAEpaeTARAAPEI-5,COG5560	Unigene62204_TAEpaeTARAAPEI-5,COG0443	Unigene62221_TAEpaeTARAAPEI-5,COG5029	Unigene62295_TAEpaeTARAAPEI-5,COG1025	Unigene62307_TAEpaeTARAAPEI-5,COG5116	Unigene62324_TAEpaeTARAAPEI-5,COG0443	Unigene62384_TAEpaeTARAAPEI-5,COG5113	Unigene62399_TAEpaeTARAAPEI-5,COG0459	Unigene62407_TAEpaeTARAAPEI-5,COG0526	Unigene62445_TAEpaeTARAAPEI-5,COG5077	Unigene62528_TAEpaeTARAAPEI-5,COG0459	Unigene62540_TAEpaeTARAAPEI-5,COG5071	Unigene62564_TAEpaeTARAAPEI-5,COG5580	Unigene62579_TAEpaeTARAAPEI-5,COG0576	Unigene62601_TAEpaeTARAAPEI-5,COG0265	Unigene62903_TAEpaeTARAAPEI-5,COG5077	Unigene63032_TAEpaeTARAAPEI-5,COG0526	Unigene63167_TAEpaeTARAAPEI-5,COG5021	Unigene63170_TAEpaeTARAAPEI-5,COG0526	Unigene63277_TAEpaeTARAAPEI-5,COG0484	Unigene63309_TAEpaeTARAAPEI-5,COG5206	Unigene63319_TAEpaeTARAAPEI-5,COG5131	Unigene63384_TAEpaeTARAAPEI-5,COG5156	Unigene63385_TAEpaeTARAAPEI-5,COG0526	Unigene63385_TAEpaeTARAAPEI-5,COG3118	Unigene63420_TAEpaeTARAAPEI-5,COG0459	Unigene63433_TAEpaeTARAAPEI-5,COG3590	Unigene63435_TAEpaeTARAAPEI-5,COG5082	Unigene63440_TAEpaeTARAAPEI-5,COG5021	Unigene63453_TAEpaeTARAAPEI-5,COG0443	Unigene63495_TAEpaeTARAAPEI-5,COG5201	Unigene63560_TAEpaeTARAAPEI-5,COG5077	Unigene63562_TAEpaeTARAAPEI-5,COG5078	Unigene63589_TAEpaeTARAAPEI-5,COG0526	Unigene63637_TAEpaeTARAAPEI-5,COG2039	Unigene63649_TAEpaeTARAAPEI-5,COG5160	Unigene63688_TAEpaeTARAAPEI-5,COG0459	Unigene63713_TAEpaeTARAAPEI-5,COG0459	Unigene63751_TAEpaeTARAAPEI-5,COG0459	Unigene63794_TAEpaeTARAAPEI-5,COG0330	Unigene63798_TAEpaeTARAAPEI-5,COG5539	Unigene63808_TAEpaeTARAAPEI-5,COG5077	Unigene63811_TAEpaeTARAAPEI-5,COG1730	Unigene63824_TAEpaeTARAAPEI-5,COG1404	Unigene63898_TAEpaeTARAAPEI-5,COG5640	Unigene63972_TAEpaeTARAAPEI-5,COG0459	Unigene64020_TAEpaeTARAAPEI-5,COG1222	Unigene64030_TAEpaeTARAAPEI-5,COG5596	Unigene64034_TAEpaeTARAAPEI-5,COG0326	Unigene64156_TAEpaeTARAAPEI-5,COG5160	Unigene64160_TAEpaeTARAAPEI-5,COG0443	Unigene64201_TAEpaeTARAAPEI-5,COG0443	Unigene64236_TAEpaeTARAAPEI-5,COG0526	Unigene64265_TAEpaeTARAAPEI-5,COG0464	Unigene64352_TAEpaeTARAAPEI-5,COG5077	Unigene64437_TAEpaeTARAAPEI-5,COG5201	Unigene64463_TAEpaeTARAAPEI-5,COG5021	Unigene64489_TAEpaeTARAAPEI-5,COG5077	Unigene64513_TAEpaeTARAAPEI-5,COG5243	Unigene64576_TAEpaeTARAAPEI-5,COG0459	Unigene64660_TAEpaeTARAAPEI-5,COG0465	Unigene64665_TAEpaeTARAAPEI-5,COG0652	Unigene64737_TAEpaeTARAAPEI-5,COG5078	Unigene64742_TAEpaeTARAAPEI-5,COG1404	Unigene64916_TAEpaeTARAAPEI-5,COG0652	Unigene64933_TAEpaeTARAAPEI-5,COG0484	Unigene64984_TAEpaeTARAAPEI-5,COG5272	Unigene65004_TAEpaeTARAAPEI-5,COG0484	Unigene65085_TAEpaeTARAAPEI-5,COG0465	Unigene65122_TAEpaeTARAAPEI-5,COG0526	Unigene65143_TAEpaeTARAAPEI-5,COG5078	Unigene65226_TAEpaeTARAAPEI-5,COG5078	Unigene65331_TAEpaeTARAAPEI-5,COG0638	Unigene65342_TAEpaeTARAAPEI-5,COG0326	Unigene65348_TAEpaeTARAAPEI-5,COG5021	Unigene65351_TAEpaeTARAAPEI-5,COG5116	Unigene65382_TAEpaeTARAAPEI-5,COG0526	Unigene65414_TAEpaeTARAAPEI-5,COG0464	Unigene65437_TAEpaeTARAAPEI-5,COG0652	Unigene65499_TAEpaeTARAAPEI-5,COG1076	Unigene65529_TAEpaeTARAAPEI-5,COG5193	Unigene65617_TAEpaeTARAAPEI-5,COG5647	Unigene65636_TAEpaeTARAAPEI-5,COG1404	Unigene65636_TAEpaeTARAAPEI-5,COG0443	Unigene65706_TAEpaeTARAAPEI-5,COG5021	Unigene65732_TAEpaeTARAAPEI-5,COG5272	Unigene65772_TAEpaeTARAAPEI-5,COG0443	Unigene65772_TAEpaeTARAAPEI-5,COG1404	Unigene65856_TAEpaeTARAAPEI-5,COG5078	Unigene65902_TAEpaeTARAAPEI-5,COG0459	Unigene65935_TAEpaeTARAAPEI-5,COG5078	Unigene65997_TAEpaeTARAAPEI-5,COG0576	Unigene66039_TAEpaeTARAAPEI-5,COG0501	Unigene66050_TAEpaeTARAAPEI-5,COG0225	Unigene66069_TAEpaeTARAAPEI-5,COG5071	Unigene66119_TAEpaeTARAAPEI-5,COG0459	Unigene66183_TAEpaeTARAAPEI-5,COG0330	Unigene66193_TAEpaeTARAAPEI-5,COG0450	Unigene66226_TAEpaeTARAAPEI-5,COG5539	Unigene66228_TAEpaeTARAAPEI-5,COG5269	Unigene66237_TAEpaeTARAAPEI-5,COG5021	Unigene66244_TAEpaeTARAAPEI-5,COG4826	Unigene66263_TAEpaeTARAAPEI-5,COG5187	Unigene66281_TAEpaeTARAAPEI-5,COG5272	Unigene66282_TAEpaeTARAAPEI-5,COG1222	Unigene66340_TAEpaeTARAAPEI-5,COG0443	Unigene66433_TAEpaeTARAAPEI-5,COG2935	Unigene66446_TAEpaeTARAAPEI-5,COG5044	Unigene66451_TAEpaeTARAAPEI-5,COG0109	Unigene66468_TAEpaeTARAAPEI-5,COG0464	Unigene66476_TAEpaeTARAAPEI-5,COG1404	Unigene66587_TAEpaeTARAAPEI-5,COG0326	Unigene66674_TAEpaeTARAAPEI-5,COG5116	Unigene66692_TAEpaeTARAAPEI-5,COG0526	Unigene66725_TAEpaeTARAAPEI-5,COG0443	Unigene66752_TAEpaeTARAAPEI-5,COG5021	Unigene66801_TAEpaeTARAAPEI-5,COG5640	Unigene66846_TAEpaeTARAAPEI-5,COG0459	Unigene66854_TAEpaeTARAAPEI-5,COG0465	Unigene66938_TAEpaeTARAAPEI-5,COG0459	Unigene66944_TAEpaeTARAAPEI-5,COG5207	Unigene66960_TAEpaeTARAAPEI-5,COG5574	Unigene66963_TAEpaeTARAAPEI-5,COG0443	Unigene66980_TAEpaeTARAAPEI-5,COG0526	Unigene67021_TAEpaeTARAAPEI-5,COG5148	Unigene67064_TAEpaeTARAAPEI-5,COG1404	Unigene67103_TAEpaeTARAAPEI-5,COG4870	Unigene67132_TAEpaeTARAAPEI-5,COG5078	Unigene67142_TAEpaeTARAAPEI-5,COG4870	Unigene67163_TAEpaeTARAAPEI-5,COG0625	Unigene67375_TAEpaeTARAAPEI-5,COG0443	Unigene67384_TAEpaeTARAAPEI-5,COG5078	Unigene67473_TAEpaeTARAAPEI-5,COG0638	Unigene67500_TAEpaeTARAAPEI-5,COG0459	Unigene67557_TAEpaeTARAAPEI-5,COG5021	Unigene67711_TAEpaeTARAAPEI-5,COG0459	Unigene67724_TAEpaeTARAAPEI-5,COG0459	Unigene67725_TAEpaeTARAAPEI-5,COG5234	Unigene67736_TAEpaeTARAAPEI-5,COG5110	Unigene67744_TAEpaeTARAAPEI-5,COG5110	Unigene67762_TAEpaeTARAAPEI-5,COG0484	Unigene67823_TAEpaeTARAAPEI-5,COG0326	Unigene67921_TAEpaeTARAAPEI-5,COG5206	Unigene67941_TAEpaeTARAAPEI-5,COG5560	Unigene67941_TAEpaeTARAAPEI-5,COG5077	Unigene67941_TAEpaeTARAAPEI-5,COG5533	Unigene68007_TAEpaeTARAAPEI-5,COG5265	Unigene68035_TAEpaeTARAAPEI-5,COG0330	Unigene68073_TAEpaeTARAAPEI-5,COG0459	Unigene68076_TAEpaeTARAAPEI-5,COG0386	Unigene68084_TAEpaeTARAAPEI-5,COG0464	Unigene68135_TAEpaeTARAAPEI-5,COG5560	Unigene68135_TAEpaeTARAAPEI-5,COG5533	Unigene68194_TAEpaeTARAAPEI-5,COG5021	Unigene68221_TAEpaeTARAAPEI-5,COG5540	Unigene68283_TAEpaeTARAAPEI-5,COG0484	Unigene68283_TAEpaeTARAAPEI-5,COG2214	Unigene68288_TAEpaeTARAAPEI-5,COG4870	Unigene68331_TAEpaeTARAAPEI-5,COG5078	Unigene68405_TAEpaeTARAAPEI-5,COG5021	Unigene68419_TAEpaeTARAAPEI-5,COG5078	Unigene68546_TAEpaeTARAAPEI-5,COG0330	Unigene68588_TAEpaeTARAAPEI-5,COG5021	Unigene68661_TAEpaeTARAAPEI-5,COG0459	Unigene68673_TAEpaeTARAAPEI-5,COG0465	Unigene68699_TAEpaeTARAAPEI-5,COG0466	Unigene68719_TAEpaeTARAAPEI-5,COG5021	Unigene68797_TAEpaeTARAAPEI-5,COG0464	Unigene68872_TAEpaeTARAAPEI-5,COG0278	Unigene68882_TAEpaeTARAAPEI-5,COG0459	Unigene69003_TAEpaeTARAAPEI-5,COG5021	Unigene69172_TAEpaeTARAAPEI-5,COG5113	Unigene69219_TAEpaeTARAAPEI-5,COG0326	Unigene69230_TAEpaeTARAAPEI-5,COG1899	Unigene69268_TAEpaeTARAAPEI-5,COG1222	Unigene69289_TAEpaeTARAAPEI-5,COG5560	Unigene69289_TAEpaeTARAAPEI-5,COG5533	Unigene69324_TAEpaeTARAAPEI-5,COG1219	Unigene69331_TAEpaeTARAAPEI-5,COG5077	Unigene69341_TAEpaeTARAAPEI-5,COG1404	Unigene69348_TAEpaeTARAAPEI-5,COG0484	Unigene69356_TAEpaeTARAAPEI-5,COG0465	Unigene69409_TAEpaeTARAAPEI-5,COG0545	Unigene69464_TAEpaeTARAAPEI-5,COG1928	Unigene69495_TAEpaeTARAAPEI-5,COG2214	Unigene69495_TAEpaeTARAAPEI-5,COG0484	Unigene69496_TAEpaeTARAAPEI-5,COG5272	Unigene69504_TAEpaeTARAAPEI-5,COG5110	Unigene69514_TAEpaeTARAAPEI-5,COG5021	Unigene69539_TAEpaeTARAAPEI-5,COG1404	Unigene69539_TAEpaeTARAAPEI-5,COG4935	Unigene69668_TAEpaeTARAAPEI-5,COG1222	Unigene69669_TAEpaeTARAAPEI-5,COG0465	Unigene69701_TAEpaeTARAAPEI-5,COG5265	Unigene69726_TAEpaeTARAAPEI-5,COG5110	Unigene69726_TAEpaeTARAAPEI-5,COG5116	Unigene69751_TAEpaeTARAAPEI-5,COG5078	Unigene69781_TAEpaeTARAAPEI-5,COG0638	Unigene69817_TAEpaeTARAAPEI-5,COG0526	Unigene69840_TAEpaeTARAAPEI-5,COG2020	Unigene69855_TAEpaeTARAAPEI-5,COG5265	Unigene69948_TAEpaeTARAAPEI-5,COG0443	Unigene69960_TAEpaeTARAAPEI-5,COG0459	Unigene69978_TAEpaeTARAAPEI-5,COG0326	Unigene70092_TAEpaeTARAAPEI-5,COG5021	Unigene70100_TAEpaeTARAAPEI-5,COG1222	Unigene70149_TAEpaeTARAAPEI-5,COG1404	Unigene70192_TAEpaeTARAAPEI-5,COG5272	Unigene70195_TAEpaeTARAAPEI-5,COG0533	Unigene70218_TAEpaeTARAAPEI-5,COG5159	Unigene70228_TAEpaeTARAAPEI-5,COG0652	Unigene70315_TAEpaeTARAAPEI-5,COG5536	Unigene70322_TAEpaeTARAAPEI-5,COG5560	Unigene70322_TAEpaeTARAAPEI-5,COG5533	Unigene70331_TAEpaeTARAAPEI-5,COG0638	Unigene70400_TAEpaeTARAAPEI-5,COG4870	Unigene70419_TAEpaeTARAAPEI-5,COG5580	Unigene70424_TAEpaeTARAAPEI-5,COG0326	Unigene70549_TAEpaeTARAAPEI-5,COG0326	Unigene70568_TAEpaeTARAAPEI-5,COG0459	Unigene70578_TAEpaeTARAAPEI-5,COG5243	Unigene70587_TAEpaeTARAAPEI-5,COG5029	Unigene70619_TAEpaeTARAAPEI-5,COG4987	Unigene70643_TAEpaeTARAAPEI-5,COG5265	Unigene70658_TAEpaeTARAAPEI-5,COG5077	Unigene70669_TAEpaeTARAAPEI-5,COG1474	Unigene70681_TAEpaeTARAAPEI-5,COG0330	Unigene70694_TAEpaeTARAAPEI-5,COG5054	Unigene70713_TAEpaeTARAAPEI-5,COG2935	Unigene70723_TAEpaeTARAAPEI-5,COG5560	Unigene70723_TAEpaeTARAAPEI-5,COG5533	Unigene70723_TAEpaeTARAAPEI-5,COG5207	Unigene70744_TAEpaeTARAAPEI-5,COG5243	Unigene70781_TAEpaeTARAAPEI-5,COG5533	Unigene70781_TAEpaeTARAAPEI-5,COG5560	Unigene70781_TAEpaeTARAAPEI-5,COG5077	Unigene70810_TAEpaeTARAAPEI-5,COG5371	Unigene70861_TAEpaeTARAAPEI-5,COG4870	Unigene70870_TAEpaeTARAAPEI-5,COG0760	Unigene70874_TAEpaeTARAAPEI-5,COG0443	Unigene70888_TAEpaeTARAAPEI-5,COG1612	Unigene70917_TAEpaeTARAAPEI-5,COG1404	Unigene70930_TAEpaeTARAAPEI-5,COG3590	Unigene70933_TAEpaeTARAAPEI-5,COG5077	Unigene70933_TAEpaeTARAAPEI-5,COG5533	Unigene70944_TAEpaeTARAAPEI-5,COG0484	Unigene70944_TAEpaeTARAAPEI-5,COG2214	Unigene70950_TAEpaeTARAAPEI-5,COG1404	Unigene70950_TAEpaeTARAAPEI-5,COG4935	Unigene71012_TAEpaeTARAAPEI-5,COG0443	Unigene71079_TAEpaeTARAAPEI-5,COG0625	Unigene71105_TAEpaeTARAAPEI-5,COG0501	Unigene71136_TAEpaeTARAAPEI-5,COG4870	Unigene71137_TAEpaeTARAAPEI-5,COG0330	Unigene71158_TAEpaeTARAAPEI-5,COG0526	Unigene71158_TAEpaeTARAAPEI-5,COG3118	Unigene71165_TAEpaeTARAAPEI-5,COG0526	Unigene71167_TAEpaeTARAAPEI-5,COG3175	Unigene71170_TAEpaeTARAAPEI-5,COG5533	Unigene71170_TAEpaeTARAAPEI-5,COG5077	Unigene71170_TAEpaeTARAAPEI-5,COG5560	Unigene71172_TAEpaeTARAAPEI-5,COG5647	Unigene71190_TAEpaeTARAAPEI-5,COG5656	Unigene71235_TAEpaeTARAAPEI-5,COG5272	Unigene71264_TAEpaeTARAAPEI-5,COG5647	Unigene71280_TAEpaeTARAAPEI-5,COG4870	Unigene71287_TAEpaeTARAAPEI-5,COG5640	Unigene71307_TAEpaeTARAAPEI-5,COG0459	Unigene71350_TAEpaeTARAAPEI-5,COG0443	Unigene71372_TAEpaeTARAAPEI-5,COG0464	Unigene71373_TAEpaeTARAAPEI-5,COG1222	Unigene71376_TAEpaeTARAAPEI-5,COG5021	Unigene71455_TAEpaeTARAAPEI-5,COG0484	Unigene71455_TAEpaeTARAAPEI-5,COG2214	Unigene71458_TAEpaeTARAAPEI-5,COG5116	Unigene71458_TAEpaeTARAAPEI-5,COG5110	Unigene71459_TAEpaeTARAAPEI-5,COG5077	Unigene71459_TAEpaeTARAAPEI-5,COG5560	Unigene71459_TAEpaeTARAAPEI-5,COG5533	Unigene71480_TAEpaeTARAAPEI-5,COG5077	Unigene71505_TAEpaeTARAAPEI-5,COG5540	Unigene71506_TAEpaeTARAAPEI-5,COG5536	Unigene71531_TAEpaeTARAAPEI-5,COG5021	Unigene71555_TAEpaeTARAAPEI-5,COG5272	Unigene71591_TAEpaeTARAAPEI-5,COG5078	Unigene71803_TAEpaeTARAAPEI-5,COG3590	Unigene71811_TAEpaeTARAAPEI-5,COG5029	Unigene71854_TAEpaeTARAAPEI-5,COG0459	Unigene71869_TAEpaeTARAAPEI-5,COG0443	Unigene71886_TAEpaeTARAAPEI-5,COG5187	Unigene71892_TAEpaeTARAAPEI-5,COG0443	Unigene71920_TAEpaeTARAAPEI-5,COG5243	Unigene71945_TAEpaeTARAAPEI-5,COG0464	Unigene71965_TAEpaeTARAAPEI-5,COG0465	Unigene71966_TAEpaeTARAAPEI-5,COG0459	Unigene72022_TAEpaeTARAAPEI-5,COG0330	Unigene72023_TAEpaeTARAAPEI-5,COG5155	Unigene72033_TAEpaeTARAAPEI-5,COG0326	Unigene72037_TAEpaeTARAAPEI-5,COG5159	Unigene72044_TAEpaeTARAAPEI-5,COG0326	Unigene72094_TAEpaeTARAAPEI-5,COG5560	Unigene72094_TAEpaeTARAAPEI-5,COG5077	Unigene72094_TAEpaeTARAAPEI-5,COG5533	Unigene72095_TAEpaeTARAAPEI-5,COG0443	Unigene72112_TAEpaeTARAAPEI-5,COG1404	Unigene72187_TAEpaeTARAAPEI-5,COG5656	Unigene72202_TAEpaeTARAAPEI-5,COG0265	Unigene72209_TAEpaeTARAAPEI-5,COG5656	Unigene72222_TAEpaeTARAAPEI-5,COG0326	Unigene72269_TAEpaeTARAAPEI-5,COG0464	Unigene72384_TAEpaeTARAAPEI-5,COG0466	Unigene72415_TAEpaeTARAAPEI-5,COG5640	Unigene72425_TAEpaeTARAAPEI-5,COG3914	Unigene72429_TAEpaeTARAAPEI-5,COG5021	Unigene72440_TAEpaeTARAAPEI-5,COG5207	Unigene72446_TAEpaeTARAAPEI-5,COG0466	Unigene72496_TAEpaeTARAAPEI-5,COG5647	Unigene2736_TAEpaeTARAAPEI-5,COG0330	Unigene2881_TAEpaeTARAAPEI-5,COG4935	Unigene3159_TAEpaeTARAAPEI-5,COG5078	Unigene4078_TAEpaeTARAAPEI-5,COG0652	Unigene4180_TAEpaeTARAAPEI-5,COG0760	Unigene4231_TAEpaeTARAAPEI-5,COG5021	Unigene4393_TAEpaeTARAAPEI-5,COG0459	Unigene4425_TAEpaeTARAAPEI-5,COG5194	Unigene4456_TAEpaeTARAAPEI-5,COG0484	Unigene4468_TAEpaeTARAAPEI-5,COG0459	Unigene4703_TAEpaeTARAAPEI-5,COG1404	Unigene4890_TAEpaeTARAAPEI-5,COG1612	Unigene5000_TAEpaeTARAAPEI-5,COG0740	Unigene72544_TAEpaeTARAAPEI-5,COG0465	Unigene72600_TAEpaeTARAAPEI-5,COG5647	Unigene72617_TAEpaeTARAAPEI-5,COG0464	Unigene72633_TAEpaeTARAAPEI-5,COG5021	Unigene72658_TAEpaeTARAAPEI-5,COG5021	Unigene72662_TAEpaeTARAAPEI-5,COG1025	Unigene72673_TAEpaeTARAAPEI-5,COG0443	Unigene72752_TAEpaeTARAAPEI-5,COG1404	Unigene72782_TAEpaeTARAAPEI-5,COG0443	Unigene72868_TAEpaeTARAAPEI-5,COG0464	Unigene72883_TAEpaeTARAAPEI-5,COG5647	Unigene5284_TAEpaeTARAAPEI-5,COG0465	Unigene5284_TAEpaeTARAAPEI-5,COG0443	Unigene5291_TAEpaeTARAAPEI-5,COG5265	Unigene5397_TAEpaeTARAAPEI-5,COG1404	Unigene5397_TAEpaeTARAAPEI-5,COG0443	Unigene5491_TAEpaeTARAAPEI-5,COG5077	Unigene5841_TAEpaeTARAAPEI-5,COG5082	Unigene5897_TAEpaeTARAAPEI-5,COG5272	Unigene5976_TAEpaeTARAAPEI-5,COG4870	Unigene5988_TAEpaeTARAAPEI-5,COG2935	Unigene6085_TAEpaeTARAAPEI-5,COG0464	Unigene6481_TAEpaeTARAAPEI-5,COG0526	Unigene6721_TAEpaeTARAAPEI-5,COG0484	Unigene6721_TAEpaeTARAAPEI-5,COG2214	Unigene6733_TAEpaeTARAAPEI-5,COG1474	Unigene6822_TAEpaeTARAAPEI-5,COG0443	Unigene6886_TAEpaeTARAAPEI-5,COG0459	Unigene6892_TAEpaeTARAAPEI-5,COG1404	Unigene7071_TAEpaeTARAAPEI-5,COG5265	Unigene7216_TAEpaeTARAAPEI-5,COG5148	Unigene7375_TAEpaeTARAAPEI-5,COG0443	Unigene7622_TAEpaeTARAAPEI-5,COG0533	Unigene7767_TAEpaeTARAAPEI-5,COG5272	Unigene7798_TAEpaeTARAAPEI-5,COG0484	Unigene7819_TAEpaeTARAAPEI-5,COG2214	Unigene7819_TAEpaeTARAAPEI-5,COG0484	Unigene8017_TAEpaeTARAAPEI-5,COG0459	Unigene8108_TAEpaeTARAAPEI-5,COG0545	Unigene8201_TAEpaeTARAAPEI-5,COG5077	Unigene8297_TAEpaeTARAAPEI-5,COG0443	Unigene8367_TAEpaeTARAAPEI-5,COG1025	Unigene8535_TAEpaeTARAAPEI-5,COG3590	Unigene8762_TAEpaeTARAAPEI-5,COG1404	Unigene8897_TAEpaeTARAAPEI-5,COG5078	Unigene8935_TAEpaeTARAAPEI-5,COG0638	Unigene8954_TAEpaeTARAAPEI-5,COG5371	Unigene9050_TAEpaeTARAAPEI-5,COG0443	Unigene9246_TAEpaeTARAAPEI-5,COG5187	Unigene9313_TAEpaeTARAAPEI-5,COG0638	Unigene9422_TAEpaeTARAAPEI-5,COG0652	Unigene9482_TAEpaeTARAAPEI-5,COG5160	Unigene9573_TAEpaeTARAAPEI-5,COG5540	Unigene9692_TAEpaeTARAAPEI-5,COG5560	Unigene9733_TAEpaeTARAAPEI-5,COG5061	Unigene9788_TAEpaeTARAAPEI-5,COG0465	Unigene9802_TAEpaeTARAAPEI-5,COG5234	Unigene10010_TAEpaeTARAAPEI-5,COG0443	Unigene10082_TAEpaeTARAAPEI-5,COG5110	Unigene10141_TAEpaeTARAAPEI-5,COG5078	Unigene10358_TAEpaeTARAAPEI-5,COG0443	Unigene10539_TAEpaeTARAAPEI-5,COG5021	Unigene10694_TAEpaeTARAAPEI-5,COG0464	Unigene10695_TAEpaeTARAAPEI-5,COG4870	Unigene10721_TAEpaeTARAAPEI-5,COG1404	Unigene10753_TAEpaeTARAAPEI-5,COG5656	Unigene10783_TAEpaeTARAAPEI-5,COG0330	Unigene10794_TAEpaeTARAAPEI-5,COG0443	Unigene10863_TAEpaeTARAAPEI-5,COG5160	Unigene10864_TAEpaeTARAAPEI-5,COG0330	Unigene10866_TAEpaeTARAAPEI-5,COG0484	Unigene10866_TAEpaeTARAAPEI-5,COG2214	Unigene10907_TAEpaeTARAAPEI-5,COG5021	Unigene10913_TAEpaeTARAAPEI-5,COG0526	Unigene11087_TAEpaeTARAAPEI-5,COG0638	Unigene11132_TAEpaeTARAAPEI-5,COG5194	Unigene11147_TAEpaeTARAAPEI-5,COG1404	Unigene11172_TAEpaeTARAAPEI-5,COG0330	Unigene11175_TAEpaeTARAAPEI-5,COG5640	Unigene11381_TAEpaeTARAAPEI-5,COG5078	Unigene11396_TAEpaeTARAAPEI-5,COG5371	Unigene11472_TAEpaeTARAAPEI-5,COG0443	Unigene11599_TAEpaeTARAAPEI-5,COG2214	Unigene11729_TAEpaeTARAAPEI-5,COG0464	Unigene12103_TAEpaeTARAAPEI-5,COG0459	Unigene12124_TAEpaeTARAAPEI-5,COG0443	Unigene12157_TAEpaeTARAAPEI-5,COG0443	Unigene12456_TAEpaeTARAAPEI-5,COG0526	Unigene12503_TAEpaeTARAAPEI-5,COG0545	Unigene12618_TAEpaeTARAAPEI-5,COG5078	Unigene12792_TAEpaeTARAAPEI-5,COG5071	Unigene12801_TAEpaeTARAAPEI-5,COG5272	Unigene12970_TAEpaeTARAAPEI-5,COG0330	Unigene12980_TAEpaeTARAAPEI-5,COG0234	Unigene13012_TAEpaeTARAAPEI-5,COG5265	Unigene13015_TAEpaeTARAAPEI-5,COG5078	Unigene13035_TAEpaeTARAAPEI-5,COG0459	Unigene13188_TAEpaeTARAAPEI-5,COG0740	Unigene13246_TAEpaeTARAAPEI-5,COG5371	Unigene13390_TAEpaeTARAAPEI-5,COG5640	Unigene13399_TAEpaeTARAAPEI-5,COG1404	Unigene13417_TAEpaeTARAAPEI-5,COG0638	Unigene13540_TAEpaeTARAAPEI-5,COG5371	Unigene13559_TAEpaeTARAAPEI-5,COG0652	Unigene13647_TAEpaeTARAAPEI-5,COG0652	Unigene13765_TAEpaeTARAAPEI-5,COG5070	Unigene13822_TAEpaeTARAAPEI-5,COG3175	Unigene13886_TAEpaeTARAAPEI-5,COG0484	Unigene13901_TAEpaeTARAAPEI-5,COG0464	Unigene13901_TAEpaeTARAAPEI-5,COG0465	Unigene13901_TAEpaeTARAAPEI-5,COG1222	Unigene14193_TAEpaeTARAAPEI-5,COG4870	Unigene14263_TAEpaeTARAAPEI-5,COG0484	Unigene14263_TAEpaeTARAAPEI-5,COG2214	Unigene14272_TAEpaeTARAAPEI-5,COG0459	Unigene14318_TAEpaeTARAAPEI-5,COG5560	Unigene14318_TAEpaeTARAAPEI-5,COG5207	Unigene14482_TAEpaeTARAAPEI-5,COG5021	Unigene14530_TAEpaeTARAAPEI-5,COG5044	Unigene14576_TAEpaeTARAAPEI-5,COG0652	Unigene14629_TAEpaeTARAAPEI-5,COG0330	Unigene14646_TAEpaeTARAAPEI-5,COG1222	Unigene14831_TAEpaeTARAAPEI-5,COG0484	Unigene14831_TAEpaeTARAAPEI-5,COG2214	Unigene14855_TAEpaeTARAAPEI-5,COG0443	Unigene14882_TAEpaeTARAAPEI-5,COG0326	Unigene14907_TAEpaeTARAAPEI-5,COG5574	Unigene14943_TAEpaeTARAAPEI-5,COG5021	Unigene14961_TAEpaeTARAAPEI-5,COG4826	Unigene15060_TAEpaeTARAAPEI-5,COG5647	Unigene15194_TAEpaeTARAAPEI-5,COG5647	Unigene15241_TAEpaeTARAAPEI-5,COG1222	Unigene15265_TAEpaeTARAAPEI-5,COG0638	Unigene15269_TAEpaeTARAAPEI-5,COG0443	Unigene15279_TAEpaeTARAAPEI-5,COG0638	Unigene15300_TAEpaeTARAAPEI-5,COG0330	Unigene15301_TAEpaeTARAAPEI-5,COG0465	Unigene15320_TAEpaeTARAAPEI-5,COG5272	Unigene15336_TAEpaeTARAAPEI-5,COG0464	Unigene15357_TAEpaeTARAAPEI-5,COG0443	Unigene15466_TAEpaeTARAAPEI-5,COG5110	Unigene15499_TAEpaeTARAAPEI-5,COG1404	Unigene15547_TAEpaeTARAAPEI-5,COG1404	Unigene15561_TAEpaeTARAAPEI-5,COG5560	Unigene15656_TAEpaeTARAAPEI-5,COG5265	Unigene15687_TAEpaeTARAAPEI-5,COG4870	Unigene15702_TAEpaeTARAAPEI-5,COG5265	Unigene15810_TAEpaeTARAAPEI-5,COG5272	Unigene15833_TAEpaeTARAAPEI-5,COG0443	Unigene15865_TAEpaeTARAAPEI-5,COG0464	Unigene15865_TAEpaeTARAAPEI-5,COG1222	Unigene15866_TAEpaeTARAAPEI-5,COG0484	Unigene15866_TAEpaeTARAAPEI-5,COG2214	Unigene15933_TAEpaeTARAAPEI-5,COG5187	Unigene15947_TAEpaeTARAAPEI-5,COG1219	Unigene15996_TAEpaeTARAAPEI-5,COG4870	Unigene16008_TAEpaeTARAAPEI-5,COG0326	Unigene16127_TAEpaeTARAAPEI-5,COG0484	Unigene16186_TAEpaeTARAAPEI-5,COG0526	Unigene16186_TAEpaeTARAAPEI-5,COG3118	Unigene16310_TAEpaeTARAAPEI-5,COG5044	Unigene16337_TAEpaeTARAAPEI-5,COG0450	Unigene16386_TAEpaeTARAAPEI-5,COG5243	Unigene16407_TAEpaeTARAAPEI-5,COG5265	Unigene16543_TAEpaeTARAAPEI-5,COG1222	Unigene16613_TAEpaeTARAAPEI-5,COG5227	Unigene16667_TAEpaeTARAAPEI-5,COG5193	Unigene16688_TAEpaeTARAAPEI-5,COG5560	Unigene16775_TAEpaeTARAAPEI-5,COG4870	Unigene16800_TAEpaeTARAAPEI-5,COG0326	Unigene16956_TAEpaeTARAAPEI-5,COG0443	Unigene16965_TAEpaeTARAAPEI-5,COG4870	Unigene16982_TAEpaeTARAAPEI-5,COG5140	Unigene17001_TAEpaeTARAAPEI-5,COG1404	Unigene17119_TAEpaeTARAAPEI-5,COG0443	Unigene17176_TAEpaeTARAAPEI-5,COG5082	Unigene17189_TAEpaeTARAAPEI-5,COG2214	Unigene17189_TAEpaeTARAAPEI-5,COG0484	Unigene17221_TAEpaeTARAAPEI-5,COG5647	Unigene17285_TAEpaeTARAAPEI-5,COG5207	Unigene17400_TAEpaeTARAAPEI-5,COG0465	Unigene17430_TAEpaeTARAAPEI-5,COG4870	Unigene17465_TAEpaeTARAAPEI-5,COG0464	Unigene17471_TAEpaeTARAAPEI-5,COG1382	Unigene17472_TAEpaeTARAAPEI-5,COG5272
P	Inorganic ion transport and metabolism 	285	Unigene17487_TAEpaeTARAAPEI-5,COG1009	Unigene17640_TAEpaeTARAAPEI-5,COG0530	Unigene17646_TAEpaeTARAAPEI-5,COG1226	Unigene17810_TAEpaeTARAAPEI-5,COG0474	Unigene17973_TAEpaeTARAAPEI-5,COG0477	Unigene17995_TAEpaeTARAAPEI-5,COG0530	Unigene18003_TAEpaeTARAAPEI-5,COG1226	Unigene18005_TAEpaeTARAAPEI-5,COG1226	Unigene18035_TAEpaeTARAAPEI-5,COG0477	Unigene18039_TAEpaeTARAAPEI-5,COG4536	Unigene18057_TAEpaeTARAAPEI-5,COG0025	Unigene18088_TAEpaeTARAAPEI-5,COG1226	Unigene19090_TAEpaeTARAAPEI-5,COG3338	Unigene19091_TAEpaeTARAAPEI-5,COG1226	Unigene19400_TAEpaeTARAAPEI-5,COG0474	Unigene20175_TAEpaeTARAAPEI-5,COG0474	Unigene20607_TAEpaeTARAAPEI-5,COG0474	Unigene21054_TAEpaeTARAAPEI-5,COG1230	Unigene21331_TAEpaeTARAAPEI-5,COG0025	Unigene21770_TAEpaeTARAAPEI-5,COG0471	Unigene23248_TAEpaeTARAAPEI-5,COG2032	Unigene24390_TAEpaeTARAAPEI-5,COG0474	Unigene25273_TAEpaeTARAAPEI-5,COG1226	Unigene25784_TAEpaeTARAAPEI-5,COG0474	Unigene27640_TAEpaeTARAAPEI-5,COG0474	Unigene27966_TAEpaeTARAAPEI-5,COG0025	Unigene28745_TAEpaeTARAAPEI-5,COG0053	Unigene29772_TAEpaeTARAAPEI-5,COG0659	Unigene30300_TAEpaeTARAAPEI-5,COG0471	Unigene30370_TAEpaeTARAAPEI-5,COG0474	Unigene32349_TAEpaeTARAAPEI-5,COG0474	Unigene32452_TAEpaeTARAAPEI-5,COG0474	Unigene32558_TAEpaeTARAAPEI-5,COG0038	Unigene33254_TAEpaeTARAAPEI-5,COG0474	Unigene33859_TAEpaeTARAAPEI-5,COG0605	Unigene34244_TAEpaeTARAAPEI-5,COG0474	Unigene35811_TAEpaeTARAAPEI-5,COG0474	Unigene36145_TAEpaeTARAAPEI-5,COG0474	Unigene36278_TAEpaeTARAAPEI-5,COG0003	Unigene36312_TAEpaeTARAAPEI-5,COG1230	Unigene37331_TAEpaeTARAAPEI-5,COG0605	Unigene37646_TAEpaeTARAAPEI-5,COG1226	Unigene37815_TAEpaeTARAAPEI-5,COG0477	Unigene37842_TAEpaeTARAAPEI-5,COG0474	Unigene37919_TAEpaeTARAAPEI-5,COG1320	Unigene37944_TAEpaeTARAAPEI-5,COG0025	Unigene38154_TAEpaeTARAAPEI-5,COG3338	Unigene38182_TAEpaeTARAAPEI-5,COG4531	Unigene38752_TAEpaeTARAAPEI-5,COG0306	Unigene39234_TAEpaeTARAAPEI-5,COG0474	Unigene40208_TAEpaeTARAAPEI-5,COG0474	Unigene41593_TAEpaeTARAAPEI-5,COG0474	Unigene42648_TAEpaeTARAAPEI-5,COG1230	Unigene42709_TAEpaeTARAAPEI-5,COG1230	Unigene42790_TAEpaeTARAAPEI-5,COG1840	Unigene43795_TAEpaeTARAAPEI-5,COG0474	Unigene44254_TAEpaeTARAAPEI-5,COG0003	Unigene44692_TAEpaeTARAAPEI-5,COG3338	Unigene45010_TAEpaeTARAAPEI-5,COG0025	Unigene45300_TAEpaeTARAAPEI-5,COG0477	Unigene46166_TAEpaeTARAAPEI-5,COG0474	Unigene46172_TAEpaeTARAAPEI-5,COG3142	Unigene46298_TAEpaeTARAAPEI-5,COG0477	Unigene47046_TAEpaeTARAAPEI-5,COG0659	Unigene47582_TAEpaeTARAAPEI-5,COG0474	Unigene47683_TAEpaeTARAAPEI-5,COG0529	Unigene47748_TAEpaeTARAAPEI-5,COG0474	Unigene48445_TAEpaeTARAAPEI-5,COG0605	Unigene48912_TAEpaeTARAAPEI-5,COG0477	Unigene49989_TAEpaeTARAAPEI-5,COG0474	Unigene50032_TAEpaeTARAAPEI-5,COG2217	Unigene50829_TAEpaeTARAAPEI-5,COG1009	Unigene51051_TAEpaeTARAAPEI-5,COG0474	Unigene52090_TAEpaeTARAAPEI-5,COG0474	Unigene52199_TAEpaeTARAAPEI-5,COG0474	Unigene52575_TAEpaeTARAAPEI-5,COG0474	Unigene52785_TAEpaeTARAAPEI-5,COG0369	Unigene53590_TAEpaeTARAAPEI-5,COG0474	Unigene53624_TAEpaeTARAAPEI-5,COG2146	Unigene53940_TAEpaeTARAAPEI-5,COG0477	Unigene54451_TAEpaeTARAAPEI-5,COG0474	Unigene54718_TAEpaeTARAAPEI-5,COG0471	Unigene54727_TAEpaeTARAAPEI-5,COG0477	Unigene55020_TAEpaeTARAAPEI-5,COG0306	Unigene55372_TAEpaeTARAAPEI-5,COG2032	Unigene55725_TAEpaeTARAAPEI-5,COG0428	Unigene55963_TAEpaeTARAAPEI-5,COG1226	Unigene56127_TAEpaeTARAAPEI-5,COG0474	Unigene56135_TAEpaeTARAAPEI-5,COG0474	Unigene56235_TAEpaeTARAAPEI-5,COG0477	Unigene56503_TAEpaeTARAAPEI-5,COG0474	Unigene56720_TAEpaeTARAAPEI-5,COG0474	Unigene56764_TAEpaeTARAAPEI-5,COG1218	Unigene157_TAEpaeTARAAPEI-5,COG2032	Unigene213_TAEpaeTARAAPEI-5,COG0003	Unigene783_TAEpaeTARAAPEI-5,COG0474	Unigene2172_TAEpaeTARAAPEI-5,COG1226	Unigene2244_TAEpaeTARAAPEI-5,COG0474	Unigene57266_TAEpaeTARAAPEI-5,COG1226	Unigene57414_TAEpaeTARAAPEI-5,COG1230	Unigene57508_TAEpaeTARAAPEI-5,COG1230	Unigene57618_TAEpaeTARAAPEI-5,COG0474	Unigene57998_TAEpaeTARAAPEI-5,COG0477	Unigene58160_TAEpaeTARAAPEI-5,COG1230	Unigene58168_TAEpaeTARAAPEI-5,COG0474	Unigene58190_TAEpaeTARAAPEI-5,COG0474	Unigene58651_TAEpaeTARAAPEI-5,COG0474	Unigene59042_TAEpaeTARAAPEI-5,COG0474	Unigene59346_TAEpaeTARAAPEI-5,COG0529	Unigene59351_TAEpaeTARAAPEI-5,COG0477	Unigene59799_TAEpaeTARAAPEI-5,COG2217	Unigene60351_TAEpaeTARAAPEI-5,COG0659	Unigene60568_TAEpaeTARAAPEI-5,COG0753	Unigene60696_TAEpaeTARAAPEI-5,COG3338	Unigene60900_TAEpaeTARAAPEI-5,COG0369	Unigene61314_TAEpaeTARAAPEI-5,COG0038	Unigene61534_TAEpaeTARAAPEI-5,COG0474	Unigene61580_TAEpaeTARAAPEI-5,COG0474	Unigene61722_TAEpaeTARAAPEI-5,COG0474	Unigene62046_TAEpaeTARAAPEI-5,COG0477	Unigene63547_TAEpaeTARAAPEI-5,COG1218	Unigene63607_TAEpaeTARAAPEI-5,COG0474	Unigene63669_TAEpaeTARAAPEI-5,COG1226	Unigene63767_TAEpaeTARAAPEI-5,COG0477	Unigene63792_TAEpaeTARAAPEI-5,COG3338	Unigene63992_TAEpaeTARAAPEI-5,COG0477	Unigene64268_TAEpaeTARAAPEI-5,COG1226	Unigene64467_TAEpaeTARAAPEI-5,COG0474	Unigene64574_TAEpaeTARAAPEI-5,COG0474	Unigene64646_TAEpaeTARAAPEI-5,COG2837	Unigene64776_TAEpaeTARAAPEI-5,COG0477	Unigene64813_TAEpaeTARAAPEI-5,COG0474	Unigene64953_TAEpaeTARAAPEI-5,COG0306	Unigene64968_TAEpaeTARAAPEI-5,COG0474	Unigene64977_TAEpaeTARAAPEI-5,COG0474	Unigene65157_TAEpaeTARAAPEI-5,COG1785	Unigene65239_TAEpaeTARAAPEI-5,COG0025	Unigene65402_TAEpaeTARAAPEI-5,COG1528	Unigene65670_TAEpaeTARAAPEI-5,COG0474	Unigene65897_TAEpaeTARAAPEI-5,COG1965	Unigene65934_TAEpaeTARAAPEI-5,COG0477	Unigene66004_TAEpaeTARAAPEI-5,COG0025	Unigene66398_TAEpaeTARAAPEI-5,COG0474	Unigene66549_TAEpaeTARAAPEI-5,COG0025	Unigene66576_TAEpaeTARAAPEI-5,COG1230	Unigene66678_TAEpaeTARAAPEI-5,COG0477	Unigene66714_TAEpaeTARAAPEI-5,COG0369	Unigene67017_TAEpaeTARAAPEI-5,COG2217	Unigene67037_TAEpaeTARAAPEI-5,COG1785	Unigene67039_TAEpaeTARAAPEI-5,COG0477	Unigene67311_TAEpaeTARAAPEI-5,COG1226	Unigene67319_TAEpaeTARAAPEI-5,COG1230	Unigene67450_TAEpaeTARAAPEI-5,COG0477	Unigene67563_TAEpaeTARAAPEI-5,COG0306	Unigene67598_TAEpaeTARAAPEI-5,COG0529	Unigene67609_TAEpaeTARAAPEI-5,COG0474	Unigene67986_TAEpaeTARAAPEI-5,COG1009	Unigene68018_TAEpaeTARAAPEI-5,COG0605	Unigene68126_TAEpaeTARAAPEI-5,COG0038	Unigene68301_TAEpaeTARAAPEI-5,COG0053	Unigene68415_TAEpaeTARAAPEI-5,COG1226	Unigene68434_TAEpaeTARAAPEI-5,COG0474	Unigene68455_TAEpaeTARAAPEI-5,COG1230	Unigene68680_TAEpaeTARAAPEI-5,COG0474	Unigene68851_TAEpaeTARAAPEI-5,COG1226	Unigene69218_TAEpaeTARAAPEI-5,COG0003	Unigene69270_TAEpaeTARAAPEI-5,COG0477	Unigene69379_TAEpaeTARAAPEI-5,COG0477	Unigene69649_TAEpaeTARAAPEI-5,COG0053	Unigene69814_TAEpaeTARAAPEI-5,COG0428	Unigene69939_TAEpaeTARAAPEI-5,COG0474	Unigene69972_TAEpaeTARAAPEI-5,COG0038	Unigene70025_TAEpaeTARAAPEI-5,COG2837	Unigene70081_TAEpaeTARAAPEI-5,COG0474	Unigene70110_TAEpaeTARAAPEI-5,COG0025	Unigene70490_TAEpaeTARAAPEI-5,COG0474	Unigene70600_TAEpaeTARAAPEI-5,COG0477	Unigene70684_TAEpaeTARAAPEI-5,COG0025	Unigene70731_TAEpaeTARAAPEI-5,COG0477	Unigene70875_TAEpaeTARAAPEI-5,COG0477	Unigene70920_TAEpaeTARAAPEI-5,COG1218	Unigene71002_TAEpaeTARAAPEI-5,COG0428	Unigene71019_TAEpaeTARAAPEI-5,COG0428	Unigene71019_TAEpaeTARAAPEI-5,COG1230	Unigene71143_TAEpaeTARAAPEI-5,COG0474	Unigene71183_TAEpaeTARAAPEI-5,COG0474	Unigene71223_TAEpaeTARAAPEI-5,COG0477	Unigene71297_TAEpaeTARAAPEI-5,COG0428	Unigene71365_TAEpaeTARAAPEI-5,COG0477	Unigene71422_TAEpaeTARAAPEI-5,COG3338	Unigene71448_TAEpaeTARAAPEI-5,COG1230	Unigene71473_TAEpaeTARAAPEI-5,COG0474	Unigene71475_TAEpaeTARAAPEI-5,COG0474	Unigene71482_TAEpaeTARAAPEI-5,COG0474	Unigene71657_TAEpaeTARAAPEI-5,COG0474	Unigene71693_TAEpaeTARAAPEI-5,COG0474	Unigene71883_TAEpaeTARAAPEI-5,COG0530	Unigene71904_TAEpaeTARAAPEI-5,COG1785	Unigene71994_TAEpaeTARAAPEI-5,COG1226	Unigene72173_TAEpaeTARAAPEI-5,COG0477	Unigene72300_TAEpaeTARAAPEI-5,COG0477	Unigene72321_TAEpaeTARAAPEI-5,COG0474	Unigene72377_TAEpaeTARAAPEI-5,COG0038	Unigene72413_TAEpaeTARAAPEI-5,COG0474	Unigene72475_TAEpaeTARAAPEI-5,COG0477	Unigene72526_TAEpaeTARAAPEI-5,COG0038	Unigene2722_TAEpaeTARAAPEI-5,COG1226	Unigene2789_TAEpaeTARAAPEI-5,COG0025	Unigene3176_TAEpaeTARAAPEI-5,COG3338	Unigene3210_TAEpaeTARAAPEI-5,COG0369	Unigene3566_TAEpaeTARAAPEI-5,COG0477	Unigene4405_TAEpaeTARAAPEI-5,COG1226	Unigene4523_TAEpaeTARAAPEI-5,COG0471	Unigene4727_TAEpaeTARAAPEI-5,COG0474	Unigene4933_TAEpaeTARAAPEI-5,COG1009	Unigene72631_TAEpaeTARAAPEI-5,COG0474	Unigene72727_TAEpaeTARAAPEI-5,COG0477	Unigene72737_TAEpaeTARAAPEI-5,COG0474	Unigene72748_TAEpaeTARAAPEI-5,COG2217	Unigene72784_TAEpaeTARAAPEI-5,COG0477	Unigene72854_TAEpaeTARAAPEI-5,COG0474	Unigene6059_TAEpaeTARAAPEI-5,COG2032	Unigene6167_TAEpaeTARAAPEI-5,COG0428	Unigene6362_TAEpaeTARAAPEI-5,COG0753	Unigene6364_TAEpaeTARAAPEI-5,COG0428	Unigene7424_TAEpaeTARAAPEI-5,COG0306	Unigene7629_TAEpaeTARAAPEI-5,COG0477	Unigene8192_TAEpaeTARAAPEI-5,COG2032	Unigene8879_TAEpaeTARAAPEI-5,COG0474	Unigene9114_TAEpaeTARAAPEI-5,COG0428	Unigene9191_TAEpaeTARAAPEI-5,COG0369	Unigene9735_TAEpaeTARAAPEI-5,COG2608	Unigene9764_TAEpaeTARAAPEI-5,COG0306	Unigene9783_TAEpaeTARAAPEI-5,COG1230	Unigene9898_TAEpaeTARAAPEI-5,COG0025	Unigene9902_TAEpaeTARAAPEI-5,COG1914	Unigene10132_TAEpaeTARAAPEI-5,COG2217	Unigene10580_TAEpaeTARAAPEI-5,COG0474	Unigene10634_TAEpaeTARAAPEI-5,COG0025	Unigene10686_TAEpaeTARAAPEI-5,COG1965	Unigene10748_TAEpaeTARAAPEI-5,COG1226	Unigene10868_TAEpaeTARAAPEI-5,COG0428	Unigene11502_TAEpaeTARAAPEI-5,COG0477	Unigene11558_TAEpaeTARAAPEI-5,COG1226	Unigene11603_TAEpaeTARAAPEI-5,COG1226	Unigene11691_TAEpaeTARAAPEI-5,COG1230	Unigene11971_TAEpaeTARAAPEI-5,COG1226	Unigene12247_TAEpaeTARAAPEI-5,COG1226	Unigene12296_TAEpaeTARAAPEI-5,COG0474	Unigene12419_TAEpaeTARAAPEI-5,COG0659	Unigene12442_TAEpaeTARAAPEI-5,COG3338	Unigene12600_TAEpaeTARAAPEI-5,COG0474	Unigene12729_TAEpaeTARAAPEI-5,COG2032	Unigene12827_TAEpaeTARAAPEI-5,COG0474	Unigene12976_TAEpaeTARAAPEI-5,COG0474	Unigene13207_TAEpaeTARAAPEI-5,COG0369	Unigene13231_TAEpaeTARAAPEI-5,COG0428	Unigene13231_TAEpaeTARAAPEI-5,COG4531	Unigene13231_TAEpaeTARAAPEI-5,COG0803	Unigene13231_TAEpaeTARAAPEI-5,COG1230	Unigene13233_TAEpaeTARAAPEI-5,COG0025	Unigene13359_TAEpaeTARAAPEI-5,COG0025	Unigene13569_TAEpaeTARAAPEI-5,COG2217	Unigene13924_TAEpaeTARAAPEI-5,COG0474	Unigene14049_TAEpaeTARAAPEI-5,COG1226	Unigene14056_TAEpaeTARAAPEI-5,COG1230	Unigene14552_TAEpaeTARAAPEI-5,COG0428	Unigene14639_TAEpaeTARAAPEI-5,COG0474	Unigene15253_TAEpaeTARAAPEI-5,COG0659	Unigene15423_TAEpaeTARAAPEI-5,COG0025	Unigene15540_TAEpaeTARAAPEI-5,COG0477	Unigene15751_TAEpaeTARAAPEI-5,COG0477	Unigene15978_TAEpaeTARAAPEI-5,COG0474	Unigene16187_TAEpaeTARAAPEI-5,COG0474	Unigene16225_TAEpaeTARAAPEI-5,COG0477	Unigene16243_TAEpaeTARAAPEI-5,COG2046	Unigene16299_TAEpaeTARAAPEI-5,COG1230	Unigene16433_TAEpaeTARAAPEI-5,COG1226	Unigene16659_TAEpaeTARAAPEI-5,COG0477	Unigene16684_TAEpaeTARAAPEI-5,COG0053	Unigene16691_TAEpaeTARAAPEI-5,COG1226	Unigene16997_TAEpaeTARAAPEI-5,COG1226	Unigene17237_TAEpaeTARAAPEI-5,COG2217	Unigene17237_TAEpaeTARAAPEI-5,COG2608	Unigene17370_TAEpaeTARAAPEI-5,COG0474
Q	Secondary metabolites biosynthesis, transport and catabolism 	189	Unigene17981_TAEpaeTARAAPEI-5,COG3321	Unigene17995_TAEpaeTARAAPEI-5,COG2931	Unigene18002_TAEpaeTARAAPEI-5,COG2931	Unigene18093_TAEpaeTARAAPEI-5,COG1020	Unigene19241_TAEpaeTARAAPEI-5,COG0318	Unigene20549_TAEpaeTARAAPEI-5,COG0123	Unigene21666_TAEpaeTARAAPEI-5,COG0145	Unigene21830_TAEpaeTARAAPEI-5,COG0318	Unigene23513_TAEpaeTARAAPEI-5,COG0318	Unigene25415_TAEpaeTARAAPEI-5,COG1028	Unigene27098_TAEpaeTARAAPEI-5,COG1028	Unigene32039_TAEpaeTARAAPEI-5,COG0318	Unigene33862_TAEpaeTARAAPEI-5,COG0318	Unigene34440_TAEpaeTARAAPEI-5,COG0318	Unigene35033_TAEpaeTARAAPEI-5,COG1463	Unigene36476_TAEpaeTARAAPEI-5,COG0500	Unigene37834_TAEpaeTARAAPEI-5,COG2931	Unigene38062_TAEpaeTARAAPEI-5,COG0123	Unigene38646_TAEpaeTARAAPEI-5,COG1028	Unigene38671_TAEpaeTARAAPEI-5,COG0123	Unigene38851_TAEpaeTARAAPEI-5,COG0123	Unigene39251_TAEpaeTARAAPEI-5,COG2050	Unigene43764_TAEpaeTARAAPEI-5,COG1028	Unigene43850_TAEpaeTARAAPEI-5,COG1463	Unigene44523_TAEpaeTARAAPEI-5,COG1463	Unigene44645_TAEpaeTARAAPEI-5,COG0318	Unigene45433_TAEpaeTARAAPEI-5,COG0123	Unigene46268_TAEpaeTARAAPEI-5,COG0304	Unigene46676_TAEpaeTARAAPEI-5,COG1028	Unigene49193_TAEpaeTARAAPEI-5,COG2931	Unigene49338_TAEpaeTARAAPEI-5,COG0318	Unigene50379_TAEpaeTARAAPEI-5,COG0500	Unigene52684_TAEpaeTARAAPEI-5,COG0318	Unigene52844_TAEpaeTARAAPEI-5,COG1463	Unigene52907_TAEpaeTARAAPEI-5,COG3321	Unigene53794_TAEpaeTARAAPEI-5,COG0123	Unigene54035_TAEpaeTARAAPEI-5,COG0236	Unigene55014_TAEpaeTARAAPEI-5,COG1028	Unigene55226_TAEpaeTARAAPEI-5,COG0123	Unigene55348_TAEpaeTARAAPEI-5,COG0318	Unigene55354_TAEpaeTARAAPEI-5,COG2931	Unigene55397_TAEpaeTARAAPEI-5,COG0318	Unigene55443_TAEpaeTARAAPEI-5,COG0318	Unigene55830_TAEpaeTARAAPEI-5,COG1028	Unigene55884_TAEpaeTARAAPEI-5,COG0123	Unigene55946_TAEpaeTARAAPEI-5,COG2931	Unigene56499_TAEpaeTARAAPEI-5,COG0500	Unigene227_TAEpaeTARAAPEI-5,COG0500	Unigene559_TAEpaeTARAAPEI-5,COG0236	Unigene2535_TAEpaeTARAAPEI-5,COG1028	Unigene57123_TAEpaeTARAAPEI-5,COG0318	Unigene57891_TAEpaeTARAAPEI-5,COG0318	Unigene58352_TAEpaeTARAAPEI-5,COG0500	Unigene58376_TAEpaeTARAAPEI-5,COG1028	Unigene58761_TAEpaeTARAAPEI-5,COG2931	Unigene59644_TAEpaeTARAAPEI-5,COG2931	Unigene60000_TAEpaeTARAAPEI-5,COG1463	Unigene60082_TAEpaeTARAAPEI-5,COG2931	Unigene60360_TAEpaeTARAAPEI-5,COG1463	Unigene60383_TAEpaeTARAAPEI-5,COG0123	Unigene60996_TAEpaeTARAAPEI-5,COG1028	Unigene61403_TAEpaeTARAAPEI-5,COG1028	Unigene61495_TAEpaeTARAAPEI-5,COG0500	Unigene61532_TAEpaeTARAAPEI-5,COG3321	Unigene61742_TAEpaeTARAAPEI-5,COG3155	Unigene61845_TAEpaeTARAAPEI-5,COG1028	Unigene62133_TAEpaeTARAAPEI-5,COG1233	Unigene62518_TAEpaeTARAAPEI-5,COG2931	Unigene62537_TAEpaeTARAAPEI-5,COG1020	Unigene63013_TAEpaeTARAAPEI-5,COG1028	Unigene63105_TAEpaeTARAAPEI-5,COG1463	Unigene63199_TAEpaeTARAAPEI-5,COG1463	Unigene63210_TAEpaeTARAAPEI-5,COG0123	Unigene63241_TAEpaeTARAAPEI-5,COG1463	Unigene63530_TAEpaeTARAAPEI-5,COG2931	Unigene63978_TAEpaeTARAAPEI-5,COG0304	Unigene64063_TAEpaeTARAAPEI-5,COG1028	Unigene64160_TAEpaeTARAAPEI-5,COG2931	Unigene64304_TAEpaeTARAAPEI-5,COG2931	Unigene64391_TAEpaeTARAAPEI-5,COG2931	Unigene64804_TAEpaeTARAAPEI-5,COG1028	Unigene64926_TAEpaeTARAAPEI-5,COG0500	Unigene65983_TAEpaeTARAAPEI-5,COG1463	Unigene65983_TAEpaeTARAAPEI-5,COG2931	Unigene66009_TAEpaeTARAAPEI-5,COG2931	Unigene66009_TAEpaeTARAAPEI-5,COG1463	Unigene66307_TAEpaeTARAAPEI-5,COG0123	Unigene66340_TAEpaeTARAAPEI-5,COG2931	Unigene66420_TAEpaeTARAAPEI-5,COG1463	Unigene66420_TAEpaeTARAAPEI-5,COG2931	Unigene66704_TAEpaeTARAAPEI-5,COG2931	Unigene66719_TAEpaeTARAAPEI-5,COG1335	Unigene66729_TAEpaeTARAAPEI-5,COG1463	Unigene66729_TAEpaeTARAAPEI-5,COG2931	Unigene66773_TAEpaeTARAAPEI-5,COG0304	Unigene66905_TAEpaeTARAAPEI-5,COG2931	Unigene67126_TAEpaeTARAAPEI-5,COG1028	Unigene67335_TAEpaeTARAAPEI-5,COG2931	Unigene67392_TAEpaeTARAAPEI-5,COG3321	Unigene67438_TAEpaeTARAAPEI-5,COG1463	Unigene68111_TAEpaeTARAAPEI-5,COG1463	Unigene68240_TAEpaeTARAAPEI-5,COG2931	Unigene68267_TAEpaeTARAAPEI-5,COG0123	Unigene68325_TAEpaeTARAAPEI-5,COG0500	Unigene68579_TAEpaeTARAAPEI-5,COG0123	Unigene68597_TAEpaeTARAAPEI-5,COG2313	Unigene68854_TAEpaeTARAAPEI-5,COG0500	Unigene69006_TAEpaeTARAAPEI-5,COG0500	Unigene69238_TAEpaeTARAAPEI-5,COG3320	Unigene69239_TAEpaeTARAAPEI-5,COG0318	Unigene69473_TAEpaeTARAAPEI-5,COG2931	Unigene69645_TAEpaeTARAAPEI-5,COG1028	Unigene69839_TAEpaeTARAAPEI-5,COG1463	Unigene69839_TAEpaeTARAAPEI-5,COG2931	Unigene69942_TAEpaeTARAAPEI-5,COG0123	Unigene69950_TAEpaeTARAAPEI-5,COG0412	Unigene70010_TAEpaeTARAAPEI-5,COG1463	Unigene70047_TAEpaeTARAAPEI-5,COG2931	Unigene70232_TAEpaeTARAAPEI-5,COG0318	Unigene70232_TAEpaeTARAAPEI-5,COG1020	Unigene70297_TAEpaeTARAAPEI-5,COG1463	Unigene70386_TAEpaeTARAAPEI-5,COG1028	Unigene70525_TAEpaeTARAAPEI-5,COG1028	Unigene70559_TAEpaeTARAAPEI-5,COG2931	Unigene70628_TAEpaeTARAAPEI-5,COG1028	Unigene70635_TAEpaeTARAAPEI-5,COG1463	Unigene70635_TAEpaeTARAAPEI-5,COG2931	Unigene70640_TAEpaeTARAAPEI-5,COG0500	Unigene70704_TAEpaeTARAAPEI-5,COG1463	Unigene70704_TAEpaeTARAAPEI-5,COG2931	Unigene70756_TAEpaeTARAAPEI-5,COG0123	Unigene70792_TAEpaeTARAAPEI-5,COG0236	Unigene70885_TAEpaeTARAAPEI-5,COG1463	Unigene70914_TAEpaeTARAAPEI-5,COG0500	Unigene71112_TAEpaeTARAAPEI-5,COG1463	Unigene71198_TAEpaeTARAAPEI-5,COG2313	Unigene71494_TAEpaeTARAAPEI-5,COG1463	Unigene71494_TAEpaeTARAAPEI-5,COG2931	Unigene71740_TAEpaeTARAAPEI-5,COG1463	Unigene72112_TAEpaeTARAAPEI-5,COG2931	Unigene72365_TAEpaeTARAAPEI-5,COG1463	Unigene72460_TAEpaeTARAAPEI-5,COG0123	Unigene3106_TAEpaeTARAAPEI-5,COG0500	Unigene3783_TAEpaeTARAAPEI-5,COG1233	Unigene4069_TAEpaeTARAAPEI-5,COG1020	Unigene4851_TAEpaeTARAAPEI-5,COG2931	Unigene72649_TAEpaeTARAAPEI-5,COG0318	Unigene72847_TAEpaeTARAAPEI-5,COG0500	Unigene72856_TAEpaeTARAAPEI-5,COG2931	Unigene6152_TAEpaeTARAAPEI-5,COG3321	Unigene6720_TAEpaeTARAAPEI-5,COG1028	Unigene8500_TAEpaeTARAAPEI-5,COG0318	Unigene8500_TAEpaeTARAAPEI-5,COG1020	Unigene8886_TAEpaeTARAAPEI-5,COG1028	Unigene9652_TAEpaeTARAAPEI-5,COG1028	Unigene10093_TAEpaeTARAAPEI-5,COG0500	Unigene10260_TAEpaeTARAAPEI-5,COG1028	Unigene10353_TAEpaeTARAAPEI-5,COG0123	Unigene10721_TAEpaeTARAAPEI-5,COG2931	Unigene10869_TAEpaeTARAAPEI-5,COG1463	Unigene10942_TAEpaeTARAAPEI-5,COG1028	Unigene11598_TAEpaeTARAAPEI-5,COG2124	Unigene11704_TAEpaeTARAAPEI-5,COG0123	Unigene11905_TAEpaeTARAAPEI-5,COG1028	Unigene12443_TAEpaeTARAAPEI-5,COG0500	Unigene12612_TAEpaeTARAAPEI-5,COG0123	Unigene12885_TAEpaeTARAAPEI-5,COG0318	Unigene14073_TAEpaeTARAAPEI-5,COG1463	Unigene14073_TAEpaeTARAAPEI-5,COG2931	Unigene14148_TAEpaeTARAAPEI-5,COG0500	Unigene14394_TAEpaeTARAAPEI-5,COG1028	Unigene14729_TAEpaeTARAAPEI-5,COG1463	Unigene14837_TAEpaeTARAAPEI-5,COG2931	Unigene14837_TAEpaeTARAAPEI-5,COG1463	Unigene15504_TAEpaeTARAAPEI-5,COG0123	Unigene15571_TAEpaeTARAAPEI-5,COG1028	Unigene15578_TAEpaeTARAAPEI-5,COG0318	Unigene15728_TAEpaeTARAAPEI-5,COG2931	Unigene16027_TAEpaeTARAAPEI-5,COG0500	Unigene16723_TAEpaeTARAAPEI-5,COG0318	Unigene16735_TAEpaeTARAAPEI-5,COG1228	Unigene16857_TAEpaeTARAAPEI-5,COG2931	Unigene16857_TAEpaeTARAAPEI-5,COG1463	Unigene17118_TAEpaeTARAAPEI-5,COG2931	Unigene17126_TAEpaeTARAAPEI-5,COG1463	Unigene17208_TAEpaeTARAAPEI-5,COG1463	Unigene17208_TAEpaeTARAAPEI-5,COG2931	Unigene17227_TAEpaeTARAAPEI-5,COG0500	Unigene17293_TAEpaeTARAAPEI-5,COG2931
R	General function prediction only 	1830	Unigene17493_TAEpaeTARAAPEI-5,COG0697	Unigene17508_TAEpaeTARAAPEI-5,COG0612	Unigene17556_TAEpaeTARAAPEI-5,COG0666	Unigene17582_TAEpaeTARAAPEI-5,COG0515	Unigene17593_TAEpaeTARAAPEI-5,COG5354	Unigene17605_TAEpaeTARAAPEI-5,COG5048	Unigene17633_TAEpaeTARAAPEI-5,COG0515	Unigene17657_TAEpaeTARAAPEI-5,COG0515	Unigene17673_TAEpaeTARAAPEI-5,COG5038	Unigene17697_TAEpaeTARAAPEI-5,COG0724	Unigene17700_TAEpaeTARAAPEI-5,COG0515	Unigene17705_TAEpaeTARAAPEI-5,COG0515	Unigene17717_TAEpaeTARAAPEI-5,COG1782	Unigene17744_TAEpaeTARAAPEI-5,COG5048	Unigene17747_TAEpaeTARAAPEI-5,COG0515	Unigene17767_TAEpaeTARAAPEI-5,COG0666	Unigene17774_TAEpaeTARAAPEI-5,COG1287	Unigene17815_TAEpaeTARAAPEI-5,COG5307	Unigene17857_TAEpaeTARAAPEI-5,COG0666	Unigene17876_TAEpaeTARAAPEI-5,COG0724	Unigene17881_TAEpaeTARAAPEI-5,COG1418	Unigene17909_TAEpaeTARAAPEI-5,COG0666	Unigene17916_TAEpaeTARAAPEI-5,COG2319	Unigene17927_TAEpaeTARAAPEI-5,COG5048	Unigene17932_TAEpaeTARAAPEI-5,COG5273	Unigene17934_TAEpaeTARAAPEI-5,COG0515	Unigene17945_TAEpaeTARAAPEI-5,COG0515	Unigene17958_TAEpaeTARAAPEI-5,COG0457	Unigene17963_TAEpaeTARAAPEI-5,COG1439	Unigene17967_TAEpaeTARAAPEI-5,COG0457	Unigene17973_TAEpaeTARAAPEI-5,COG0477	Unigene18035_TAEpaeTARAAPEI-5,COG0477	Unigene18039_TAEpaeTARAAPEI-5,COG1253	Unigene18048_TAEpaeTARAAPEI-5,COG1272	Unigene18050_TAEpaeTARAAPEI-5,COG0515	Unigene18056_TAEpaeTARAAPEI-5,COG0515	Unigene18066_TAEpaeTARAAPEI-5,COG5048	Unigene18071_TAEpaeTARAAPEI-5,COG5271	Unigene18082_TAEpaeTARAAPEI-5,COG0699	Unigene18085_TAEpaeTARAAPEI-5,COG5263	Unigene18098_TAEpaeTARAAPEI-5,COG0724	Unigene18101_TAEpaeTARAAPEI-5,COG0724	Unigene18104_TAEpaeTARAAPEI-5,COG5084	Unigene18105_TAEpaeTARAAPEI-5,COG2319	Unigene18294_TAEpaeTARAAPEI-5,COG3129	Unigene18468_TAEpaeTARAAPEI-5,COG5084	Unigene18721_TAEpaeTARAAPEI-5,COG0656	Unigene18900_TAEpaeTARAAPEI-5,COG5209	Unigene19184_TAEpaeTARAAPEI-5,COG1100	Unigene19248_TAEpaeTARAAPEI-5,COG0515	Unigene19622_TAEpaeTARAAPEI-5,COG0661	Unigene19732_TAEpaeTARAAPEI-5,COG2520	Unigene19784_TAEpaeTARAAPEI-5,COG0515	Unigene19798_TAEpaeTARAAPEI-5,COG0515	Unigene19937_TAEpaeTARAAPEI-5,COG0515	Unigene20065_TAEpaeTARAAPEI-5,COG0656	Unigene20254_TAEpaeTARAAPEI-5,COG1100	Unigene20343_TAEpaeTARAAPEI-5,COG5126	Unigene20403_TAEpaeTARAAPEI-5,COG0515	Unigene20791_TAEpaeTARAAPEI-5,COG1026	Unigene20906_TAEpaeTARAAPEI-5,COG1287	Unigene20996_TAEpaeTARAAPEI-5,COG0515	Unigene21103_TAEpaeTARAAPEI-5,COG0733	Unigene21420_TAEpaeTARAAPEI-5,COG1100	Unigene21425_TAEpaeTARAAPEI-5,COG0515	Unigene21710_TAEpaeTARAAPEI-5,COG5209	Unigene21822_TAEpaeTARAAPEI-5,COG5129	Unigene21860_TAEpaeTARAAPEI-5,COG1161	Unigene21878_TAEpaeTARAAPEI-5,COG0515	Unigene21911_TAEpaeTARAAPEI-5,COG0656	Unigene21976_TAEpaeTARAAPEI-5,COG2319	Unigene22020_TAEpaeTARAAPEI-5,COG0457	Unigene22592_TAEpaeTARAAPEI-5,COG0656	Unigene22841_TAEpaeTARAAPEI-5,COG0515	Unigene22898_TAEpaeTARAAPEI-5,COG5307	Unigene22931_TAEpaeTARAAPEI-5,COG0656	Unigene22996_TAEpaeTARAAPEI-5,COG5210	Unigene23157_TAEpaeTARAAPEI-5,COG0656	Unigene23446_TAEpaeTARAAPEI-5,COG0656	Unigene23520_TAEpaeTARAAPEI-5,COG1100	Unigene23948_TAEpaeTARAAPEI-5,COG1287	Unigene24003_TAEpaeTARAAPEI-5,COG0515	Unigene24014_TAEpaeTARAAPEI-5,COG1100	Unigene24443_TAEpaeTARAAPEI-5,COG1100	Unigene24935_TAEpaeTARAAPEI-5,COG4888	Unigene25342_TAEpaeTARAAPEI-5,COG0656	Unigene25415_TAEpaeTARAAPEI-5,COG1028	Unigene25526_TAEpaeTARAAPEI-5,COG0537	Unigene25802_TAEpaeTARAAPEI-5,COG1782	Unigene25983_TAEpaeTARAAPEI-5,COG0515	Unigene26068_TAEpaeTARAAPEI-5,COG0515	Unigene26139_TAEpaeTARAAPEI-5,COG2319	Unigene26577_TAEpaeTARAAPEI-5,COG1100	Unigene26611_TAEpaeTARAAPEI-5,COG2319	Unigene26662_TAEpaeTARAAPEI-5,COG5126	Unigene26876_TAEpaeTARAAPEI-5,COG0515	Unigene27098_TAEpaeTARAAPEI-5,COG1028	Unigene27220_TAEpaeTARAAPEI-5,COG0537	Unigene27303_TAEpaeTARAAPEI-5,COG0220	Unigene27662_TAEpaeTARAAPEI-5,COG0666	Unigene27671_TAEpaeTARAAPEI-5,COG1524	Unigene27686_TAEpaeTARAAPEI-5,COG1100	Unigene27786_TAEpaeTARAAPEI-5,COG3889	Unigene27786_TAEpaeTARAAPEI-5,COG1409	Unigene27795_TAEpaeTARAAPEI-5,COG0724	Unigene27857_TAEpaeTARAAPEI-5,COG0697	Unigene27987_TAEpaeTARAAPEI-5,COG5063	Unigene28001_TAEpaeTARAAPEI-5,COG0515	Unigene28077_TAEpaeTARAAPEI-5,COG5126	Unigene28171_TAEpaeTARAAPEI-5,COG1090	Unigene28428_TAEpaeTARAAPEI-5,COG2319	Unigene28475_TAEpaeTARAAPEI-5,COG0656	Unigene28492_TAEpaeTARAAPEI-5,COG0561	Unigene28526_TAEpaeTARAAPEI-5,COG1100	Unigene28587_TAEpaeTARAAPEI-5,COG0446	Unigene28828_TAEpaeTARAAPEI-5,COG1100	Unigene29086_TAEpaeTARAAPEI-5,COG0429	Unigene29169_TAEpaeTARAAPEI-5,COG0515	Unigene29378_TAEpaeTARAAPEI-5,COG0515	Unigene29568_TAEpaeTARAAPEI-5,COG2520	Unigene29802_TAEpaeTARAAPEI-5,COG5273	Unigene30003_TAEpaeTARAAPEI-5,COG0656	Unigene30179_TAEpaeTARAAPEI-5,COG0491	Unigene30199_TAEpaeTARAAPEI-5,COG1100	Unigene30202_TAEpaeTARAAPEI-5,COG1444	Unigene30433_TAEpaeTARAAPEI-5,COG0515	Unigene30552_TAEpaeTARAAPEI-5,COG0515	Unigene30803_TAEpaeTARAAPEI-5,COG1100	Unigene30891_TAEpaeTARAAPEI-5,COG1100	Unigene30948_TAEpaeTARAAPEI-5,COG5198	Unigene31014_TAEpaeTARAAPEI-5,COG0515	Unigene31067_TAEpaeTARAAPEI-5,COG0591	Unigene31097_TAEpaeTARAAPEI-5,COG0515	Unigene31127_TAEpaeTARAAPEI-5,COG5126	Unigene31360_TAEpaeTARAAPEI-5,COG0666	Unigene31579_TAEpaeTARAAPEI-5,COG2319	Unigene31723_TAEpaeTARAAPEI-5,COG5273	Unigene31743_TAEpaeTARAAPEI-5,COG5109	Unigene31873_TAEpaeTARAAPEI-5,COG2940	Unigene32061_TAEpaeTARAAPEI-5,COG5063	Unigene32074_TAEpaeTARAAPEI-5,COG0457	Unigene32367_TAEpaeTARAAPEI-5,COG5258	Unigene32374_TAEpaeTARAAPEI-5,COG2110	Unigene32410_TAEpaeTARAAPEI-5,COG5307	Unigene32651_TAEpaeTARAAPEI-5,COG1512	Unigene32651_TAEpaeTARAAPEI-5,COG2823	Unigene32904_TAEpaeTARAAPEI-5,COG0693	Unigene33170_TAEpaeTARAAPEI-5,COG0493	Unigene33256_TAEpaeTARAAPEI-5,COG5048	Unigene33265_TAEpaeTARAAPEI-5,COG1204	Unigene33317_TAEpaeTARAAPEI-5,COG1204	Unigene33321_TAEpaeTARAAPEI-5,COG5084	Unigene33508_TAEpaeTARAAPEI-5,COG0699	Unigene33583_TAEpaeTARAAPEI-5,COG1204	Unigene33608_TAEpaeTARAAPEI-5,COG0724	Unigene33633_TAEpaeTARAAPEI-5,COG0661	Unigene33696_TAEpaeTARAAPEI-5,COG1100	Unigene33697_TAEpaeTARAAPEI-5,COG0515	Unigene33857_TAEpaeTARAAPEI-5,COG0515	Unigene33911_TAEpaeTARAAPEI-5,COG0488	Unigene33932_TAEpaeTARAAPEI-5,COG5126	Unigene34091_TAEpaeTARAAPEI-5,COG0637	Unigene34111_TAEpaeTARAAPEI-5,COG0693	Unigene34231_TAEpaeTARAAPEI-5,COG1163	Unigene34393_TAEpaeTARAAPEI-5,COG1444	Unigene34501_TAEpaeTARAAPEI-5,COG0456	Unigene34804_TAEpaeTARAAPEI-5,COG5210	Unigene34990_TAEpaeTARAAPEI-5,COG1752	Unigene35030_TAEpaeTARAAPEI-5,COG0515	Unigene35102_TAEpaeTARAAPEI-5,COG0515	Unigene35150_TAEpaeTARAAPEI-5,COG1272	Unigene35518_TAEpaeTARAAPEI-5,COG0456	Unigene35674_TAEpaeTARAAPEI-5,COG0661	Unigene35858_TAEpaeTARAAPEI-5,COG0656	Unigene35956_TAEpaeTARAAPEI-5,COG2319	Unigene36004_TAEpaeTARAAPEI-5,COG0494	Unigene36043_TAEpaeTARAAPEI-5,COG1310	Unigene36060_TAEpaeTARAAPEI-5,COG0491	Unigene36066_TAEpaeTARAAPEI-5,COG2319	Unigene36174_TAEpaeTARAAPEI-5,COG0515	Unigene36256_TAEpaeTARAAPEI-5,COG0515	Unigene36307_TAEpaeTARAAPEI-5,COG1026	Unigene36328_TAEpaeTARAAPEI-5,COG0491	Unigene36332_TAEpaeTARAAPEI-5,COG0622	Unigene36476_TAEpaeTARAAPEI-5,COG0500	Unigene36746_TAEpaeTARAAPEI-5,COG1100	Unigene36830_TAEpaeTARAAPEI-5,COG0596	Unigene36844_TAEpaeTARAAPEI-5,COG1444	Unigene36863_TAEpaeTARAAPEI-5,COG0627	Unigene36900_TAEpaeTARAAPEI-5,COG5271	Unigene36965_TAEpaeTARAAPEI-5,COG0491	Unigene37038_TAEpaeTARAAPEI-5,COG1100	Unigene37059_TAEpaeTARAAPEI-5,COG5126	Unigene37256_TAEpaeTARAAPEI-5,COG1100	Unigene37266_TAEpaeTARAAPEI-5,COG0697	Unigene37318_TAEpaeTARAAPEI-5,COG0515	Unigene37323_TAEpaeTARAAPEI-5,COG0612	Unigene37351_TAEpaeTARAAPEI-5,COG1094	Unigene37406_TAEpaeTARAAPEI-5,COG0515	Unigene37415_TAEpaeTARAAPEI-5,COG1204	Unigene37420_TAEpaeTARAAPEI-5,COG0515	Unigene37459_TAEpaeTARAAPEI-5,COG0724	Unigene37490_TAEpaeTARAAPEI-5,COG0515	Unigene37519_TAEpaeTARAAPEI-5,COG0515	Unigene37585_TAEpaeTARAAPEI-5,COG0515	Unigene37602_TAEpaeTARAAPEI-5,COG0733	Unigene37663_TAEpaeTARAAPEI-5,COG1204	Unigene37815_TAEpaeTARAAPEI-5,COG0477	Unigene37833_TAEpaeTARAAPEI-5,COG2319	Unigene37836_TAEpaeTARAAPEI-5,COG5210	Unigene37937_TAEpaeTARAAPEI-5,COG1052	Unigene38001_TAEpaeTARAAPEI-5,COG0561	Unigene38106_TAEpaeTARAAPEI-5,COG0627	Unigene38178_TAEpaeTARAAPEI-5,COG2319	Unigene38221_TAEpaeTARAAPEI-5,COG1100	Unigene38226_TAEpaeTARAAPEI-5,COG1073	Unigene38349_TAEpaeTARAAPEI-5,COG2319	Unigene38388_TAEpaeTARAAPEI-5,COG0515	Unigene38402_TAEpaeTARAAPEI-5,COG5210	Unigene38444_TAEpaeTARAAPEI-5,COG5307	Unigene38519_TAEpaeTARAAPEI-5,COG1287	Unigene38646_TAEpaeTARAAPEI-5,COG1028	Unigene38716_TAEpaeTARAAPEI-5,COG0612	Unigene38738_TAEpaeTARAAPEI-5,COG1100	Unigene38744_TAEpaeTARAAPEI-5,COG0515	Unigene38782_TAEpaeTARAAPEI-5,COG0515	Unigene38801_TAEpaeTARAAPEI-5,COG0656	Unigene38978_TAEpaeTARAAPEI-5,COG1100	Unigene39011_TAEpaeTARAAPEI-5,COG5391	Unigene39050_TAEpaeTARAAPEI-5,COG0515	Unigene39101_TAEpaeTARAAPEI-5,COG0515	Unigene39200_TAEpaeTARAAPEI-5,COG0515	Unigene39284_TAEpaeTARAAPEI-5,COG1100	Unigene39294_TAEpaeTARAAPEI-5,COG0666	Unigene39352_TAEpaeTARAAPEI-5,COG1100	Unigene39412_TAEpaeTARAAPEI-5,COG5307	Unigene39449_TAEpaeTARAAPEI-5,COG1537	Unigene39612_TAEpaeTARAAPEI-5,COG5307	Unigene39613_TAEpaeTARAAPEI-5,COG0515	Unigene39772_TAEpaeTARAAPEI-5,COG0515	Unigene39776_TAEpaeTARAAPEI-5,COG0488	Unigene39874_TAEpaeTARAAPEI-5,COG5126	Unigene39983_TAEpaeTARAAPEI-5,COG2319	Unigene40105_TAEpaeTARAAPEI-5,COG1100	Unigene40169_TAEpaeTARAAPEI-5,COG2319	Unigene40314_TAEpaeTARAAPEI-5,COG0666	Unigene40327_TAEpaeTARAAPEI-5,COG5084	Unigene40367_TAEpaeTARAAPEI-5,COG0666	Unigene40423_TAEpaeTARAAPEI-5,COG0515	Unigene40505_TAEpaeTARAAPEI-5,COG0656	Unigene40526_TAEpaeTARAAPEI-5,COG0656	Unigene40571_TAEpaeTARAAPEI-5,COG0515	Unigene40589_TAEpaeTARAAPEI-5,COG5210	Unigene40597_TAEpaeTARAAPEI-5,COG0456	Unigene40630_TAEpaeTARAAPEI-5,COG0515	Unigene40706_TAEpaeTARAAPEI-5,COG1100	Unigene40826_TAEpaeTARAAPEI-5,COG1100	Unigene40886_TAEpaeTARAAPEI-5,COG0457	Unigene40999_TAEpaeTARAAPEI-5,COG1100	Unigene41230_TAEpaeTARAAPEI-5,COG0515	Unigene41270_TAEpaeTARAAPEI-5,COG5210	Unigene41365_TAEpaeTARAAPEI-5,COG2319	Unigene41371_TAEpaeTARAAPEI-5,COG0488	Unigene41548_TAEpaeTARAAPEI-5,COG2319	Unigene41607_TAEpaeTARAAPEI-5,COG5048	Unigene41620_TAEpaeTARAAPEI-5,COG5152	Unigene41736_TAEpaeTARAAPEI-5,COG1287	Unigene41826_TAEpaeTARAAPEI-5,COG5126	Unigene42012_TAEpaeTARAAPEI-5,COG2319	Unigene42058_TAEpaeTARAAPEI-5,COG0491	Unigene42194_TAEpaeTARAAPEI-5,COG0456	Unigene42238_TAEpaeTARAAPEI-5,COG0494	Unigene42258_TAEpaeTARAAPEI-5,COG2319	Unigene42414_TAEpaeTARAAPEI-5,COG0515	Unigene42440_TAEpaeTARAAPEI-5,COG0493	Unigene42589_TAEpaeTARAAPEI-5,COG1100	Unigene42640_TAEpaeTARAAPEI-5,COG1100	Unigene42648_TAEpaeTARAAPEI-5,COG0523	Unigene42891_TAEpaeTARAAPEI-5,COG1597	Unigene43046_TAEpaeTARAAPEI-5,COG2319	Unigene43047_TAEpaeTARAAPEI-5,COG0325	Unigene43050_TAEpaeTARAAPEI-5,COG0325	Unigene43070_TAEpaeTARAAPEI-5,COG1100	Unigene43208_TAEpaeTARAAPEI-5,COG1026	Unigene43214_TAEpaeTARAAPEI-5,COG1026	Unigene43253_TAEpaeTARAAPEI-5,COG0457	Unigene43373_TAEpaeTARAAPEI-5,COG0515	Unigene43386_TAEpaeTARAAPEI-5,COG5126	Unigene43588_TAEpaeTARAAPEI-5,COG0515	Unigene43764_TAEpaeTARAAPEI-5,COG1028	Unigene43843_TAEpaeTARAAPEI-5,COG0515	Unigene44118_TAEpaeTARAAPEI-5,COG1204	Unigene44165_TAEpaeTARAAPEI-5,COG5126	Unigene44208_TAEpaeTARAAPEI-5,COG5273	Unigene44274_TAEpaeTARAAPEI-5,COG3217	Unigene44401_TAEpaeTARAAPEI-5,COG1100	Unigene44472_TAEpaeTARAAPEI-5,COG0515	Unigene44643_TAEpaeTARAAPEI-5,COG0515	Unigene44648_TAEpaeTARAAPEI-5,COG0515	Unigene45041_TAEpaeTARAAPEI-5,COG1287	Unigene45286_TAEpaeTARAAPEI-5,COG5273	Unigene45300_TAEpaeTARAAPEI-5,COG0477	Unigene45321_TAEpaeTARAAPEI-5,COG1159	Unigene45321_TAEpaeTARAAPEI-5,COG1160	Unigene45338_TAEpaeTARAAPEI-5,COG5126	Unigene45439_TAEpaeTARAAPEI-5,COG0517	Unigene45501_TAEpaeTARAAPEI-5,COG0446	Unigene45534_TAEpaeTARAAPEI-5,COG1100	Unigene45575_TAEpaeTARAAPEI-5,COG0515	Unigene45581_TAEpaeTARAAPEI-5,COG5263	Unigene45581_TAEpaeTARAAPEI-5,COG0515	Unigene45706_TAEpaeTARAAPEI-5,COG0446	Unigene45716_TAEpaeTARAAPEI-5,COG0724	Unigene45722_TAEpaeTARAAPEI-5,COG0515	Unigene45803_TAEpaeTARAAPEI-5,COG0515	Unigene45867_TAEpaeTARAAPEI-5,COG2319	Unigene45871_TAEpaeTARAAPEI-5,COG4586	Unigene46112_TAEpaeTARAAPEI-5,COG2319	Unigene46116_TAEpaeTARAAPEI-5,COG5083	Unigene46118_TAEpaeTARAAPEI-5,COG5126	Unigene46158_TAEpaeTARAAPEI-5,COG0515	Unigene46193_TAEpaeTARAAPEI-5,COG0733	Unigene46218_TAEpaeTARAAPEI-5,COG2319	Unigene46224_TAEpaeTARAAPEI-5,COG0515	Unigene46297_TAEpaeTARAAPEI-5,COG0656	Unigene46298_TAEpaeTARAAPEI-5,COG0477	Unigene46387_TAEpaeTARAAPEI-5,COG0456	Unigene46464_TAEpaeTARAAPEI-5,COG0454	Unigene46468_TAEpaeTARAAPEI-5,COG0724	Unigene46672_TAEpaeTARAAPEI-5,COG0457	Unigene46676_TAEpaeTARAAPEI-5,COG1028	Unigene46676_TAEpaeTARAAPEI-5,COG4221	Unigene46723_TAEpaeTARAAPEI-5,COG2220	Unigene46742_TAEpaeTARAAPEI-5,COG5048	Unigene46780_TAEpaeTARAAPEI-5,COG0488	Unigene46830_TAEpaeTARAAPEI-5,COG5236	Unigene46836_TAEpaeTARAAPEI-5,COG1100	Unigene46921_TAEpaeTARAAPEI-5,COG1100	Unigene46946_TAEpaeTARAAPEI-5,COG0515	Unigene46993_TAEpaeTARAAPEI-5,COG1100	Unigene47002_TAEpaeTARAAPEI-5,COG0724	Unigene47023_TAEpaeTARAAPEI-5,COG5038	Unigene47236_TAEpaeTARAAPEI-5,COG0666	Unigene47456_TAEpaeTARAAPEI-5,COG5307	Unigene47512_TAEpaeTARAAPEI-5,COG5126	Unigene47598_TAEpaeTARAAPEI-5,COG0515	Unigene47602_TAEpaeTARAAPEI-5,COG0666	Unigene47690_TAEpaeTARAAPEI-5,COG1512	Unigene47733_TAEpaeTARAAPEI-5,COG0457	Unigene47804_TAEpaeTARAAPEI-5,COG0491	Unigene48058_TAEpaeTARAAPEI-5,COG0515	Unigene48076_TAEpaeTARAAPEI-5,COG0488	Unigene48093_TAEpaeTARAAPEI-5,COG0536	Unigene48187_TAEpaeTARAAPEI-5,COG0733	Unigene48267_TAEpaeTARAAPEI-5,COG0515	Unigene48325_TAEpaeTARAAPEI-5,COG2262	Unigene48466_TAEpaeTARAAPEI-5,COG2319	Unigene48496_TAEpaeTARAAPEI-5,COG2319	Unigene48528_TAEpaeTARAAPEI-5,COG1100	Unigene48643_TAEpaeTARAAPEI-5,COG2520	Unigene48679_TAEpaeTARAAPEI-5,COG0515	Unigene48711_TAEpaeTARAAPEI-5,COG5126	Unigene48725_TAEpaeTARAAPEI-5,COG1100	Unigene48779_TAEpaeTARAAPEI-5,COG0491	Unigene48912_TAEpaeTARAAPEI-5,COG0477	Unigene48935_TAEpaeTARAAPEI-5,COG1100	Unigene49085_TAEpaeTARAAPEI-5,COG0515	Unigene49148_TAEpaeTARAAPEI-5,COG5252	Unigene49199_TAEpaeTARAAPEI-5,COG1444	Unigene49215_TAEpaeTARAAPEI-5,COG5391	Unigene49378_TAEpaeTARAAPEI-5,COG5258	Unigene49412_TAEpaeTARAAPEI-5,COG0515	Unigene49434_TAEpaeTARAAPEI-5,COG0697	Unigene49454_TAEpaeTARAAPEI-5,COG0491	Unigene49468_TAEpaeTARAAPEI-5,COG1100	Unigene49517_TAEpaeTARAAPEI-5,COG5091	Unigene49561_TAEpaeTARAAPEI-5,COG0446	Unigene49566_TAEpaeTARAAPEI-5,COG0457	Unigene49609_TAEpaeTARAAPEI-5,COG0457	Unigene49749_TAEpaeTARAAPEI-5,COG0454	Unigene49772_TAEpaeTARAAPEI-5,COG0515	Unigene49773_TAEpaeTARAAPEI-5,COG1100	Unigene49824_TAEpaeTARAAPEI-5,COG5083	Unigene49835_TAEpaeTARAAPEI-5,COG1412	Unigene49853_TAEpaeTARAAPEI-5,COG0515	Unigene49898_TAEpaeTARAAPEI-5,COG5391	Unigene49930_TAEpaeTARAAPEI-5,COG1100	Unigene49941_TAEpaeTARAAPEI-5,COG1100	Unigene49981_TAEpaeTARAAPEI-5,COG0515	Unigene49990_TAEpaeTARAAPEI-5,COG0515	Unigene50019_TAEpaeTARAAPEI-5,COG0666	Unigene50053_TAEpaeTARAAPEI-5,COG5048	Unigene50113_TAEpaeTARAAPEI-5,COG5152	Unigene50150_TAEpaeTARAAPEI-5,COG0073	Unigene50185_TAEpaeTARAAPEI-5,COG0579	Unigene50207_TAEpaeTARAAPEI-5,COG0488	Unigene50229_TAEpaeTARAAPEI-5,COG2319	Unigene50283_TAEpaeTARAAPEI-5,COG0517	Unigene50294_TAEpaeTARAAPEI-5,COG1310	Unigene50329_TAEpaeTARAAPEI-5,COG1100	Unigene50374_TAEpaeTARAAPEI-5,COG0515	Unigene50379_TAEpaeTARAAPEI-5,COG0500	Unigene50404_TAEpaeTARAAPEI-5,COG2319	Unigene50427_TAEpaeTARAAPEI-5,COG0666	Unigene50473_TAEpaeTARAAPEI-5,COG5126	Unigene50532_TAEpaeTARAAPEI-5,COG2319	Unigene50536_TAEpaeTARAAPEI-5,COG1537	Unigene50540_TAEpaeTARAAPEI-5,COG1272	Unigene50566_TAEpaeTARAAPEI-5,COG1100	Unigene50593_TAEpaeTARAAPEI-5,COG5391	Unigene50609_TAEpaeTARAAPEI-5,COG0515	Unigene50651_TAEpaeTARAAPEI-5,COG0515	Unigene50682_TAEpaeTARAAPEI-5,COG0457	Unigene50726_TAEpaeTARAAPEI-5,COG0515	Unigene50754_TAEpaeTARAAPEI-5,COG0724	Unigene50763_TAEpaeTARAAPEI-5,COG0724	Unigene50782_TAEpaeTARAAPEI-5,COG1253	Unigene50810_TAEpaeTARAAPEI-5,COG0656	Unigene50834_TAEpaeTARAAPEI-5,COG1444	Unigene50891_TAEpaeTARAAPEI-5,COG5209	Unigene50926_TAEpaeTARAAPEI-5,COG2319	Unigene51117_TAEpaeTARAAPEI-5,COG0515	Unigene51193_TAEpaeTARAAPEI-5,COG1100	Unigene51350_TAEpaeTARAAPEI-5,COG0515	Unigene51411_TAEpaeTARAAPEI-5,COG0724	Unigene51521_TAEpaeTARAAPEI-5,COG5048	Unigene51701_TAEpaeTARAAPEI-5,COG1204	Unigene51722_TAEpaeTARAAPEI-5,COG1100	Unigene51740_TAEpaeTARAAPEI-5,COG0515	Unigene51749_TAEpaeTARAAPEI-5,COG5258	Unigene51834_TAEpaeTARAAPEI-5,COG0515	Unigene51847_TAEpaeTARAAPEI-5,COG0604	Unigene51902_TAEpaeTARAAPEI-5,COG0596	Unigene51906_TAEpaeTARAAPEI-5,COG0724	Unigene51944_TAEpaeTARAAPEI-5,COG0612	Unigene51972_TAEpaeTARAAPEI-5,COG5307	Unigene51972_TAEpaeTARAAPEI-5,COG5271	Unigene51980_TAEpaeTARAAPEI-5,COG1161	Unigene51993_TAEpaeTARAAPEI-5,COG1163	Unigene52102_TAEpaeTARAAPEI-5,COG0724	Unigene52102_TAEpaeTARAAPEI-5,COG3942	Unigene52200_TAEpaeTARAAPEI-5,COG1779	Unigene52243_TAEpaeTARAAPEI-5,COG0300	Unigene52252_TAEpaeTARAAPEI-5,COG0656	Unigene52278_TAEpaeTARAAPEI-5,COG1075	Unigene52302_TAEpaeTARAAPEI-5,COG1100	Unigene52304_TAEpaeTARAAPEI-5,COG0515	Unigene52347_TAEpaeTARAAPEI-5,COG1204	Unigene52352_TAEpaeTARAAPEI-5,COG1163	Unigene52383_TAEpaeTARAAPEI-5,COG0457	Unigene52413_TAEpaeTARAAPEI-5,COG0699	Unigene52821_TAEpaeTARAAPEI-5,COG0456	Unigene52835_TAEpaeTARAAPEI-5,COG0515	Unigene52907_TAEpaeTARAAPEI-5,COG0604	Unigene52927_TAEpaeTARAAPEI-5,COG0656	Unigene53074_TAEpaeTARAAPEI-5,COG1100	Unigene53083_TAEpaeTARAAPEI-5,COG3889	Unigene53106_TAEpaeTARAAPEI-5,COG0515	Unigene53123_TAEpaeTARAAPEI-5,COG5063	Unigene53257_TAEpaeTARAAPEI-5,COG0724	Unigene53341_TAEpaeTARAAPEI-5,COG0517	Unigene53348_TAEpaeTARAAPEI-5,COG0724	Unigene53426_TAEpaeTARAAPEI-5,COG0517	Unigene53520_TAEpaeTARAAPEI-5,COG1100	Unigene53529_TAEpaeTARAAPEI-5,COG1823	Unigene53581_TAEpaeTARAAPEI-5,COG0515	Unigene53624_TAEpaeTARAAPEI-5,COG2146	Unigene53628_TAEpaeTARAAPEI-5,COG0724	Unigene53786_TAEpaeTARAAPEI-5,COG1100	Unigene53796_TAEpaeTARAAPEI-5,COG0666	Unigene53822_TAEpaeTARAAPEI-5,COG0666	Unigene53837_TAEpaeTARAAPEI-5,COG5126	Unigene53877_TAEpaeTARAAPEI-5,COG0666	Unigene53908_TAEpaeTARAAPEI-5,COG0724	Unigene53914_TAEpaeTARAAPEI-5,COG5354	Unigene53940_TAEpaeTARAAPEI-5,COG0477	Unigene54011_TAEpaeTARAAPEI-5,COG2319	Unigene54110_TAEpaeTARAAPEI-5,COG0724	Unigene54206_TAEpaeTARAAPEI-5,COG0515	Unigene54267_TAEpaeTARAAPEI-5,COG0724	Unigene54288_TAEpaeTARAAPEI-5,COG0488	Unigene54317_TAEpaeTARAAPEI-5,COG2940	Unigene54321_TAEpaeTARAAPEI-5,COG1163	Unigene54332_TAEpaeTARAAPEI-5,COG1272	Unigene54363_TAEpaeTARAAPEI-5,COG1100	Unigene54419_TAEpaeTARAAPEI-5,COG1100	Unigene54449_TAEpaeTARAAPEI-5,COG5307	Unigene54488_TAEpaeTARAAPEI-5,COG0515	Unigene54544_TAEpaeTARAAPEI-5,COG0515	Unigene54552_TAEpaeTARAAPEI-5,COG0515	Unigene54600_TAEpaeTARAAPEI-5,COG0515	Unigene54619_TAEpaeTARAAPEI-5,COG2319	Unigene54727_TAEpaeTARAAPEI-5,COG0477	Unigene54824_TAEpaeTARAAPEI-5,COG1782	Unigene54838_TAEpaeTARAAPEI-5,COG1159	Unigene54844_TAEpaeTARAAPEI-5,COG1779	Unigene54895_TAEpaeTARAAPEI-5,COG5271	Unigene54896_TAEpaeTARAAPEI-5,COG0457	Unigene54935_TAEpaeTARAAPEI-5,COG0666	Unigene54970_TAEpaeTARAAPEI-5,COG0670	Unigene54985_TAEpaeTARAAPEI-5,COG0724	Unigene55014_TAEpaeTARAAPEI-5,COG1028	Unigene55019_TAEpaeTARAAPEI-5,COG0515	Unigene55026_TAEpaeTARAAPEI-5,COG5415	Unigene55065_TAEpaeTARAAPEI-5,COG1100	Unigene55123_TAEpaeTARAAPEI-5,COG1100	Unigene55165_TAEpaeTARAAPEI-5,COG0515	Unigene55171_TAEpaeTARAAPEI-5,COG0488	Unigene55177_TAEpaeTARAAPEI-5,COG0724	Unigene55182_TAEpaeTARAAPEI-5,COG5222	Unigene55216_TAEpaeTARAAPEI-5,COG0515	Unigene55238_TAEpaeTARAAPEI-5,COG1100	Unigene55239_TAEpaeTARAAPEI-5,COG2319	Unigene55252_TAEpaeTARAAPEI-5,COG0515	Unigene55277_TAEpaeTARAAPEI-5,COG0515	Unigene55291_TAEpaeTARAAPEI-5,COG0724	Unigene55354_TAEpaeTARAAPEI-5,COG2319	Unigene55412_TAEpaeTARAAPEI-5,COG0697	Unigene55518_TAEpaeTARAAPEI-5,COG2319	Unigene55661_TAEpaeTARAAPEI-5,COG2319	Unigene55679_TAEpaeTARAAPEI-5,COG0724	Unigene55689_TAEpaeTARAAPEI-5,COG0515	Unigene55765_TAEpaeTARAAPEI-5,COG1204	Unigene55830_TAEpaeTARAAPEI-5,COG0300	Unigene55830_TAEpaeTARAAPEI-5,COG4221	Unigene55830_TAEpaeTARAAPEI-5,COG1028	Unigene55847_TAEpaeTARAAPEI-5,COG1310	Unigene55878_TAEpaeTARAAPEI-5,COG5018	Unigene55879_TAEpaeTARAAPEI-5,COG0705	Unigene55891_TAEpaeTARAAPEI-5,COG5210	Unigene55972_TAEpaeTARAAPEI-5,COG0697	Unigene56012_TAEpaeTARAAPEI-5,COG2940	Unigene56181_TAEpaeTARAAPEI-5,COG0733	Unigene56210_TAEpaeTARAAPEI-5,COG1100	Unigene56212_TAEpaeTARAAPEI-5,COG1084	Unigene56235_TAEpaeTARAAPEI-5,COG0477	Unigene56252_TAEpaeTARAAPEI-5,COG0724	Unigene56259_TAEpaeTARAAPEI-5,COG5307	Unigene56314_TAEpaeTARAAPEI-5,COG2319	Unigene56428_TAEpaeTARAAPEI-5,COG1272	Unigene56477_TAEpaeTARAAPEI-5,COG3942	Unigene56499_TAEpaeTARAAPEI-5,COG0500	Unigene56519_TAEpaeTARAAPEI-5,COG0724	Unigene56528_TAEpaeTARAAPEI-5,COG0515	Unigene56660_TAEpaeTARAAPEI-5,COG0612	Unigene56711_TAEpaeTARAAPEI-5,COG5048	Unigene56727_TAEpaeTARAAPEI-5,COG1100	Unigene56736_TAEpaeTARAAPEI-5,COG1245	Unigene49_TAEpaeTARAAPEI-5,COG0612	Unigene53_TAEpaeTARAAPEI-5,COG2319	Unigene110_TAEpaeTARAAPEI-5,COG1100	Unigene149_TAEpaeTARAAPEI-5,COG0488	Unigene155_TAEpaeTARAAPEI-5,COG1310	Unigene182_TAEpaeTARAAPEI-5,COG5063	Unigene227_TAEpaeTARAAPEI-5,COG0500	Unigene234_TAEpaeTARAAPEI-5,COG0561	Unigene275_TAEpaeTARAAPEI-5,COG0656	Unigene589_TAEpaeTARAAPEI-5,COG5129	Unigene652_TAEpaeTARAAPEI-5,COG0457	Unigene678_TAEpaeTARAAPEI-5,COG0515	Unigene1244_TAEpaeTARAAPEI-5,COG1100	Unigene1304_TAEpaeTARAAPEI-5,COG0515	Unigene1348_TAEpaeTARAAPEI-5,COG0724	Unigene1628_TAEpaeTARAAPEI-5,COG5048	Unigene1944_TAEpaeTARAAPEI-5,COG0591	Unigene2001_TAEpaeTARAAPEI-5,COG0724	Unigene2031_TAEpaeTARAAPEI-5,COG0724	Unigene2080_TAEpaeTARAAPEI-5,COG1204	Unigene2087_TAEpaeTARAAPEI-5,COG0515	Unigene2140_TAEpaeTARAAPEI-5,COG2319	Unigene2185_TAEpaeTARAAPEI-5,COG5307	Unigene2205_TAEpaeTARAAPEI-5,COG0515	Unigene2206_TAEpaeTARAAPEI-5,COG1100	Unigene2299_TAEpaeTARAAPEI-5,COG5126	Unigene2342_TAEpaeTARAAPEI-5,COG1204	Unigene2379_TAEpaeTARAAPEI-5,COG2319	Unigene2427_TAEpaeTARAAPEI-5,COG0724	Unigene2427_TAEpaeTARAAPEI-5,COG0488	Unigene2429_TAEpaeTARAAPEI-5,COG5038	Unigene2535_TAEpaeTARAAPEI-5,COG1028	Unigene2606_TAEpaeTARAAPEI-5,COG5307	Unigene56875_TAEpaeTARAAPEI-5,COG0536	Unigene56913_TAEpaeTARAAPEI-5,COG1019	Unigene56933_TAEpaeTARAAPEI-5,COG2319	Unigene56958_TAEpaeTARAAPEI-5,COG0515	Unigene56970_TAEpaeTARAAPEI-5,COG5354	Unigene57008_TAEpaeTARAAPEI-5,COG2319	Unigene57019_TAEpaeTARAAPEI-5,COG5048	Unigene57102_TAEpaeTARAAPEI-5,COG0515	Unigene57111_TAEpaeTARAAPEI-5,COG0515	Unigene57114_TAEpaeTARAAPEI-5,COG2319	Unigene57140_TAEpaeTARAAPEI-5,COG0666	Unigene57209_TAEpaeTARAAPEI-5,COG1100	Unigene57219_TAEpaeTARAAPEI-5,COG0656	Unigene57250_TAEpaeTARAAPEI-5,COG2319	Unigene57254_TAEpaeTARAAPEI-5,COG1100	Unigene57356_TAEpaeTARAAPEI-5,COG0457	Unigene57371_TAEpaeTARAAPEI-5,COG0515	Unigene57392_TAEpaeTARAAPEI-5,COG0515	Unigene57397_TAEpaeTARAAPEI-5,COG0515	Unigene57439_TAEpaeTARAAPEI-5,COG5210	Unigene57458_TAEpaeTARAAPEI-5,COG1100	Unigene57492_TAEpaeTARAAPEI-5,COG0515	Unigene57496_TAEpaeTARAAPEI-5,COG0515	Unigene57611_TAEpaeTARAAPEI-5,COG0515	Unigene57657_TAEpaeTARAAPEI-5,COG5048	Unigene57715_TAEpaeTARAAPEI-5,COG0457	Unigene57813_TAEpaeTARAAPEI-5,COG5273	Unigene57829_TAEpaeTARAAPEI-5,COG5048	Unigene57851_TAEpaeTARAAPEI-5,COG0515	Unigene57872_TAEpaeTARAAPEI-5,COG0697	Unigene57873_TAEpaeTARAAPEI-5,COG1161	Unigene57924_TAEpaeTARAAPEI-5,COG0724	Unigene57970_TAEpaeTARAAPEI-5,COG1524	Unigene57983_TAEpaeTARAAPEI-5,COG0515	Unigene57998_TAEpaeTARAAPEI-5,COG0477	Unigene58158_TAEpaeTARAAPEI-5,COG1163	Unigene58278_TAEpaeTARAAPEI-5,COG0515	Unigene58339_TAEpaeTARAAPEI-5,COG1078	Unigene58352_TAEpaeTARAAPEI-5,COG0500	Unigene58376_TAEpaeTARAAPEI-5,COG1028	Unigene58422_TAEpaeTARAAPEI-5,COG5048	Unigene58424_TAEpaeTARAAPEI-5,COG0666	Unigene58484_TAEpaeTARAAPEI-5,COG2319	Unigene58488_TAEpaeTARAAPEI-5,COG2319	Unigene58530_TAEpaeTARAAPEI-5,COG5307	Unigene58530_TAEpaeTARAAPEI-5,COG5271	Unigene58533_TAEpaeTARAAPEI-5,COG5126	Unigene58558_TAEpaeTARAAPEI-5,COG2319	Unigene58582_TAEpaeTARAAPEI-5,COG0515	Unigene58585_TAEpaeTARAAPEI-5,COG0724	Unigene58612_TAEpaeTARAAPEI-5,COG5124	Unigene58665_TAEpaeTARAAPEI-5,COG0515	Unigene58734_TAEpaeTARAAPEI-5,COG1204	Unigene58748_TAEpaeTARAAPEI-5,COG2319	Unigene58762_TAEpaeTARAAPEI-5,COG5126	Unigene58780_TAEpaeTARAAPEI-5,COG0515	Unigene58803_TAEpaeTARAAPEI-5,COG0733	Unigene58818_TAEpaeTARAAPEI-5,COG0457	Unigene58848_TAEpaeTARAAPEI-5,COG0515	Unigene58849_TAEpaeTARAAPEI-5,COG0515	Unigene58930_TAEpaeTARAAPEI-5,COG0604	Unigene58938_TAEpaeTARAAPEI-5,COG0515	Unigene58967_TAEpaeTARAAPEI-5,COG0724	Unigene58969_TAEpaeTARAAPEI-5,COG5112	Unigene59014_TAEpaeTARAAPEI-5,COG1537	Unigene59088_TAEpaeTARAAPEI-5,COG2319	Unigene59183_TAEpaeTARAAPEI-5,COG1100	Unigene59211_TAEpaeTARAAPEI-5,COG0515	Unigene59275_TAEpaeTARAAPEI-5,COG1272	Unigene59311_TAEpaeTARAAPEI-5,COG1163	Unigene59351_TAEpaeTARAAPEI-5,COG0477	Unigene59390_TAEpaeTARAAPEI-5,COG1100	Unigene59434_TAEpaeTARAAPEI-5,COG0493	Unigene59435_TAEpaeTARAAPEI-5,COG0515	Unigene59442_TAEpaeTARAAPEI-5,COG0666	Unigene59480_TAEpaeTARAAPEI-5,COG1100	Unigene59578_TAEpaeTARAAPEI-5,COG0666	Unigene59582_TAEpaeTARAAPEI-5,COG0515	Unigene59693_TAEpaeTARAAPEI-5,COG0515	Unigene59764_TAEpaeTARAAPEI-5,COG1094	Unigene59779_TAEpaeTARAAPEI-5,COG5126	Unigene59782_TAEpaeTARAAPEI-5,COG1075	Unigene59822_TAEpaeTARAAPEI-5,COG0493	Unigene59834_TAEpaeTARAAPEI-5,COG5210	Unigene59850_TAEpaeTARAAPEI-5,COG0515	Unigene59905_TAEpaeTARAAPEI-5,COG3942	Unigene59970_TAEpaeTARAAPEI-5,COG1090	Unigene59996_TAEpaeTARAAPEI-5,COG0493	Unigene60038_TAEpaeTARAAPEI-5,COG5083	Unigene60057_TAEpaeTARAAPEI-5,COG0733	Unigene60078_TAEpaeTARAAPEI-5,COG0515	Unigene60082_TAEpaeTARAAPEI-5,COG2319	Unigene60099_TAEpaeTARAAPEI-5,COG1999	Unigene60126_TAEpaeTARAAPEI-5,COG0515	Unigene60152_TAEpaeTARAAPEI-5,COG0515	Unigene60157_TAEpaeTARAAPEI-5,COG0666	Unigene60189_TAEpaeTARAAPEI-5,COG0457	Unigene60200_TAEpaeTARAAPEI-5,COG0515	Unigene60212_TAEpaeTARAAPEI-5,COG1052	Unigene60350_TAEpaeTARAAPEI-5,COG0596	Unigene60422_TAEpaeTARAAPEI-5,COG0604	Unigene60422_TAEpaeTARAAPEI-5,COG1064	Unigene60452_TAEpaeTARAAPEI-5,COG5048	Unigene60456_TAEpaeTARAAPEI-5,COG2319	Unigene60471_TAEpaeTARAAPEI-5,COG0515	Unigene60486_TAEpaeTARAAPEI-5,COG0515	Unigene60492_TAEpaeTARAAPEI-5,COG1272	Unigene60495_TAEpaeTARAAPEI-5,COG0724	Unigene60559_TAEpaeTARAAPEI-5,COG0627	Unigene60592_TAEpaeTARAAPEI-5,COG2319	Unigene60604_TAEpaeTARAAPEI-5,COG0666	Unigene60632_TAEpaeTARAAPEI-5,COG0666	Unigene60658_TAEpaeTARAAPEI-5,COG0656	Unigene60703_TAEpaeTARAAPEI-5,COG0697	Unigene60725_TAEpaeTARAAPEI-5,COG1234	Unigene60731_TAEpaeTARAAPEI-5,COG1245	Unigene60744_TAEpaeTARAAPEI-5,COG0515	Unigene60745_TAEpaeTARAAPEI-5,COG0724	Unigene60761_TAEpaeTARAAPEI-5,COG0515	Unigene60782_TAEpaeTARAAPEI-5,COG0666	Unigene60877_TAEpaeTARAAPEI-5,COG0515	Unigene60884_TAEpaeTARAAPEI-5,COG0724	Unigene60977_TAEpaeTARAAPEI-5,COG5222	Unigene60986_TAEpaeTARAAPEI-5,COG1579	Unigene60996_TAEpaeTARAAPEI-5,COG1028	Unigene61021_TAEpaeTARAAPEI-5,COG0515	Unigene61131_TAEpaeTARAAPEI-5,COG0515	Unigene61174_TAEpaeTARAAPEI-5,COG0515	Unigene61225_TAEpaeTARAAPEI-5,COG0724	Unigene61403_TAEpaeTARAAPEI-5,COG1028	Unigene61403_TAEpaeTARAAPEI-5,COG4221	Unigene61495_TAEpaeTARAAPEI-5,COG0500	Unigene61510_TAEpaeTARAAPEI-5,COG1287	Unigene61568_TAEpaeTARAAPEI-5,COG1073	Unigene61582_TAEpaeTARAAPEI-5,COG0724	Unigene61582_TAEpaeTARAAPEI-5,COG5271	Unigene61657_TAEpaeTARAAPEI-5,COG0515	Unigene61685_TAEpaeTARAAPEI-5,COG2319	Unigene61786_TAEpaeTARAAPEI-5,COG5126	Unigene61845_TAEpaeTARAAPEI-5,COG1028	Unigene61864_TAEpaeTARAAPEI-5,COG1418	Unigene61894_TAEpaeTARAAPEI-5,COG5126	Unigene61916_TAEpaeTARAAPEI-5,COG2319	Unigene61948_TAEpaeTARAAPEI-5,COG2319	Unigene62030_TAEpaeTARAAPEI-5,COG1100	Unigene62039_TAEpaeTARAAPEI-5,COG5048	Unigene62046_TAEpaeTARAAPEI-5,COG0477	Unigene62059_TAEpaeTARAAPEI-5,COG0612	Unigene62080_TAEpaeTARAAPEI-5,COG0724	Unigene62103_TAEpaeTARAAPEI-5,COG2319	Unigene62245_TAEpaeTARAAPEI-5,COG0325	Unigene62275_TAEpaeTARAAPEI-5,COG5038	Unigene62281_TAEpaeTARAAPEI-5,COG0515	Unigene62300_TAEpaeTARAAPEI-5,COG0515	Unigene62320_TAEpaeTARAAPEI-5,COG0656	Unigene62321_TAEpaeTARAAPEI-5,COG2319	Unigene62345_TAEpaeTARAAPEI-5,COG0515	Unigene62350_TAEpaeTARAAPEI-5,COG5354	Unigene62353_TAEpaeTARAAPEI-5,COG1100	Unigene62413_TAEpaeTARAAPEI-5,COG0515	Unigene62422_TAEpaeTARAAPEI-5,COG0705	Unigene62425_TAEpaeTARAAPEI-5,COG0515	Unigene62463_TAEpaeTARAAPEI-5,COG0515	Unigene62466_TAEpaeTARAAPEI-5,COG2319	Unigene62596_TAEpaeTARAAPEI-5,COG0591	Unigene62699_TAEpaeTARAAPEI-5,COG5126	Unigene62708_TAEpaeTARAAPEI-5,COG1204	Unigene62715_TAEpaeTARAAPEI-5,COG0724	Unigene62729_TAEpaeTARAAPEI-5,COG0515	Unigene62756_TAEpaeTARAAPEI-5,COG0666	Unigene62762_TAEpaeTARAAPEI-5,COG1084	Unigene62806_TAEpaeTARAAPEI-5,COG5048	Unigene62824_TAEpaeTARAAPEI-5,COG2319	Unigene62912_TAEpaeTARAAPEI-5,COG3341	Unigene62962_TAEpaeTARAAPEI-5,COG0515	Unigene62972_TAEpaeTARAAPEI-5,COG0488	Unigene62981_TAEpaeTARAAPEI-5,COG5048	Unigene63009_TAEpaeTARAAPEI-5,COG0515	Unigene63013_TAEpaeTARAAPEI-5,COG1028	Unigene63055_TAEpaeTARAAPEI-5,COG5063	Unigene63066_TAEpaeTARAAPEI-5,COG1100	Unigene63070_TAEpaeTARAAPEI-5,COG0457	Unigene63091_TAEpaeTARAAPEI-5,COG0457	Unigene63104_TAEpaeTARAAPEI-5,COG1204	Unigene63113_TAEpaeTARAAPEI-5,COG5126	Unigene63128_TAEpaeTARAAPEI-5,COG0494	Unigene63274_TAEpaeTARAAPEI-5,COG1100	Unigene63288_TAEpaeTARAAPEI-5,COG1444	Unigene63327_TAEpaeTARAAPEI-5,COG0515	Unigene63328_TAEpaeTARAAPEI-5,COG5126	Unigene63340_TAEpaeTARAAPEI-5,COG0515	Unigene63351_TAEpaeTARAAPEI-5,COG0697	Unigene63365_TAEpaeTARAAPEI-5,COG5048	Unigene63387_TAEpaeTARAAPEI-5,COG5126	Unigene63414_TAEpaeTARAAPEI-5,COG5307	Unigene63414_TAEpaeTARAAPEI-5,COG0724	Unigene63460_TAEpaeTARAAPEI-5,COG0488	Unigene63461_TAEpaeTARAAPEI-5,COG0515	Unigene63464_TAEpaeTARAAPEI-5,COG0724	Unigene63468_TAEpaeTARAAPEI-5,COG0515	Unigene63472_TAEpaeTARAAPEI-5,COG0724	Unigene63474_TAEpaeTARAAPEI-5,COG0515	Unigene63485_TAEpaeTARAAPEI-5,COG0515	Unigene63500_TAEpaeTARAAPEI-5,COG0666	Unigene63504_TAEpaeTARAAPEI-5,COG0591	Unigene63522_TAEpaeTARAAPEI-5,COG1100	Unigene63546_TAEpaeTARAAPEI-5,COG1100	Unigene63654_TAEpaeTARAAPEI-5,COG1204	Unigene63705_TAEpaeTARAAPEI-5,COG5126	Unigene63718_TAEpaeTARAAPEI-5,COG0515	Unigene63767_TAEpaeTARAAPEI-5,COG0477	Unigene63814_TAEpaeTARAAPEI-5,COG1161	Unigene63819_TAEpaeTARAAPEI-5,COG0515	Unigene63821_TAEpaeTARAAPEI-5,COG2319	Unigene63824_TAEpaeTARAAPEI-5,COG2319	Unigene63824_TAEpaeTARAAPEI-5,COG0515	Unigene63852_TAEpaeTARAAPEI-5,COG2319	Unigene63960_TAEpaeTARAAPEI-5,COG0515	Unigene63973_TAEpaeTARAAPEI-5,COG0561	Unigene63992_TAEpaeTARAAPEI-5,COG0477	Unigene64009_TAEpaeTARAAPEI-5,COG5126	Unigene64012_TAEpaeTARAAPEI-5,COG0515	Unigene64032_TAEpaeTARAAPEI-5,COG0536	Unigene64052_TAEpaeTARAAPEI-5,COG0666	Unigene64059_TAEpaeTARAAPEI-5,COG5307	Unigene64059_TAEpaeTARAAPEI-5,COG5271	Unigene64063_TAEpaeTARAAPEI-5,COG1028	Unigene64063_TAEpaeTARAAPEI-5,COG0300	Unigene64068_TAEpaeTARAAPEI-5,COG1100	Unigene64100_TAEpaeTARAAPEI-5,COG1287	Unigene64101_TAEpaeTARAAPEI-5,COG0666	Unigene64121_TAEpaeTARAAPEI-5,COG1204	Unigene64150_TAEpaeTARAAPEI-5,COG0666	Unigene64160_TAEpaeTARAAPEI-5,COG2319	Unigene64181_TAEpaeTARAAPEI-5,COG0699	Unigene64289_TAEpaeTARAAPEI-5,COG0733	Unigene64293_TAEpaeTARAAPEI-5,COG5038	Unigene64299_TAEpaeTARAAPEI-5,COG0515	Unigene64322_TAEpaeTARAAPEI-5,COG0666	Unigene64340_TAEpaeTARAAPEI-5,COG0724	Unigene64360_TAEpaeTARAAPEI-5,COG5273	Unigene64433_TAEpaeTARAAPEI-5,COG0457	Unigene64457_TAEpaeTARAAPEI-5,COG0388	Unigene64463_TAEpaeTARAAPEI-5,COG5038	Unigene64535_TAEpaeTARAAPEI-5,COG2319	Unigene64584_TAEpaeTARAAPEI-5,COG2940	Unigene64625_TAEpaeTARAAPEI-5,COG0446	Unigene64641_TAEpaeTARAAPEI-5,COG2319	Unigene64656_TAEpaeTARAAPEI-5,COG1100	Unigene64686_TAEpaeTARAAPEI-5,COG1026	Unigene64687_TAEpaeTARAAPEI-5,COG1100	Unigene64699_TAEpaeTARAAPEI-5,COG0666	Unigene64712_TAEpaeTARAAPEI-5,COG0604	Unigene64724_TAEpaeTARAAPEI-5,COG0515	Unigene64735_TAEpaeTARAAPEI-5,COG1310	Unigene64759_TAEpaeTARAAPEI-5,COG1412	Unigene64776_TAEpaeTARAAPEI-5,COG0477	Unigene64804_TAEpaeTARAAPEI-5,COG1028	Unigene64810_TAEpaeTARAAPEI-5,COG1245	Unigene64816_TAEpaeTARAAPEI-5,COG5126	Unigene64824_TAEpaeTARAAPEI-5,COG2940	Unigene64829_TAEpaeTARAAPEI-5,COG0612	Unigene64844_TAEpaeTARAAPEI-5,COG5048	Unigene64860_TAEpaeTARAAPEI-5,COG0515	Unigene64902_TAEpaeTARAAPEI-5,COG1310	Unigene64924_TAEpaeTARAAPEI-5,COG0724	Unigene64926_TAEpaeTARAAPEI-5,COG0500	Unigene64950_TAEpaeTARAAPEI-5,COG1310	Unigene64972_TAEpaeTARAAPEI-5,COG0517	Unigene64990_TAEpaeTARAAPEI-5,COG0733	Unigene65003_TAEpaeTARAAPEI-5,COG0724	Unigene65025_TAEpaeTARAAPEI-5,COG0446	Unigene65034_TAEpaeTARAAPEI-5,COG0488	Unigene65050_TAEpaeTARAAPEI-5,COG0515	Unigene65095_TAEpaeTARAAPEI-5,COG2319	Unigene65099_TAEpaeTARAAPEI-5,COG1100	Unigene65134_TAEpaeTARAAPEI-5,COG0493	Unigene65174_TAEpaeTARAAPEI-5,COG0724	Unigene65190_TAEpaeTARAAPEI-5,COG0699	Unigene65207_TAEpaeTARAAPEI-5,COG0457	Unigene65252_TAEpaeTARAAPEI-5,COG0724	Unigene65266_TAEpaeTARAAPEI-5,COG5307	Unigene65268_TAEpaeTARAAPEI-5,COG0596	Unigene65292_TAEpaeTARAAPEI-5,COG0612	Unigene65293_TAEpaeTARAAPEI-5,COG0515	Unigene65398_TAEpaeTARAAPEI-5,COG5048	Unigene65399_TAEpaeTARAAPEI-5,COG0515	Unigene65435_TAEpaeTARAAPEI-5,COG0663	Unigene65453_TAEpaeTARAAPEI-5,COG0596	Unigene65457_TAEpaeTARAAPEI-5,COG0517	Unigene65526_TAEpaeTARAAPEI-5,COG0724	Unigene65528_TAEpaeTARAAPEI-5,COG1204	Unigene65540_TAEpaeTARAAPEI-5,COG0515	Unigene65575_TAEpaeTARAAPEI-5,COG0515	Unigene65579_TAEpaeTARAAPEI-5,COG5307	Unigene65593_TAEpaeTARAAPEI-5,COG0515	Unigene65596_TAEpaeTARAAPEI-5,COG0515	Unigene65628_TAEpaeTARAAPEI-5,COG1100	Unigene65628_TAEpaeTARAAPEI-5,COG2229	Unigene65629_TAEpaeTARAAPEI-5,COG0457	Unigene65630_TAEpaeTARAAPEI-5,COG2319	Unigene65636_TAEpaeTARAAPEI-5,COG0515	Unigene65645_TAEpaeTARAAPEI-5,COG0666	Unigene65648_TAEpaeTARAAPEI-5,COG4801	Unigene65666_TAEpaeTARAAPEI-5,COG2319	Unigene65671_TAEpaeTARAAPEI-5,COG1537	Unigene65685_TAEpaeTARAAPEI-5,COG4026	Unigene65777_TAEpaeTARAAPEI-5,COG5083	Unigene65792_TAEpaeTARAAPEI-5,COG2319	Unigene65802_TAEpaeTARAAPEI-5,COG5048	Unigene65807_TAEpaeTARAAPEI-5,COG5210	Unigene65814_TAEpaeTARAAPEI-5,COG0724	Unigene65822_TAEpaeTARAAPEI-5,COG5018	Unigene65854_TAEpaeTARAAPEI-5,COG2319	Unigene65859_TAEpaeTARAAPEI-5,COG2319	Unigene65870_TAEpaeTARAAPEI-5,COG5210	Unigene65896_TAEpaeTARAAPEI-5,COG2220	Unigene65909_TAEpaeTARAAPEI-5,COG5354	Unigene65926_TAEpaeTARAAPEI-5,COG0596	Unigene65934_TAEpaeTARAAPEI-5,COG0477	Unigene65940_TAEpaeTARAAPEI-5,COG0596	Unigene65942_TAEpaeTARAAPEI-5,COG0515	Unigene65944_TAEpaeTARAAPEI-5,COG0724	Unigene65964_TAEpaeTARAAPEI-5,COG0515	Unigene66003_TAEpaeTARAAPEI-5,COG1100	Unigene66003_TAEpaeTARAAPEI-5,COG2229	Unigene66045_TAEpaeTARAAPEI-5,COG5048	Unigene66070_TAEpaeTARAAPEI-5,COG1204	Unigene66078_TAEpaeTARAAPEI-5,COG0488	Unigene66097_TAEpaeTARAAPEI-5,COG0457	Unigene66197_TAEpaeTARAAPEI-5,COG0457	Unigene66203_TAEpaeTARAAPEI-5,COG1161	Unigene66242_TAEpaeTARAAPEI-5,COG0666	Unigene66253_TAEpaeTARAAPEI-5,COG5209	Unigene66299_TAEpaeTARAAPEI-5,COG1163	Unigene66303_TAEpaeTARAAPEI-5,COG0666	Unigene66305_TAEpaeTARAAPEI-5,COG0493	Unigene66314_TAEpaeTARAAPEI-5,COG0724	Unigene66374_TAEpaeTARAAPEI-5,COG1100	Unigene66374_TAEpaeTARAAPEI-5,COG2229	Unigene66381_TAEpaeTARAAPEI-5,COG0515	Unigene66403_TAEpaeTARAAPEI-5,COG0388	Unigene66414_TAEpaeTARAAPEI-5,COG5083	Unigene66434_TAEpaeTARAAPEI-5,COG0733	Unigene66447_TAEpaeTARAAPEI-5,COG0457	Unigene66472_TAEpaeTARAAPEI-5,COG2102	Unigene66490_TAEpaeTARAAPEI-5,COG5126	Unigene66492_TAEpaeTARAAPEI-5,COG0515	Unigene66499_TAEpaeTARAAPEI-5,COG0666	Unigene66520_TAEpaeTARAAPEI-5,COG0724	Unigene66529_TAEpaeTARAAPEI-5,COG0515	Unigene66530_TAEpaeTARAAPEI-5,COG5126	Unigene66542_TAEpaeTARAAPEI-5,COG0457	Unigene66545_TAEpaeTARAAPEI-5,COG2319	Unigene66562_TAEpaeTARAAPEI-5,COG3383	Unigene66569_TAEpaeTARAAPEI-5,COG0488	Unigene66580_TAEpaeTARAAPEI-5,COG5307	Unigene66602_TAEpaeTARAAPEI-5,COG2319	Unigene66605_TAEpaeTARAAPEI-5,COG1100	Unigene66645_TAEpaeTARAAPEI-5,COG5307	Unigene66664_TAEpaeTARAAPEI-5,COG5210	Unigene66675_TAEpaeTARAAPEI-5,COG0515	Unigene66678_TAEpaeTARAAPEI-5,COG0477	Unigene66682_TAEpaeTARAAPEI-5,COG0724	Unigene66688_TAEpaeTARAAPEI-5,COG5048	Unigene66694_TAEpaeTARAAPEI-5,COG5263	Unigene66702_TAEpaeTARAAPEI-5,COG0661	Unigene66708_TAEpaeTARAAPEI-5,COG0456	Unigene66745_TAEpaeTARAAPEI-5,COG1100	Unigene66826_TAEpaeTARAAPEI-5,COG1100	Unigene66830_TAEpaeTARAAPEI-5,COG0724	Unigene66881_TAEpaeTARAAPEI-5,COG1100	Unigene66881_TAEpaeTARAAPEI-5,COG2229	Unigene66904_TAEpaeTARAAPEI-5,COG0515	Unigene66905_TAEpaeTARAAPEI-5,COG2823	Unigene66922_TAEpaeTARAAPEI-5,COG0515	Unigene66940_TAEpaeTARAAPEI-5,COG0515	Unigene66943_TAEpaeTARAAPEI-5,COG0457	Unigene66948_TAEpaeTARAAPEI-5,COG1310	Unigene66983_TAEpaeTARAAPEI-5,COG1094	Unigene66993_TAEpaeTARAAPEI-5,COG0666	Unigene67039_TAEpaeTARAAPEI-5,COG0477	Unigene67066_TAEpaeTARAAPEI-5,COG0515	Unigene67081_TAEpaeTARAAPEI-5,COG0515	Unigene67106_TAEpaeTARAAPEI-5,COG1100	Unigene67126_TAEpaeTARAAPEI-5,COG1028	Unigene67126_TAEpaeTARAAPEI-5,COG4221	Unigene67203_TAEpaeTARAAPEI-5,COG0515	Unigene67221_TAEpaeTARAAPEI-5,COG0515	Unigene67241_TAEpaeTARAAPEI-5,COG1234	Unigene67269_TAEpaeTARAAPEI-5,COG0457	Unigene67381_TAEpaeTARAAPEI-5,COG0724	Unigene67382_TAEpaeTARAAPEI-5,COG0515	Unigene67405_TAEpaeTARAAPEI-5,COG0724	Unigene67419_TAEpaeTARAAPEI-5,COG0457	Unigene67450_TAEpaeTARAAPEI-5,COG0477	Unigene67463_TAEpaeTARAAPEI-5,COG2319	Unigene67497_TAEpaeTARAAPEI-5,COG0724	Unigene67510_TAEpaeTARAAPEI-5,COG0515	Unigene67530_TAEpaeTARAAPEI-5,COG1161	Unigene67533_TAEpaeTARAAPEI-5,COG1100	Unigene67540_TAEpaeTARAAPEI-5,COG0457	Unigene67576_TAEpaeTARAAPEI-5,COG0724	Unigene67579_TAEpaeTARAAPEI-5,COG0515	Unigene67582_TAEpaeTARAAPEI-5,COG1100	Unigene67604_TAEpaeTARAAPEI-5,COG1823	Unigene67635_TAEpaeTARAAPEI-5,COG2319	Unigene67643_TAEpaeTARAAPEI-5,COG0456	Unigene67643_TAEpaeTARAAPEI-5,COG0454	Unigene67687_TAEpaeTARAAPEI-5,COG1355	Unigene67708_TAEpaeTARAAPEI-5,COG0724	Unigene67723_TAEpaeTARAAPEI-5,COG0457	Unigene67735_TAEpaeTARAAPEI-5,COG0354	Unigene67740_TAEpaeTARAAPEI-5,COG0591	Unigene67740_TAEpaeTARAAPEI-5,COG4147	Unigene67781_TAEpaeTARAAPEI-5,COG1100	Unigene67807_TAEpaeTARAAPEI-5,COG5307	Unigene67811_TAEpaeTARAAPEI-5,COG0724	Unigene67814_TAEpaeTARAAPEI-5,COG0724	Unigene67817_TAEpaeTARAAPEI-5,COG0724	Unigene67827_TAEpaeTARAAPEI-5,COG5271	Unigene67827_TAEpaeTARAAPEI-5,COG5307	Unigene67840_TAEpaeTARAAPEI-5,COG0666	Unigene67884_TAEpaeTARAAPEI-5,COG0515	Unigene67894_TAEpaeTARAAPEI-5,COG0515	Unigene67930_TAEpaeTARAAPEI-5,COG0724	Unigene67953_TAEpaeTARAAPEI-5,COG0515	Unigene68025_TAEpaeTARAAPEI-5,COG0515	Unigene68026_TAEpaeTARAAPEI-5,COG0515	Unigene68053_TAEpaeTARAAPEI-5,COG1100	Unigene68058_TAEpaeTARAAPEI-5,COG0724	Unigene68072_TAEpaeTARAAPEI-5,COG0656	Unigene68075_TAEpaeTARAAPEI-5,COG1100	Unigene68082_TAEpaeTARAAPEI-5,COG0699	Unigene68088_TAEpaeTARAAPEI-5,COG0515	Unigene68089_TAEpaeTARAAPEI-5,COG5048	Unigene68110_TAEpaeTARAAPEI-5,COG0628	Unigene68127_TAEpaeTARAAPEI-5,COG5048	Unigene68132_TAEpaeTARAAPEI-5,COG5083	Unigene68142_TAEpaeTARAAPEI-5,COG1100	Unigene68156_TAEpaeTARAAPEI-5,COG2319	Unigene68184_TAEpaeTARAAPEI-5,COG0515	Unigene68190_TAEpaeTARAAPEI-5,COG0491	Unigene68198_TAEpaeTARAAPEI-5,COG5210	Unigene68209_TAEpaeTARAAPEI-5,COG2319	Unigene68234_TAEpaeTARAAPEI-5,COG5048	Unigene68240_TAEpaeTARAAPEI-5,COG0724	Unigene68240_TAEpaeTARAAPEI-5,COG2319	Unigene68252_TAEpaeTARAAPEI-5,COG0656	Unigene68254_TAEpaeTARAAPEI-5,COG1524	Unigene68262_TAEpaeTARAAPEI-5,COG1272	Unigene68289_TAEpaeTARAAPEI-5,COG0666	Unigene68317_TAEpaeTARAAPEI-5,COG0515	Unigene68325_TAEpaeTARAAPEI-5,COG0500	Unigene68329_TAEpaeTARAAPEI-5,COG1100	Unigene68362_TAEpaeTARAAPEI-5,COG5063	Unigene68372_TAEpaeTARAAPEI-5,COG0457	Unigene68391_TAEpaeTARAAPEI-5,COG0637	Unigene68412_TAEpaeTARAAPEI-5,COG4624	Unigene68435_TAEpaeTARAAPEI-5,COG1412	Unigene68454_TAEpaeTARAAPEI-5,COG1100	Unigene68467_TAEpaeTARAAPEI-5,COG2110	Unigene68469_TAEpaeTARAAPEI-5,COG0515	Unigene68471_TAEpaeTARAAPEI-5,COG0724	Unigene68510_TAEpaeTARAAPEI-5,COG2319	Unigene68511_TAEpaeTARAAPEI-5,COG5048	Unigene68512_TAEpaeTARAAPEI-5,COG0515	Unigene68516_TAEpaeTARAAPEI-5,COG0724	Unigene68542_TAEpaeTARAAPEI-5,COG0724	Unigene68565_TAEpaeTARAAPEI-5,COG0515	Unigene68586_TAEpaeTARAAPEI-5,COG2229	Unigene68586_TAEpaeTARAAPEI-5,COG1100	Unigene68626_TAEpaeTARAAPEI-5,COG5048	Unigene68658_TAEpaeTARAAPEI-5,COG2319	Unigene68708_TAEpaeTARAAPEI-5,COG0666	Unigene68716_TAEpaeTARAAPEI-5,COG2319	Unigene68749_TAEpaeTARAAPEI-5,COG0724	Unigene68764_TAEpaeTARAAPEI-5,COG5048	Unigene68775_TAEpaeTARAAPEI-5,COG5048	Unigene68779_TAEpaeTARAAPEI-5,COG0515	Unigene68813_TAEpaeTARAAPEI-5,COG1245	Unigene68832_TAEpaeTARAAPEI-5,COG5271	Unigene68832_TAEpaeTARAAPEI-5,COG0714	Unigene68839_TAEpaeTARAAPEI-5,COG0666	Unigene68841_TAEpaeTARAAPEI-5,COG2319	Unigene68854_TAEpaeTARAAPEI-5,COG0500	Unigene68866_TAEpaeTARAAPEI-5,COG5048	Unigene68873_TAEpaeTARAAPEI-5,COG0515	Unigene68878_TAEpaeTARAAPEI-5,COG0515	Unigene68886_TAEpaeTARAAPEI-5,COG1100	Unigene68900_TAEpaeTARAAPEI-5,COG5307	Unigene68964_TAEpaeTARAAPEI-5,COG0515	Unigene68996_TAEpaeTARAAPEI-5,COG0515	Unigene69006_TAEpaeTARAAPEI-5,COG0500	Unigene69011_TAEpaeTARAAPEI-5,COG0666	Unigene69021_TAEpaeTARAAPEI-5,COG1245	Unigene69069_TAEpaeTARAAPEI-5,COG1058	Unigene69108_TAEpaeTARAAPEI-5,COG0724	Unigene69116_TAEpaeTARAAPEI-5,COG0604	Unigene69152_TAEpaeTARAAPEI-5,COG1100	Unigene69152_TAEpaeTARAAPEI-5,COG2229	Unigene69187_TAEpaeTARAAPEI-5,COG2319	Unigene69210_TAEpaeTARAAPEI-5,COG0515	Unigene69225_TAEpaeTARAAPEI-5,COG1073	Unigene69232_TAEpaeTARAAPEI-5,COG2319	Unigene69234_TAEpaeTARAAPEI-5,COG0494	Unigene69235_TAEpaeTARAAPEI-5,COG1073	Unigene69257_TAEpaeTARAAPEI-5,COG5126	Unigene69263_TAEpaeTARAAPEI-5,COG5210	Unigene69270_TAEpaeTARAAPEI-5,COG0477	Unigene69277_TAEpaeTARAAPEI-5,COG1100	Unigene69301_TAEpaeTARAAPEI-5,COG0699	Unigene69304_TAEpaeTARAAPEI-5,COG1234	Unigene69339_TAEpaeTARAAPEI-5,COG5258	Unigene69341_TAEpaeTARAAPEI-5,COG0724	Unigene69341_TAEpaeTARAAPEI-5,COG5271	Unigene69341_TAEpaeTARAAPEI-5,COG5307	Unigene69347_TAEpaeTARAAPEI-5,COG0457	Unigene69379_TAEpaeTARAAPEI-5,COG0477	Unigene69389_TAEpaeTARAAPEI-5,COG0666	Unigene69413_TAEpaeTARAAPEI-5,COG5219	Unigene69427_TAEpaeTARAAPEI-5,COG1100	Unigene69473_TAEpaeTARAAPEI-5,COG1073	Unigene69483_TAEpaeTARAAPEI-5,COG0790	Unigene69489_TAEpaeTARAAPEI-5,COG0515	Unigene69491_TAEpaeTARAAPEI-5,COG0429	Unigene69524_TAEpaeTARAAPEI-5,COG0724	Unigene69585_TAEpaeTARAAPEI-5,COG2940	Unigene69599_TAEpaeTARAAPEI-5,COG1234	Unigene69615_TAEpaeTARAAPEI-5,COG0679	Unigene69620_TAEpaeTARAAPEI-5,COG0697	Unigene69624_TAEpaeTARAAPEI-5,COG5307	Unigene69633_TAEpaeTARAAPEI-5,COG0724	Unigene69638_TAEpaeTARAAPEI-5,COG0515	Unigene69645_TAEpaeTARAAPEI-5,COG0300	Unigene69645_TAEpaeTARAAPEI-5,COG4221	Unigene69645_TAEpaeTARAAPEI-5,COG1028	Unigene69673_TAEpaeTARAAPEI-5,COG5048	Unigene69684_TAEpaeTARAAPEI-5,COG2319	Unigene69688_TAEpaeTARAAPEI-5,COG0515	Unigene69708_TAEpaeTARAAPEI-5,COG0724	Unigene69766_TAEpaeTARAAPEI-5,COG2940	Unigene69777_TAEpaeTARAAPEI-5,COG5126	Unigene69780_TAEpaeTARAAPEI-5,COG0666	Unigene69785_TAEpaeTARAAPEI-5,COG3964	Unigene69787_TAEpaeTARAAPEI-5,COG1779	Unigene69792_TAEpaeTARAAPEI-5,COG2319	Unigene69815_TAEpaeTARAAPEI-5,COG5126	Unigene69862_TAEpaeTARAAPEI-5,COG1204	Unigene69871_TAEpaeTARAAPEI-5,COG5307	Unigene69890_TAEpaeTARAAPEI-5,COG1204	Unigene69891_TAEpaeTARAAPEI-5,COG0515	Unigene69935_TAEpaeTARAAPEI-5,COG0724	Unigene69941_TAEpaeTARAAPEI-5,COG1310	Unigene69943_TAEpaeTARAAPEI-5,COG0724	Unigene69943_TAEpaeTARAAPEI-5,COG5307	Unigene69969_TAEpaeTARAAPEI-5,COG5391	Unigene70013_TAEpaeTARAAPEI-5,COG1524	Unigene70017_TAEpaeTARAAPEI-5,COG1052	Unigene70027_TAEpaeTARAAPEI-5,COG5048	Unigene70042_TAEpaeTARAAPEI-5,COG0515	Unigene70047_TAEpaeTARAAPEI-5,COG2823	Unigene70047_TAEpaeTARAAPEI-5,COG0515	Unigene70059_TAEpaeTARAAPEI-5,COG0488	Unigene70101_TAEpaeTARAAPEI-5,COG0515	Unigene70102_TAEpaeTARAAPEI-5,COG0661	Unigene70115_TAEpaeTARAAPEI-5,COG1163	Unigene70138_TAEpaeTARAAPEI-5,COG5048	Unigene70145_TAEpaeTARAAPEI-5,COG0515	Unigene70149_TAEpaeTARAAPEI-5,COG0724	Unigene70149_TAEpaeTARAAPEI-5,COG5307	Unigene70149_TAEpaeTARAAPEI-5,COG0488	Unigene70149_TAEpaeTARAAPEI-5,COG5271	Unigene70149_TAEpaeTARAAPEI-5,COG0457	Unigene70169_TAEpaeTARAAPEI-5,COG5126	Unigene70174_TAEpaeTARAAPEI-5,COG0724	Unigene70203_TAEpaeTARAAPEI-5,COG2319	Unigene70209_TAEpaeTARAAPEI-5,COG2319	Unigene70222_TAEpaeTARAAPEI-5,COG1100	Unigene70224_TAEpaeTARAAPEI-5,COG0515	Unigene70236_TAEpaeTARAAPEI-5,COG0515	Unigene70240_TAEpaeTARAAPEI-5,COG5271	Unigene70240_TAEpaeTARAAPEI-5,COG0714	Unigene70244_TAEpaeTARAAPEI-5,COG0457	Unigene70261_TAEpaeTARAAPEI-5,COG0656	Unigene70299_TAEpaeTARAAPEI-5,COG1524	Unigene70337_TAEpaeTARAAPEI-5,COG2319	Unigene70351_TAEpaeTARAAPEI-5,COG5210	Unigene70354_TAEpaeTARAAPEI-5,COG1444	Unigene70358_TAEpaeTARAAPEI-5,COG0790	Unigene70379_TAEpaeTARAAPEI-5,COG0724	Unigene70386_TAEpaeTARAAPEI-5,COG1028	Unigene70407_TAEpaeTARAAPEI-5,COG0724	Unigene70413_TAEpaeTARAAPEI-5,COG5307	Unigene70437_TAEpaeTARAAPEI-5,COG4146	Unigene70437_TAEpaeTARAAPEI-5,COG0591	Unigene70438_TAEpaeTARAAPEI-5,COG0515	Unigene70442_TAEpaeTARAAPEI-5,COG0656	Unigene70456_TAEpaeTARAAPEI-5,COG0515	Unigene70463_TAEpaeTARAAPEI-5,COG1100	Unigene70465_TAEpaeTARAAPEI-5,COG0699	Unigene70473_TAEpaeTARAAPEI-5,COG1444	Unigene70487_TAEpaeTARAAPEI-5,COG0515	Unigene70489_TAEpaeTARAAPEI-5,COG5307	Unigene70503_TAEpaeTARAAPEI-5,COG5307	Unigene70525_TAEpaeTARAAPEI-5,COG1028	Unigene70531_TAEpaeTARAAPEI-5,COG2319	Unigene70541_TAEpaeTARAAPEI-5,COG0457	Unigene70552_TAEpaeTARAAPEI-5,COG5129	Unigene70556_TAEpaeTARAAPEI-5,COG1161	Unigene70559_TAEpaeTARAAPEI-5,COG2823	Unigene70573_TAEpaeTARAAPEI-5,COG0790	Unigene70580_TAEpaeTARAAPEI-5,COG1234	Unigene70600_TAEpaeTARAAPEI-5,COG0477	Unigene70607_TAEpaeTARAAPEI-5,COG5252	Unigene70617_TAEpaeTARAAPEI-5,COG0724	Unigene70628_TAEpaeTARAAPEI-5,COG1028	Unigene70640_TAEpaeTARAAPEI-5,COG0500	Unigene70644_TAEpaeTARAAPEI-5,COG2319	Unigene70649_TAEpaeTARAAPEI-5,COG1100	Unigene70719_TAEpaeTARAAPEI-5,COG0515	Unigene70731_TAEpaeTARAAPEI-5,COG0477	Unigene70743_TAEpaeTARAAPEI-5,COG2319	Unigene70748_TAEpaeTARAAPEI-5,COG0724	Unigene70768_TAEpaeTARAAPEI-5,COG0457	Unigene70768_TAEpaeTARAAPEI-5,COG0515	Unigene70779_TAEpaeTARAAPEI-5,COG0385	Unigene70792_TAEpaeTARAAPEI-5,COG0666	Unigene70795_TAEpaeTARAAPEI-5,COG5038	Unigene70795_TAEpaeTARAAPEI-5,COG0536	Unigene70823_TAEpaeTARAAPEI-5,COG0429	Unigene70824_TAEpaeTARAAPEI-5,COG0666	Unigene70844_TAEpaeTARAAPEI-5,COG5063	Unigene70869_TAEpaeTARAAPEI-5,COG1084	Unigene70875_TAEpaeTARAAPEI-5,COG0477	Unigene70890_TAEpaeTARAAPEI-5,COG0515	Unigene70892_TAEpaeTARAAPEI-5,COG1409	Unigene70900_TAEpaeTARAAPEI-5,COG0515	Unigene70914_TAEpaeTARAAPEI-5,COG0500	Unigene70928_TAEpaeTARAAPEI-5,COG5048	Unigene70928_TAEpaeTARAAPEI-5,COG0457	Unigene70932_TAEpaeTARAAPEI-5,COG0515	Unigene70938_TAEpaeTARAAPEI-5,COG0457	Unigene71019_TAEpaeTARAAPEI-5,COG0523	Unigene71032_TAEpaeTARAAPEI-5,COG5048	Unigene71043_TAEpaeTARAAPEI-5,COG5038	Unigene71071_TAEpaeTARAAPEI-5,COG0457	Unigene71081_TAEpaeTARAAPEI-5,COG2319	Unigene71083_TAEpaeTARAAPEI-5,COG0724	Unigene71085_TAEpaeTARAAPEI-5,COG5048	Unigene71107_TAEpaeTARAAPEI-5,COG5307	Unigene71109_TAEpaeTARAAPEI-5,COG1204	Unigene71130_TAEpaeTARAAPEI-5,COG2319	Unigene71155_TAEpaeTARAAPEI-5,COG0515	Unigene71177_TAEpaeTARAAPEI-5,COG0699	Unigene71186_TAEpaeTARAAPEI-5,COG2319	Unigene71202_TAEpaeTARAAPEI-5,COG5048	Unigene71208_TAEpaeTARAAPEI-5,COG5141	Unigene71212_TAEpaeTARAAPEI-5,COG1524	Unigene71223_TAEpaeTARAAPEI-5,COG0477	Unigene71227_TAEpaeTARAAPEI-5,COG0666	Unigene71228_TAEpaeTARAAPEI-5,COG3618	Unigene71231_TAEpaeTARAAPEI-5,COG1444	Unigene71265_TAEpaeTARAAPEI-5,COG5273	Unigene71285_TAEpaeTARAAPEI-5,COG0457	Unigene71306_TAEpaeTARAAPEI-5,COG0724	Unigene71312_TAEpaeTARAAPEI-5,COG0515	Unigene71315_TAEpaeTARAAPEI-5,COG2319	Unigene71326_TAEpaeTARAAPEI-5,COG1161	Unigene71332_TAEpaeTARAAPEI-5,COG2319	Unigene71359_TAEpaeTARAAPEI-5,COG1204	Unigene71363_TAEpaeTARAAPEI-5,COG0724	Unigene71363_TAEpaeTARAAPEI-5,COG3942	Unigene71365_TAEpaeTARAAPEI-5,COG0477	Unigene71369_TAEpaeTARAAPEI-5,COG0733	Unigene71377_TAEpaeTARAAPEI-5,COG0515	Unigene71383_TAEpaeTARAAPEI-5,COG2603	Unigene71386_TAEpaeTARAAPEI-5,COG5048	Unigene71387_TAEpaeTARAAPEI-5,COG0724	Unigene71390_TAEpaeTARAAPEI-5,COG0666	Unigene71397_TAEpaeTARAAPEI-5,COG0724	Unigene71397_TAEpaeTARAAPEI-5,COG5307	Unigene71402_TAEpaeTARAAPEI-5,COG1524	Unigene71417_TAEpaeTARAAPEI-5,COG0515	Unigene71420_TAEpaeTARAAPEI-5,COG5271	Unigene71430_TAEpaeTARAAPEI-5,COG0515	Unigene71432_TAEpaeTARAAPEI-5,COG0697	Unigene71440_TAEpaeTARAAPEI-5,COG0515	Unigene71442_TAEpaeTARAAPEI-5,COG0515	Unigene71443_TAEpaeTARAAPEI-5,COG5048	Unigene71444_TAEpaeTARAAPEI-5,COG1094	Unigene71451_TAEpaeTARAAPEI-5,COG0515	Unigene71452_TAEpaeTARAAPEI-5,COG0515	Unigene71470_TAEpaeTARAAPEI-5,COG5252	Unigene71471_TAEpaeTARAAPEI-5,COG0666	Unigene71472_TAEpaeTARAAPEI-5,COG0515	Unigene71483_TAEpaeTARAAPEI-5,COG0515	Unigene71493_TAEpaeTARAAPEI-5,COG0724	Unigene71502_TAEpaeTARAAPEI-5,COG0733	Unigene71509_TAEpaeTARAAPEI-5,COG0666	Unigene71510_TAEpaeTARAAPEI-5,COG0515	Unigene71521_TAEpaeTARAAPEI-5,COG1073	Unigene71537_TAEpaeTARAAPEI-5,COG2319	Unigene71560_TAEpaeTARAAPEI-5,COG2319	Unigene71589_TAEpaeTARAAPEI-5,COG2319	Unigene71605_TAEpaeTARAAPEI-5,COG0457	Unigene71618_TAEpaeTARAAPEI-5,COG0515	Unigene71623_TAEpaeTARAAPEI-5,COG2319	Unigene71665_TAEpaeTARAAPEI-5,COG0733	Unigene71669_TAEpaeTARAAPEI-5,COG3129	Unigene71675_TAEpaeTARAAPEI-5,COG1310	Unigene71689_TAEpaeTARAAPEI-5,COG1752	Unigene71737_TAEpaeTARAAPEI-5,COG5210	Unigene71757_TAEpaeTARAAPEI-5,COG0515	Unigene71775_TAEpaeTARAAPEI-5,COG0515	Unigene71786_TAEpaeTARAAPEI-5,COG0724	Unigene71804_TAEpaeTARAAPEI-5,COG2319	Unigene71841_TAEpaeTARAAPEI-5,COG0515	Unigene71848_TAEpaeTARAAPEI-5,COG2319	Unigene71852_TAEpaeTARAAPEI-5,COG0515	Unigene71869_TAEpaeTARAAPEI-5,COG0515	Unigene71880_TAEpaeTARAAPEI-5,COG0724	Unigene71888_TAEpaeTARAAPEI-5,COG0724	Unigene71888_TAEpaeTARAAPEI-5,COG3942	Unigene71913_TAEpaeTARAAPEI-5,COG2319	Unigene71914_TAEpaeTARAAPEI-5,COG0666	Unigene71915_TAEpaeTARAAPEI-5,COG0515	Unigene71921_TAEpaeTARAAPEI-5,COG5210	Unigene71956_TAEpaeTARAAPEI-5,COG0697	Unigene71969_TAEpaeTARAAPEI-5,COG0517	Unigene71973_TAEpaeTARAAPEI-5,COG0515	Unigene71982_TAEpaeTARAAPEI-5,COG1100	Unigene71987_TAEpaeTARAAPEI-5,COG2319	Unigene71999_TAEpaeTARAAPEI-5,COG0457	Unigene72000_TAEpaeTARAAPEI-5,COG0515	Unigene72002_TAEpaeTARAAPEI-5,COG5307	Unigene72019_TAEpaeTARAAPEI-5,COG5048	Unigene72049_TAEpaeTARAAPEI-5,COG2319	Unigene72050_TAEpaeTARAAPEI-5,COG0515	Unigene72080_TAEpaeTARAAPEI-5,COG0724	Unigene72084_TAEpaeTARAAPEI-5,COG5307	Unigene72088_TAEpaeTARAAPEI-5,COG0666	Unigene72089_TAEpaeTARAAPEI-5,COG1310	Unigene72092_TAEpaeTARAAPEI-5,COG0515	Unigene72105_TAEpaeTARAAPEI-5,COG0515	Unigene72109_TAEpaeTARAAPEI-5,COG0515	Unigene72110_TAEpaeTARAAPEI-5,COG0515	Unigene72112_TAEpaeTARAAPEI-5,COG0724	Unigene72112_TAEpaeTARAAPEI-5,COG2319	Unigene72132_TAEpaeTARAAPEI-5,COG2319	Unigene72138_TAEpaeTARAAPEI-5,COG0515	Unigene72148_TAEpaeTARAAPEI-5,COG0666	Unigene72173_TAEpaeTARAAPEI-5,COG0477	Unigene72228_TAEpaeTARAAPEI-5,COG5048	Unigene72243_TAEpaeTARAAPEI-5,COG0666	Unigene72251_TAEpaeTARAAPEI-5,COG0724	Unigene72257_TAEpaeTARAAPEI-5,COG5048	Unigene72261_TAEpaeTARAAPEI-5,COG0724	Unigene72271_TAEpaeTARAAPEI-5,COG0488	Unigene72280_TAEpaeTARAAPEI-5,COG0515	Unigene72281_TAEpaeTARAAPEI-5,COG0666	Unigene72294_TAEpaeTARAAPEI-5,COG0666	Unigene72300_TAEpaeTARAAPEI-5,COG0477	Unigene72312_TAEpaeTARAAPEI-5,COG2319	Unigene72329_TAEpaeTARAAPEI-5,COG0515	Unigene72340_TAEpaeTARAAPEI-5,COG5038	Unigene72347_TAEpaeTARAAPEI-5,COG5126	Unigene72352_TAEpaeTARAAPEI-5,COG0457	Unigene72360_TAEpaeTARAAPEI-5,COG0724	Unigene72364_TAEpaeTARAAPEI-5,COG0515	Unigene72365_TAEpaeTARAAPEI-5,COG0515	Unigene72382_TAEpaeTARAAPEI-5,COG0666	Unigene72398_TAEpaeTARAAPEI-5,COG2319	Unigene72406_TAEpaeTARAAPEI-5,COG2319	Unigene72411_TAEpaeTARAAPEI-5,COG0457	Unigene72417_TAEpaeTARAAPEI-5,COG2319	Unigene72418_TAEpaeTARAAPEI-5,COG0515	Unigene72424_TAEpaeTARAAPEI-5,COG0457	Unigene72430_TAEpaeTARAAPEI-5,COG0515	Unigene72438_TAEpaeTARAAPEI-5,COG0515	Unigene72457_TAEpaeTARAAPEI-5,COG0457	Unigene72462_TAEpaeTARAAPEI-5,COG5307	Unigene72475_TAEpaeTARAAPEI-5,COG0477	Unigene72481_TAEpaeTARAAPEI-5,COG0699	Unigene72487_TAEpaeTARAAPEI-5,COG2319	Unigene72504_TAEpaeTARAAPEI-5,COG5236	Unigene72505_TAEpaeTARAAPEI-5,COG2234	Unigene72511_TAEpaeTARAAPEI-5,COG0515	Unigene72519_TAEpaeTARAAPEI-5,COG0724	Unigene72525_TAEpaeTARAAPEI-5,COG2319	Unigene72527_TAEpaeTARAAPEI-5,COG2319	Unigene72529_TAEpaeTARAAPEI-5,COG5048	Unigene2771_TAEpaeTARAAPEI-5,COG1524	Unigene2840_TAEpaeTARAAPEI-5,COG2319	Unigene2892_TAEpaeTARAAPEI-5,COG0724	Unigene2899_TAEpaeTARAAPEI-5,COG0515	Unigene2971_TAEpaeTARAAPEI-5,COG0733	Unigene2996_TAEpaeTARAAPEI-5,COG4888	Unigene3004_TAEpaeTARAAPEI-5,COG5084	Unigene3005_TAEpaeTARAAPEI-5,COG1100	Unigene3010_TAEpaeTARAAPEI-5,COG1204	Unigene3029_TAEpaeTARAAPEI-5,COG0724	Unigene3029_TAEpaeTARAAPEI-5,COG0488	Unigene3106_TAEpaeTARAAPEI-5,COG0500	Unigene3109_TAEpaeTARAAPEI-5,COG0515	Unigene3204_TAEpaeTARAAPEI-5,COG1094	Unigene3294_TAEpaeTARAAPEI-5,COG2940	Unigene3383_TAEpaeTARAAPEI-5,COG1310	Unigene3566_TAEpaeTARAAPEI-5,COG0477	Unigene3674_TAEpaeTARAAPEI-5,COG3889	Unigene3739_TAEpaeTARAAPEI-5,COG0515	Unigene3856_TAEpaeTARAAPEI-5,COG5091	Unigene3870_TAEpaeTARAAPEI-5,COG2102	Unigene3912_TAEpaeTARAAPEI-5,COG2940	Unigene3979_TAEpaeTARAAPEI-5,COG5048	Unigene4039_TAEpaeTARAAPEI-5,COG5048	Unigene4164_TAEpaeTARAAPEI-5,COG0457	Unigene4231_TAEpaeTARAAPEI-5,COG5038	Unigene4249_TAEpaeTARAAPEI-5,COG1204	Unigene4258_TAEpaeTARAAPEI-5,COG2940	Unigene4287_TAEpaeTARAAPEI-5,COG2319	Unigene4371_TAEpaeTARAAPEI-5,COG0515	Unigene4380_TAEpaeTARAAPEI-5,COG1100	Unigene4487_TAEpaeTARAAPEI-5,COG0656	Unigene4491_TAEpaeTARAAPEI-5,COG5048	Unigene4546_TAEpaeTARAAPEI-5,COG2319	Unigene4613_TAEpaeTARAAPEI-5,COG2940	Unigene4751_TAEpaeTARAAPEI-5,COG3942	Unigene4751_TAEpaeTARAAPEI-5,COG0724	Unigene4751_TAEpaeTARAAPEI-5,COG5307	Unigene4932_TAEpaeTARAAPEI-5,COG5271	Unigene4932_TAEpaeTARAAPEI-5,COG0714	Unigene4974_TAEpaeTARAAPEI-5,COG2319	Unigene5054_TAEpaeTARAAPEI-5,COG0724	Unigene5092_TAEpaeTARAAPEI-5,COG0656	Unigene5098_TAEpaeTARAAPEI-5,COG5210	Unigene5119_TAEpaeTARAAPEI-5,COG0457	Unigene5194_TAEpaeTARAAPEI-5,COG1100	Unigene72540_TAEpaeTARAAPEI-5,COG0515	Unigene72540_TAEpaeTARAAPEI-5,COG5038	Unigene72545_TAEpaeTARAAPEI-5,COG0515	Unigene72548_TAEpaeTARAAPEI-5,COG5210	Unigene72592_TAEpaeTARAAPEI-5,COG0457	Unigene72593_TAEpaeTARAAPEI-5,COG0666	Unigene72597_TAEpaeTARAAPEI-5,COG0661	Unigene72604_TAEpaeTARAAPEI-5,COG2319	Unigene72612_TAEpaeTARAAPEI-5,COG0666	Unigene72626_TAEpaeTARAAPEI-5,COG2319	Unigene72647_TAEpaeTARAAPEI-5,COG5307	Unigene72661_TAEpaeTARAAPEI-5,COG0457	Unigene72670_TAEpaeTARAAPEI-5,COG0515	Unigene72686_TAEpaeTARAAPEI-5,COG1782	Unigene72691_TAEpaeTARAAPEI-5,COG0515	Unigene72692_TAEpaeTARAAPEI-5,COG0724	Unigene72700_TAEpaeTARAAPEI-5,COG5258	Unigene72704_TAEpaeTARAAPEI-5,COG0457	Unigene72709_TAEpaeTARAAPEI-5,COG0457	Unigene72711_TAEpaeTARAAPEI-5,COG0515	Unigene72716_TAEpaeTARAAPEI-5,COG0457	Unigene72724_TAEpaeTARAAPEI-5,COG5210	Unigene72727_TAEpaeTARAAPEI-5,COG0477	Unigene72749_TAEpaeTARAAPEI-5,COG0515	Unigene72752_TAEpaeTARAAPEI-5,COG5263	Unigene72784_TAEpaeTARAAPEI-5,COG0477	Unigene72789_TAEpaeTARAAPEI-5,COG1287	Unigene72791_TAEpaeTARAAPEI-5,COG2319	Unigene72792_TAEpaeTARAAPEI-5,COG0457	Unigene72805_TAEpaeTARAAPEI-5,COG5048	Unigene72809_TAEpaeTARAAPEI-5,COG5307	Unigene72812_TAEpaeTARAAPEI-5,COG0515	Unigene72825_TAEpaeTARAAPEI-5,COG0515	Unigene72828_TAEpaeTARAAPEI-5,COG0699	Unigene72833_TAEpaeTARAAPEI-5,COG0515	Unigene72835_TAEpaeTARAAPEI-5,COG0666	Unigene72847_TAEpaeTARAAPEI-5,COG0500	Unigene72847_TAEpaeTARAAPEI-5,COG4076	Unigene72850_TAEpaeTARAAPEI-5,COG1752	Unigene72860_TAEpaeTARAAPEI-5,COG0666	Unigene72880_TAEpaeTARAAPEI-5,COG5048	Unigene72895_TAEpaeTARAAPEI-5,COG5307	Unigene72895_TAEpaeTARAAPEI-5,COG0724	Unigene72899_TAEpaeTARAAPEI-5,COG2319	Unigene72914_TAEpaeTARAAPEI-5,COG0515	Unigene72919_TAEpaeTARAAPEI-5,COG0515	Unigene72932_TAEpaeTARAAPEI-5,COG1204	Unigene72933_TAEpaeTARAAPEI-5,COG0515	Unigene72939_TAEpaeTARAAPEI-5,COG0515	Unigene72946_TAEpaeTARAAPEI-5,COG0666	Unigene72948_TAEpaeTARAAPEI-5,COG5271	Unigene72948_TAEpaeTARAAPEI-5,COG5307	Unigene72953_TAEpaeTARAAPEI-5,COG2940	Unigene5248_TAEpaeTARAAPEI-5,COG1100	Unigene5284_TAEpaeTARAAPEI-5,COG0515	Unigene5433_TAEpaeTARAAPEI-5,COG2304	Unigene5519_TAEpaeTARAAPEI-5,COG2319	Unigene5522_TAEpaeTARAAPEI-5,COG0724	Unigene5562_TAEpaeTARAAPEI-5,COG0515	Unigene5593_TAEpaeTARAAPEI-5,COG0666	Unigene5655_TAEpaeTARAAPEI-5,COG1100	Unigene5694_TAEpaeTARAAPEI-5,COG0515	Unigene5784_TAEpaeTARAAPEI-5,COG0220	Unigene5798_TAEpaeTARAAPEI-5,COG0724	Unigene5847_TAEpaeTARAAPEI-5,COG5273	Unigene5848_TAEpaeTARAAPEI-5,COG5126	Unigene5928_TAEpaeTARAAPEI-5,COG5048	Unigene5946_TAEpaeTARAAPEI-5,COG5263	Unigene6050_TAEpaeTARAAPEI-5,COG0661	Unigene6162_TAEpaeTARAAPEI-5,COG1752	Unigene6260_TAEpaeTARAAPEI-5,COG0515	Unigene6269_TAEpaeTARAAPEI-5,COG0400	Unigene6305_TAEpaeTARAAPEI-5,COG5048	Unigene6336_TAEpaeTARAAPEI-5,COG0515	Unigene6372_TAEpaeTARAAPEI-5,COG0515	Unigene6471_TAEpaeTARAAPEI-5,COG0515	Unigene6522_TAEpaeTARAAPEI-5,COG0515	Unigene6544_TAEpaeTARAAPEI-5,COG1163	Unigene6559_TAEpaeTARAAPEI-5,COG5084	Unigene6625_TAEpaeTARAAPEI-5,COG0446	Unigene6635_TAEpaeTARAAPEI-5,COG0666	Unigene6700_TAEpaeTARAAPEI-5,COG2319	Unigene6720_TAEpaeTARAAPEI-5,COG1028	Unigene6720_TAEpaeTARAAPEI-5,COG4221	Unigene6728_TAEpaeTARAAPEI-5,COG0724	Unigene6752_TAEpaeTARAAPEI-5,COG0515	Unigene6822_TAEpaeTARAAPEI-5,COG0515	Unigene6864_TAEpaeTARAAPEI-5,COG1100	Unigene6864_TAEpaeTARAAPEI-5,COG2229	Unigene6879_TAEpaeTARAAPEI-5,COG1418	Unigene7102_TAEpaeTARAAPEI-5,COG0457	Unigene7120_TAEpaeTARAAPEI-5,COG0515	Unigene7144_TAEpaeTARAAPEI-5,COG0596	Unigene7189_TAEpaeTARAAPEI-5,COG1100	Unigene7299_TAEpaeTARAAPEI-5,COG0515	Unigene7341_TAEpaeTARAAPEI-5,COG0724	Unigene7406_TAEpaeTARAAPEI-5,COG1579	Unigene7556_TAEpaeTARAAPEI-5,COG0666	Unigene7606_TAEpaeTARAAPEI-5,COG5210	Unigene7608_TAEpaeTARAAPEI-5,COG5083	Unigene7629_TAEpaeTARAAPEI-5,COG0477	Unigene7631_TAEpaeTARAAPEI-5,COG1163	Unigene7687_TAEpaeTARAAPEI-5,COG1524	Unigene7737_TAEpaeTARAAPEI-5,COG0656	Unigene7766_TAEpaeTARAAPEI-5,COG0666	Unigene7806_TAEpaeTARAAPEI-5,COG0699	Unigene7846_TAEpaeTARAAPEI-5,COG5307	Unigene7887_TAEpaeTARAAPEI-5,COG0724	Unigene7974_TAEpaeTARAAPEI-5,COG1204	Unigene8016_TAEpaeTARAAPEI-5,COG0457	Unigene8070_TAEpaeTARAAPEI-5,COG0515	Unigene8106_TAEpaeTARAAPEI-5,COG5048	Unigene8127_TAEpaeTARAAPEI-5,COG5210	Unigene8441_TAEpaeTARAAPEI-5,COG2319	Unigene8488_TAEpaeTARAAPEI-5,COG2319	Unigene8505_TAEpaeTARAAPEI-5,COG0515	Unigene8520_TAEpaeTARAAPEI-5,COG0515	Unigene8562_TAEpaeTARAAPEI-5,COG0515	Unigene8592_TAEpaeTARAAPEI-5,COG0666	Unigene8600_TAEpaeTARAAPEI-5,COG5048	Unigene8654_TAEpaeTARAAPEI-5,COG1204	Unigene8759_TAEpaeTARAAPEI-5,COG0561	Unigene8831_TAEpaeTARAAPEI-5,COG0446	Unigene8849_TAEpaeTARAAPEI-5,COG1100	Unigene8865_TAEpaeTARAAPEI-5,COG0457	Unigene8865_TAEpaeTARAAPEI-5,COG0515	Unigene8886_TAEpaeTARAAPEI-5,COG4221	Unigene8886_TAEpaeTARAAPEI-5,COG1028	Unigene8934_TAEpaeTARAAPEI-5,COG1524	Unigene8938_TAEpaeTARAAPEI-5,COG0724	Unigene8966_TAEpaeTARAAPEI-5,COG4624	Unigene9148_TAEpaeTARAAPEI-5,COG0515	Unigene9168_TAEpaeTARAAPEI-5,COG0697	Unigene9200_TAEpaeTARAAPEI-5,COG0697	Unigene9211_TAEpaeTARAAPEI-5,COG1100	Unigene9234_TAEpaeTARAAPEI-5,COG0515	Unigene9327_TAEpaeTARAAPEI-5,COG2041	Unigene9332_TAEpaeTARAAPEI-5,COG0515	Unigene9392_TAEpaeTARAAPEI-5,COG0515	Unigene9415_TAEpaeTARAAPEI-5,COG0537	Unigene9423_TAEpaeTARAAPEI-5,COG2319	Unigene9460_TAEpaeTARAAPEI-5,COG0515	Unigene9514_TAEpaeTARAAPEI-5,COG0724	Unigene9531_TAEpaeTARAAPEI-5,COG0536	Unigene9536_TAEpaeTARAAPEI-5,COG1896	Unigene9567_TAEpaeTARAAPEI-5,COG2940	Unigene9652_TAEpaeTARAAPEI-5,COG1028	Unigene9652_TAEpaeTARAAPEI-5,COG0300	Unigene9670_TAEpaeTARAAPEI-5,COG2319	Unigene9701_TAEpaeTARAAPEI-5,COG5126	Unigene9797_TAEpaeTARAAPEI-5,COG0724	Unigene9966_TAEpaeTARAAPEI-5,COG0515	Unigene9968_TAEpaeTARAAPEI-5,COG0536	Unigene10062_TAEpaeTARAAPEI-5,COG0457	Unigene10079_TAEpaeTARAAPEI-5,COG2319	Unigene10093_TAEpaeTARAAPEI-5,COG0500	Unigene10142_TAEpaeTARAAPEI-5,COG0515	Unigene10159_TAEpaeTARAAPEI-5,COG5271	Unigene10159_TAEpaeTARAAPEI-5,COG0714	Unigene10173_TAEpaeTARAAPEI-5,COG2319	Unigene10184_TAEpaeTARAAPEI-5,COG1100	Unigene10196_TAEpaeTARAAPEI-5,COG0515	Unigene10202_TAEpaeTARAAPEI-5,COG0666	Unigene10260_TAEpaeTARAAPEI-5,COG1028	Unigene10261_TAEpaeTARAAPEI-5,COG0515	Unigene10349_TAEpaeTARAAPEI-5,COG2940	Unigene10510_TAEpaeTARAAPEI-5,COG5273	Unigene10547_TAEpaeTARAAPEI-5,COG0515	Unigene10597_TAEpaeTARAAPEI-5,COG0591	Unigene10668_TAEpaeTARAAPEI-5,COG0666	Unigene10732_TAEpaeTARAAPEI-5,COG0457	Unigene10815_TAEpaeTARAAPEI-5,COG0724	Unigene10859_TAEpaeTARAAPEI-5,COG1418	Unigene10861_TAEpaeTARAAPEI-5,COG1752	Unigene10893_TAEpaeTARAAPEI-5,COG0523	Unigene10900_TAEpaeTARAAPEI-5,COG0515	Unigene10942_TAEpaeTARAAPEI-5,COG0300	Unigene10942_TAEpaeTARAAPEI-5,COG1028	Unigene10950_TAEpaeTARAAPEI-5,COG0515	Unigene10962_TAEpaeTARAAPEI-5,COG2319	Unigene11008_TAEpaeTARAAPEI-5,COG0666	Unigene11019_TAEpaeTARAAPEI-5,COG0515	Unigene11027_TAEpaeTARAAPEI-5,COG0656	Unigene11053_TAEpaeTARAAPEI-5,COG5271	Unigene11151_TAEpaeTARAAPEI-5,COG0724	Unigene11152_TAEpaeTARAAPEI-5,COG0073	Unigene11205_TAEpaeTARAAPEI-5,COG0515	Unigene11225_TAEpaeTARAAPEI-5,COG0515	Unigene11270_TAEpaeTARAAPEI-5,COG0515	Unigene11310_TAEpaeTARAAPEI-5,COG0457	Unigene11331_TAEpaeTARAAPEI-5,COG0656	Unigene11354_TAEpaeTARAAPEI-5,COG0666	Unigene11355_TAEpaeTARAAPEI-5,COG5126	Unigene11375_TAEpaeTARAAPEI-5,COG0429	Unigene11388_TAEpaeTARAAPEI-5,COG5307	Unigene11397_TAEpaeTARAAPEI-5,COG0515	Unigene11455_TAEpaeTARAAPEI-5,COG0515	Unigene11502_TAEpaeTARAAPEI-5,COG0477	Unigene11727_TAEpaeTARAAPEI-5,COG0515	Unigene11747_TAEpaeTARAAPEI-5,COG1073	Unigene11774_TAEpaeTARAAPEI-5,COG2319	Unigene11905_TAEpaeTARAAPEI-5,COG1028	Unigene11905_TAEpaeTARAAPEI-5,COG4221	Unigene11988_TAEpaeTARAAPEI-5,COG5273	Unigene12079_TAEpaeTARAAPEI-5,COG5083	Unigene12239_TAEpaeTARAAPEI-5,COG0724	Unigene12282_TAEpaeTARAAPEI-5,COG0446	Unigene12332_TAEpaeTARAAPEI-5,COG0515	Unigene12417_TAEpaeTARAAPEI-5,COG0493	Unigene12421_TAEpaeTARAAPEI-5,COG0457	Unigene12443_TAEpaeTARAAPEI-5,COG0500	Unigene12446_TAEpaeTARAAPEI-5,COG0457	Unigene12492_TAEpaeTARAAPEI-5,COG2319	Unigene12563_TAEpaeTARAAPEI-5,COG5048	Unigene12577_TAEpaeTARAAPEI-5,COG1100	Unigene12579_TAEpaeTARAAPEI-5,COG2319	Unigene12624_TAEpaeTARAAPEI-5,COG2319	Unigene12715_TAEpaeTARAAPEI-5,COG5210	Unigene12725_TAEpaeTARAAPEI-5,COG5271	Unigene12725_TAEpaeTARAAPEI-5,COG0724	Unigene12725_TAEpaeTARAAPEI-5,COG5307	Unigene12741_TAEpaeTARAAPEI-5,COG5141	Unigene12780_TAEpaeTARAAPEI-5,COG0666	Unigene12825_TAEpaeTARAAPEI-5,COG1881	Unigene12829_TAEpaeTARAAPEI-5,COG0697	Unigene12909_TAEpaeTARAAPEI-5,COG0515	Unigene12921_TAEpaeTARAAPEI-5,COG1418	Unigene12956_TAEpaeTARAAPEI-5,COG0515	Unigene12964_TAEpaeTARAAPEI-5,COG0515	Unigene12965_TAEpaeTARAAPEI-5,COG2319	Unigene12971_TAEpaeTARAAPEI-5,COG0591	Unigene12973_TAEpaeTARAAPEI-5,COG0790	Unigene12996_TAEpaeTARAAPEI-5,COG1100	Unigene13022_TAEpaeTARAAPEI-5,COG0515	Unigene13046_TAEpaeTARAAPEI-5,COG0457	Unigene13082_TAEpaeTARAAPEI-5,COG0515	Unigene13090_TAEpaeTARAAPEI-5,COG0699	Unigene13091_TAEpaeTARAAPEI-5,COG0515	Unigene13139_TAEpaeTARAAPEI-5,COG0656	Unigene13169_TAEpaeTARAAPEI-5,COG1161	Unigene13175_TAEpaeTARAAPEI-5,COG5048	Unigene13231_TAEpaeTARAAPEI-5,COG2215	Unigene13231_TAEpaeTARAAPEI-5,COG0523	Unigene13238_TAEpaeTARAAPEI-5,COG5307	Unigene13310_TAEpaeTARAAPEI-5,COG5048	Unigene13324_TAEpaeTARAAPEI-5,COG1272	Unigene13384_TAEpaeTARAAPEI-5,COG2319	Unigene13399_TAEpaeTARAAPEI-5,COG0515	Unigene13420_TAEpaeTARAAPEI-5,COG0515	Unigene13439_TAEpaeTARAAPEI-5,COG0515	Unigene13480_TAEpaeTARAAPEI-5,COG1100	Unigene13555_TAEpaeTARAAPEI-5,COG0666	Unigene13619_TAEpaeTARAAPEI-5,COG5048	Unigene13629_TAEpaeTARAAPEI-5,COG1100	Unigene13630_TAEpaeTARAAPEI-5,COG4221	Unigene13630_TAEpaeTARAAPEI-5,COG0300	Unigene13661_TAEpaeTARAAPEI-5,COG5307	Unigene13665_TAEpaeTARAAPEI-5,COG5048	Unigene13666_TAEpaeTARAAPEI-5,COG5126	Unigene13681_TAEpaeTARAAPEI-5,COG5126	Unigene13683_TAEpaeTARAAPEI-5,COG2319	Unigene13684_TAEpaeTARAAPEI-5,COG0488	Unigene13723_TAEpaeTARAAPEI-5,COG0515	Unigene13747_TAEpaeTARAAPEI-5,COG0515	Unigene13773_TAEpaeTARAAPEI-5,COG0724	Unigene13795_TAEpaeTARAAPEI-5,COG0724	Unigene13799_TAEpaeTARAAPEI-5,COG1444	Unigene13807_TAEpaeTARAAPEI-5,COG0724	Unigene13807_TAEpaeTARAAPEI-5,COG0515	Unigene13821_TAEpaeTARAAPEI-5,COG5271	Unigene13821_TAEpaeTARAAPEI-5,COG0714	Unigene13862_TAEpaeTARAAPEI-5,COG0697	Unigene13975_TAEpaeTARAAPEI-5,COG0699	Unigene14046_TAEpaeTARAAPEI-5,COG0697	Unigene14065_TAEpaeTARAAPEI-5,COG0724	Unigene14086_TAEpaeTARAAPEI-5,COG1204	Unigene14124_TAEpaeTARAAPEI-5,COG1084	Unigene14145_TAEpaeTARAAPEI-5,COG2940	Unigene14148_TAEpaeTARAAPEI-5,COG0500	Unigene14149_TAEpaeTARAAPEI-5,COG0591	Unigene14178_TAEpaeTARAAPEI-5,COG1100	Unigene14212_TAEpaeTARAAPEI-5,COG0515	Unigene14247_TAEpaeTARAAPEI-5,COG0656	Unigene14267_TAEpaeTARAAPEI-5,COG0515	Unigene14284_TAEpaeTARAAPEI-5,COG0456	Unigene14359_TAEpaeTARAAPEI-5,COG5048	Unigene14366_TAEpaeTARAAPEI-5,COG0515	Unigene14381_TAEpaeTARAAPEI-5,COG5210	Unigene14394_TAEpaeTARAAPEI-5,COG1028	Unigene14480_TAEpaeTARAAPEI-5,COG1524	Unigene14484_TAEpaeTARAAPEI-5,COG2319	Unigene14536_TAEpaeTARAAPEI-5,COG5038	Unigene14539_TAEpaeTARAAPEI-5,COG0627	Unigene14621_TAEpaeTARAAPEI-5,COG0724	Unigene14621_TAEpaeTARAAPEI-5,COG0488	Unigene14621_TAEpaeTARAAPEI-5,COG5263	Unigene14621_TAEpaeTARAAPEI-5,COG0457	Unigene14622_TAEpaeTARAAPEI-5,COG0591	Unigene14622_TAEpaeTARAAPEI-5,COG4146	Unigene14631_TAEpaeTARAAPEI-5,COG2940	Unigene14675_TAEpaeTARAAPEI-5,COG2940	Unigene14744_TAEpaeTARAAPEI-5,COG0515	Unigene14754_TAEpaeTARAAPEI-5,COG2940	Unigene14761_TAEpaeTARAAPEI-5,COG5048	Unigene14782_TAEpaeTARAAPEI-5,COG2319	Unigene14871_TAEpaeTARAAPEI-5,COG0515	Unigene14920_TAEpaeTARAAPEI-5,COG0457	Unigene14925_TAEpaeTARAAPEI-5,COG0515	Unigene14932_TAEpaeTARAAPEI-5,COG0457	Unigene14935_TAEpaeTARAAPEI-5,COG1100	Unigene14939_TAEpaeTARAAPEI-5,COG2940	Unigene14945_TAEpaeTARAAPEI-5,COG0457	Unigene14950_TAEpaeTARAAPEI-5,COG0666	Unigene14968_TAEpaeTARAAPEI-5,COG5141	Unigene14991_TAEpaeTARAAPEI-5,COG0724	Unigene15006_TAEpaeTARAAPEI-5,COG2220	Unigene15018_TAEpaeTARAAPEI-5,COG5271	Unigene15018_TAEpaeTARAAPEI-5,COG5307	Unigene15044_TAEpaeTARAAPEI-5,COG2940	Unigene15062_TAEpaeTARAAPEI-5,COG1011	Unigene15064_TAEpaeTARAAPEI-5,COG5273	Unigene15073_TAEpaeTARAAPEI-5,COG0457	Unigene15124_TAEpaeTARAAPEI-5,COG0515	Unigene15247_TAEpaeTARAAPEI-5,COG0515	Unigene15269_TAEpaeTARAAPEI-5,COG2319	Unigene15269_TAEpaeTARAAPEI-5,COG0515	Unigene15277_TAEpaeTARAAPEI-5,COG0515	Unigene15342_TAEpaeTARAAPEI-5,COG5258	Unigene15357_TAEpaeTARAAPEI-5,COG0488	Unigene15415_TAEpaeTARAAPEI-5,COG0515	Unigene15441_TAEpaeTARAAPEI-5,COG1084	Unigene15501_TAEpaeTARAAPEI-5,COG2319	Unigene15540_TAEpaeTARAAPEI-5,COG0477	Unigene15547_TAEpaeTARAAPEI-5,COG2319	Unigene15571_TAEpaeTARAAPEI-5,COG1028	Unigene15718_TAEpaeTARAAPEI-5,COG1161	Unigene15748_TAEpaeTARAAPEI-5,COG2319	Unigene15751_TAEpaeTARAAPEI-5,COG0477	Unigene15754_TAEpaeTARAAPEI-5,COG5354	Unigene15756_TAEpaeTARAAPEI-5,COG0515	Unigene15765_TAEpaeTARAAPEI-5,COG0515	Unigene15832_TAEpaeTARAAPEI-5,COG5307	Unigene15863_TAEpaeTARAAPEI-5,COG0457	Unigene15892_TAEpaeTARAAPEI-5,COG0705	Unigene15926_TAEpaeTARAAPEI-5,COG5191	Unigene15942_TAEpaeTARAAPEI-5,COG5048	Unigene15945_TAEpaeTARAAPEI-5,COG0699	Unigene15982_TAEpaeTARAAPEI-5,COG5048	Unigene16016_TAEpaeTARAAPEI-5,COG1026	Unigene16027_TAEpaeTARAAPEI-5,COG0500	Unigene16093_TAEpaeTARAAPEI-5,COG1161	Unigene16096_TAEpaeTARAAPEI-5,COG0515	Unigene16098_TAEpaeTARAAPEI-5,COG2940	Unigene16182_TAEpaeTARAAPEI-5,COG0515	Unigene16200_TAEpaeTARAAPEI-5,COG0666	Unigene16218_TAEpaeTARAAPEI-5,COG0515	Unigene16225_TAEpaeTARAAPEI-5,COG0477	Unigene16289_TAEpaeTARAAPEI-5,COG5018	Unigene16304_TAEpaeTARAAPEI-5,COG5126	Unigene16323_TAEpaeTARAAPEI-5,COG0697	Unigene16341_TAEpaeTARAAPEI-5,COG5271	Unigene16341_TAEpaeTARAAPEI-5,COG0724	Unigene16412_TAEpaeTARAAPEI-5,COG1524	Unigene16424_TAEpaeTARAAPEI-5,COG0666	Unigene16429_TAEpaeTARAAPEI-5,COG2319	Unigene16548_TAEpaeTARAAPEI-5,COG0705	Unigene16558_TAEpaeTARAAPEI-5,COG5083	Unigene16599_TAEpaeTARAAPEI-5,COG2319	Unigene16639_TAEpaeTARAAPEI-5,COG0515	Unigene16648_TAEpaeTARAAPEI-5,COG5210	Unigene16659_TAEpaeTARAAPEI-5,COG0477	Unigene16692_TAEpaeTARAAPEI-5,COG5048	Unigene16709_TAEpaeTARAAPEI-5,COG0724	Unigene16733_TAEpaeTARAAPEI-5,COG0457	Unigene16810_TAEpaeTARAAPEI-5,COG1100	Unigene16824_TAEpaeTARAAPEI-5,COG0515	Unigene16851_TAEpaeTARAAPEI-5,COG1355	Unigene16881_TAEpaeTARAAPEI-5,COG0457	Unigene16904_TAEpaeTARAAPEI-5,COG2319	Unigene16920_TAEpaeTARAAPEI-5,COG0400	Unigene16948_TAEpaeTARAAPEI-5,COG0515	Unigene16949_TAEpaeTARAAPEI-5,COG0457	Unigene16957_TAEpaeTARAAPEI-5,COG5048	Unigene16980_TAEpaeTARAAPEI-5,COG1782	Unigene16998_TAEpaeTARAAPEI-5,COG5126	Unigene17019_TAEpaeTARAAPEI-5,COG2940	Unigene17034_TAEpaeTARAAPEI-5,COG2319	Unigene17065_TAEpaeTARAAPEI-5,COG2319	Unigene17067_TAEpaeTARAAPEI-5,COG4146	Unigene17067_TAEpaeTARAAPEI-5,COG0591	Unigene17071_TAEpaeTARAAPEI-5,COG3383	Unigene17074_TAEpaeTARAAPEI-5,COG2319	Unigene17080_TAEpaeTARAAPEI-5,COG0515	Unigene17085_TAEpaeTARAAPEI-5,COG0724	Unigene17120_TAEpaeTARAAPEI-5,COG2319	Unigene17126_TAEpaeTARAAPEI-5,COG0515	Unigene17163_TAEpaeTARAAPEI-5,COG0515	Unigene17197_TAEpaeTARAAPEI-5,COG5063	Unigene17209_TAEpaeTARAAPEI-5,COG0724	Unigene17227_TAEpaeTARAAPEI-5,COG0500	Unigene17254_TAEpaeTARAAPEI-5,COG1163	Unigene17265_TAEpaeTARAAPEI-5,COG2319	Unigene17330_TAEpaeTARAAPEI-5,COG0724	Unigene17366_TAEpaeTARAAPEI-5,COG0457	Unigene17369_TAEpaeTARAAPEI-5,COG1161	Unigene17393_TAEpaeTARAAPEI-5,COG0666	Unigene17397_TAEpaeTARAAPEI-5,COG0515	Unigene17400_TAEpaeTARAAPEI-5,COG0515	Unigene17401_TAEpaeTARAAPEI-5,COG0724	Unigene17442_TAEpaeTARAAPEI-5,COG2319	Unigene17479_TAEpaeTARAAPEI-5,COG0385
S	Function unknown 	322	Unigene17565_TAEpaeTARAAPEI-5,COG2268	Unigene17639_TAEpaeTARAAPEI-5,COG1340	Unigene17731_TAEpaeTARAAPEI-5,COG1340	Unigene17735_TAEpaeTARAAPEI-5,COG2340	Unigene18002_TAEpaeTARAAPEI-5,COG3501	Unigene18085_TAEpaeTARAAPEI-5,COG4372	Unigene21545_TAEpaeTARAAPEI-5,COG2268	Unigene23472_TAEpaeTARAAPEI-5,COG5133	Unigene24155_TAEpaeTARAAPEI-5,COG2938	Unigene24285_TAEpaeTARAAPEI-5,COG4886	Unigene24674_TAEpaeTARAAPEI-5,COG4021	Unigene25801_TAEpaeTARAAPEI-5,COG5134	Unigene25934_TAEpaeTARAAPEI-5,COG4286	Unigene27786_TAEpaeTARAAPEI-5,COG2340	Unigene28453_TAEpaeTARAAPEI-5,COG1739	Unigene28479_TAEpaeTARAAPEI-5,COG2042	Unigene28881_TAEpaeTARAAPEI-5,COG5291	Unigene32651_TAEpaeTARAAPEI-5,COG1714	Unigene32651_TAEpaeTARAAPEI-5,COG4371	Unigene32875_TAEpaeTARAAPEI-5,COG5017	Unigene33689_TAEpaeTARAAPEI-5,COG5195	Unigene33891_TAEpaeTARAAPEI-5,COG0316	Unigene34372_TAEpaeTARAAPEI-5,COG5133	Unigene34683_TAEpaeTARAAPEI-5,COG1739	Unigene35033_TAEpaeTARAAPEI-5,COG5473	Unigene35046_TAEpaeTARAAPEI-5,COG5177	Unigene35822_TAEpaeTARAAPEI-5,COG4886	Unigene36505_TAEpaeTARAAPEI-5,COG4886	Unigene37568_TAEpaeTARAAPEI-5,COG4886	Unigene37812_TAEpaeTARAAPEI-5,COG1652	Unigene37834_TAEpaeTARAAPEI-5,COG1714	Unigene38098_TAEpaeTARAAPEI-5,COG0316	Unigene38837_TAEpaeTARAAPEI-5,COG5216	Unigene38887_TAEpaeTARAAPEI-5,COG5636	Unigene40821_TAEpaeTARAAPEI-5,COG0316	Unigene41153_TAEpaeTARAAPEI-5,COG3177	Unigene42831_TAEpaeTARAAPEI-5,COG4886	Unigene43774_TAEpaeTARAAPEI-5,COG2078	Unigene43850_TAEpaeTARAAPEI-5,COG5473	Unigene43850_TAEpaeTARAAPEI-5,COG1714	Unigene44057_TAEpaeTARAAPEI-5,COG4886	Unigene44523_TAEpaeTARAAPEI-5,COG0718	Unigene44578_TAEpaeTARAAPEI-5,COG4886	Unigene45581_TAEpaeTARAAPEI-5,COG1511	Unigene46296_TAEpaeTARAAPEI-5,COG5636	Unigene46682_TAEpaeTARAAPEI-5,COG4886	Unigene46783_TAEpaeTARAAPEI-5,COG3346	Unigene47584_TAEpaeTARAAPEI-5,COG4886	Unigene47690_TAEpaeTARAAPEI-5,COG4371	Unigene47984_TAEpaeTARAAPEI-5,COG4886	Unigene48660_TAEpaeTARAAPEI-5,COG1756	Unigene49630_TAEpaeTARAAPEI-5,COG1652	Unigene49630_TAEpaeTARAAPEI-5,COG2268	Unigene50407_TAEpaeTARAAPEI-5,COG4886	Unigene50631_TAEpaeTARAAPEI-5,COG0401	Unigene51039_TAEpaeTARAAPEI-5,COG5202	Unigene51176_TAEpaeTARAAPEI-5,COG2340	Unigene51588_TAEpaeTARAAPEI-5,COG5177	Unigene51896_TAEpaeTARAAPEI-5,COG1504	Unigene52038_TAEpaeTARAAPEI-5,COG5230	Unigene52094_TAEpaeTARAAPEI-5,COG4886	Unigene52117_TAEpaeTARAAPEI-5,COG0316	Unigene52364_TAEpaeTARAAPEI-5,COG3177	Unigene52959_TAEpaeTARAAPEI-5,COG5134	Unigene53083_TAEpaeTARAAPEI-5,COG2340	Unigene53336_TAEpaeTARAAPEI-5,COG2340	Unigene53540_TAEpaeTARAAPEI-5,COG5237	Unigene53843_TAEpaeTARAAPEI-5,COG5291	Unigene54025_TAEpaeTARAAPEI-5,COG5075	Unigene54045_TAEpaeTARAAPEI-5,COG4886	Unigene54302_TAEpaeTARAAPEI-5,COG2340	Unigene54541_TAEpaeTARAAPEI-5,COG4886	Unigene55242_TAEpaeTARAAPEI-5,COG4021	Unigene55291_TAEpaeTARAAPEI-5,COG4991	Unigene55354_TAEpaeTARAAPEI-5,COG1714	Unigene55354_TAEpaeTARAAPEI-5,COG5473	Unigene55366_TAEpaeTARAAPEI-5,COG5473	Unigene56009_TAEpaeTARAAPEI-5,COG2363	Unigene56150_TAEpaeTARAAPEI-5,COG4886	Unigene56194_TAEpaeTARAAPEI-5,COG4642	Unigene56441_TAEpaeTARAAPEI-5,COG0327	Unigene56551_TAEpaeTARAAPEI-5,COG2340	Unigene145_TAEpaeTARAAPEI-5,COG2340	Unigene281_TAEpaeTARAAPEI-5,COG4715	Unigene322_TAEpaeTARAAPEI-5,COG2340	Unigene898_TAEpaeTARAAPEI-5,COG4886	Unigene1661_TAEpaeTARAAPEI-5,COG4886	Unigene1754_TAEpaeTARAAPEI-5,COG5202	Unigene2006_TAEpaeTARAAPEI-5,COG3236	Unigene2347_TAEpaeTARAAPEI-5,COG4021	Unigene56866_TAEpaeTARAAPEI-5,COG5636	Unigene57641_TAEpaeTARAAPEI-5,COG0799	Unigene57725_TAEpaeTARAAPEI-5,COG3247	Unigene57767_TAEpaeTARAAPEI-5,COG4886	Unigene57975_TAEpaeTARAAPEI-5,COG1511	Unigene58021_TAEpaeTARAAPEI-5,COG5237	Unigene58122_TAEpaeTARAAPEI-5,COG1714	Unigene58297_TAEpaeTARAAPEI-5,COG4372	Unigene58489_TAEpaeTARAAPEI-5,COG4886	Unigene58964_TAEpaeTARAAPEI-5,COG2340	Unigene59268_TAEpaeTARAAPEI-5,COG4372	Unigene59498_TAEpaeTARAAPEI-5,COG3501	Unigene59644_TAEpaeTARAAPEI-5,COG4371	Unigene59644_TAEpaeTARAAPEI-5,COG1520	Unigene59723_TAEpaeTARAAPEI-5,COG5197	Unigene59963_TAEpaeTARAAPEI-5,COG1714	Unigene60000_TAEpaeTARAAPEI-5,COG1714	Unigene60000_TAEpaeTARAAPEI-5,COG5473	Unigene60041_TAEpaeTARAAPEI-5,COG4886	Unigene60097_TAEpaeTARAAPEI-5,COG1739	Unigene60448_TAEpaeTARAAPEI-5,COG5202	Unigene60610_TAEpaeTARAAPEI-5,COG5197	Unigene60739_TAEpaeTARAAPEI-5,COG4886	Unigene60745_TAEpaeTARAAPEI-5,COG3883	Unigene60986_TAEpaeTARAAPEI-5,COG1340	Unigene60986_TAEpaeTARAAPEI-5,COG5493	Unigene61823_TAEpaeTARAAPEI-5,COG4372	Unigene61833_TAEpaeTARAAPEI-5,COG3349	Unigene61924_TAEpaeTARAAPEI-5,COG1916	Unigene61932_TAEpaeTARAAPEI-5,COG4886	Unigene62064_TAEpaeTARAAPEI-5,COG3883	Unigene62076_TAEpaeTARAAPEI-5,COG5254	Unigene62197_TAEpaeTARAAPEI-5,COG2340	Unigene62217_TAEpaeTARAAPEI-5,COG1340	Unigene62453_TAEpaeTARAAPEI-5,COG1917	Unigene62533_TAEpaeTARAAPEI-5,COG5106	Unigene62622_TAEpaeTARAAPEI-5,COG5093	Unigene62633_TAEpaeTARAAPEI-5,COG0062	Unigene62925_TAEpaeTARAAPEI-5,COG4886	Unigene62959_TAEpaeTARAAPEI-5,COG4886	Unigene62985_TAEpaeTARAAPEI-5,COG2510	Unigene63414_TAEpaeTARAAPEI-5,COG3583	Unigene63481_TAEpaeTARAAPEI-5,COG1990	Unigene63824_TAEpaeTARAAPEI-5,COG1714	Unigene64059_TAEpaeTARAAPEI-5,COG5644	Unigene64160_TAEpaeTARAAPEI-5,COG3501	Unigene64304_TAEpaeTARAAPEI-5,COG1714	Unigene64361_TAEpaeTARAAPEI-5,COG4487	Unigene64391_TAEpaeTARAAPEI-5,COG1714	Unigene64519_TAEpaeTARAAPEI-5,COG5202	Unigene64698_TAEpaeTARAAPEI-5,COG1791	Unigene64742_TAEpaeTARAAPEI-5,COG1714	Unigene64742_TAEpaeTARAAPEI-5,COG5473	Unigene65131_TAEpaeTARAAPEI-5,COG4886	Unigene65145_TAEpaeTARAAPEI-5,COG3501	Unigene65174_TAEpaeTARAAPEI-5,COG4991	Unigene65174_TAEpaeTARAAPEI-5,COG5455	Unigene65207_TAEpaeTARAAPEI-5,COG4372	Unigene65242_TAEpaeTARAAPEI-5,COG0062	Unigene65314_TAEpaeTARAAPEI-5,COG4372	Unigene65539_TAEpaeTARAAPEI-5,COG2340	Unigene65570_TAEpaeTARAAPEI-5,COG1340	Unigene65685_TAEpaeTARAAPEI-5,COG1340	Unigene65730_TAEpaeTARAAPEI-5,COG5604	Unigene65796_TAEpaeTARAAPEI-5,COG5644	Unigene65848_TAEpaeTARAAPEI-5,COG4642	Unigene66096_TAEpaeTARAAPEI-5,COG1690	Unigene66237_TAEpaeTARAAPEI-5,COG4530	Unigene66311_TAEpaeTARAAPEI-5,COG5133	Unigene66340_TAEpaeTARAAPEI-5,COG3501	Unigene66380_TAEpaeTARAAPEI-5,COG5644	Unigene66420_TAEpaeTARAAPEI-5,COG1714	Unigene66694_TAEpaeTARAAPEI-5,COG1340	Unigene66759_TAEpaeTARAAPEI-5,COG2340	Unigene66791_TAEpaeTARAAPEI-5,COG2340	Unigene66905_TAEpaeTARAAPEI-5,COG4371	Unigene67033_TAEpaeTARAAPEI-5,COG4372	Unigene67168_TAEpaeTARAAPEI-5,COG5644	Unigene67253_TAEpaeTARAAPEI-5,COG5086	Unigene67272_TAEpaeTARAAPEI-5,COG4886	Unigene67348_TAEpaeTARAAPEI-5,COG2340	Unigene67471_TAEpaeTARAAPEI-5,COG4642	Unigene67497_TAEpaeTARAAPEI-5,COG3743	Unigene67532_TAEpaeTARAAPEI-5,COG5543	Unigene67801_TAEpaeTARAAPEI-5,COG2340	Unigene67947_TAEpaeTARAAPEI-5,COG1690	Unigene67981_TAEpaeTARAAPEI-5,COG5644	Unigene68260_TAEpaeTARAAPEI-5,COG5202	Unigene68321_TAEpaeTARAAPEI-5,COG5062	Unigene68853_TAEpaeTARAAPEI-5,COG0217	Unigene68945_TAEpaeTARAAPEI-5,COG4372	Unigene68995_TAEpaeTARAAPEI-5,COG2042	Unigene69029_TAEpaeTARAAPEI-5,COG5223	Unigene69035_TAEpaeTARAAPEI-5,COG3501	Unigene69095_TAEpaeTARAAPEI-5,COG5281	Unigene69193_TAEpaeTARAAPEI-5,COG5202	Unigene69382_TAEpaeTARAAPEI-5,COG2120	Unigene69475_TAEpaeTARAAPEI-5,COG5177	Unigene69493_TAEpaeTARAAPEI-5,COG4886	Unigene69499_TAEpaeTARAAPEI-5,COG0398	Unigene69604_TAEpaeTARAAPEI-5,COG4372	Unigene69646_TAEpaeTARAAPEI-5,COG2268	Unigene69809_TAEpaeTARAAPEI-5,COG5106	Unigene69839_TAEpaeTARAAPEI-5,COG3501	Unigene69849_TAEpaeTARAAPEI-5,COG2433	Unigene69963_TAEpaeTARAAPEI-5,COG4372	Unigene69984_TAEpaeTARAAPEI-5,COG5291	Unigene70047_TAEpaeTARAAPEI-5,COG3501	Unigene70056_TAEpaeTARAAPEI-5,COG2119	Unigene70176_TAEpaeTARAAPEI-5,COG4372	Unigene70406_TAEpaeTARAAPEI-5,COG4886	Unigene70454_TAEpaeTARAAPEI-5,COG4886	Unigene70478_TAEpaeTARAAPEI-5,COG2340	Unigene70636_TAEpaeTARAAPEI-5,COG1340	Unigene70712_TAEpaeTARAAPEI-5,COG4886	Unigene70806_TAEpaeTARAAPEI-5,COG5202	Unigene70847_TAEpaeTARAAPEI-5,COG2259	Unigene70889_TAEpaeTARAAPEI-5,COG5542	Unigene70974_TAEpaeTARAAPEI-5,COG1340	Unigene71057_TAEpaeTARAAPEI-5,COG5139	Unigene71071_TAEpaeTARAAPEI-5,COG4372	Unigene71074_TAEpaeTARAAPEI-5,COG5075	Unigene71182_TAEpaeTARAAPEI-5,COG1340	Unigene71215_TAEpaeTARAAPEI-5,COG3501	Unigene71271_TAEpaeTARAAPEI-5,COG1714	Unigene71298_TAEpaeTARAAPEI-5,COG1714	Unigene71343_TAEpaeTARAAPEI-5,COG4886	Unigene71416_TAEpaeTARAAPEI-5,COG1340	Unigene71489_TAEpaeTARAAPEI-5,COG4886	Unigene71499_TAEpaeTARAAPEI-5,COG4886	Unigene71634_TAEpaeTARAAPEI-5,COG4286	Unigene71993_TAEpaeTARAAPEI-5,COG4886	Unigene72112_TAEpaeTARAAPEI-5,COG1714	Unigene72153_TAEpaeTARAAPEI-5,COG4886	Unigene72199_TAEpaeTARAAPEI-5,COG1340	Unigene72253_TAEpaeTARAAPEI-5,COG5604	Unigene72266_TAEpaeTARAAPEI-5,COG4372	Unigene72331_TAEpaeTARAAPEI-5,COG2268	Unigene72365_TAEpaeTARAAPEI-5,COG3501	Unigene72392_TAEpaeTARAAPEI-5,COG1340	Unigene72410_TAEpaeTARAAPEI-5,COG5177	Unigene2818_TAEpaeTARAAPEI-5,COG4886	Unigene3114_TAEpaeTARAAPEI-5,COG3266	Unigene3150_TAEpaeTARAAPEI-5,COG1808	Unigene3612_TAEpaeTARAAPEI-5,COG1340	Unigene4068_TAEpaeTARAAPEI-5,COG3346	Unigene4536_TAEpaeTARAAPEI-5,COG1340	Unigene4704_TAEpaeTARAAPEI-5,COG4372	Unigene4751_TAEpaeTARAAPEI-5,COG3883	Unigene5033_TAEpaeTARAAPEI-5,COG3501	Unigene72693_TAEpaeTARAAPEI-5,COG5638	Unigene72752_TAEpaeTARAAPEI-5,COG1714	Unigene72822_TAEpaeTARAAPEI-5,COG5281	Unigene72843_TAEpaeTARAAPEI-5,COG4886	Unigene72896_TAEpaeTARAAPEI-5,COG4372	Unigene72896_TAEpaeTARAAPEI-5,COG1340	Unigene5763_TAEpaeTARAAPEI-5,COG2340	Unigene6047_TAEpaeTARAAPEI-5,COG2268	Unigene6474_TAEpaeTARAAPEI-5,COG5202	Unigene6667_TAEpaeTARAAPEI-5,COG4886	Unigene6822_TAEpaeTARAAPEI-5,COG1714	Unigene6912_TAEpaeTARAAPEI-5,COG2259	Unigene6938_TAEpaeTARAAPEI-5,COG1340	Unigene7046_TAEpaeTARAAPEI-5,COG2433	Unigene7107_TAEpaeTARAAPEI-5,COG0316	Unigene7254_TAEpaeTARAAPEI-5,COG4886	Unigene7303_TAEpaeTARAAPEI-5,COG1690	Unigene7406_TAEpaeTARAAPEI-5,COG3883	Unigene7406_TAEpaeTARAAPEI-5,COG4372	Unigene8016_TAEpaeTARAAPEI-5,COG2340	Unigene8507_TAEpaeTARAAPEI-5,COG4372	Unigene8904_TAEpaeTARAAPEI-5,COG4991	Unigene9063_TAEpaeTARAAPEI-5,COG4886	Unigene9167_TAEpaeTARAAPEI-5,COG3501	Unigene9167_TAEpaeTARAAPEI-5,COG1649	Unigene9167_TAEpaeTARAAPEI-5,COG5473	Unigene9364_TAEpaeTARAAPEI-5,COG1990	Unigene9410_TAEpaeTARAAPEI-5,COG1990	Unigene9458_TAEpaeTARAAPEI-5,COG4886	Unigene9468_TAEpaeTARAAPEI-5,COG4886	Unigene9619_TAEpaeTARAAPEI-5,COG1916	Unigene9976_TAEpaeTARAAPEI-5,COG0327	Unigene10000_TAEpaeTARAAPEI-5,COG1371	Unigene10773_TAEpaeTARAAPEI-5,COG5134	Unigene11147_TAEpaeTARAAPEI-5,COG1376	Unigene11188_TAEpaeTARAAPEI-5,COG1714	Unigene11188_TAEpaeTARAAPEI-5,COG5473	Unigene12145_TAEpaeTARAAPEI-5,COG1340	Unigene12200_TAEpaeTARAAPEI-5,COG0585	Unigene12235_TAEpaeTARAAPEI-5,COG2340	Unigene12401_TAEpaeTARAAPEI-5,COG1340	Unigene12583_TAEpaeTARAAPEI-5,COG4886	Unigene12644_TAEpaeTARAAPEI-5,COG4886	Unigene12657_TAEpaeTARAAPEI-5,COG4886	Unigene12732_TAEpaeTARAAPEI-5,COG3391	Unigene12813_TAEpaeTARAAPEI-5,COG4886	Unigene12822_TAEpaeTARAAPEI-5,COG4285	Unigene12853_TAEpaeTARAAPEI-5,COG4886	Unigene12921_TAEpaeTARAAPEI-5,COG3883	Unigene12964_TAEpaeTARAAPEI-5,COG1714	Unigene13171_TAEpaeTARAAPEI-5,COG1565	Unigene13399_TAEpaeTARAAPEI-5,COG1714	Unigene13484_TAEpaeTARAAPEI-5,COG4372	Unigene13525_TAEpaeTARAAPEI-5,COG4642	Unigene13576_TAEpaeTARAAPEI-5,COG3501	Unigene13677_TAEpaeTARAAPEI-5,COG2340	Unigene14166_TAEpaeTARAAPEI-5,COG1565	Unigene14256_TAEpaeTARAAPEI-5,COG1690	Unigene14794_TAEpaeTARAAPEI-5,COG2096	Unigene14924_TAEpaeTARAAPEI-5,COG4339	Unigene15037_TAEpaeTARAAPEI-5,COG2340	Unigene15073_TAEpaeTARAAPEI-5,COG4372	Unigene15269_TAEpaeTARAAPEI-5,COG1714	Unigene15357_TAEpaeTARAAPEI-5,COG4499	Unigene15496_TAEpaeTARAAPEI-5,COG0585	Unigene15531_TAEpaeTARAAPEI-5,COG4886	Unigene15728_TAEpaeTARAAPEI-5,COG1714	Unigene16057_TAEpaeTARAAPEI-5,COG5106	Unigene16201_TAEpaeTARAAPEI-5,COG3391	Unigene16292_TAEpaeTARAAPEI-5,COG2340	Unigene16331_TAEpaeTARAAPEI-5,COG1791	Unigene16336_TAEpaeTARAAPEI-5,COG3391	Unigene16339_TAEpaeTARAAPEI-5,COG1756	Unigene16857_TAEpaeTARAAPEI-5,COG3501	Unigene16857_TAEpaeTARAAPEI-5,COG1714	Unigene16914_TAEpaeTARAAPEI-5,COG4886	Unigene17005_TAEpaeTARAAPEI-5,COG1340	Unigene17009_TAEpaeTARAAPEI-5,COG4886	Unigene17080_TAEpaeTARAAPEI-5,COG3501	Unigene17081_TAEpaeTARAAPEI-5,COG4886	Unigene17126_TAEpaeTARAAPEI-5,COG3501	Unigene17354_TAEpaeTARAAPEI-5,COG5493
[truncated: 61,061 more chars]
